# Supplementary material for: Label-Free Quantitative Phosphoproteomics of the Fission Yeast Schizosaccharomyces pombe Using Strong Anion Exchange- and Porous Graphitic Carbon-Based Fractionation Strategies
Source: Int J Mol Sci. 2021 Feb 9;22(4):1747. doi: 10.3390/ijms22041747 (PMC7916215; doi:10.3390/ijms22041747)
Supplement: Supplementary file 1 [file ijms-22-01747-s001.zip › Table S1.xlsx]

## Sheet: Protein groups
Protein IDs	Majority protein IDs	Protein names	Gene names	Intensity PGC_SPAC1	Intensity PGC_SPAC2	Intensity PGC_SPAC3	Intensity PGC_SPAC4	Intensity SAX_SPAC1	Intensity SAX_SPAC2	Intensity SAX_SPAC3	Intensity SAX_SPAC4	Peptides	Razor + unique peptides	Unique peptides	Sequence coverage [%]	Unique + razor sequence coverage [%]	Unique sequence coverage [%]	Mol. weight [kDa]	Q-value	Score	Intensity	MS/MS Count
A0ZWU1	A0ZWU1	Ell1-associated factor 1	eaf1	0	0	0	0	0	0	1981700	405870	1	1	1	12	12	12	27.657	0	56.88	2387600	1
A6X972	A6X972	EKC/KEOPS complex subunit gon7	gon7	0	0	0	0	5412800	554450	9621800	700320	2	2	2	31.5	31.5	31.5	8.5686	0	3.1133	16289000	6
A6X980	A6X980	Transcription factor tau subunit sfc7	sfc7	0	5375300	0	0	4603900	0	3329800	1567400	1	1	1	18.3	18.3	18.3	13.324	0	3.1801	14876000	6
A9ZLL8	A9ZLL8	Protein lsd90	lsd90	62568000	45798000	62924000	70651000	70167000	16528000	107230000	11688000	12	12	12	19.3	19.3	19.3	82.323	0	86.553	447550000	78
B5BP45	B5BP45	Uncharacterized amino-acid permease C460.01c	SPBC460.01c	0	1017700	0	780890	7120400	1222800	6208600	1455200	4	4	4	9.1	9.1	9.1	62.784	0	15.429	17806000	10
B5BP46	B5BP46	Putative glutathione S-transferase C1183.02	SPBC460.02c	50363000	20261000	6366400	4788100	83193000	23648000	6689700	1941100	9	9	6	31.8	31.8	25	25.717	0	39.807	197250000	41
B8Y7Y5	B8Y7Y5	INO80 complex subunit 5	iec5	0	0	0	0	5152700	0	1993100	0	1	1	1	6.9	6.9	6.9	16.897	0.0058196	1.3611	7145800	1
C6Y4A2	C6Y4A2	Uncharacterized protein C4G9.22	SPAC4G9.22	26401000	70493000	20160000	76979000	25285000	15365000	38373000	10860000	4	4	4	53.2	53.2	53.2	10.616	0	105.26	283920000	48
C6Y4A3	C6Y4A3	ATP synthase subunit K, mitochondrial	atp19	653900	0	1188000	1221500	11707000	2119200	6955700	1248900	3	3	3	26.5	26.5	26.5	7.7199	0	6.8896	25094000	9
C6Y4A8	C6Y4A8	Uncharacterized protein C23D3.16	SPAC23D3.16	0	0	391530	246020	0	0	0	0	1	1	1	13.6	13.6	13.6	8.9751	0.00034153	2.3146	637540	2
C6Y4A9	C6Y4A9	Uncharacterized protein C23D3.17	SPAC23D3.17	4105000	0	0	0	5357700	2234800	10360000	876300	2	2	2	28.2	28.2	28.2	8.9759	0	7.8134	22933000	9
C6Y4C1	C6Y4C1	Protein pet117, mitochondrial	pet117	0	0	0	0	6259000	940560	2531300	573460	2	2	2	15.9	15.9	15.9	10.374	0	13.079	10304000	5
C6Y4C4	C6Y4C4	Succinate dehydrogenase assembly factor 4, mitochondrial	SPBC26H8.16	5791300	5620200	1939700	55165	47986000	10856000	16901000	2491200	5	5	5	35	35	35	11.649	0	12.885	91641000	26
C6Y4C6	C6Y4C6	Uncharacterized protein C29A10.17	SPBC29A10.17	87258000	70721000	16697000	9825600	36739000	4625700	9294000	2180000	3	3	3	21.6	21.6	21.6	17.547	0	14.663	237340000	55
C6Y4C7	C6Y4C7	Uncharacterized membrane protein C757.15	SPCC757.15	0	0	0	0	15876000	77814	1014200	238400	2	2	2	36.2	36.2	36.2	7.99	0.00034095	2.275	17206000	2
C6Y4D2	C6Y4D2	Probable 54S ribosomal protein MRP49, mitochondrial	mrp49	1316300	0	1534200	844960	5384700	860230	5792100	219200	3	3	3	28.1	28.1	28.1	15.308	0	27.579	15952000	8
C6Y4D4	C6Y4D4	Uncharacterized protein C569.09	SPCC569.09	0	0	0	0	3295400	473030	0	437390	1	1	1	14.1	14.1	14.1	11.643	0	2.8726	4205900	1
G2TRJ4	G2TRJ4	Uncharacterized protein tam1	tam1	1001400	549250	613270	0	0	0	0	0	1	1	1	10.3	10.3	10.3	12.693	0	2.8551	2163900	2
G2TRK9	G2TRK9	Uncharacterized protein new13	new13	0	0	0	0	732460	149440	0	138990	1	1	1	8.3	8.3	8.3	13.534	0.0051864	1.3944	1020900	1
G2TRL3	G2TRL3	Ribosome assembly protein 3	rsa3	0	0	0	0	2286500	698630	2983000	772160	1	1	1	8.8	8.8	8.8	9.4115	0.0067633	1.2989	6740300	3
G2TRL5	G2TRL5	Uncharacterized protein new2	new2	0	581150	0	731180	448800	51296	260190	85229	1	1	1	10.5	10.5	10.5	10.9	0.00034083	2.256	2157800	2
G2TRN2	G2TRN2	Uncharacterized protein new9	new9	0	0	0	0	919730	276460	1359100	188990	1	1	1	19.3	19.3	19.3	6.7987	0	2.8323	2744300	2
G2TRN4	G2TRN4	Enhancer of rudimentary homolog	new10	76805000	20800000	0	674730	456120	1577700	3793900	0	2	2	2	26	26	26	12.204	0	32.533	104110000	11
G2TRP5	G2TRP5	Cytochrome c oxidase subunit 7	cox7	13950000	4837000	3309400	1867700	0	0	0	0	1	1	1	13.6	13.6	13.6	6.7338	0.0035831	1.4521	23965000	12
G2TRP6	G2TRP6	Cytochrome c oxidase subunit 6B-like protein new16	new16	4239200	1277200	1017500	764420	4882500	168110	3211800	0	2	2	2	20	20	20	10.223	0.0086372	1.1481	15561000	4
G2TRP7	G2TRP7	Mitochondrial import receptor subunit tom5	tom5	32381000	10623000	5673300	164780	6543300	241120	40781000	348990	2	2	2	42.9	42.9	42.9	5.3623	0	15.364	96757000	15
G2TRP9	G2TRP9	Cytochrome c oxidase protein 20, mitochondrial	cox20	5691200	0	4032600	1401000	15981000	1597400	5040200	1341300	2	2	2	22.5	22.5	22.5	13.437	0	4.0181	35084000	5
G2TRQ0	G2TRQ0	Uncharacterized protein tam13	tam13	17780000	7121600	17036000	9303200	28089000	1416300	15328000	958860	4	4	4	63.2	63.2	63.2	10.171	0	52.427	97033000	33
G2TRQ2	G2TRQ2	Uncharacterized protein tam8	tam8	70440000	41053000	40931000	48837000	34632000	822100	12160000	1843300	2	2	2	51.9	51.9	51.9	8.9794	0	33.349	250720000	39
G2TRQ6	G2TRQ6	Uncharacterized protein tam11	tam11	0	0	0	0	27890000	4596800	18872000	2876300	1	1	1	19.4	19.4	19.4	6.9346	0	6.7173	54235000	10
G2TRQ8	G2TRQ8	54S ribosomal protein L36, mitochondrial	tam9	2435800	0	2080600	1176600	0	0	0	0	1	1	1	12.8	12.8	12.8	9.8022	0	3.2748	5692900	2
G2TRQ9	G2TRQ9	Uncharacterized protein tam10	tam10	47900000	31760000	36219000	30299000	40530000	7316500	9207000	2526200	4	4	4	29.8	29.8	29.8	19.111	0	57.547	205760000	24
G2TRT3	G2TRT3	Protein tam14	tam14	41079000	24282000	13238000	11609000	0	0	0	0	1	1	1	12.9	12.9	12.9	8.1216	0	3.6424	90208000	16
G2TRU3	G2TRU3	Uncharacterized protein PB16A4.07	SPCPB16A4.07	0	0	0	0	18198000	12411000	19940000	9478200	2	2	2	21.7	21.7	21.7	8.0357	0	23.753	60028000	32
G2TRU5	G2TRU5	COX assembly mitochondrial protein 2	cmc2	0	0	0	0	2535400	275980	1345000	345090	1	1	1	11.2	11.2	11.2	10.591	0	5.7591	4501500	2
O00084	O00084	Urease	ure1	28457000	6392500	9188000	5522300	12115000	2384700	4957700	726710	11	11	11	15.7	15.7	15.7	91.181	0	23.591	69744000	23
O00087	O00087	Dihydrolipoyl dehydrogenase, mitochondrial	dld1	165260000	105350000	74444000	41613000	316630000	12767000	202760000	6724200	17	17	17	39.7	39.7	39.7	54.731	0	123.41	925550000	113
O00091	O00091	Glucose-6-phosphate 1-dehydrogenase	zwf1	17763000	10652000	6649300	2553000	332720000	62630000	159210000	18588000	20	20	20	41.8	41.8	41.8	57.204	0	123.05	610760000	107
O13282	O13282	Transcription initiation factor TFIID subunit 5	taf5	3607300	5492400	15632000	32520000	161210000	58801000	52095000	31798000	4	4	4	9.6	9.6	9.6	72.38	0	58.38	361160000	66
O13286	O13286	WD repeat-containing protein srw1	srw1	64845000	54453000	24673000	16798000	54783000	9571500	27533000	3085400	6	6	6	8.8	8.8	8.8	62.059	0	15.371	255740000	50
O13310	O13310	Serine/threonine-protein kinase orb6	orb6	2572400	2662900	184670	0	0	279990	1170000	216250	3	3	3	6.2	6.2	6.2	54.691	0	3.3199	7086300	3
O13326	O13326	O-acetylhomoserine (thiol)-lyase	SPBC428.11	21411000	6827600	7621300	2289100	8830300	628180	5403400	894590	3	3	3	9.8	9.8	9.8	46.408	0	17.191	53906000	14
O13351	O13351	Ubiquitin-like protein pmt3/smt3	pmt3	287770000	223020000	256210000	190120000	354490000	70154000	328740000	78335000	6	6	6	49.6	49.6	49.6	12.934	0	220.18	1788800000	184
O13370	O13370	ATP-dependent RNA helicase ded1	ded1	731260000	599900000	255390000	641590000	2432000000	327500000	1483900000	326450000	34	34	33	56.1	56.1	54.4	69.758	0	323.31	6797900000	538
O13601	O13601	DnaJ-related protein rsp1	rsp1	0	0	0	0	6474000	913170	4032500	712800	1	1	1	3.4	3.4	3.4	56.288	0	25.948	12132000	4
O13602	O13602	Probable 37S ribosomal protein S28, mitochondrial	mrps28	3975600	2087400	828820	828630	2325400	469600	1115300	365500	3	3	3	14.2	14.2	14.2	33.952	0	6.2679	11996000	5
O13612	O13612	NEDD8-specific protease 2	nep2	0	13145000	18645000	16210000	19899000	974030	10772000	1500700	4	4	4	13.3	13.3	13.3	46.433	0	13.605	81146000	13
O13614	O13614	40S ribosomal protein S10-B	rps10b	89104000	19014000	5987500	14873000	672650000	86896000	649830000	28212000	9	5	5	61.9	32.7	32.7	16.443	0	60.94	1566600000	90
O13615	O13615	Pre-mRNA-splicing factor prp5	prp5	14630000	17856000	15672000	13632000	2910400	0	0	0	3	3	3	7.2	7.2	7.2	52.418	0	35.156	64701000	14
O13620	O13620	Multiple RNA-binding domain-containing protein 1	mrd1	114380000	96569000	71597000	62929000	65280000	31405000	84403000	17660000	10	10	10	15.2	15.2	15.2	93.676	0	223.65	544230000	79
O13621	O13621	Uncharacterized protein C691.05c		1179500	0	0	0	0	0	0	0	1	1	1	1.6	1.6	1.6	76.67	0.0013369	1.9428	1179500	2
O13622	O13622	ATP-dependent RNA helicase mss116, mitochondrial	mss116	3534600	11006000	3646500	3695700	52591000	3486200	23733000	0	5	5	5	11.4	11.4	11.4	59.449	0	21.708	101690000	18
O13632	O13632	Tyrosine-protein phosphatase yvh1	yvh1	3089200	1210800	849520	1135000	0	0	0	0	1	1	1	3.3	3.3	3.3	38.005	0.00033727	2.0973	6284500	3
O13633	O13633	Uncharacterized J domain-containing protein C17A3.05c		90913000	70754000	49817000	52540000	13849000	164950	21030000	712500	4	4	4	10.9	10.9	10.9	46.399	0	22.209	299780000	31
O13636	O13636	Mitochondrial import inner membrane translocase subunit tim50	tim50	2438500	702510	536320	0	5584300	145840	2446000	0	2	2	2	3.5	3.5	3.5	52.571	0	2.7701	11853000	2
O13637	O13637	Protein transport protein sec31	sec31	2113400000	1812200000	1053700000	477830000	4061500000	1023000000	4005800000	214020000	35	35	35	33.8	33.8	33.8	132.5	0	323.31	14761000000	439
O13639	O13639	Adenosylhomocysteinase		871390000	802970000	412430000	270700000	3127100000	173330000	2411400000	102170000	23	23	23	45	45	45	47.383	0	323.31	8171500000	326
O13640	O13640	Uncharacterized alpha-1,2-galactosyltransferase C8D2.17		12124000	9578000	3499300	5324400	15631000	475670	7530000	356090	5	5	5	12.8	12.8	12.8	36.998	0	33.161	54518000	21
O13644	O13644	Integral membrane protein sed5	sed5	3116000	781130	4071100	1928300	0	0	0	0	2	2	2	8.4	8.4	8.4	34.89	0	9.6349	9896600	5
O13648	O13648	Ribosomal protein arginine N-methyltransferase rmt3	rmt3	71362000	114210000	46970000	50064000	21233000	5796600	13039000	1923500	5	5	5	8.3	8.3	8.3	61.76	0	124.59	324600000	59
O13651	O13651	Isoleucine--tRNA ligase, cytoplasmic	irs1	266660000	184260000	114840000	60912000	2163600000	347260000	835760000	63165000	38	38	38	34.3	34.3	34.3	122.91	0	323.31	4036500000	293
O13652	O13652	Protein sfi1	sfi1	0	2338100	0	0	0	399660	1728200	0	2	2	2	3.3	3.3	3.3	102.03	0	4.9351	4465900	3
O13656	O13656	Probable mitochondrial import receptor subunit tom40	tom40	17305000	15281000	10331000	4403100	101370000	3866300	59521000	1419200	7	7	7	23.8	23.8	23.8	37.552	0	53.865	213500000	30
O13657	O13657	Putative metal ion transporter C27B12.12c		21887000	166080000	22851000	63011000	458490000	93166000	448610000	112740000	20	20	20	29.4	29.4	29.4	89.396	0	323.31	1386800000	258
O13658	O13658	Uncharacterized transcriptional regulatory protein C27B12.11c		137250000	197600000	111690000	136540000	119600000	24702000	99843000	13980000	7	7	7	11.8	11.8	11.8	81.928	0	136.26	841200000	120
O13665	O13665	Factor arrest protein 11	far11	0	1143100	0	621300	72416000	17385000	34640000	15039000	2	2	2	4.3	4.3	4.3	95.092	0	117.58	141240000	21
O13671	O13671	Importin-alpha re-exporter	kap109	13488000	26605000	2350800	827590	24031000	1560400	6734200	299910	7	7	7	6.7	6.7	6.7	109.42	0	9.7992	75898000	18
O13672	O13672	60S ribosomal protein L8	rpl8	1683200000	956390000	1118500000	681180000	4876900000	332160000	3975300000	103720000	26	26	26	65.3	65.3	65.3	28.606	0	107.33	13727000000	395
O13679	O13679	Uncharacterized protein C737.05	SPCC737.05	55683000	26414000	0	217450	61865000	0	32419000	3122800	1	1	1	3.8	3.8	3.8	30.665	0.00034211	2.3583	179720000	14
O13681	O13681	Integral inner nuclear membrane protein ima1	IMA1	0	0	0	0	18629000	2336600	8251400	3163400	1	1	1	2.4	2.4	2.4	70.433	0	23.173	32380000	18
O13682	O13682	Helicase swr1	swr1	0	0	295660	1312300	1986300	942100	1575800	795000	2	2	2	1.9	1.9	1.9	149.45	0	14.231	6907100	3
O13685	O13685	Ubiquitin-conjugating enzyme E2 13	ubc13	28353000	18401000	12829000	6552400	38493000	2995400	35064000	1007500	7	7	7	49.3	49.3	49.3	16.855	0	57.096	143690000	33
O13686	O13686	Uncharacterized RWD, RING finger and WD repeat-containing protein C11E3.05	SPAC11E3.05	40679000	29726000	21505000	21682000	171860000	33546000	112880000	15611000	12	12	12	9.8	9.8	9.8	149.06	0	51.125	447490000	64
O13687	O13687	V-type proton ATPase subunit E	vma4	358290000	347300000	206840000	224210000	375870000	55416000	264140000	63889000	9	9	9	34.4	34.4	34.4	25.741	0	181.43	1896000000	151
O13689	O13689	Uncharacterized protein C11E3.10	SPAC11E3.10	0	0	0	0	2413600	848940	2480200	946040	1	1	1	18.5	18.5	18.5	18.481	0	17.46	6688800	13
O13690	O13690	PH and SEC7 domain-containing protein C11E3.11c	SPAC11E3.11c	19571000	21032000	5612100	54876	70241000	8077800	66985000	11348000	8	8	8	12.3	12.3	12.3	105.91	0	153.66	202920000	45
O13692	O13692	1,3-beta-glucanosyltransferase gas5	gas5	0	0	0	0	19735000	852480	17397000	1277100	3	3	3	9.6	9.6	9.6	53.692	0	22.686	39262000	11
O13693	O13693	Uncharacterized protein C11E3.14	SPAC11E3.14	5588200	4079600	2383500	765760	7554500	7565300	6506400	745640	5	5	5	10	10	10	67.09	0	38.87	35189000	20
O13695	O13695	Uncharacterized serine-rich protein C11G7.01	SPAC11G7.01	0	0	0	0	8907300	5089200	97294000	1484200	3	3	3	7.5	7.5	7.5	52.992	0	39.619	112770000	7
O13696	O13696	Isocitrate dehydrogenase [NAD] subunit 1, mitochondrial	idh1	20416000	11337000	9953900	6206500	121250000	7208100	60445000	3829400	10	10	10	35.4	35.4	35.4	38.758	0	95.223	240640000	40
O13701	O13701	Transcription initiation factor TFIID subunit 7	taf7	22078000	12665000	8645200	13207000	17978000	3910200	23999000	1411200	7	7	7	23.9	23.9	23.9	45	0	66.333	103890000	47
O13703	O13703	Vacuolar protein sorting-associated protein vts1	vts1	137140000	91504000	6731000	9032000	78250000	13703000	25105000	13680000	4	4	4	12.6	12.6	12.6	42.304	0	61.996	375140000	47
O13704	O13704	Thioredoxin domain-containing protein C13F5.05, mitochondrial	SPAC13F5.05	0	0	0	0	2582700	329030	1766200	435140	1	1	1	3	3	3	40.763	0	12.56	5113100	4
O13705	O13705	Exocyst complex component sec10	sec10	2140600	1638100	367270	292260	865570	127940	0	142040	3	3	3	3.8	3.8	3.8	92.515	0	3.3456	5573800	5
O13709	O13709	Uncharacterized protein C14C4.01c		0	0	0	0	8076200	1087100	1537000	0	1	1	1	5.7	5.7	5.7	27.039	0	6.1192	10700000	3
O13710	O13710	Structural maintenance of chromosomes protein 5	smc5	0	0	4199300	2103300	1433800	209490	1207300	225480	2	2	2	1.8	1.8	1.8	124.26	0.0003427	2.3717	9378500	8
O13711	O13711	Uncharacterized protein C14C4.04	SPAC14C4.04	3572600	970330	1324500	531850	0	0	4783300	131260	1	1	1	5.2	5.2	5.2	29.71	0.0058328	1.3875	11314000	0
O13712	O13712	Meiotically up-regulated gene 61 protein	mug61	9349100	7376200	4068800	5102400	0	0	0	0	1	1	1	0.9	0.9	0.9	94.907	0.0013356	1.9176	25897000	6
O13713	O13713	Nuclear polyadenylated RNA-binding protein nab2	nab2	25078000	39493000	8445700	7502900	26394000	3306400	14492000	3926900	6	6	6	20.2	20.2	20.2	33.929	0	110.13	128640000	55
O13714	O13714	Uncharacterized membrane protein C14C4.07	SPAC14C4.07	1788400	816410	0	0	217780000	41281000	105240000	49797000	4	4	4	6.7	6.7	6.7	71.755	0	78.128	416700000	49
O13717	O13717	Uncharacterized protein C14C4.10c	SPAC14C4.10c	0	0	0	0	3083000	1928800	0	0	1	1	1	4	4	4	38.293	0.00034223	2.3621	5011900	3
O13718	O13718	Vacuolar transporter chaperone 2	vtc2	487650000	655150000	324890000	333640000	763550000	316310000	600590000	173060000	22	22	22	32.4	32.4	32.4	85.444	0	316.95	3654800000	299
O13719	O13719	SWIRM domain-containing protein laf1	laf1	3170700	12198000	1320800	3256100	0	0	0	0	2	2	2	7.7	7.7	7.7	33.903	0	6.5109	19945000	3
O13722	O13722	Transcription initiation factor TFIID subunit 12	taf12	6870400	2284600	9959800	6167100	20473000	4221500	14245000	1605900	6	6	6	17.3	17.3	17.3	49.195	0	9.3046	65827000	13
O13724	O13724	Zinc finger protein zpr1	zpr1	103770000	76058000	37260000	21496000	149800000	6048500	41336000	2193500	11	11	11	28.8	28.8	28.8	51.376	0	115.75	437950000	56
O13726	O13726	Uncharacterized Na(+)/H(+) antiporter C15A10.06	SPAC15A10.06	0	0	0	0	125600000	13346000	103810000	11132000	1	1	1	1.9	1.9	1.9	63.603	0	24.43	253880000	11
O13727	O13727	Uncharacterized protein C15A10.07	SPAC15A10.07	5983400	4666100	2260500	1303900	2383800	204090	2771900	0	3	3	3	22.8	22.8	22.8	18.15	0	3.0153	19574000	8
O13728	O13728	Alpha-actinin-like protein 1	ain1	1633300	0	344580	267340	3558700	665210	0	0	2	2	2	3.7	3.7	3.7	72.442	0	8.1338	6469200	7
O13731	O13731	E3 ubiquitin-protein ligase ubr11	ubr11	4014500	415890	0	0	1742500	689560	878460	25329	6	6	6	2.7	2.7	2.7	234.04	0.0038986	1.4308	7766200	3
O13733	O13733	Protein kinase domain-containing protein ppk3	ppk3	218450000	227150000	471510000	59937000	94650000	11359000	41669000	14391000	4	4	4	6.1	6.1	6.1	71.632	0	22.838	1139100000	50
O13734	O13734	Shugoshin-2	sgo2	380610000	414890000	116960000	94852000	374480000	106210000	268390000	46578000	10	10	10	23.2	23.2	23.2	72.484	0	255.34	1803000000	161
O13735	O13735	Actin-interacting protein 3 homolog	fat1	314790000	318980000	200940000	156290000	168110000	41269000	102800000	24782000	27	27	27	23.3	23.3	23.3	154.32	0	323.31	1328000000	284
O13736	O13736	Actin cytoskeleton-regulatory complex protein sla1	sla1	1361700000	848510000	528390000	480850000	1060700000	88512000	684920000	121810000	27	27	27	24	24	24	154.63	0	257.21	5175400000	381
O13739	O13739	Probable chorismate mutase	SPAC16E8.04c	5857900	4247100	830600	0	13247000	1120700	4037400	1079800	4	4	4	25.9	25.9	25.9	29.05	0	62.508	30421000	17
O13741	O13741	Nucleolar protein 12	nop12	175520000	130210000	61748000	47515000	125080000	12311000	91038000	14057000	17	17	17	37.7	37.7	37.7	49.38	0	284.25	657480000	146
O13742	O13742	V-type proton ATPase subunit a	vph1	12465000	8273300	3378900	2263300	17114000	2102300	2029400	128500	5	5	5	6.7	6.7	6.7	94.158	0	17.153	47754000	17
O13743	O13743	Uncharacterized protein C16E8.08	SPAC16E8.08	0	0	0	0	20085000	19747000	35942000	18430000	3	3	3	10.8	10.8	10.8	30.5	0	19.647	94204000	14
O13744	O13744	37S ribosomal protein S7, mitochondrial	SPAC16E8.10c	4669800	2949500	1393400	1473600	0	0	0	0	2	2	2	6.9	6.9	6.9	29.559	0	6.2502	10486000	8
O13745	O13745	RNA polymerase II transcription factor B subunit 1	tfb1	0	0	0	0	2421000	2881500	2039200	876170	2	2	2	6.4	6.4	6.4	60.6	0	16.13	8217900	7
O13747	O13747	RING finger protein ETP1 homolog	SPAC16E8.13	88129000	80376000	4761700	3144000	51508000	7445800	24386000	3650300	3	3	3	4.4	4.4	4.4	61.825	0	13.05	263400000	28
O13748	O13748	Alpha N-terminal protein methyltransferase 1	tae1	1857800	0	2315300	368040	0	0	0	0	2	2	2	11.4	11.4	11.4	24.388	0	2.7748	4541200	1
O13750	O13750	Probable succinyl-CoA ligase [ADP-forming] subunit alpha, mitochondrial	SPAC16E8.17c	19182000	9451500	762930	951110	10424000	41150	5368500	512720	4	4	4	13.9	13.9	13.9	34.706	0	43.944	46694000	16
O13752	O13752	Uncharacterized TLC domain-containing protein C17A2.02c	SPAC17A2.02c	16370000	2007100	0	0	0	6251400	0	0	2	2	2	6.9	6.9	6.9	33.042	0	5.0836	24628000	7
O13753	O13753	V-type proton ATPase subunit d	vma6	31690000	11732000	9434000	5977200	43947000	7579300	20085000	4264300	7	7	7	25.7	25.7	25.7	39.323	0	70.651	134710000	31
O13754	O13754	Hsp70/Hsp90 co-chaperone cns1	cns1	11006000	3609900	1807700	0	973390	0	0	144180	3	3	3	12.8	12.8	12.8	40.531	0	27.372	17541000	5
O13755	O13755	Fumarate reductase	osm1	10360000	3453600	411890	542060	1965500	221110	625070	206480	4	4	4	7.8	7.8	7.8	55.483	0	4.841	17785000	6
O13758	O13758	Uncharacterized protein C17A2.08c	SPAC17A2.08c	606260	681910	1999800	2809200	313920000	62486000	141250000	69035000	6	6	6	24.1	24.1	24.1	41.874	0	137.54	592780000	42
O13759	O13759	RNA-binding post-transcriptional regulator csx1	csx1	609220000	983600000	391970000	666340000	994090000	121480000	663490000	109460000	15	15	15	31.5	31.5	31.5	67.87	0	323.31	4539600000	239
O13765	O13765	Lariat debranching enzyme	dbr1	37835000	46267000	24648000	26529000	5980000	524700	5282400	1748900	4	4	4	9	9	9	54.565	0	24.71	148810000	41
O13768	O13768	Probable DNA repair helicase ercc3	ercc3	0	0	0	0	9151000	9802000	0	0	1	1	1	0.9	0.9	0.9	91.344	0.0086124	1.1258	18953000	3
O13769	O13769	Ubiquitin-like-specific protease 2	ulp2	35768000	38261000	27746000	22367000	30189000	4509500	28119000	3020300	6	6	6	12.4	12.4	12.4	71.916	0	80.462	189980000	54
O13770	O13770	Uncharacterized membrane protein C17A5.08	SPAC17A5.08	5631800	3290200	0	0	0	0	0	0	1	1	1	9	9	9	24.137	0	13.868	8922000	5
O13771	O13771	Uncharacterized protein C17A5.09c	SPAC17A5.09c	7020200	10748000	0	2158700	6894700	10202000	8901100	1791400	6	6	6	23.5	23.5	23.5	34.978	0	63.876	47716000	28
O13773	O13773	UBA domain-containing protein 7	ucp7	137350000	128170000	44589000	43392000	102500000	40784000	82411000	16817000	10	10	10	17.2	17.2	17.2	79.483	0	182.71	596010000	117
O13774	O13774	GTP cyclohydrolase 1	SPAC17A5.13	0	1644500	0	0	56728000	14568000	50567000	13645000	4	4	4	8.5	8.5	8.5	26.492	0	6.7425	137150000	27
O13775	O13775	Probable glutamate--tRNA ligase, cytoplasmic	gus1	98697000	78110000	44929000	17812000	883210000	71485000	406310000	37164000	23	23	23	33	33	33	80.749	0	248.77	1637700000	166
O13776	O13776	Ubp5-interacting protein ftp105	ftp105	15185000	3523000	964930	9101100	40459000	6544400	27254000	3708500	7	7	7	10.9	10.9	10.9	104.83	0	40.428	106740000	26
O13777	O13777	Uncharacterized protein C1610.01		76524000	185060000	83333000	120440000	67992000	12322000	49172000	13185000	1	1	1	4.6	4.6	4.6	24.947	0	11.605	608030000	49
O13779	O13779	Putative metal ion transporter C17A12.14		209150000	233500000	0	15728000	433060000	65856000	667780000	87023000	12	12	12	24.1	24.1	24.1	71.197	0	323.31	1712100000	130
O13780	O13780	Uncharacterized protein C17G6.02c	SPAC17G6.02c	58769000	37876000	15368000	15047000	18680000	3074000	18651000	3049800	1	1	1	2.5	2.5	2.5	35.929	0.00033875	2.1759	170520000	46
O13783	O13783	Vacuolar protein-sorting protein bro1	bro1	8936000	16627000	7301900	1054200	10598000	567320	3928700	485270	7	7	7	10.3	10.3	10.3	86.621	0	23.898	49498000	13
O13784	O13784	40S ribosomal protein S24-A	rps24a	58200000	58989000	41050000	11221000	1567800000	741280000	470390000	30523000	9	9	3	50.7	50.7	24.6	15.47	0	38.056	2979500000	99
O13785	O13785	Protein transport protein use1	use1	832260	2918200	0	0	0	0	0	0	1	1	1	5	5	5	25.829	0	3.3443	3750400	2
O13787	O13787	Translocation protein sec62	sec62	388420000	253360000	306030000	170040000	481530000	121260000	191380000	61686000	7	7	7	16.8	16.8	16.8	31.585	0	76.305	1973700000	181
O13788	O13788	SWI/SNF and RSC complexes subunit ssr1	ssr1	12577000	8748700	8625500	5682300	16161000	797300	6585400	1762400	12	12	12	23.7	23.7	23.7	59.638	0	28.634	60940000	33
O13789	O13789	Uncharacterized beta-glucan synthesis-associated protein C17G6.11c	SPAC17G6.11c	0	59031000	399180	109390000	319960000	90581000	187810000	31061000	6	6	6	11.6	11.6	11.6	70.008	0	84.902	798240000	64
O13790	O13790	Cullin-1	cul1	2727300	947270	637600	0	985260	138950	477500	83294	1	1	1	1.2	1.2	1.2	89.425	0.00034118	2.2894	5997200	1
O13791	O13791	Protein slt1	slt1	94950000	134200000	97425000	93572000	118330000	18840000	68712000	21043000	10	10	10	29.3	29.3	29.3	49.136	0	158.82	647070000	118
O13792	O13792	ATP-dependent RNA helicase uap56	uap56	21812000	64248000	20689000	11389000	645000000	80513000	323940000	19377000	16	16	16	36.6	36.6	36.6	49.231	0	93.911	1187000000	108
O13793	O13793	Probable mitochondrial transport protein fsf1	fsf1	25686000	5310700	8339900	3318600	13185000	966800	14179000	348910	7	7	7	24.8	24.8	24.8	35.447	0	62.344	71335000	25
O13794	O13794	Endoribonuclease ysh1	ysh1	4240300	3309400	2557000	3235000	4448000	726920	1804900	410410	3	3	3	5.3	5.3	5.3	85.989	0	4.264	20732000	17
O13795	O13795	Protein pof8	pof8	0	0	0	0	1678200	295980	0	227370	1	1	1	3.7	3.7	3.7	46.808	0	3.492	2201600	1
O13796	O13796	Ribosome quality control complex subunit 1	rqc1	28099000	70932000	10310000	61108000	147330000	56478000	154370000	60127000	7	7	7	14.5	14.5	14.5	75.014	0	135.55	588750000	71
O13797	O13797	Small glutamine-rich tetratricopeptide repeat-containing protein 2	sgt2	86725000	29771000	43569000	25160000	207990000	33224000	171590000	8035000	14	14	14	53.9	53.9	53.9	34.001	0	164.94	606070000	94
O13798	O13798	Caffeine-induced protein 16	cid16	1239000	780340	6472800	1025800	5356700	0	0	0	2	2	2	1.4	1.4	1.4	138.53	0	2.7862	14875000	3
O13799	O13799	Uncharacterized helicase C17H9.02	SPAC17H9.02	0	0	0	0	5118500	556370	3592600	258820	3	2	2	4.6	3.8	3.8	118.46	0	33.39	9526300	6
O13801	O13801	Uncharacterized RNA-binding protein C17H9.04c	SPAC17H9.04c	5797300	3161300	10542000	2345700	33100000	1458600	11033000	888950	5	5	5	9.6	9.6	9.6	66.396	0	13.328	68327000	23
O13802	O13802	Probable rRNA-processing protein ebp2	ebp2	61367000	67739000	49891000	50667000	59996000	8820500	30339000	10734000	8	8	8	26.1	26.1	26.1	37.818	0	184.4	339550000	87
O13803	O13803	Uncharacterized protein C17H9.06c	SPAC17H9.06c	2732200	8802500	1364600	2115000	8106600	2853800	12607000	3318700	6	6	6	12.1	12.1	12.1	68.796	0	110.16	41901000	21
O13804	O13804	Uncharacterized protein C17H9.07	SPAC17H9.07	16474000	2096300	3525800	1773700	6071400	0	3018100	70391	5	5	5	43.3	43.3	43.3	13.412	0	8.5003	33030000	12
O13807	O13807	DNA damage-binding protein 1	ddb1	0	0	0	0	1780800	2165800	3742900	1354100	1	1	1	1.7	1.7	1.7	120.65	0	14.093	9043600	11
O13808	O13808	Actin-depolymerizing factor gmf1	gmf1	3084200	0	566750	5351400	0	0	0	0	2	2	2	17.7	17.7	17.7	16.281	0	44.368	9002300	6
O13809	O13809	Uncharacterized FAD-binding protein C17H9.12c	SPAC17H9.12c	31841000	19132000	20131000	9716100	13350000	257460	5825200	588180	6	6	6	18.4	18.4	18.4	29.375	0	14.966	100840000	27
O13810	O13810	Probable glutamate 5-kinase	SPAC17H9.13c	10932000	10518000	1655100	706180	26647000	6111000	27559000	4903900	7	7	7	23.9	23.9	23.9	43.933	0	71.914	89031000	28
O13811	O13811	Protein disulfide-isomerase C17H9.14c	SPAC17H9.14c	149980000	96133000	56677000	28885000	1377600000	385010000	733410000	160830000	15	15	15	44.6	44.6	44.6	40.691	0	247.53	2988500000	161
O13813	O13813	Mitochondrial import receptor subunit tom22	tom22	17817000	10568000	13678000	12964000	44590000	1689000	43475000	3524400	4	4	4	25.7	25.7	25.7	15.912	0	50.471	148310000	26
O13816	O13816	Cohesin subunit psc3	psc3	0	0	0	0	1384100	215490	0	346270	1	1	1	1.6	1.6	1.6	110.65	0	2.6826	1945900	1
O13817	O13817	Protein transport protein sec73	sec73	38376000	70833000	52363000	51688000	61018000	7624800	45517000	10535000	11	11	11	14.1	14.1	14.1	122.59	0	221.42	337960000	112
O13818	O13818	Uncharacterized PH domain-containing protein C19A8.02	SPAC19A8.02	53887000	42957000	663170	1906300	17960000	4036500	12576000	7082400	5	5	5	4.3	4.3	4.3	140.56	0	47.485	141070000	37
O13820	O13820	Cytochrome P450 61	erg5	35845000	17685000	6253200	4555000	194720000	15456000	176640000	4883000	16	16	16	32.8	32.8	32.8	62.27	0	109	456040000	54
O13821	O13821	Vacuolar protein sorting-associated protein 27	sst4	143630000	125810000	89629000	95436000	160600000	27954000	105460000	27497000	8	8	8	17.7	17.7	17.7	68.242	0	82.458	776020000	104
O13822	O13822	Uncharacterized oxidoreductase C19A8.06	SPAC19A8.06	6112800	7945000	4291000	4588400	6740500	533780	1789400	306480	2	2	2	5.3	5.3	5.3	45.226	0	15.065	32307000	13
O13823	O13823	U3 small nucleolar ribonucleoprotein protein imp4	imp4	11537000	4698500	6291100	2805700	13744000	7708300	23046000	2624600	3	3	3	13.5	13.5	13.5	33.395	0	51.039	72455000	19
O13824	O13824	Nonsense-mediated mRNA decay protein 2	upf2	694720	192310	0	0	766960	234160	1236000	112190	2	2	2	1.7	1.7	1.7	122.09	0.0013333	1.8868	3236400	3
O13827	O13827	Uncharacterized protein C19A8.11c	SPAC19A8.11c	10640000	30815000	114830000	72479000	157540000	50361000	138370000	64506000	3	3	3	13.8	13.8	13.8	28.218	0	115.24	639540000	64
O13828	O13828	mRNA decapping complex subunit 2	dcp2	0	6493900	3335300	8321900	27511000	6305900	20049000	3527700	10	10	10	18.2	18.2	18.2	83.233	0	60.29	75544000	34
O13829	O13829	U1 small nuclear ribonucleoprotein 70 kDa homolog	usp101	0	890050	0	0	7920900	1613700	2989700	17147	3	3	3	16.1	16.1	16.1	30.198	0	17.626	13431000	13
O13830	O13830	Probable peptidyl-tRNA hydrolase 2	SPAC19A8.14	3354900	6783300	3296400	2623300	7587100	456870	4507000	592110	4	4	4	28.8	28.8	28.8	21.428	0	44.334	29201000	17
O13831	O13831	Tryptophan synthase	trp2	344860000	192450000	130260000	73472000	418530000	36617000	260400000	14164000	22	22	22	37	37	37	75.436	0	306.62	1470700000	174
O13833	O13833	Poly(A) RNA polymerase protein cid1	cid1	25383000	24175000	11072000	19481000	20393000	2670700	5620300	1522200	2	2	2	3	3	3	46.256	0	23.659	110320000	47
O13834	O13834	E3 ubiquitin-protein ligase ptr1	ptr1	7341800	8658600	2340600	1772000	13907000	9876100	12725000	4054800	10	10	10	3.6	3.6	3.6	365.03	0	30.657	60676000	50
O13835	O13835	U3 small nucleolar ribonucleoprotein protein imp3	imp3	3980100	4128200	1275900	1304200	9212800	987930	4690900	703340	5	5	5	28.4	28.4	28.4	21.777	0	24.137	26283000	9
O13838	O13838	Nucleoporin nup40	nup40	207110000	83916000	87414000	62655000	36739000	11018000	43510000	9930000	5	5	5	18.9	18.9	18.9	40.254	0	113.37	542290000	59
O13839	O13839	G2-specific protein kinase fin1	fin1	9956300	7458200	2061700	858980	0	0	0	0	1	1	1	1.2	1.2	1.2	82.688	0.00033784	2.1276	20335000	8
O13842	O13842	Chitin deacetylase 1	cda1	0	0	0	0	1752000	232810	1179300	221750	1	1	1	5	5	5	36.206	0	5.0375	3385800	2
O13844	O13844	Uncharacterized mitochondrial carrier C19G12.05	SPAC19G12.05	29450000	8092500	11861000	5266800	64620000	7770900	37904000	615900	6	6	6	17.9	17.9	17.9	31.573	0	6.2233	165580000	18
O13845	O13845	RNA-binding protein rsd1	rsd1	14178000	122300000	58242000	5948700	488330000	75282000	276690000	70743000	10	10	10	17.7	17.7	17.7	69.362	0	135.24	1111700000	95
O13846	O13846	Ceramide very long chain fatty acid hydroxylase-like protein C19G12.08	SPAC19G12.08	32116000	36317000	19246000	14617000	1634500000	825520000	1007300000	46090000	12	12	12	40.9	40.9	40.9	40.229	0	195.19	3615700000	131
O13848	O13848	NAD/NADP-dependent indole-3-acetaldehyde reductase	SPAC19G12.09	45025000	30146000	29995000	20625000	342410000	16475000	152390000	4613600	16	16	16	63.7	63.7	63.7	31.569	0	102.57	641680000	69
O13849	O13849	Carboxypeptidase Y	cpy1	228060000	36668000	10520000	3027500	1281900000	277580000	757410000	118400000	21	21	21	21.1	21.1	21.1	114.24	0	323.31	2713500000	404
O13853	O13853	Phosphatidylinositol 4-phosphate 5-kinase its3	its3	32017000	23191000	13885000	25114000	89596000	10413000	100150000	16460000	6	6	6	11.6	11.6	11.6	83.747	0	44.163	310830000	57
O13855	O13855	Uncharacterized protein C1A6.01c		0	0	289720	205950	27082000	13901000	38137000	6505700	2	2	2	5.1	5.1	5.1	50.907	0	8.7192	86122000	8
O13856	O13856	Uncharacterized WD repeat-containing protein C1A6.02		0	0	0	0	4756600	2162800	4969200	618990	2	2	2	9.4	9.4	9.4	39.779	0	7.8244	12508000	7
O13857	O13857	Putative lysophospholipase C1A6.03c	SPAC1A6.03c	4968000	4257800	2025300	790380	68324000	1834300	6430200	139440	4	4	4	8	8	8	73.585	0	6.9924	88769000	16
O13858	O13858	Eisosome protein sle1	sle1	15156000	29338000	14742000	11841000	276390000	74767000	323560000	59097000	12	12	12	25.5	25.5	25.5	69.793	0	323.31	804890000	106
O13861	O13861	tRNA threonylcarbamoyladenosine dehydratase		80857000	24679000	33506000	28665000	21885000	2139200	15033000	1902700	12	12	12	25.4	25.4	25.4	54.299	0	39.228	208670000	50
O13862	O13862	Transcriptional activator protein rdp1	rdp1	40846000	79125000	0	0	37697000	12890000	64505000	17014000	2	2	2	9.4	9.4	9.4	51.766	0	70.093	252080000	29
O13863	O13863	Uncharacterized kinase C1B1.02c	SPAC1B1.02c	37259000	46329000	20322000	23859000	48042000	9276800	56991000	10236000	3	3	3	6	6	6	60.708	0	64.843	252310000	78
O13864	O13864	Importin subunit beta-1	kap95	32186000	18752000	13123000	5391800	53992000	3027000	14385000	2272400	9	9	9	13	13	13	94.746	0	41.117	143130000	54
O13865	O13865	PAB-dependent poly(A)-specific ribonuclease subunit pan3-like	SPAC1B1.04c	34765000	48168000	29214000	31542000	42629000	5090900	25422000	2484800	4	4	4	9	9	9	76.045	0	66.511	219320000	60
O13867	O13867	Uracil phosphoribosyltransferase 1	SPAC1B3.01c	22869000	10299000	6757800	5609300	205510000	109110000	66797000	7093700	5	5	5	25.1	25.1	25.1	24.466	0	25.823	434050000	35
O13868	O13868	Transcription elongation factor 1 homolog	SPAC1B3.02c	0	0	0	0	47450000	13860000	24685000	11905000	1	1	1	20.6	20.6	20.6	11.803	0	71.242	97900000	22
O13869	O13869	Translation factor guf1, mitochondrial	guf1	2988600	7779000	0	468840	8259700	904710	0	235810	1	1	1	1.8	1.8	1.8	73.521	0.0058234	1.366	20637000	6
O13870	O13870	General negative regulator of transcription subunit 3	not3	2855400000	2070600000	1894900000	1363200000	1890800000	386510000	2310100000	356630000	27	27	27	45.2	45.2	45.2	72.759	0	323.31	13128000000	473
O13871	O13871	Uncharacterized methyltransferase C1B3.06c	SPAC1B3.06c	0	0	0	0	25700000	7229000	4852100	1366300	2	2	2	11.2	11.2	11.2	31.773	0	16.42	39147000	12
O13874	O13874	Uncharacterized NOC2 family protein C1B3.09c	SPAC1B3.09c	0	2371400	4851700	4655300	3817800	888890	7715400	1274000	4	4	4	9.5	9.5	9.5	60.786	0	23.519	25575000	9
O13877	O13877	DNA-directed RNA polymerases I, II, and III subunit RPABC5	rpb10	10659000	2040000	0	0	20268000	858370	9894600	407760	2	2	2	28.2	28.2	28.2	8.2757	0	7.8396	44128000	6
O13878	O13878	U3 small nucleolar RNA-associated protein 17	utp17	10102000	11267000	3622700	1245600	14462000	74289	6648700	51573	6	6	6	8.6	8.6	8.6	88.937	0	24.852	47473000	12
O13880	O13880	Vitamin H transporter 1	vht1	19165000	18875000	1074100	883740	17173000	1098600	13144000	2417500	4	4	4	8.3	8.3	8.3	62.821	0	41.046	73831000	29
O13881	O13881	Cryptic loci regulator 2	clr2	0	2493100	0	0	0	0	0	0	1	1	1	3.9	3.9	3.9	61.97	0	3.1295	2493100	1
O13882	O13882	Putative 37S ribosomal protein S18, mitochondrial	mrps18	1060600	0	0	0	0	0	0	0	1	1	1	3.6	3.6	3.6	25.601	0.0086207	1.1268	1060600	1
O13889	O13889	Eukaryotic translation initiation factor 2-alpha kinase 1	hri1	16925000	22237000	14853000	14401000	4245500	672710	3203000	902380	3	3	3	5.1	5.1	5.1	79.063	0	30.357	77440000	26
O13892	O13892	Uncharacterized protein C20G4.08		62506000	78797000	51686000	59881000	160290000	18532000	193650000	35590000	18	18	18	24.6	24.6	24.6	119.23	0	323.31	660930000	122
O13896	O13896	DNA-directed RNA polymerase III subunit RPC10	rpc11	0	0	511070	0	0	0	0	0	1	1	1	8.3	8.3	8.3	12.815	0.0019822	1.7048	511070	1
O13898	O13898	Dolichyl-phosphate-mannose--protein mannosyltransferase 1	ogm1	5158000	609770	1450200	2296000	11655000	458330	3891900	180080	5	5	5	4	4	4	101.33	0	20.679	25699000	10
O13899	O13899	Uncharacterized CDP-alcohol phosphatidyltransferase class-I family protein C22A12.08c	SPAC22A12.08c	4048000	1402400	1975200	607150	4017900	215750	0	191840	3	3	3	6.3	6.3	6.3	63.879	0	10.107	12458000	9
O13900	O13900	Pre-mRNA-splicing factor sap114	sap114	12546000	20454000	4226800	8407900	6942400	1064900	7293000	1939600	2	2	2	7.7	7.7	7.7	54.409	0	18.297	62874000	21
O13901	O13901	Uncharacterized CDP-alcohol phosphatidyltransferase class-I family protein C22A12.10	SPAC22A12.10	6168800	1378100	2321400	1049300	7413100	0	0	0	2	2	2	6.5	6.5	6.5	44.083	0	6.1903	18331000	4
O13902	O13902	Dihydroxyacetone kinase 1	dak1	285640000	130760000	125810000	43799000	471780000	89870000	270710000	26445000	29	29	29	57.8	57.8	57.8	62.316	0	295.5	1444800000	249
O13903	O13903	Exosome complex component rrp40	rrp40	5268000	3408600	664540	831210	11610000	2724400	12877000	1803900	6	6	6	27.1	27.1	27.1	26.725	0	36.516	39188000	17
O13905	O13905	BSD domain-containing protein C22A12.14c	SPAC22A12.14c	8009300	6259100	16887000	38973000	103760000	26297000	116170000	38837000	7	7	7	28.2	28.2	28.2	39.397	0	269.09	355190000	84
O13907	O13907	Probable ATP-citrate synthase subunit 2	SPAC22A12.16	272670000	165310000	95756000	31215000	695090000	39898000	352970000	26458000	20	20	20	43.5	43.5	43.5	53.942	0	209.67	1679400000	175
O13910	O13910	U3 small nucleolar ribonucleoprotein protein mpp10	mpp10	20208000	7372900	10769000	7225800	22254000	2592600	20900000	1209200	12	12	12	18.2	18.2	18.2	67.706	0	72.061	92531000	31
O13911	O13911	Bifunctional polynucleotide phosphatase/kinase;Polynucleotide 3-phosphatase;Polynucleotide 5-hydroxyl-kinase	pnk1	0	0	0	0	18260000	1611200	7040100	0	1	1	1	3.7	3.7	3.7	47.088	0	6.5073	26911000	4
O13912	O13912	Uncharacterized protein C23C11.06c	SPAC23C11.06c	0	0	0	0	375160	759740	0	476140	1	1	1	2.2	2.2	2.2	60.123	0	24.007	1611000	4
O13914	O13914	Alanine--tRNA ligase	ala1	260940000	169750000	125800000	44197000	437250000	59514000	410930000	58526000	34	34	34	40.5	40.5	40.5	107.38	0	323.31	1566900000	216
O13916	O13916	Anaphase-promoting complex subunit hcn1	hcn1	41385000	23798000	0	0	17271000	3377600	43803000	1167300	2	2	2	15	15	15	9.074	0	6.5745	130800000	26
O13917	O13917	Hypoxanthine-guanine phosphoribosyltransferase	hpt1	6830600	8573300	9459600	3315700	122180000	13090000	55411000	3963800	5	5	5	32	32	32	23.572	0	38.806	222820000	36
O13918	O13918	Zinc homeostasis factor 1	zhf1	1344600	8038400	292250	9058700	63325000	19530000	93682000	14233000	2	2	2	7.5	7.5	7.5	42.941	0	11.133	209500000	21
O13919	O13919	Paired amphipathic helix protein pst2	pst2	280460000	229150000	184790000	256400000	282650000	27884000	225280000	12691000	8	8	8	10.5	10.5	10.5	124.85	0	323.31	1499300000	77
O13920	O13920	LETM1 domain-containing protein mdm28, mitochondrial	mdm28	15811000	13050000	5997700	4692000	25955000	1750800	9929600	929670	9	9	9	21.6	21.6	21.6	55.723	0	20.295	78115000	26
O13923	O13923	Coronin-like protein crn1	crn1	249350000	269040000	174730000	180900000	665490000	90366000	465170000	54423000	32	32	32	52.7	52.7	52.7	67.015	0	288.89	2149500000	252
O13924	O13924	Serine/threonine-protein kinase haspin homolog hrk1	hrk1	1476600	2452700	0	3089600	22299000	11143000	0	490820	2	2	2	5.3	5.3	5.3	56.52	0	8.4663	40952000	6
O13928	O13928	GTP-binding protein rho3	rho3	42998000	14974000	2176300	1144100	4558000	72256	1922900	105290	7	7	6	33.2	33.2	29.8	22.501	0	16.73	67951000	19
O13929	O13929	Uncharacterized protein C23C4.09c	SPAC23C4.09c	5230600	4696800	5254100	3377600	1113700	595620	1159800	273590	3	3	3	25.2	25.2	25.2	15.042	0	16.929	21702000	15
O13930	O13930	Rab guanine nucleotide exchange factor sec2	sec2	85215000	38023000	2953700	39102000	142280000	19481000	36787000	13515000	6	6	6	12.1	12.1	12.1	59.052	0	12.04	377350000	49
O13932	O13932	Protein transport protein bet1	bet1	3985900	592860	2351300	615000	1684300	475400	1307800	852300	2	2	2	33.3	33.3	33.3	13.251	0.0013347	1.9002	11865000	7
O13935	O13935	Multisite-specific tRNA:(cytosine-C(5))-methyltransferase trm4b	trm4b	27839000	4245600	9120600	2063100	17341000	30937000	54742000	3572300	10	10	9	16.5	16.5	14.5	77.821	0	59.956	149860000	25
O13936	O13936	Transcription elongation factor spt5	spt5	128210000	145370000	204360000	169210000	264100000	59700000	300460000	81804000	22	22	22	27.7	27.7	27.7	109.01	0	323.31	1353200000	235
O13939	O13939	AP-3 complex subunit beta	apl6	24097000	45283000	88223000	56465000	317380000	49460000	168240000	28199000	7	7	7	12.6	12.6	12.6	83.87	0	166.87	777350000	96
O13940	O13940	Probable low-specificity L-threonine aldolase	gly1	205440000	135070000	160680000	119970000	1071500000	127020000	397650000	42573000	15	15	15	45.7	45.7	45.7	41.318	0	291.45	2259900000	190
O13942	O13942	Uncharacterized protein C23H3.12c	SPAC23H3.12c	0	0	0	1078700	0	0	0	0	1	1	1	6.2	6.2	6.2	26.103	0.00034376	2.4843	1078700	1
O13943	O13943	Late secretory pathway protein avl9	avl9	0	0	0	0	3464300	601040	0	0	1	1	1	3	3	3	53.115	0	3.5594	4065300	1
O13944	O13944	Oxysterol-binding protein homolog C23H4.01c		86051000	136960000	148410000	189340000	446030000	87426000	204640000	53938000	11	11	11	14.2	14.2	14.2	106.81	0	220.26	1352800000	133
O13946	O13946	Endoplasmic reticulum vesicle protein 25	erv25	4380800	5789500	3624400	2739300	12673000	2461000	17803000	1739900	6	6	6	38.9	38.9	38.9	24.485	0	22.741	51211000	26
O13951	O13951	RNA polymerase II nuclear localization protein iwr1	iwr1	0	0	0	0	1332600	326660	4769200	486360	1	1	1	6.1	6.1	6.1	31.711	0	4.4381	6914900	4
O13953	O13953	Chromatin modification-related protein eaf3	alp13	265900000	245850000	226900000	177830000	183100000	30374000	120260000	27047000	6	6	6	21.4	21.4	21.4	39.138	0	44.041	1277300000	61
O13955	O13955	Vacuolar morphogenesis protein 6	vam6	39347000	46705000	30146000	19252000	39538000	4972700	39086000	6529700	3	3	3	2.8	2.8	2.8	103.69	0	70.264	225580000	44
O13956	O13956	Ribosome biogenesis protein tsr1 homolog	SPAC23H4.15	275080000	585980000	435070000	618610000	79928000	63619000	306010000	118700000	10	10	10	16.9	16.9	16.9	90.125	0	323.31	2483000000	109
O13958	O13958	Serine/threonine-protein kinase srb10	srb10	13113000	5609700	3498800	3237100	13892000	944430	4670600	539970	3	3	3	6.2	6.2	6.2	42.585	0.003268	1.5065	45506000	9
O13959	O13959	RING-box protein pip1	pip1	12236000	6686800	7171900	1260100	7932000	0	5501700	399670	1	1	1	9.3	9.3	9.3	12.724	0	4.0611	41188000	9
O13960	O13960	Cell wall protein ecm33	ecm33	234610000	120410000	128690000	66004000	253110000	20263000	137010000	5359700	2	2	2	3.8	3.8	3.8	43.345	0	2.6803	965450000	37
O13961	O13961	Nuclear envelope protein ndc1	cut11	0	1795800	840670	0	24699000	1682800	12644000	2502800	6	6	6	11	11	11	69.354	0	32.101	44165000	15
O13963	O13963	Diphosphomevalonate decarboxylase	mvd1	132190000	240500000	88751000	146920000	164260000	35460000	129290000	22435000	13	13	13	27.7	27.7	27.7	42.755	0	143.2	959810000	119
O13964	O13964	Uncharacterized protein C24C9.04	SPAC24C9.04	0	120390000	20543000	3427200	189530000	38773000	118900000	47733000	2	2	2	14	14	14	13.789	0	117.86	539290000	66
O13965	O13965	Meiotically up-regulated gene 70 protein	mug70	40176000	66495000	29341000	6111000	55302000	6291700	27266000	5708600	6	6	6	9.6	9.6	9.6	79.253	0	151.43	236690000	58
O13966	O13966	Aconitate hydratase, mitochondrial	SPAC24C9.06c	276710000	120210000	114170000	51174000	1056600000	118460000	589520000	26057000	30	30	29	35.2	35.2	34.3	86.112	0	270.67	2352900000	181
O13968	O13968	Uncharacterized carboxypeptidase C24C9.08	SPAC24C9.08	0	1338100	2680200	1209400	8155300	573370	5229900	542400	5	5	5	9.9	9.9	9.9	66.606	0	19.086	19729000	10
O13970	O13970	37S ribosomal protein mrp4, mitochondrial	mrp4	0	0	0	0	6408800	0	0	0	1	1	1	5.3	5.3	5.3	29.311	0.0073884	1.2574	6408800	1
O13971	O13971	Suppressor of glycerol defect protein 1	sgd1	2835800	2396600	0	1641700	12494000	7433300	33158000	7894400	8	8	8	9.2	9.2	9.2	87.87	0	77.846	67854000	28
O13972	O13972	Probable serine hydroxymethyltransferase, cytosolic	SPAC24C9.12c	612740000	349040000	276000000	149440000	1524600000	95029000	782780000	48542000	26	26	25	59.5	59.5	57.6	51.86	0	293.05	3838100000	334
O13981	O13981	ER membrane protein complex subunit 1	emc1	9766300	4733500	3784100	2969800	17347000	560450	12977000	861600	5	5	5	7.1	7.1	7.1	100.92	0	35.826	53000000	14
O13982	O13982	Uncharacterized WD repeat-containing protein C25H1.08c	SPAC25H1.08c	0	0	0	0	2386200	196740	942810	338970	1	1	1	4.3	4.3	4.3	43.431	0	10.04	3864700	1
O13983	O13983	Putative ATP-dependent helicase hrq1	hrq1	715460	912050	0	0	2865100	5063700	5212300	1440700	4	4	4	3.7	3.7	3.7	120.97	0	9.825	16209000	7
O13984	O13984	ATPase WRNIP1 homolog C26H5.02c	SPAC26H5.02c	32247000	16439000	2953600	2873000	28608000	3714700	13207000	2692500	3	3	3	5.2	5.2	5.2	56.306	0	27.978	102730000	23
O13985	O13985	Uncharacterized WD repeat-containing protein C26H5.03	SPAC26H5.03	0	0	0	0	0	2067800	2794700	0	1	1	1	5.1	5.1	5.1	57.425	0	53.368	4862500	3
O13986	O13986	Uncharacterized protein C26H5.04	SPAC26H5.04	0	0	0	11284000	10043000	3991600	18513000	4937800	3	3	3	3.4	3.4	3.4	90.407	0	107.74	48770000	40
O13987	O13987	Ankyrin and IPT/TIG repeat-containing protein C26H5.05	SPAC26H5.05	38974000	73044000	16636000	27661000	55093000	12484000	47689000	8316100	10	10	10	12	12	12	127.7	0	153.2	279900000	108
O13989	O13989	Uncharacterized protein C26H5.07c	SPAC26H5.07c	106690000	142870000	50467000	57470000	107300000	11039000	30884000	6386500	4	4	4	10.5	10.5	10.5	56.858	0	41.793	513100000	40
O13990	O13990	Glucan 1,3-beta-glucosidase	bgl2	3286800	2059900	2466100	1369800	0	0	0	0	1	1	1	3.4	3.4	3.4	35.412	0.00034495	2.5391	9182600	5
O13991	O13991	Uncharacterized oxidoreductase C26H5.09c	SPAC26H5.09c	30504000	29447000	4618200	2135400	69436000	12582000	68534000	3448000	8	8	8	20.1	20.1	20.1	41.432	0	13.235	220700000	26
O13992	O13992	Meiotically up-regulated gene 56 protein	mug56	1223100	1472500	1186900	2933800	0	0	0	0	1	1	1	1.2	1.2	1.2	110.9	0.00033933	2.2076	6816300	5
O13994	O13994	Inositol phoshorylceramide synthase regulatory subunit kei1	kei1	0	0	489320	2201700	108010000	18374000	64028000	13835000	2	2	2	4.7	4.7	4.7	27.112	0	36.162	206930000	27
O13995	O13995	Cytochrome P450 regulator dap1	dap1	34613000	27926000	20599000	17343000	22003000	1604900	8566500	1075700	3	3	3	16.9	16.9	16.9	18.874	0	6.7073	133730000	27
O13997	O13997	Protein IMPACT homolog	yih1	106040000	105610000	59776000	29863000	64248000	11689000	43422000	11242000	5	5	5	25.7	25.7	25.7	31.485	0	66.606	431890000	51
O13998	O13998	Obg-like ATPase 1	SPAC27E2.03c	211390000	151910000	115310000	52046000	652310000	36164000	491590000	26372000	22	22	22	59.7	59.7	59.7	44.332	0	313.19	1737100000	182
O14002	O14002	Peroxide stress-activated histidine kinase mak2	mak2	0	0	0	0	1294600	197510	582910	168080	1	1	1	0.5	0.5	0.5	264.62	0.0026316	1.6241	2243100	1
O14003	O14003	Replication factor C subunit 3	rfc3	7722700	5188900	2085200	559780	4355900	353320	2342100	324990	3	3	3	8.2	8.2	8.2	38.439	0	16.795	22933000	8
O14006	O14006	37S ribosomal protein S9, mitochondrial	mrps9	4103500	0	2040000	1564800	0	0	0	0	1	1	1	3.7	3.7	3.7	31.062	0.0026195	1.5396	7708400	1
O14007	O14007	H/ACA ribonucleoprotein complex subunit 4	cbf5	70624000	42797000	37154000	13291000	232190000	38260000	213110000	17995000	14	14	14	29.1	29.1	29.1	53.11	0	111.62	665420000	150
O14008	O14008	Myosin 1 light chain cam2	cam2	35604000	22084000	13956000	12216000	103000000	11467000	87936000	9345900	6	6	6	41.3	41.3	41.3	16.218	0	99.17	295610000	63
O14011	O14011	Pre-mRNA-processing factor 19	prp19	38602000	18097000	15075000	12361000	23336000	2227300	16201000	2758900	5	5	5	11.3	11.3	11.3	54.191	0	65.525	128660000	42
O14012	O14012	Ribosomal RNA-processing protein 17	rrp17	59782000	77874000	12286000	27875000	1347200000	221400000	1213600000	96436000	5	5	5	20.2	20.2	20.2	24.332	0	7.3425	3056500000	63
O14014	O14014	Probable Rho-type GTPase-activating protein 3	rga3	9953500	21614000	9650900	8374900	180090000	28133000	203210000	12007000	8	8	8	12	12	12	108.65	0	68.806	473030000	59
O14018	O14018	Serine--tRNA ligase, cytoplasmic	SPAC29A4.15	208920000	182140000	99407000	64027000	882690000	83900000	521620000	28746000	21	21	21	44.2	44.2	44.2	51.642	0	236.74	2071400000	208
O14019	O14019	Serine/threonine-protein kinase hal4	hal4	151020000	177360000	152110000	145570000	151290000	26239000	179700000	16413000	9	9	9	18.4	18.4	18.4	69.114	0	101.03	999700000	100
O14021	O14021	RbAp48-related WD40 repeat-containing protein prw1	prw1	0	1862400	1007900	753160	8032700	226990	0	0	3	3	3	7.9	7.9	7.9	48.476	0	9.1231	11883000	4
O14026	O14026	Histone-lysine N-methyltransferase, H3 lysine-36 specific	set2	176460000	490910000	164620000	222530000	369160000	119950000	277570000	102190000	13	13	13	21.9	21.9	21.9	90.678	0	323.31	1923400000	207
O14027	O14027	Probable pyridoxal 5-phosphate synthase subunit PDX1	snz1	1116700000	616150000	463850000	192810000	2078400000	142320000	1238900000	68962000	18	18	18	53.7	53.7	53.7	31.403	0	322.4	5918100000	394
O14029	O14029	COPII coat assembly protein sec16	sec16	563050000	601930000	304390000	331230000	734400000	153820000	478010000	130880000	31	31	31	22.7	22.7	22.7	218.09	0	310.63	3297700000	319
O14031	O14031	Glutathione transporter 1	pgt1	41533000	53970000	34171000	75048000	103330000	17648000	65234000	22727000	5	5	5	7.2	7.2	7.2	96.301	0	196.38	413660000	94
O14032	O14032	UPF0664 stress-induced protein C29B12.11c	SPAC29B12.11c	5165700	2060600	351150	0	40800000	2132600	9221100	0	3	3	3	22.4	22.4	22.4	19.704	0	12.495	59731000	7
O14036	O14036	Small nuclear ribonucleoprotein Sm D2	smd2	28382000	19164000	24499000	13781000	75350000	4656600	54605000	2611200	5	5	5	33	33	33	13.095	0	24.717	223050000	39
O14038	O14038	Uncharacterized protein C2C4.05	SPAC2C4.05	0	0	0	1205000	18013000	2058300	25505000	805360	2	2	2	20.1	20.1	20.1	15.738	0	3.9181	47587000	3
O14040	O14040	DIS3-like exonuclease 2	dis32	9613300	9887900	2905800	2950800	34235000	13098000	29978000	7798400	5	5	5	5.9	5.9	5.9	105.15	0	44.228	110470000	43
O14044	O14044	Pre-rRNA-processing protein pno1	rbp28	15340000	29107000	27556000	358780	125610000	34542000	83680000	42616000	6	6	6	30.7	30.7	30.7	26.393	0	125.79	358810000	38
O14047	O14047	Serine/threonine-protein kinase ppk11	ppk11	1142800	763020	0	0	0	0	0	0	1	1	1	2.6	2.6	2.6	35.218	0.0086179	1.1268	1905800	2
O14048	O14048	UBX domain-containing protein 2	ubx2	0	0	0	2582800	63728000	6327000	71847000	4473800	4	4	4	19	19	19	47.234	0	45.737	148960000	21
Q9P7B2;O14049	Q9P7B2;O14049	40S ribosomal protein S8-B;40S ribosomal protein S8-A	rps8b;rps8a	118460000	62775000	25537000	16047000	3727200000	145870000	1897400000	60694000	8	8	8	42	42	42	22.564	0	273.99	6054000000	157
O14050	O14050	Uncharacterized MscS family protein C2C4.17c	SPAC2C4.17c	211130	0	277800	0	7881600	393880	4616700	935500	5	5	5	8.6	8.6	8.6	94.643	0	13.435	14317000	10
O14053	O14053	U3 small nucleolar RNA-associated protein 21 homolog	SPCC1672.07	14402000	6432700	4924500	6026100	27092000	1558600	8146000	769540	11	11	11	16.4	16.4	16.4	100.57	0	37.177	69351000	27
O14055	O14055	Tyrosine--tRNA ligase, cytoplasmic	tys1	72373000	110540000	41508000	35941000	448230000	23794000	220820000	15321000	18	18	18	50.4	50.4	50.4	44.575	0	141.66	968540000	145
O14057	O14057	Probable guanine deaminase	SPCC1672.03c	2065600	0	0	0	0	0	0	0	2	2	2	4.2	4.2	4.2	58.046	0	2.8113	2065600	2
O14062	O14062	40S ribosomal protein S12-A	rps12a	115380000	466300000	61867000	35939000	1036000000	183740000	1212900000	25210000	6	6	4	57.2	57.2	38.6	15.616	0	145.3	3137300000	90
O14063	O14063	Importin subunit alpha-1	cut15	9754100	4378800	7825900	1618900	10966000	591240	5489800	528050	7	7	7	12.2	12.2	12.2	60.425	0	9.8701	41153000	15
O14064	O14064	Protein bir1	bir1	105410000	128000000	94326000	81211000	76175000	9923800	88044000	13251000	12	12	12	13.2	13.2	13.2	112.58	0	143.8	596340000	127
O14065	O14065	Uncharacterized protein C962.01		400860000	347090000	129180000	86395000	1467200000	274610000	1570400000	282920000	22	22	22	19.6	19.6	19.6	156.03	0	323.31	4558700000	285
O14066	O14066	Increased rDNA silencing protein 4 homolog	SPAC1687.09	153580000	232870000	100260000	58301000	108760000	32013000	96591000	9911100	25	25	25	23.3	23.3	23.3	150.02	0	163.34	792280000	167
O14069	O14069	Probable 60S ribosomal protein L28e	rpl28e	1863500000	1257300000	680600000	286160000	2206100000	212920000	1958500000	61045000	17	17	17	71.6	71.6	71.6	14.755	0	76.041	8526000000	259
O14072	O14072	Manganese-transporting ATPase 4	cta4	145350000	120750000	103090000	60189000	134020000	16287000	72849000	15744000	17	17	17	15.4	15.4	15.4	136.26	0	186.89	668270000	123
O14075	O14075	Putative 2-hydroxyacid dehydrogenase UNK4.10		73304000	77849000	38354000	22072000	864660000	90231000	343050000	10967000	17	17	17	58.4	58.4	58.4	36.701	0	183.35	1520500000	140
O14076	O14076	Uncharacterized protein UNK4.11c		36483000	48834000	5490400	7038600	50912000	4316600	18698000	3015300	5	5	5	24.5	24.5	24.5	21.505	0	134.97	174790000	53
O14077	O14077	Putative zinc protease mug138	mug138	7509100	14697000	3093900	764610	14130000	3781200	11546000	2810400	9	9	9	12.2	12.2	12.2	112.14	0	50.253	58332000	25
O14079	O14079	Uncharacterized protein mdb1	mdb1	272050000	341230000	141110000	87341000	129550000	38065000	120510000	7734600	14	14	14	28.7	28.7	28.7	70.2	0	183.72	1137600000	148
O14081	O14081	Putative alpha,alpha-trehalose-phosphate synthase [UDP-forming] 106 kDa subunit		244180000	245030000	461900000	292090000	1149200000	373550000	1320100000	193180000	16	16	16	18.1	18.1	18.1	106.82	0	122	4279200000	378
O14084	O14084	Inositol phosphoceramide mannosyltransferase 1	imt1	6783100	5605400	1519500	1751100	6523900	0	614970	559840	5	5	5	21	21	21	37.13	0	10.2	23358000	8
O14085	O14085	Translocation protein sec72	sec72	3927900	5836500	4117400	1198900	0	0	0	0	4	4	4	30.2	30.2	30.2	21.657	0	9.0133	15081000	9
O14086	O14086	DNA-directed RNA polymerase I subunit rpa49	rpa49	28450000	19239000	10817000	8083100	36771000	3386300	17405000	751990	12	12	12	27.5	27.5	27.5	48.066	0	23.067	124900000	23
O14087	O14087	Single-stranded DNA-binding protein rim1, mitochondrial	rim1	6967500	0	3637900	0	0	0	0	0	1	1	1	6	6	6	17.139	0.00033864	2.1697	10605000	3
O14089	O14089	Importin subunit beta-2	kap104	6313200	9018000	6512200	2955800	31584000	3824000	16901000	2061700	10	10	10	11.3	11.3	11.3	101.72	0	19.343	79170000	35
O14091	O14091	General alpha-glucoside permease	sut1	3410100	20385000	10253000	3795900	935480	0	675650	840400	3	3	3	4.9	4.9	4.9	61.744	0	11.286	40295000	9
O14092	O14092	5-aminolevulinate synthase, mitochondrial	hem1	35317000	10433000	16793000	8699400	62721000	18199000	33625000	4146500	8	8	8	11.8	11.8	11.8	60.959	0	50.347	189930000	53
O14093	O14093	Vacuolar protein sorting-associated protein 54	vps54	50405000	88362000	51883000	84229000	6831600	4855800	6219900	3635400	5	5	5	7.3	7.3	7.3	107.95	0	62.757	296420000	68
O14094	O14094	Putative exopolyphosphatase	SPAC2F3.11	1660400	654810	830220	305800	11106000	5544800	3166300	1401900	4	4	4	12.2	12.2	12.2	43.296	0	9.5584	24670000	10
O14096;O14095	O14096	Queuine tRNA-ribosyltransferase-like protein	SPAC2F3.13c	39915000	41532000	29826000	27234000	34766000	9839700	41529000	4563800	7	7	7	16	16	16	73.212	0	51.363	229210000	37
O14097	O14097	WW domain-containing protein C2F3.14c	SPAC2F3.14c	1960900	2519400	3355400	3330500	18957000	1807100	9825700	979060	3	3	3	17.5	17.5	17.5	37.669	0	92.179	42735000	15
O14098	O14098	CTD kinase subunit alpha	lsk1	38702000	27936000	14501000	17099000	63161000	10785000	88783000	11198000	5	5	5	11.5	11.5	11.5	67.365	0	57.019	272170000	37
O14099	O14099	Uncharacterized RING finger protein C2F3.16	SPAC2F3.16	18741000	2851300	2676800	2099900	3252300	368840	1492300	366490	4	4	4	10.1	10.1	10.1	49.904	0	45.877	31849000	8
O14100	O14100	Protein zds1	zds1	94021000	60642000	21557000	17224000	24887000	6902100	107170000	7432900	10	10	10	13.1	13.1	13.1	103.1	0	90.711	339840000	57
O14103	O14103	Protein rot1	rot1	6143300	388350	0	0	0	0	0	0	1	1	1	3.9	3.9	3.9	26.432	0.0013351	1.9036	6531700	3
O14104	O14104	Homoisocitrate dehydrogenase	lys12	199220000	110040000	74639000	29840000	446310000	19473000	262710000	10683000	13	13	13	36.5	36.5	36.5	39.256	0	45.299	1152900000	99
O14105	O14105	Ribulose-phosphate 3-epimerase	SPAC31G5.05c	52870000	18870000	20643000	7095400	28376000	3222500	47795000	1628900	6	6	6	29.8	29.8	29.8	25.205	0	75.673	180500000	48
O14108	O14108	DNA-binding protein eta2	eta2	2256300	2643200	3740500	2310300	753470	91122	0	0	2	2	2	3.5	3.5	3.5	65.281	0	17.789	11795000	8
O14110	O14110	Probable aminomethyltransferase, mitochondrial	gcv1	8486700	4721800	3731500	1921000	132920000	4717200	32386000	145040	6	6	6	15.8	15.8	15.8	42.408	0	8.6447	189030000	14
O14111	O14111	Phosphatidylserine decarboxylase proenzyme 3;Phosphatidylserine decarboxylase 3 beta chain;Phosphatidylserine decarboxylase 3 alpha chain	psd3	0	8812400	6486200	0	63097000	10878000	40705000	2330400	3	3	3	4.1	4.1	4.1	108.21	0	75.977	132310000	31
O14112	O14112	40S ribosomal protein S10-A	rps10a	38623000	255220000	7422500	3382800	2102500000	241120000	1273300000	77068000	10	10	6	68.1	68.1	38.2	16.275	0	106.93	3998700000	155
O14113	O14113	Telomere maintenance protein SDE2	sde2	0	0	0	1862200	1310900	2230700	6489700	3580900	4	4	4	17.5	17.5	17.5	29.251	0	46.988	15474000	8
O14114	O14114	Uncharacterized AAA domain-containing protein C31G5.19	SPAC31G5.19	17559000	28288000	48840000	20404000	59881000	15603000	109730000	23063000	5	5	5	5.3	5.3	5.3	135.35	0	117.38	323370000	75
O14115	O14115	Patatin-like phospholipase domain-containing protein SPAC1786.01c		0	3628000	2405500	1771500	1700000	190270	1700500	308890	4	4	4	6.3	6.3	6.3	72.521	0	8.6138	11705000	6
O14116	O14116	Uncharacterized protein C328.01c		0	1208100	1895900	553340	4540800	1463100	2710300	457090	4	4	4	3.6	3.6	3.6	140.42	0	6.8168	12829000	7
O14120	O14120	Sorting nexin mvp1	mvp1	3132600	8995800	36595000	58195000	17562000	2929600	62923000	12956000	6	6	6	9	9	9	76.86	0	58.471	203290000	37
O14121	O14121	Probable NADH-ubiquinone oxidoreductase C3A11.07, mitochondrial	SPAC3A11.07	48393000	35306000	22953000	18282000	748860000	147800000	269700000	32386000	24	24	24	45.9	45.9	45.9	61.674	0	302.24	1323700000	143
O14123	O14123	Probable Na(+)/H(+) antiporter C3A11.09	sod22	21983000	33833000	21465000	21825000	202930000	40229000	129480000	41296000	8	8	8	13.7	13.7	13.7	85.486	0	123.29	513040000	91
O14124	O14124	Uncharacterized dipeptidase C3A11.10c	SPAC3A11.10c	3426400	2869700	1784400	0	32543000	3340700	5632200	895380	6	6	6	20.8	20.8	20.8	46.047	0	16.423	50492000	14
O14126	O14126	26S protease regulatory subunit 6A	tbp1	76120000	59256000	17593000	7587700	101080000	7794700	44975000	6095700	18	18	18	45.4	45.4	45.4	48.835	0	197.33	320500000	88
O14130	O14130	Uncharacterized transcriptional regulatory protein C3C7.04	SPAC3C7.04	3084200	0	0	0	2826900	453010	1359100	877140	2	2	2	3.1	3.1	3.1	87.957	0	3.6876	8600300	9
O14132	O14132	Sporulation protein kinase pit1	pit1	303560000	283850000	198330000	137420000	104270000	19484000	72108000	14231000	10	10	10	19.4	19.4	19.4	72.825	0	153.62	1133200000	102
O14134	O14134	mRNA export factor elf1	elf1	122890000	53178000	51725000	32126000	966800000	315390000	222580000	49455000	26	26	26	29.7	29.7	29.7	116.7	0	323.31	1814100000	200
O14137	O14137	Probable glucose-6-phosphate 1-dehydrogenase C7.13c	SPAC3C7.13c	0	0	0	0	0	0	653020	0	1	1	1	1.9	1.9	1.9	54.429	0.0026221	1.5522	653020	1
O14139	O14139	Chromodomain helicase hrp3	hrp3	43705000	101170000	44278000	49063000	78831000	30168000	81419000	27432000	20	19	19	16.4	15.8	15.8	159.38	0	111.95	456070000	100
O14141	O14141	Maf-like protein C3G6.03c	SPAC3G6.03c	72544000	53617000	27004000	28690000	73312000	11931000	48007000	10395000	5	5	5	24.9	24.9	24.9	26.894	0	36.672	325500000	55
O14145	O14145	Trehalose-phosphatase	tps2	4211900	0	1397800	0	0	0	5431000	0	4	4	4	5.5	5.5	5.5	96.34	0	7.6992	11041000	4
O14146	O14146	Vacuolar protein sorting-associated protein 51	vps51	0	0	0	0	2148100	3216100	2800900	2258500	1	1	1	11.9	11.9	11.9	17.513	0	25.285	10424000	9
O14148	O14148	Putative DNA helicase ino80	ino80	15325000	85976000	44587000	47701000	263090000	81967000	220670000	67357000	13	13	13	10.5	10.5	10.5	183.05	0	215.05	826670000	93
O14156	O14156	Protein phosphatase 2C homolog 4	ptc4	2172600	1685200	2341300	1731000	26836000	690940	1380200	1530900	2	2	2	6.5	6.5	6.5	43.569	0	19.617	38368000	5
O14157	O14157	Myosin type-2 heavy chain 2	myo3	270500000	249950000	116860000	63508000	187970000	49552000	243640000	23138000	9	9	9	5.2	5.2	5.2	242.57	0	109.44	1205100000	154
O14159	O14159	Sphingoid long chain base kinase 4	lcb4	10332000	6662600	5848900	7580300	2158100	0	0	98740	2	2	2	4.8	4.8	4.8	51.288	0.00033818	2.139	32681000	8
O14161	O14161	Pre-mRNA-splicing factor cwf21	cwf21	11721000	14032000	403470	1352000	92045000	16621000	95504000	33222000	8	8	8	34.5	34.5	34.5	34.553	0	213.43	264900000	47
O14162	O14162	Putative lipase C4A8.10	SPAC4A8.10	0	0	0	0	50257000	7788200	14673000	127180	1	1	1	2.7	2.7	2.7	86.646	0	7.8874	72846000	3
O14164	O14164	Eukaryotic translation initiation factor 3 subunit C	nip1	165500000	143530000	103410000	102940000	671940000	58951000	457620000	33278000	28	28	28	34.1	34.1	34.1	104.37	0	302.86	1737200000	237
O14165	O14165	Uncharacterized protein C4C5.01	SPAC4C5.01	30614000	9568300	9314500	7261200	11428000	400750	14026000	194560	3	3	3	14.1	14.1	14.1	27.382	0	22.431	82807000	16
O14166	O14166	Uncharacterized protein C4C5.03	SPAC4C5.03	0	5535100	0	5627800	22490000	3545200	11052000	1643600	2	2	2	5.3	5.3	5.3	33.854	0	80.139	49893000	27
O14169	O14169	Phosphatidylglycerol phospholipase C	SPAC4D7.02c	0	0	0	0	1254000	1831700	5855400	1694100	1	1	1	3.9	3.9	3.9	35.585	0	22.206	10635000	8
O14172	O14172	Siroheme biosynthesis protein met8;Precorrin-2 dehydrogenase;Sirohydrochlorin ferrochelatase	met8	2275600	1665900	2434200	2216100	0	0	0	0	2	2	2	9.5	9.5	9.5	29.444	0.001336	1.9343	8591800	1
O14174	O14174	SAGA complex subunit spt20	spt20	0	0	0	0	0	4900500	0	0	1	1	1	1.7	1.7	1.7	54.028	0.0023095	1.6656	4900500	2
O14176	O14176	Pre-mRNA-processing protein prp40	prp40	0	1758800	0	8428100	56768000	11462000	36893000	9844000	6	6	6	14.5	14.5	14.5	81.929	0	141.68	125150000	37
O14177	O14177	ESCRT-III complex subunit did4	did4	955140	902810	542230	227600	0	0	0	0	1	1	1	3.8	3.8	3.8	23.928	0.0058158	1.3501	2627800	2
O14178	O14178	54S ribosomal protein L40, mitochondrial	mrpl40	11374000	5590100	4187700	834370	0	0	0	0	3	3	3	10	10	10	31.76	0	7.0282	21986000	9
O14179	O14179	Ribosome maturation protein sdo1	sdo1	64401000	50430000	32921000	23371000	106890000	13036000	60389000	6955400	10	10	10	35	35	35	28.075	0	33.285	358390000	64
O14180	O14180	Brix domain-containing protein C4F8.04	SPAC4F8.04	13951000	5170300	2693300	3571400	9817400	2307700	10304000	3485700	6	6	6	21.2	21.2	21.2	35.834	0	89.085	51300000	25
O14185	O14185	Transgelin	stg1	17756000	9282900	7985900	4358100	4870000	0	11207000	431530	3	3	3	13.2	13.2	13.2	20.141	0	4.3518	55891000	19
O14186	O14186	Uncharacterized WD repeat-containing protein C4F8.11	SPAC4F8.11	36560000	43519000	33689000	28299000	7575500	1128400	1559300	1743400	3	3	3	3.8	3.8	3.8	93.227	0	37.928	154070000	33
O14187	O14187	Pre-mRNA-splicing factor spp42	spp42	12996000	4298700	3560000	2021300	6569700	3185700	8528900	2901600	5	5	5	2.2	2.2	2.2	274.55	0	23.653	44062000	24
O14188	O14188	Ras GTPase-activating-like protein rng2	rng2	252850	369820	1754900	18115000	62847000	15061000	118530000	7099600	6	6	6	4.2	4.2	4.2	171.67	0	9.4045	224030000	20
O14189	O14189	Protein phosphatase 2C homolog C10F6.17c	SPAC10F6.17c	0	0	0	0	4851600	918260	3469300	826030	2	2	2	7.7	7.7	7.7	49.74	0	6.5473	10065000	9
O14192	O14192	Aromatic amino acid aminotransferase C56E4.03	SPAC56E4.03	71857000	29698000	11250000	2459900	329530000	46059000	174610000	9815200	10	10	10	24.1	24.1	24.1	53.166	0	53.037	675280000	74
O14194	O14194	Gamma-glutamyltranspeptidase 2;Gamma-glutamyltranspeptidase 2 heavy chain;Gamma-glutamyltranspeptidase 2 light chain	ggt2	1230500	0	1149600	0	20391000	5334500	8502800	4329400	6	6	6	10.1	10.1	10.1	67.825	0	77.411	40938000	23
O14195	O14195	Uncharacterized N-acetyltransferase C56E4.07	SPAC56E4.07	5531200	2595300	1619100	848660	0	0	0	0	1	1	1	3.4	3.4	3.4	27.134	0.0035784	1.4424	10594000	2
O14196	O14196	Meiotically up-regulated gene 165 protein	mug165	0	0	0	0	0	207330	876840	468100	1	1	1	6.7	6.7	6.7	34.645	0	4.3542	1552300	1
O14197	O14197	Uncharacterized transporter C5D6.04	SPAC5D6.04	1693800	1446800	1563200	521470	0	0	0	0	1	1	1	3.8	3.8	3.8	49.575	0	5.65	5225300	2
O14199	O14199	UDP-N-acetylglucosamine transferase subunit alg14	alg14	0	0	0	0	3556500	0	0	234510	1	1	1	6.7	6.7	6.7	23.209	0	2.6952	3791000	1
O14200	O14200	PXA domain protein 1	pxa1	11411000	17900000	11879000	16065000	86304000	25984000	84803000	7459300	6	6	6	10.1	10.1	10.1	56.507	0	19.236	261810000	37
O14201	O14201	Meiotically up-regulated gene 86 protein	mug86	0	0	0	0	6957700	542280	1781400	92068	1	1	1	4.6	4.6	4.6	33.919	0	14.253	9373400	3
O14205	O14205	Vacuolar protein sorting-associated protein 74	vps74	17436000	394730000	87788000	7262900	254060000	88094000	248630000	61605000	6	6	6	17.5	17.5	17.5	38.375	0	55.343	1159600000	195
O14206	O14206	Brix domain-containing protein C1B9.03c		8504700	17448000	7452400	5954000	136930000	62252000	35623000	6310100	10	10	10	22.6	22.6	22.6	44.261	0	36.93	280480000	70
O14210	O14210	INO80 complex subunit 2	ies2	14645000	24801000	4485800	14645000	18568000	4972100	13223000	6013900	6	6	6	32.5	32.5	32.5	33.535	0	43.569	101350000	37
O14212	O14212	Uncharacterized RING finger protein C6B12.07c	SPAC6B12.07c	1360000	0	0	0	0	0	0	0	1	1	1	2.8	2.8	2.8	53.403	0.0010067	2.0025	1360000	1
O14213	O14213	Meiotically up-regulated gene 185 protein	mug185	6003700	3636700	660110	1776000	7301000	799170	2457500	1050800	3	3	3	12.4	12.4	12.4	45.13	0	8.2297	23685000	14
O14214	O14214	tRNA (guanine(9)-N1)-methyltransferase	trm10	81252000	78108000	76911000	73087000	112940000	13867000	111650000	19913000	10	10	10	29.6	29.6	29.6	35.47	0	252.91	567730000	116
O14215	O14215	DNA primase small subunit	pri1	0	0	0	0	3701600	3402000	0	0	2	2	2	3.5	3.5	3.5	52.009	0.004218	1.4164	7103600	3
O14216	O14216	DNA replication regulator sld2	drc1	49156000	26512000	6677300	28626000	125080000	11842000	76551000	23616000	8	8	8	32.9	32.9	32.9	38.684	0	139.58	348060000	93
O14217	O14217	Probable mitochondrial import receptor subunit tom70	tom70	250470000	137060000	79603000	47873000	326530000	43773000	180910000	17676000	26	26	26	39.7	39.7	39.7	69.516	0	252.42	1083900000	169
O14219	O14219	Uncharacterized protein C6B12.14c	SPAC6B12.14c	0	0	0	0	9607700	2347900	4885100	1670500	2	2	2	13.6	13.6	13.6	17.397	0	29.291	18511000	9
O14222	O14222	Syntaxin-like protein fsv1	fsv1	0	0	1772200	2809800	5396100	2473200	816460	222110	3	3	3	21.5	21.5	21.5	28.266	0	10.109	13490000	4
O14223	O14223	Golgi apparatus membrane protein tvp15	tvp15	0	0	0	0	3446400	639430	7650200	692560	1	1	1	8.3	8.3	8.3	14.518	0	14.71	12429000	8
O14224	O14224	Rho GDP-dissociation inhibitor	SPAC6F12.06	32744000	17620000	6457900	6846600	19717000	259590	18989000	4620000	4	4	4	31.7	31.7	31.7	23.031	0	46.564	107250000	27
O14225	O14225	Mitochondrial import receptor subunit tom20	tom20	61900000	40963000	19289000	2678900	152090000	9050300	73210000	2076100	4	4	4	27	27	27	17.529	0	118.67	361260000	33
O14226	O14226	Exocyst complex component exo84	exo84	0	0	0	0	42882000	20511000	26191000	9649800	3	3	3	3.9	3.9	3.9	68.592	0	46.441	99233000	22
O14228	O14228	Probable phosphoribosylformylglycinamidine synthase	ade3	165510000	98519000	80423000	48829000	244770000	30152000	204160000	14240000	31	31	31	26.2	26.2	26.2	144.86	0	284.97	886600000	164
O14229	O14229	Transcription factor tau subunit sfc1	sfc1	0	0	0	0	0	1653700	0	0	1	1	1	2.2	2.2	2.2	52.744	0.0003406	2.2519	1653700	3
O14230	O14230	Farnesyl pyrophosphate synthase	fps1	75243000	29597000	30662000	17194000	276670000	23427000	148920000	22532000	12	12	12	31.4	31.4	31.4	39.516	0	251.95	624250000	106
O14232	O14232	ATP-dependent RNA helicase mtr4	mtr4	38856000	13359000	13325000	7383600	9308100	830930	4954500	521830	14	14	13	11.2	11.2	10.5	126.19	0	26.226	88540000	35
O14233	O14233	mRNA 3-end-processing protein rna14	rna14	24607000	106270000	60285000	179450000	117140000	19035000	94545000	45664000	6	6	6	8.7	8.7	8.7	83.925	0	96.983	647000000	70
O14234	O14234	Calcium-channel protein cch1	cch1	948080	0	579990	356570	6076800	802340	7321600	778000	3	3	3	2.6	2.6	2.6	213.16	0	33.529	16863000	10
O14236	O14236	Nucleolar GTP-binding protein 2	nog2	50252000	42648000	36666000	54564000	104850000	27196000	136540000	59537000	11	11	11	31.1	31.1	31.1	59.913	0	292.67	512250000	99
O14238	O14238	Probable dolichyl-diphosphooligosaccharide--protein glycosyltransferase subunit ost2	ost2	8393600	2962900	6051000	249860	0	0	0	0	2	2	2	18	18	18	13.333	0	50.542	17657000	6
O14240	O14240	Chromatin modification-related protein eaf6	eaf6	0	0	0	0	4819800	914880	3266800	900050	1	1	1	10.1	10.1	10.1	15.877	0	17.869	9901500	6
O14241	O14241	Actin-related protein 2/3 complex subunit 2	arc2	9656900	2714600	3822200	1884400	34962000	10796000	87635000	6611800	8	8	8	23.7	23.7	23.7	36.974	0	34.667	158080000	34
O14243	O14243	Sorting nexin-4	snx4	0	1529400	0	59620	6288000	4165300	1661400	218060	3	3	3	7	7	7	46.376	0	4.5523	13922000	5
O14244	O14244	Uncharacterized membrane protein C6F6.13c	SPAC6F6.13c	0	0	0	0	22519000	8862800	13922000	4257500	4	4	4	4.2	4.2	4.2	86.128	0	56.94	49561000	23
O14246	O14246	Protection of telomeres protein tpz1	tpz1	8713100	8250700	12278000	8140000	8663100	368470	8415300	1874300	2	2	2	6.7	6.7	6.7	57.684	0	45.828	56703000	19
O14248	O14248	Tip elongation aberrant protein 3	tea3	137710000	123740000	17112000	19427000	142020000	34324000	194340000	47679000	8	8	8	9.5	9.5	9.5	127.75	0	323.31	716360000	138
O14249	O14249	probable cardiolipin-specific deacylase, mitochondrial	SPAC6G10.03c	1922000	679430	0	0	1948700	98091	1800500	147060	2	2	2	5.6	5.6	5.6	48.72	0	5.862	6595800	3
O14250	O14250	Probable proteasome subunit alpha type-6	SPAC6G10.04c	53657000	18332000	10169000	18745000	131510000	10263000	50293000	8896600	11	11	11	48.5	48.5	48.5	30.11	0	111.19	301860000	48
O14251	O14251	Transport protein particle subunit trs120	trs120	200090	25268000	9694000	15027000	53076000	11209000	70404000	3954000	2	2	2	1.8	1.8	1.8	137.76	0	6.1725	188830000	25
O14253	O14253	Nuclear cap-binding protein subunit 1	cbc1	44974000	35344000	20967000	9669100	33499000	8937000	30895000	9811700	8	8	8	11.2	11.2	11.2	90.077	0	115.64	194100000	62
O14254	O14254	Probable isocitrate dehydrogenase [NADP], mitochondrial	idp1	125690000	68757000	68978000	39231000	589960000	75218000	387300000	27494000	21	21	21	45.6	45.6	45.6	49.478	0	254.54	1382600000	150
O14255	O14255	Probable mannosyl-oligosaccharide glucosidase	SPAC6G10.09	49101000	41187000	20895000	17362000	113510000	13527000	64416000	3330500	17	17	17	21.9	21.9	21.9	92.888	0	81.936	323330000	96
O14256	O14256	Uncharacterized protein C6G10.10c	SPAC6G10.10c	937810	724860	169940	0	0	0	0	0	1	1	1	7.7	7.7	7.7	22.398	0	2.7748	1832600	1
O14258	O14258	Metallothionein expression activator	ace2	0	0	0	0	1058900	0	0	0	1	1	1	2.4	2.4	2.4	59.842	0.00034352	2.4627	1058900	1
O14259	O14259	Ubp4-interactor sfp47	sfp47	56535000	207070000	21507000	275550000	75690000	7189000	46102000	5296500	8	8	8	22.4	22.4	22.4	46.782	0	73.73	694940000	92
O14260	O14260	UPF0592 membrane protein C7D4.03c	SPAC7D4.03c	0	583460	799830	593350	11437000	1018700	6835000	801470	2	2	2	2.7	2.7	2.7	101.02	0	20.342	22069000	10
O14261	O14261	Taz1-interacting factor 1	taf1	9256000	14269000	4445700	15667000	98482000	16939000	51629000	9417800	9	9	9	8.9	8.9	8.9	106.77	0	70.144	220100000	48
O14265	O14265	V-type proton ATPase subunit H	vma13	14722000	7759600	5063400	2014800	23823000	1060900	20118000	718410	5	5	5	11.1	11.1	11.1	51.436	0	14.647	75280000	17
O14267	O14267	Uncharacterized UPF0442 protein C7D4.12c	SPAC7D4.12c	71365000	47665000	18542000	13223000	41888000	10731000	74412000	5159600	4	4	4	5.3	5.3	5.3	83.358	0	10.205	282990000	47
O14269	O14269	Uncharacterized protein C7D4.14c	SPAC7D4.14c	22036000	31171000	27034000	54509000	21266000	30690000	133940000	11538000	8	8	8	19.1	19.1	19.1	62.59	0	23.51	332180000	84
O14270	O14270	Fork head transcription factor 1	fhl1	7954100	25195000	16541000	9221500	36366000	21969000	62069000	12966000	3	3	3	4.7	4.7	4.7	81.127	0	31.958	192280000	37
O14273	O14273	Meiotically up-regulated protein C8C9.04	SPAC8C9.04	5105400000	4731500000	3747500000	3196400000	4159400000	949030000	5233200000	940400000	27	27	27	57.7	57.7	57.7	67.035	0	323.31	28063000000	786
O14274	O14274	D-tyrosyl-tRNA(Tyr) deacylase	dtd1	15223000	7601500	9829500	4055100	13249000	0	6944700	0	3	3	3	22.8	22.8	22.8	16.334	0	16.798	56903000	9
O14277	O14277	40S ribosomal protein S5-A	rps5a	13467000	11373000	9020100	7344200	6004300	0	9639300	1125600	12	1	1	61.6	8.9	8.9	22.224	0	11.696	57974000	12
O14279	O14279	Ribosomal RNA-processing protein 14-N	rrp14n	0	0	0	3429500	60209000	12537000	76029000	24217000	2	2	2	20.8	20.8	20.8	17.905	0	169.27	176420000	33
O14283	O14283	Transcription factor prr1	prr1	78668000	129120000	63577000	90837000	230990000	90657000	201730000	24568000	8	8	8	23.7	23.7	23.7	60.045	0	72.365	910140000	120
O14289	O14289	3-isopropylmalate dehydratase	leu2	1242800000	745590000	215800000	59270000	663420000	40174000	299400000	19676000	29	29	29	43.8	43.8	43.8	82.782	0	323.31	3286100000	242
O14290	O14290	Uncharacterized protein C9E9.04	SPAC9E9.04	45859000	15598000	22531000	10962000	152500000	27351000	133970000	14695000	6	6	6	39.9	39.9	39.9	21.238	0	150.63	423470000	37
O14291	O14291	Uncharacterized protein C9E9.05	SPAC9E9.05	17844000	11192000	0	0	20576000	2201200	19529000	2766800	3	3	3	11.2	11.2	11.2	34.709	0	42.147	74109000	19
O14293	O14293	Putative aldehyde dehydrogenase-like protein C9E9.09c	SPAC9E9.09c	200360000	231810000	161800000	85676000	678400000	53234000	684850000	34590000	25	25	25	57.5	57.5	57.5	54.768	0	323.31	2130700000	264
O14295	O14295	Pyridoxal reductase	plr1	75117000	45399000	60615000	19550000	110720000	4115800	80223000	1399100	12	12	12	38.1	38.1	38.1	36.814	0	53.395	397140000	61
O14296	O14296	Vacuolar protein sorting-associated protein 24	vps24	2501400	2561700	1921300	3003700	816180	117410	454750	186230	4	4	4	19	19	19	26.365	0	4.5183	11563000	6
O14299	O14299	MAP kinase kinase kinase wis4	wis4	7460200	17939000	4373800	468650	54760000	3572600	61818000	6175700	10	10	10	9.9	9.9	9.9	160.54	0	61.373	156570000	27
O14300	O14300	Mitochondrial inner membrane protein oxa1-1	oxa101	4045400	666180	0	447360	29965000	1478700	52561000	1893100	3	3	3	11.2	11.2	11.2	42.06	0	5.0242	91057000	4
O14301	O14301	Uncharacterized WD repeat-containing protein C9G1.05	SPAC9G1.05	35883000	22224000	16637000	7454800	104640000	9818100	80641000	8546400	9	9	9	17.5	17.5	17.5	65.266	0	131.93	285850000	39
O14302	O14302	cytokinesis protein 3	cyk3	522330000	688940000	300880000	222380000	1230500000	322640000	1631800000	71601000	18	18	18	19.9	19.9	19.9	98.262	0	153.42	4991100000	212
O14303	O14303	Uncharacterized protein C9G1.07	SPAC9G1.07	5391900	14308000	6674000	10636000	11668000	1002500	6845300	259720	3	3	3	9.3	9.3	9.3	46.357	0	28.193	56785000	18
O14306	O14306	Probable inositol polyphosphate 5-phosphatase C9G1.10c	SPAC9G1.10c	1037900000	750240000	452570000	333460000	611000000	69518000	478710000	36529000	11	11	11	14.2	14.2	14.2	131.27	0	181.79	3769900000	160
O14307	O14307	tRNA (adenine(58)-N(1))-methyltransferase catalytic subunit trm61	cpd1	33246000	31195000	27996000	24172000	22578000	4479400	18512000	6027000	4	4	4	14.3	14.3	14.3	41.733	0	65.762	168200000	53
O14308	O14308	SWR1-complex protein 4	swc4	0	0	0	0	1568900	1073000	5444700	1712800	1	1	1	3.2	3.2	3.2	50.383	0	35.331	9799400	6
O14310	O14310	Nucleoporin npp106	npp106	76696000	98900000	31851000	34569000	29870000	6470800	13644000	2890100	8	8	8	8.9	8.9	8.9	105.71	0	61.546	294890000	62
O14313	O14313	Putative peroxiredoxin pmp20	pmp20	236830000	162050000	131960000	79527000	260770000	26728000	172960000	20667000	6	6	6	61.5	61.5	61.5	16.675	0	155.15	1091500000	85
O14317	O14317	60S acidic ribosomal protein P2-C	rpp203	27871000	31455000	126280000	49679000	90980000	5670200	185100000	10945000	8	4	4	92.7	67.3	67.3	11.114	0	283.7	527980000	63
O14318	O14318	CCAAT-binding factor complex subunit php4	php4	1945900	2147300	0	214380	0	0	0	0	2	2	2	7.1	7.1	7.1	32.726	0.0067568	1.2819	4307600	4
O14319	O14319	CUE domain-containing protein 5	SPBC16E9.02c	483370000	398710000	120390000	89388000	965140000	227760000	861020000	223640000	31	31	31	50.4	50.4	50.4	63.725	0	323.31	3369400000	501
O14321	O14321	Sterol 24-C-methyltransferase erg6	erg6	250260000	115590000	130680000	60886000	688240000	344060000	482220000	17309000	11	11	11	20.1	20.1	20.1	42.867	0	51.761	2089300000	114
O14324	O14324	Uncharacterized membrane protein C16E9.09c	SPBC16E9.09c	27239000	7348600	8608900	4436600	31478000	0	30175000	571650	4	4	4	17.7	17.7	17.7	24.845	0	36.74	109860000	15
O14325	O14325	Uncharacterized AAA domain-containing protein C16E9.10c	SPBC16E9.10c	74412000	60387000	39716000	25222000	76544000	8783000	37796000	12542000	12	12	12	16.8	16.8	16.8	86.178	0	203.21	335400000	70
O14326;Q9UTG2	O14326	E3 ubiquitin-protein ligase pub3	pub3	7319900	1446400	972630	2260000	908020	394230	19810000	937080	10	5	5	16.7	10.3	10.3	89.259	0	27.649	34048000	10
O14327	O14327	Polyadenylate-binding protein 2	pab2	180700000	250780000	124520000	170130000	301190000	44585000	78131000	25628000	5	5	5	25.9	25.9	25.9	18.461	0	72.917	1175700000	86
O14328	O14328	Serine/threonine-protein kinase ksp1	ksp1	36544000	53026000	92361000	89711000	157690000	28650000	131730000	27272000	6	6	6	18.8	18.8	18.8	53.522	0	138.58	616990000	124
O14330	O14330	Uncharacterized protein C16E9.15	SPBC16E9.15	8454800	4754000	3141000	2384800	4229700	521380	345170	274030	3	3	3	49.3	49.3	49.3	8.3021	0	22.691	24105000	14
O14333	O14333	Phosphatidylserine decarboxylase proenzyme 1, mitochondrial;Phosphatidylserine decarboxylase 1 beta chain;Phosphatidylserine decarboxylase 1 alpha chain	psd1	0	0	0	0	1542400	145440	371330	151530	1	1	1	3.4	3.4	3.4	49.128	0	3.5743	2210700	1
O14334	O14334	Probable prefoldin subunit 1	SPBC1D7.01	34320000	36720000	11045000	22564000	29217000	4156600	27834000	3743600	7	7	7	51.8	51.8	51.8	12.647	0	30.632	169600000	42
O14335	O14335	DNA-binding protein scr1	scr1	122500000	192240000	130730000	228350000	135190000	37418000	213260000	25819000	11	11	11	37	37	37	59.713	0	175.12	1085500000	184
O14337	O14337	Probable 54S ribosomal protein L7, mitochondrial	mrpl7	4324000	429280	0	0	17545000	4135300	0	834150	2	2	2	8.4	8.4	8.4	32.384	0	43.829	27268000	13
O14338	O14338	Uncharacterized serine-rich protein C2F12.03c	SPBC2F12.03c	550060000	385480000	262040000	171720000	393080000	65815000	250340000	26807000	11	11	11	12	12	12	98.567	0	101.74	2105300000	139
O14339	O14339	60S ribosomal protein L17-A	rpl17a	900410000	685070000	414970000	203670000	1298200000	130460000	553330000	53604000	9	9	4	40.1	40.1	16.6	20.814	0	47.628	4239700000	164
O14340	O14340	Oxysterol-binding protein homolog C2F12.05c	SPBC2F12.05c	427580000	305890000	274890000	207270000	927310000	214800000	1185200000	110360000	23	23	23	26	26	26	148.47	0	299.44	3653300000	215
O14341	O14341	54S ribosomal protein L35, mitochondrial	SPBC2F12.10	10787000	5129800	4388800	1041400	14514000	8725100	978380	178820	3	3	3	11.4	11.4	11.4	35.641	0	32.211	45743000	12
O14343	O14343	Kinesin-like protein 5	klp5	0	0	0	0	1483800	352270	4462800	0	1	1	1	2.6	2.6	2.6	99.058	0.00034459	2.517	6298900	2
O14344	O14344	Inosine-5-monophosphate dehydrogenase	gua1	513910000	274710000	334710000	186850000	1665900000	311100000	694990000	58507000	19	19	19	38.2	38.2	38.2	57.026	0	323.31	4040700000	265
O14345	O14345	Palmitoyltransferase pfa3	pfa3	0	0	0	0	1606700	169920	4121900	1740300	1	1	1	7	7	7	38.091	0	4.3378	7638800	2
O14348	O14348	Negative cofactor 2 complex subunit beta	ncb2	14998000	33597000	6809600	6605000	11659000	130930	5873200	850170	7	7	7	53.4	53.4	53.4	18.326	0	34.075	80523000	30
O14349	O14349	IMP-specific 5-nucleotidase 1	isn1	7132600	2548200	1376000	408160	12409000	793760	6791600	425000	4	4	4	11.1	11.1	11.1	45.805	0	36.448	31884000	8
O14351	O14351	Uncharacterized oxidoreductase C30D10.05c	SPBC30D10.05c	154390000	69431000	83175000	45743000	157150000	9804900	139720000	4358500	13	13	13	51	51	51	26.645	0	161.69	663770000	101
O14352	O14352	Probable U6 snRNA-associated Sm-like protein LSm4	lsm4	11538000	4990600	2674600	2415400	29294000	213400	25810000	145250	1	1	1	9.1	9.1	9.1	13.941	0	8.1561	77081000	8
O14353	O14353	Biotin--protein ligase;Biotin--[methylmalonyl-CoA-carboxytransferase] ligase;Biotin--[propionyl-CoA-carboxylase [ATP-hydrolyzing]] ligase;Biotin--[methylcrotonoyl-CoA-carboxylase] ligase;Biotin--[acetyl-CoA-carboxylase] ligase	bpl1	5327700	2696800	1602400	832090	7650400	303530	5913500	311900	5	5	5	7.4	7.4	7.4	70.631	0	4.6258	24638000	10
O14354	O14354	Mitochondrial genome maintenance protein mgm101	mgm101	0	0	0	0	4319700	0	1111400	0	1	1	1	4.1	4.1	4.1	31.178	0	3.9795	5431100	1
O14355	O14355	Uncharacterized membrane protein C30D10.09c	SPBC30D10.09c	5894700	852770	1268800	466440	0	92830	746720	95403	1	1	1	6.5	6.5	6.5	24.402	0.001654	1.7278	9417700	7
O14356	O14356	Phosphatidylinositol 3-kinase tor1	tor1	0	55510000	16090000	0	16907000	1800200	12181000	1568900	4	4	4	2.2	2.2	2.2	266.18	0	27.931	104060000	24
O14359	O14359	Uncharacterized AIM2 family protein C30D10.14	SPBC30D10.14	6853300	4712300	2464600	1029200	5456700	329490	2300300	404270	4	4	4	12.9	12.9	12.9	27.414	0	4.9924	23550000	10
O14360	O14360	H/ACA ribonucleoprotein complex non-core subunit NAF1	naf1	51710000	43640000	55482000	49300000	36295000	2425800	34076000	6162200	5	5	5	12.2	12.2	12.2	57.639	0	47.564	279090000	58
O14361	O14361	Putative prephenate dehydratase	pha2	2045400	326250	600310	169920	3366900	130870	2794400	100670	2	2	2	7	7	7	29.871	0	18.081	9534700	3
O14362	O14362	Cell wall biosynthesis/cell cycle regulator smi1	smi1	94692000	97061000	132130000	91167000	139430000	30549000	167600000	24118000	8	8	8	17.9	17.9	17.9	55.557	0	61.597	776740000	77
O14363	O14363	60S ribosomal protein L1-A	rpl1a	32033000	17557000	18452000	6906100	61279000	4985700	52883000	2881600	9	3	3	38.4	13.4	13.4	23.884	0	13.372	196980000	31
O14367	O14367	Gluconate transport inducer 1	gti1	0	1241600	5313700	5951800	16638000	0	0	689890	3	3	3	5.7	5.7	5.7	78.725	0	7.4278	29835000	4
O14368	O14368	Heat shock protein 16	hsp16	33809000	15791000	12308000	5031700	28785000	41407000	103800000	6963000	8	8	8	58	58	58	15.968	0	81.905	247890000	51
O14369	O14369	Probable RNA-binding protein sce3	sce3	2224400000	1682100000	1758500000	1813100000	1666200000	1115000000	2690200000	310390000	20	20	20	45.1	45.1	45.1	42.513	0	323.31	13260000000	482
O14370	O14370	Branched-chain-amino-acid aminotransferase, mitochondrial	eca39	174330000	79668000	75467000	41454000	633990000	28756000	347700000	13395000	12	12	12	36.3	36.3	36.3	47.855	0	167.81	1394800000	145
O14388	O14388	60S ribosomal protein L27-A	rpl27a	249400000	246690000	184120000	101740000	3144100000	248270000	1988800000	60183000	10	10	6	61	61	36.8	15.389	0	74.864	6223300000	166
O14399	O14399	Ubiquitin-like protein 1	ubl1	555440	3571500	2089200	1784500	4668600	1027400	4897000	652570	1	1	1	14.1	14.1	14.1	8.6609	0	18.489	19246000	7
O14400	O14400	Glycerol-3-phosphate dehydrogenase, mitochondrial	gut2	748040	203760	27396	63266	1595000	340700	1597100	384610	2	2	2	3.9	3.9	3.9	71.872	0	3.9439	4959800	5
O14443	O14443	GPN-loop GTPase 3	fet5	0	1828900	244720	195500	7144100	6245200	13782000	6476800	2	2	2	5.1	5.1	5.1	31.536	0	41.899	35917000	10
O14450	O14450	Probable prefoldin subunit 6		17583000	9903200	5993000	3804200	15318000	666870	10333000	828080	3	3	3	29.8	29.8	29.8	12.813	0	4.3634	64430000	20
O14459	O14459	DNA-directed RNA polymerase II subunit rpb7	rpb7	504520	606440	0	265130	0	0	0	0	1	1	1	7.6	7.6	7.6	19.103	0	2.6979	1376100	1
O14460	O14460	Elongation factor 2	eft201	4747000000	2393600000	1673000000	891410000	10328000000	1123000000	7978200000	428780000	52	52	51	66.5	66.5	65.3	93.23	0	323.31	29563000000	998
O14463	O14463	Thioredoxin-1	trx1	326050000	165420000	209270000	111350000	507470000	41563000	445220000	21884000	4	4	4	40.8	40.8	40.8	11.297	0	64.467	1828200000	72
O14466	O14466	Dolichol-phosphate mannosyltransferase	dpm1	11432000	3702200	0	0	51710000	2286500	21613000	1423300	5	5	5	23.7	23.7	23.7	26.672	0	33.702	92167000	16
O14470	O14470	SWI/SNF and RSC complexes subunit ssr2	ssr2	1637500	1498000	6092600	758540	83966000	11433000	121390000	18248000	7	7	7	8.7	8.7	8.7	57.684	0	70.481	245030000	41
O36014	O36014	Aspartyl aminopeptidase 1	aap1	3512100	2576500	534670	725040	2020400	131680	1121300	96214	1	1	1	1.9	1.9	1.9	51.74	0.0013285	1.8065	10718000	12
O36018	O36018	BUD22 family protein C4F10.06	SPAC4F10.06	13555000	7984300	8748500	8482300	245520000	23025000	49878000	4363300	9	9	9	33.8	33.8	33.8	44.883	0	64.536	361550000	41
O36019	O36019	Autophagy protein 13	atg13	17555000	14959000	2066600	3285600	9849300	1027800	7448300	1100000	8	8	8	11.6	11.6	11.6	83.709	0	32.731	57291000	54
O36021	O36021	Uncharacterized protein C4F10.09c	SPAC4F10.09c	29807000	32663000	34024000	36951000	230130000	125140000	360410000	135340000	19	19	19	21.2	21.2	21.2	97.992	0	323.31	984460000	180
O36022	O36022	Mannan polymerase complex subunit mnn9	mnn9	50040000	31825000	12742000	6961000	52560000	1687700	21494000	1330400	8	8	8	26.7	26.7	26.7	38.296	0	128.62	178640000	35
O36023	O36023	Septin homolog spn1	spn1	85604000	121900000	21008000	29442000	82822000	21046000	76706000	20994000	8	8	8	20	20	20	53.737	0	135.43	459520000	70
O36025	O36025	GYF domain-containing protein mpd2	mpd2	3167800000	2126400000	892820000	1028300000	2429600000	365770000	2150300000	232500000	42	42	42	50.7	50.7	50.7	106.14	0	323.31	12393000000	735
O36027	O36027	Wiskott-Aldrich syndrome protein homolog 1	wsp1	258960000	209330000	203660000	197340000	97066000	14704000	95009000	7995800	8	8	8	19.5	19.5	19.5	59.605	0	75.582	1084100000	120
O36032	O36032	Glutaredoxin-1	grx1	0	1065200	793450	137980	139380000	7287400	99452000	3663900	3	3	3	33.7	33.7	33.7	11.261	0	30.906	251780000	18
O36033	O36033	TPR repeat-containing protein C19B12.01		21893000	3434000	10842000	3832000	17031000	452190	7009300	468540	11	11	11	13.8	13.8	13.8	94.268	0	23.161	64963000	29
O42643	O42643	Pre-mRNA-splicing factor ATP-dependent RNA helicase prp22	prp22	100010000	134770000	80891000	82067000	859070000	81248000	732610000	39659000	4	3	3	4.5	3.9	3.9	131.49	0	34.597	2110300000	73
O42644	O42644	CTP synthase	ura7	107610000	64998000	48659000	21764000	137730000	14557000	94404000	3687300	14	14	14	25.8	25.8	25.8	66.867	0	64.251	493410000	77
O42648	O42648	HMG box-containing protein C10F6.08c	SPAC10F6.08c	168090000	227620000	178370000	186020000	120950000	34588000	111070000	44381000	7	7	7	35.2	35.2	35.2	38.243	0	323.31	1071100000	182
O42649	O42649	Structural maintenance of chromosomes protein 3	psm3	1339000	1754000	708120	933180	3702600	6495000	3929300	530110	7	7	7	6.4	6.4	6.4	136.85	0	11.285	19391000	12
O42650	O42650	Serine/threonine-protein kinase rio1	rio1	3108900	3387900	1721900	203600	10577000	3273000	9142100	922990	5	5	5	8.9	8.9	8.9	57.498	0	10.064	32337000	11
O42652	O42652	Aspartate aminotransferase, cytoplasmic	aat2	11754000	4875700	2749300	7551400	125720000	18205000	109940000	7182600	11	11	11	28.1	28.1	28.1	46.14	0	59.415	287980000	44
O42653	O42653	ABC1 family protein C10F6.14c	SPAC10F6.14c	0	0	0	0	12957000	2150100	3275800	564030	3	3	3	5.8	5.8	5.8	61.952	0	8.67	18947000	7
O42656	O42656	Guanine nucleotide exchange factor subunit ric1	ric1	0	825460	1619900	1139400	67518000	10602000	16821000	7623700	4	4	4	2.9	2.9	2.9	119.59	0	18.95	106150000	22
O42657	O42657	GRIP and coiled-coil domain-containing protein C27D7.02c	SPAC27D7.02c	6277400	345510	5402500	5959900	26930000	9288700	10814000	3601500	10	10	10	14.5	14.5	14.5	87.264	0	99.119	68619000	35
O42659	O42659	Anaphase-promoting complex subunit 14	apc14	0	0	0	0	1328000	128670	0	127400	1	1	1	11.2	11.2	11.2	12.192	0.0013245	1.7585	1584000	1
O42661	O42661	Small nuclear ribonucleoprotein Sm D1	smd1	1582800	0	736100	652850	0	0	0	0	1	1	1	9.4	9.4	9.4	13.089	0.0086428	1.1495	2971700	1
O42665	O42665	Uncharacterized but2-like protein C27D7.11c	SPAC27D7.11c	4951000	8478800	9455800	6417200	304400000	12160000	219470000	4788700	3	3	3	9.1	9.1	9.1	48.392	0	83.41	570120000	15
O42668	O42668	Tetratricopeptide repeat protein 1	tpr1	33533000	31516000	34751000	49267000	25124000	3186800	31392000	6528800	13	13	13	14.6	14.6	14.6	119.15	0	131.83	215300000	71
O42700	O42700	Transaldolase	tal1	527490000	272000000	198240000	110120000	1322300000	78820000	907600000	40491000	18	18	18	56.8	56.8	56.8	35.238	0	259.82	3457000000	238
O42706	O42706	60S ribosomal protein L21-B	rpl21b	0	0	0	0	21992000	2440800	0	0	5	1	1	40	19.4	19.4	18.353	0.0095299	1.0651	24433000	2
O42707	O42707	L-type lectin-like domain-containing protein C4F6.05c	SPBC4F6.05c	4725800	4056900	0	0	0	365730	0	253400	2	2	2	4.2	4.2	4.2	42.768	0	2.9533	9401900	5
O42709	O42709	DNA replication licensing factor mcm10	mcm10	140670000	188550000	63613000	55886000	39953000	3049300	45880000	4138400	6	6	6	7.1	7.1	7.1	66.633	0	39.421	541740000	61
O42832	O42832	AdoMet-dependent rRNA methyltransferase spb1	spb1	10006000	6065700	6488400	4052800	35604000	6999300	35818000	11024000	9	9	9	12	12	12	90.905	0	160.04	116060000	48
O42842	O42842	Adenine phosphoribosyltransferase	apt1	30944000	24507000	2213200	536990	40857000	3866800	55876000	1654000	4	4	4	21.3	21.3	21.3	20.746	0	17.566	160460000	20
O42844	O42844	Calcium/calmodulin-dependent protein kinase type II	cmk2	11840000	50427000	24004000	13897000	19038000	4731800	11218000	3694800	6	6	6	14.5	14.5	14.5	56.609	0	46.651	138850000	43
Q9URT8;O42846	Q9URT8;O42846	60S ribosomal protein L34-B;60S ribosomal protein L34-A	rpl34b;rpl34a	439810000	264510000	90865000	84752000	920680000	58003000	614250000	19232000	6	6	6	48.6	48.6	48.6	12.8	0	32.878	2492100000	67
O42848	O42848	60S ribosomal protein L16-A	rpl16a	725980000	427030000	342080000	161660000	1073300000	78623000	1170800000	30854000	9	9	1	37.1	37.1	3.6	22.005	0	47.376	4010300000	124
O42849	O42849	Phenylalanine--tRNA ligase beta subunit	frs1	102800000	56463000	38259000	21380000	382130000	35688000	256760000	6249300	15	15	15	26	26	26	66.849	0	55.568	899730000	86
O42851	O42851	Uncharacterized trans-sulfuration enzyme C23A1.14c	SPAC23A1.14c	20509000	29925000	4163600	3795100	51753000	9548500	15957000	8599900	3	3	3	8.8	8.8	8.8	43.284	0	68.965	144250000	45
O42852	O42852	Protein transport protein sec20	sec20	2366800	5006500	2896500	8732200	2636200	1046100	4782900	1552500	1	1	1	7.5	7.5	7.5	26.289	0	7.4134	29020000	17
O42854	O42854	SH3 domain-containing protein C23A1.17	SPAC23A1.17	378400000	710010000	242310000	392020000	881710000	186590000	786070000	161870000	34	34	34	31.6	31.6	31.6	170.53	0	323.31	3739000000	513
O42858	O42858	Set1 complex component swd1	swd1	0	0	0	0	0	0	629090	152510	1	1	1	3	3	3	45.183	0.00034258	2.3672	781610	1
O42861	O42861	ATP-dependent helicase fft3	fft3	16409000	10452000	16054000	10031000	150450000	44169000	83712000	48707000	21	21	21	26.8	26.8	26.8	104.5	0	160.55	379990000	71
O42869	O42869	Uncharacterized protein C3G9.05	SPAC3G9.05	173450000	171730000	114210000	42721000	593800000	82840000	443550000	80918000	12	12	12	22.5	22.5	22.5	73.872	0	160.96	1703200000	188
O42870	O42870	Phenylalanine--tRNA ligase alpha subunit	frs2	69631000	49630000	35790000	20853000	209210000	9572300	96894000	6518700	14	14	14	28.9	28.9	28.9	56.266	0	118.65	498100000	85
O42874	O42874	Protein peg1	peg1	88420000	50924000	42791000	54829000	48655000	2710800	35360000	6902600	6	6	6	4.6	4.6	4.6	164.09	0	64.6	330590000	65
O42875	O42875	Tryptophan--tRNA ligase, mitochondrial	msw1	0	0	0	0	657740	1217200	0	0	1	1	1	5.8	5.8	5.8	39.869	0	7.2393	1874900	1
O42881	O42881	Acyl-protein thioesterase 1	SPAC8E11.04c	7723700	6536200	3108600	1997200	0	0	0	0	3	3	3	10.7	10.7	10.7	24.474	0	4.2792	19366000	11
O42882	O42882	Uncharacterized protein C8E11.05c	SPAC8E11.05c	28342000	42684000	31374000	33623000	39152000	6649400	35593000	12190000	9	9	9	23.1	23.1	23.1	38.2	0	142.56	229610000	80
O42885;Q9P6J9	O42885	Putative inorganic phosphate transporter C8E4.01c		2731100	3991300	11031000	1180400	117770000	18729000	70418000	12812000	11	10	10	20.1	20.1	20.1	63.645	0	162.86	238670000	91
O42888	O42888	Uncharacterized oxidoreductase C8E4.04	SPBC8E4.04	33979000	16221000	11970000	9218100	31277000	5646200	6516600	159180	7	7	7	22.5	22.5	22.5	36.628	0	12.324	114990000	22
O42893	O42893	Neutral trehalase	ntp1	57444000	259000000	79852000	157290000	33017000	15064000	35229000	11088000	12	12	12	18.8	18.8	18.8	84.602	0	220.06	647990000	68
O42894	O42894	Exosome complex component rrp46	rrp46	1057000	0	1696500	0	20005000	4914800	13400000	1115800	4	4	4	20.4	20.4	20.4	24.926	0	68.113	42189000	13
O42896	O42896	Uncharacterized oxidoreductase C115.03		4187300	1181600	1106200	0	6128600	321230	3465700	217370	3	3	3	6.8	6.8	6.8	41.271	0	4.2831	16608000	6
O42897	O42897	Probable 26S proteasome regulatory subunit rpn3	rpn3	84835000	68981000	40303000	26328000	81435000	11883000	40841000	6553800	9	9	9	22.5	22.5	22.5	57.346	0	227.67	361160000	76
O42898	O42898	Probable catechol O-methyltransferase 1	SPBC119.03	41892000	22918000	9920600	6119400	140030000	13303000	81643000	7917500	12	12	11	44.7	44.7	41.7	30.266	0	60.441	323740000	51
O42899	O42899	Protein sco1	sco1	3187100	1072200	2172700	940770	5204400	243040	979090	404210	4	4	4	22.8	22.8	22.8	30.239	0	10.436	14204000	8
O42900	O42900	Serine/threonine-protein kinase ppk19	ppk19	972200	1012400	0	328960	14234000	3217300	18087000	2521100	5	5	5	3.5	3.5	3.5	191.09	0	50.261	40372000	16
O42901	O42901	Uncharacterized protein C119.09c	SPBC119.09c	151680000	354610000	69001000	83041000	117650000	17737000	112960000	12573000	5	5	5	16.1	16.1	16.1	21.467	0	25.588	919260000	73
O42903	O42903	GRIP domain-containing protein C119.12	SPBC119.12	7054300	4068100	2799300	897170	4675300	2009600	7475900	1059200	4	4	4	9.2	9.2	9.2	46.153	0	10.064	30039000	13
O42906	O42906	GPN-loop GTPase 1	SPBC119.15	6387100	4700000	2670800	3648700	11776000	1846600	13054000	2360400	5	5	5	12.3	12.3	12.3	41.642	0	19.512	46443000	26
O42908	O42908	Mitochondrial presequence protease	cym1	24441000	19291000	16675000	11733000	32135000	6991200	22909000	2773300	11	11	11	13.4	13.4	13.4	98.969	0	51.712	136950000	48
O42909	O42909	Zinc-type alcohol dehydrogenase-like protein C16A3.02c	SPBC16A3.02c	27261000	17568000	2475900	0	35602000	812910	8077600	603070	9	9	9	23.1	23.1	23.1	38.186	0	6.3729	92399000	21
O42911	O42911	37S ribosomal protein S25, mitochondrial	rsm25	4952600	1611100	4703000	1957400	9092500	14396000	2792600	152890	4	4	4	15.9	15.9	15.9	25.931	0	5.3172	39658000	10
O42913	O42913	Transcription factor nrm1	nrm1	139350000	153430000	85185000	88406000	137940000	24159000	88286000	11417000	6	6	6	23.1	23.1	23.1	38.328	0	51.891	728180000	54
O42914	O42914	Uncharacterized protein C16A3.08c	SPBC16A3.08c	4968400000	5510100000	4179500000	3929600000	7952900000	705130000	4195100000	675420000	20	20	20	65.8	65.8	65.8	30.949	0	323.31	32116000000	493
O42915	O42915	Ubiquitin fusion degradation protein 1	ufd1	27204000	20282000	6973200	5438900	3063800	440360	1480800	323260	3	3	3	8.2	8.2	8.2	38.226	0	5.544	65206000	18
O42916	O42916	Lysophospholipid acyltransferase	ale1	125640000	82928000	116110000	122300000	24710000	21264000	33669000	8909400	3	3	3	5.9	5.9	5.9	58.821	0	25.04	535540000	35
O42917	O42917	N-acetyltransferase eso1	eso1	848920	286280	0	0	6746400	2255600	5770300	1339700	5	5	4	7	7	7	98.908	0	16.297	17247000	9
O42919	O42919	Putative 37S ribosomal protein S26A, mitochondrial	SPBC16A3.14	2640400	607160	540040	474640	0	0	0	0	2	2	2	6.7	6.7	6.7	30.973	0.0032637	1.4833	4262200	2
O42921	O42921	Mitochondrial protein pet191 homolog	SPBC16A3.16	8710200	7121600	3104700	3340600	5684800	1071200	0	755760	2	2	2	29.4	29.4	29.4	9.9413	0	62.699	29789000	17
O42922	O42922	Uncharacterized MFS-type transporter C16A3.17c	SPBC16A3.17c	1518200	6383900	3629200	6532400	49220000	5504600	47239000	7021700	3	3	3	6.8	6.8	6.8	65.296	0	31.257	127050000	24
O42923	O42923	RNA-binding post-transcriptional regulator cip1	cip1	2016700000	2192000000	1405600000	1188000000	734110000	260930000	913950000	149490000	13	13	13	36.9	36.9	36.9	53.477	0	323.31	8860800000	371
O42924	O42924	Probable chromatin modification-related protein eaf7	eaf7	205360000	205190000	141330000	105280000	30119000	13208000	47166000	17576000	4	4	4	21.3	21.3	21.3	30.901	0	128.39	765240000	88
O42926	O42926	Vacuolar protein sorting-associated protein 13b	vps13b	80941000	35516000	1823300	0	7306800	3094500	7649000	3769000	10	10	10	4.9	4.9	4.9	354.02	0	40.171	140100000	29
O42929	O42929	Translation machinery-associated protein 22	tma22	61838000	29716000	21352000	7607900	71850000	2564400	40003000	3029400	8	8	8	42.6	42.6	42.6	21.633	0	103.34	237960000	47
O42930	O42930	Vacuolar protein sorting/targeting protein 10	vps10	12406000	9115400	1837500	769000	2118300	5866100	3859600	1024200	5	5	5	4.2	4.2	4.2	165.06	0	53.347	36996000	18
O42931	O42931	26S protease regulatory subunit 7 homolog	rpt1	164030000	174580000	144520000	83713000	275560000	23159000	109290000	20052000	20	20	20	45.2	45.2	45.2	48.965	0	128.79	994900000	187
O42932	O42932	Cytochrome b-c1 complex subunit 6	qcr6	191870000	80411000	76624000	44656000	193710000	71368000	218040000	42178000	12	12	12	57	57	57	24.307	0	81.299	918860000	130
O42933	O42933	Dolichyl-phosphate-mannose--protein mannosyltransferase 4	ogm4	59081000	52511000	27079000	21465000	111180000	29425000	116760000	10551000	4	4	4	4.9	4.9	4.9	90.09	0	50.98	428060000	54
O42935	O42935	60S ribosomal protein L32-B	rpl32b	291290000	242160000	138470000	44127000	1066600000	230400000	647190000	28572000	12	12	5	62.2	62.2	22.8	14.445	0	84.357	2688800000	159
O42937	O42937	Probable coatomer subunit beta	sec27	53538000	34234000	15600000	8905700	53268000	2317400	22216000	1978500	13	13	13	18.1	18.1	18.1	89.802	0	180.76	192060000	54
O42938	O42938	ATP-dependent 6-phosphofructokinase	pfk1	1268800000	2258300000	890130000	1785700000	3794900000	491150000	3028200000	561020000	41	41	41	50.4	50.4	50.4	102.55	0	323.31	14078000000	986
O42939	O42939	Ubiquitin-activating enzyme E1-like	uba2	163990000	179510000	8605000	0	441700000	51044000	456760000	45099000	7	7	7	13.5	13.5	13.5	70.613	0	71.513	1346700000	64
O42940	O42940	Inorganic phosphate transport protein pho88	pho88	58230000	33248000	25674000	14209000	83608000	3625700	39146000	2110800	5	5	5	22.7	22.7	22.7	21.964	0	75.622	259850000	36
O42941	O42941	Peptidylprolyl isomerase cyp7	cyp7	4804800	5929400	0	44937	2887900	4475600	887730	199120	2	2	2	4.5	4.5	4.5	52.174	0	3.0409	19229000	10
O42943	O42943	Uncharacterized ABC transporter ATP-binding protein C16H5.08c	SPBC16H5.08c	99448000	67761000	40050000	19132000	514710000	59939000	351020000	35970000	17	17	17	32.7	32.7	32.7	69.212	0	279.62	1188000000	164
O42945	O42945	Probable pre-mRNA-splicing factor ATP-dependent RNA helicase prp43	prp43	36747000	22480000	23215000	10522000	47131000	1907300	25335000	2198500	14	14	13	22.4	22.4	21.4	83.803	0	122.02	169540000	61
O42947	O42947	Uncharacterized protein C16H5.12c	SPBC16H5.12c	83361000	163400000	47134000	58407000	529760000	99889000	256250000	104470000	20	20	20	36.1	36.1	36.1	82.52	0	310.06	1342700000	195
O42954	O42954	MADS-box transcription factor 1	mbx1	0	5129500	1877500	0	96689000	14608000	45022000	14902000	5	5	5	14.2	14.2	14.2	50.907	0	207.04	178230000	28
O42957	O42957	Ubiquitin-like-specific protease 1	ulp1	38850000	37865000	0	0	44826000	11556000	0	2898800	1	1	1	2.1	2.1	2.1	64.94	0	6.4934	136000000	21
O42958	O42958	DNA topoisomerase 2-associated protein pat1	SPBC19G7.10c	16562000	6683300	6777300	3475000	22798000	11774000	3174600	619540	10	10	10	14.3	14.3	14.3	84.116	0	23.699	71863000	25
O42963	O42963	Nucleoporin nup44	nup44	11576000	9987800	2690300	746650	4095700	1039800	4179400	170220	5	5	5	12.4	12.4	12.4	44.483	0	16.743	34485000	15
O42964	O42964	Transcription factor iws1	iws1	33540000	38502000	27686000	34114000	69200000	7113700	38543000	6820800	10	10	10	22	22	22	49.114	0	146.41	255520000	68
O42965	O42965	Uncharacterized protein C19G7.17		583420	17991000	1014200	49028	32216000	882440	15965000	0	5	5	5	10.7	10.7	10.7	52.438	0	20.701	68701000	17
O42967	O42967	Uncharacterized ubiquitin-like protein C1E8.02	SPBC1E8.02	0	0	918270	0	17090000	2408600	0	0	3	3	3	9.3	9.3	9.3	66.566	0	10.525	20417000	8
O42973	O42973	Uncharacterized protein C20F10.03	SPBC20F10.03	2984100	1686900	1292100	0	17251000	9468800	28949000	9321100	4	4	4	13.9	13.9	13.9	50.043	0	86.986	70953000	16
O42975	O42975	Protein NRDE2 homolog	SPBC20F10.05	1407300	873750	1437500	270130	0	0	0	0	1	1	1	0.9	0.9	0.9	113.25	0.0026281	1.5802	3988600	7
O42976	O42976	Uncharacterized membrane protein C20F10.07	SPBC20F10.07	41770000	61114000	57545000	57094000	133920000	25309000	187010000	24922000	11	11	11	18.1	18.1	18.1	85.354	0	154.26	588690000	108
O42978	O42978	U6 snRNA-associated Sm-like protein LSm5	lsm5	0	0	0	0	0	709260	4851300	705590	1	1	1	17.5	17.5	17.5	8.8533	0.00034305	2.4191	6266200	2
O42979	O42979	PHO85 cyclin-like protein psl1	psl1	73772000	60523000	30555000	31975000	10274000	2071200	6135200	1339400	3	3	3	10.7	10.7	10.7	27.936	0	6.8564	216650000	27
O42980	O42980	NEDD8-specific protease 1	nep1	35369000	34248000	0	0	40617000	6293700	30130000	8041200	2	2	2	7.1	7.1	7.1	47.257	0	27.057	154700000	39
O42984	O42984	40S ribosomal protein S17-A	rps17a	442980000	69472000	218620000	110980000	1461500000	188590000	1399600000	132950000	12	7	7	62.6	32.1	32.1	15.514	0	149.51	4024700000	109
O42993	O42993	Peptidyl-prolyl cis-trans isomerase	fkh1	26525000	16652000	0	0	276070000	9660000	204630000	9816200	7	7	7	50	50	50	12.043	0	46.022	543350000	42
O43001	O43001	Inositol-1,4,5-trisphosphate 5-phosphatase 1	syj1	147020000	99271000	113810000	26499000	1799900	565070	9062500	3151100	5	5	5	5.5	5.5	5.5	121.82	0	27.629	401180000	25
O43002	O43002	Protein transport protein sec61 subunit beta	sbh1	149330000	48467000	63628000	27021000	123630000	6223000	143850000	2872500	2	2	2	23.5	23.5	23.5	10.444	0	5.6719	565020000	30
O43003	O43003	Protein mmf1, mitochondrial	mmf1	416190000	203260000	102520000	51748000	386660000	35595000	238290000	16297000	9	9	9	59.9	59.9	59.9	17.543	0	70.789	1450600000	126
O43004	O43004	60S ribosomal protein L16-C	rpl16c	5145500	1675800	1440100	513680	20192000	737320	11434000	227530	6	4	4	27.4	19.3	19.3	22.353	0	6.6177	41366000	10
O43005	O43005	AP-2 complex subunit beta	apl1	6880300	6112800	3221200	5066000	30770000	1397100	17062000	7204900	4	4	4	8.3	8.3	8.3	76.534	0	90.002	77715000	19
O43007	O43007	C-1-tetrahydrofolate synthase, mitochondrial;Methylenetetrahydrofolate dehydrogenase;Methenyltetrahydrofolate cyclohydrolase;Formyltetrahydrofolate synthetase	ade9	51048000	16896000	6895700	2822000	29937000	1993200	18698000	2829400	10	10	10	12.8	12.8	12.8	105.76	0	47.054	131120000	40
O43010	O43010	Glycylpeptide N-tetradecanoyltransferase	nmt1	9699800	4045000	11415000	6160800	83862000	9958600	47310000	14747000	4	4	4	13.1	13.1	13.1	53.696	0	68.674	187200000	38
O43011	O43011	Histidine--tRNA ligase, mitochondrial	hts1	229690000	113360000	85550000	45685000	251600000	20366000	172640000	14165000	21	21	21	34.1	34.1	34.1	63.304	0	155.2	933050000	140
O43012	O43012	Deoxycytidylate deaminase	SPBC2G2.13c	994020	0	0	0	1901000	11166000	1380400	145060	3	3	3	11.5	11.5	11.5	35.974	0	6.4072	15587000	5
O43013	O43013	Uncharacterized protein C2G2.14	SPBC2G2.14	1943100	2659800	2423300	3179200	201870000	18260000	73921000	2825200	4	4	4	9.4	9.4	9.4	59.582	0	48.833	307080000	15
O43014	O43014	Mannose-6-phosphate isomerase	pmi40	9598100	3929700	5000300	2411100	39263000	1933400	22021000	1544900	5	5	5	13.6	13.6	13.6	45.59	0	41.403	85702000	16
O43017	O43017	Set1 complex component swd3	swd3	0	0	0	0	10050000	1278700	5174100	968440	2	2	2	5.5	5.5	5.5	42.98	0	3.9137	17471000	17
O43018	O43018	Uncharacterized protein C354.04	SPBC354.04	22405000	23681000	8583400	6122700	17850000	2037400	13386000	1863800	4	4	4	28.8	28.8	28.8	18.83	0	28.376	95929000	30
O43019	O43019	Putative transcription factor sre2	sre2	150760000	137160000	121820000	84129000	84709000	11009000	65663000	8223100	9	9	9	17.2	17.2	17.2	86.833	0	208.07	663470000	87
O43020	O43020	Probable 37S ribosomal protein S16, mitochondrial	mrps16	2800900	1255100	1334400	881950	2411800	0	2371100	0	2	2	2	22.9	22.9	22.9	10.99	0	9.6407	11055000	3
O43021	O43021	Oxysterol-binding protein homolog C354.07c	SPBC354.07c	13761000	34044000	14614000	15042000	93671000	23251000	88850000	8495800	8	8	8	25.4	25.4	25.4	45.066	0	60.72	291730000	64
O43022	O43022	Uncharacterized protein C354.08c	SPBC354.08c	0	0	0	0	18733000	3757200	7109200	2341300	2	2	2	2.2	2.2	2.2	99.206	0	30.614	31940000	17
O43024	O43024	CUE domain-containing protein C354.10	SPBC354.10	701980000	586450000	198450000	222710000	514620000	45109000	469380000	42150000	22	22	22	31	31	31	100.13	0	323.31	2780800000	321
O43026	O43026	Glyceraldehyde-3-phosphate dehydrogenase 2	gpd3	84582000	67417000	45455000	19026000	119230000	11011000	50565000	4752200	21	7	7	61.5	21.8	21.8	35.674	0	53.802	402040000	74
O43027	O43027	Probable Rho-GTPase-activating protein 6	rga6	72613000	74061000	33330000	26538000	82107000	15291000	38503000	10833000	10	10	10	16	16	16	80.776	0	96.346	353280000	69
O43028	O43028	Vacuolar protein 8	vac8	29141000	45060000	18032000	23551000	74189000	10502000	26795000	8457600	1	1	1	2	2	2	60.232	0	24.09	235730000	39
O43030	O43030	Hsp70 nucleotide exchange factor fes1	fes1	152640000	232250000	117910000	118920000	72258000	4924000	63059000	2958100	12	12	12	50.2	50.2	50.2	32.744	0	177.07	764930000	116
O43031	O43031	Pre-mRNA-splicing factor cwf28	cwf28	0	0	0	0	590670	146030	758010	143100	1	1	1	3.9	3.9	3.9	44.214	0	3.7181	1637800	2
O43032	O43032	Signal recognition particle receptor subunit alpha homolog	srp101	7169200	4258000	5074400	4228200	7879000	431650	7053300	1745500	3	3	3	8.4	8.4	8.4	61.077	0	8.1332	37839000	14
O43034	O43034	Uncharacterized protein C3B9.05	SPBC3B9.05	0	0	0	0	3120500	411970	1426500	275280	1	1	1	9.5	9.5	9.5	13.521	0	13.641	5234200	2
O43035	O43035	Autophagy-related protein 3	atg3	0	0	0	0	788120000	180780000	99037000	49814000	4	4	4	29.5	29.5	29.5	31.885	0	38.885	1117700000	57
O43036	O43036	DNA-directed RNA polymerase I subunit rpa43	rpa43	4728200	2729300	2569200	721800	10657000	615970	4558200	1244900	5	5	5	35.8	35.8	35.8	19.385	0	16.865	27825000	13
O43040	O43040	Cleavage and termination factor 1	ctf1	25897000	47516000	5388400	13347000	32515000	15906000	15705000	4163800	1	1	1	5	5	5	39.962	0	13.783	160440000	48
O43042	O43042	54S ribosomal protein L3, mitochondrial	mrpl3	3186700	1322900	9963700	1067400	16108000	6472300	6355500	573730	5	5	5	13.8	13.8	13.8	37.195	0	6.5191	45050000	10
O43044	O43044	Nucleoporin nup120	nup120	1701600	2680800	1942100	712220	0	0	0	0	4	4	4	3.6	3.6	3.6	129.78	0	3.579	7036800	4
O43046	O43046	V-type proton ATPase subunit F	vma7	2021100	2752600	556210	144930	10833000	1525700	11664000	1847600	5	5	5	56.7	56.7	56.7	13.618	0	71.756	31346000	18
O43047	O43047	GrpE protein homolog, mitochondrial	mge1	116890000	88299000	33758000	25700000	73849000	7784000	42492000	3157100	7	7	7	35.9	35.9	35.9	25.334	0	73.094	391930000	63
O43048	O43048	TBC domain-containing protein C215.01		0	0	0	0	0	0	0	5939400	1	1	1	4	4	4	95.005	0	5.3855	5939400	1
O43049	O43049	Serine/threonine-protein phosphatase T	ppt1	25371000	10022000	10484000	4508900	26200000	562150	21717000	689380	7	7	7	15	15	15	53.29	0	19.572	99555000	22
O43050	O43050	Sterol-4-alpha-carboxylate 3-dehydrogenase, decarboxylating	erg26	4436300	614000	1861400	3701600	179980000	8850900	101450000	4730900	8	8	8	24.4	24.4	24.4	38.317	0	26.578	305620000	34
O43051	O43051	Probable nucleolar complex protein 14	nop14	331450	2687000	467460	358600	38621000	39793000	52829000	20952000	11	11	11	14.9	14.9	14.9	95.151	0	157.84	156040000	77
O43052	O43052	Rho-type GTPase-activating protein 1	rga1	75141000	73303000	40321000	33503000	66898000	12178000	27550000	5906800	11	11	11	12.7	12.7	12.7	130.6	0	81.275	334800000	69
O43056	O43056	Probable homoserine kinase	SPBC4C3.03	9020700	3828600	6353100	3070400	29327000	610140	9108800	535630	5	5	5	19.5	19.5	19.5	36.608	0	14.01	61854000	17
O43058	O43058	Forkhead protein sep1	2001-09-01	69482000	94819000	96466000	94498000	55489000	5779600	42552000	3766200	6	6	6	9.8	9.8	9.8	73.031	0	78.236	462850000	105
O43059	O43059	Cytoskeletal protein syp1	syp1	49001000	31642000	13713000	9408300	259450000	61679000	169800000	44472000	9	9	9	17.5	17.5	17.5	90.756	0	173.3	639170000	90
O43060	O43060	Eukaryotic translation initiation factor 3 subunit F	eif3f	55705000	41463000	27035000	11169000	676930000	87327000	233150000	12814000	9	9	9	35.1	35.1	35.1	33.251	0	202.79	1145600000	113
O43062	O43062	Uncharacterized protein C4C3.09	SPBC4C3.09	0	0	0	0	9615200	2987100	7158100	1535300	3	3	3	9.3	9.3	9.3	44.095	0	42.09	21296000	8
O43063	O43063	Probable proteasome subunit beta type-1	pre3	41453000	34894000	15970000	7591400	85528000	7938700	36704000	2047900	11	11	11	51.8	51.8	51.8	24.564	0	119.11	232130000	50
O43065	O43065	Probable helicase mot1	mot1	70187000	50526000	6678900	8786400	109830000	11014000	77165000	13735000	7	7	7	4.7	4.7	4.7	217.63	0	66.289	347930000	77
O43066	O43066	Serine/threonine-protein kinase ppk30	ppk30	158630000	210000000	108630000	90269000	365440000	67687000	211910000	26676000	17	17	17	19.9	19.9	19.9	105.9	0	179.16	1239200000	160
O43068	O43068	Monopolin complex subunit mde4	mde4	75877000	62672000	41714000	29027000	2624700	5539200	23942000	2475900	6	6	6	13.5	13.5	13.5	47.663	0	21.329	243870000	37
O43070	O43070	DNA repair and telomere maintenance protein nbs1	nbs1	23894000	26866000	4245600	62976	4012500	2017300	2502600	1510800	3	3	3	7.8	7.8	7.8	68.806	0	9.9713	65111000	15
O43071	O43071	Pre-mRNA-processing factor 17	prp17	8563100	16930000	18964000	3709000	27108000	4222300	28517000	4619100	4	4	4	9.7	9.7	9.7	63.132	0	26.299	112630000	29
O43073	O43073	UPF0220 protein C8D2.02c		0	0	0	0	9842800	480350	1346100	349010	2	2	2	14.1	14.1	14.1	18.816	0	26.182	12018000	9
O43076	O43076	Protein shq1	shq1	2125600	4381800	1803300	1397200	4263700	6624100	5812900	5682500	4	4	4	11.1	11.1	11.1	52.392	0	29.309	32091000	14
O43078	O43078	ATPase-like fidgetin	alf1	482680000	365150000	446850000	424110000	226860000	58026000	329340000	67748000	9	9	9	20.2	20.2	20.2	71.732	0	190.56	2400800000	99
O43079	O43079	AP-1 complex subunit beta-1	apl2	29669000	10836000	6473400	3928900	25622000	5975200	7920700	1213900	13	13	13	18.4	18.4	18.4	76.681	0	47.254	91639000	32
O43082	O43082	Ribosomal RNA-processing protein 14-C	rrp14c	6891800	4599000	3462300	2185500	317840000	67556000	204280000	51282000	4	4	4	17.2	17.2	17.2	27.125	0	151.13	658090000	32
O43083	O43083	Histone promoter control protein 2	hpc2	162620000	203000000	109490000	90465000	37685000	9715100	35557000	9934700	3	3	3	11.2	11.2	11.2	36.628	0	45.335	658470000	38
O43086	O43086	Telomere length regulation protein elg1	elg1	20980000	10155000	97616	0	6399600	413000	2736600	0	1	1	1	1.4	1.4	1.4	103.84	0	5.3797	40782000	11
O43087	O43087	Karyogamy meiotic segregation protein 2	kms2	0	716710	608140	1010600	0	0	0	0	1	1	1	2.8	2.8	2.8	53.245	0.0003399	2.2257	2335500	1
O43088	O43088	RNA polymerase II-associated protein rba50	rba50	0	1180900	833150	758940	47103000	3579300	30408000	3576300	7	7	7	17.3	17.3	17.3	50.796	0	163.55	87440000	41
O43090	O43090	Probable NADH-ubiquinone oxidoreductase C947.15c, mitochondrial	SPBC947.15c	26789000	13735000	8380100	8243400	63694000	14567000	22873000	1526900	8	8	8	16.9	16.9	16.9	60.78	0	50.19	159810000	39
O43091	O43091	Decaprenyl-diphosphate synthase subunit 1	dps1	1052300	457360	1470900	326010	16012000	4996900	24123000	2247000	3	3	3	9.5	9.5	9.5	42.046	0	3.4347	50686000	15
O43092	O43092	Mitochondrial inner membrane protein oxa1-2	oxa102	3455500	616160	0	1059700	3558100	160820	2530100	372610	5	5	5	14.2	14.2	14.2	45.36	0	10.509	11753000	5
O43120	O43120	Splicing factor U2AF-associated protein 2	uap2	21506000	25857000	22068000	30711000	18409000	5665900	18433000	5164400	8	8	8	24.3	24.3	24.3	41.963	0	223.05	147810000	45
O43125	O43125	Protein csh3	csh3	23423000	19808000	11781000	17333000	6865700	1033900	3234500	829520	3	3	3	12.8	12.8	12.8	31.736	0	102.56	84309000	35
O59666	O59666	Copper-transporting ATPase ccc2	ccc2	1299100	0	905190	246780	8230500	1401700	7581200	3019700	3	3	3	5	5	5	97.894	0	40.783	22684000	10
O59667	O59667	Histidine biosynthesis bifunctional protein his7;Phosphoribosyl-AMP cyclohydrolase;Phosphoribosyl-ATP pyrophosphatase	his7	23151000	13952000	3502900	4050400	17733000	1447100	8212700	1179700	4	4	4	12.9	12.9	12.9	46.182	0	41.773	73229000	16
O59670	O59670	Splicing factor 3B subunit 6-like protein	SPBC29A3.07c	2660400	2070600	2564600	1313400	1731900	80251	1806400	173040	1	1	1	7.8	7.8	7.8	13.276	0.00033944	2.2146	12401000	7
O59672	O59672	Uncharacterized ABC transporter ATP-binding protein C29A3.09c	SPBC29A3.09c	23678000	17190000	16785000	14600000	35483000	21864000	49907000	8691000	14	14	14	21.5	21.5	21.5	83.761	0	100.56	188200000	69
O59673	O59673	ATP synthase subunit H, mitochondrial	atp14	29230000	6966500	20072000	10872000	49324000	7856800	85330000	7935900	6	6	6	51.5	51.5	51.5	11.57	0	106.78	217590000	41
O59675	O59675	40S ribosomal protein S9-B	rps9b	1535000000	1079500000	347660000	281260000	2987200000	669150000	1242300000	49344000	18	18	3	65.6	65.6	12.5	22.245	0	207.8	8191300000	242
O59676	O59676	PWWP domain-containing protein 1	pdp1	16881000	11268000	3999900	2152800	0	0	0	0	2	2	2	3.9	3.9	3.9	40.923	0	3.7547	34302000	13
O59677	O59677	37S ribosomal protein S23, mitochondrial	rsm23	13568000	4889300	2008100	2319200	0	0	0	0	3	3	3	5.9	5.9	5.9	53.229	0	4.9172	22785000	7
O59678	O59678	Ribosome biogenesis regulatory protein homolog	SPBC29A3.16	45139000	19413000	20175000	11023000	23761000	607790	17270000	1725100	5	5	5	33.1	33.1	33.1	19.044	0	72.439	139110000	36
O59679	O59679	Rho guanine nucleotide exchange factor gef3	gef3	3557500	9803200	3147500	3065000	0	310100	1134400	364010	2	2	2	6.5	6.5	6.5	60.28	0	42.283	21382000	8
O59680	O59680	Cytochrome c1, heme protein, mitochondrial	cyt1	4444900	3684300	4459300	1582500	120160000	23148000	164410000	6443900	7	7	7	36.8	36.8	36.8	34.34	0	147.71	328330000	60
O59681	O59681	Uncharacterized protein C18E5.01		0	0	0	0	295150000	15908000	59521000	1166500	4	4	4	10.5	10.5	10.5	38.22	0	37.372	371740000	22
O59682	O59682	Serine palmitoyltransferase 1	lcb1	9457400	10377000	3045500	873040	43772000	10545000	16967000	1696200	8	8	8	17.5	17.5	17.5	57.468	0	33.81	96734000	27
O59697	O59697	Serine/threonine-protein kinase ppk25	ppk25	279280	0	7559800	2025800	17923000	0	4729100	595960	2	2	2	5.7	5.7	5.7	47.673	0	7.3558	33113000	14
O59698	O59698	Uncharacterized transporter C36.01c	SPBC36.01c	108700000	238800000	125820000	114750000	297510000	78256000	343970000	89182000	8	8	8	17.8	17.8	17.8	64.183	0	323.31	1397000000	220
O59700	O59700	Uncharacterized transporter C36.03c	SPBC36.03c	18776000	9113900	1839700	2155800	16157000	2132000	19100000	3116200	3	3	3	5	5	5	59.169	0	8.6105	72391000	18
O59701	O59701	Cysteine synthase 1	cys11	26023000	18756000	12506000	10372000	104140000	3216000	54615000	1526100	10	10	10	38.5	38.5	38.5	37.853	0	191.37	231150000	40
O59702	O59702	Histone deacetylase clr6	clr6	0	4467500	788370	0	4784000	307650	1000800	151320	3	3	3	6.7	6.7	6.7	46.111	0	4.4604	11500000	7
O59704	O59704	Elongator complex protein 1	iki3	5035100	1517100	1951100	583990	7691100	6023000	28289000	1184600	6	6	6	5.2	5.2	5.2	141.61	0	11.105	52275000	10
O59706	O59706	Pre-mRNA-splicing factor sap61	sap61	4406900	5718300	2754700	2836200	17239000	3450800	10878000	2748300	7	7	7	15.7	15.7	15.7	57.255	0	37.766	50033000	30
O59708	O59708	Uncharacterized protein C36.11	SPBC36.11	2785900	3765900	0	81092	193500000	29382000	173730000	15142000	11	11	11	20.4	20.4	20.4	37.741	0	95.502	418390000	54
O59710	O59710	Probable NADPH:adrenodoxin oxidoreductase, mitochondrial	arh1	5473700	5285300	2571500	816920	4935200	274250	2585600	201200	4	4	4	10.4	10.4	10.4	52.715	0	11.48	22144000	9
O59711	O59711	Saccharopine dehydrogenase [NADP(+), L-glutamate-forming]	lys9	529530000	472270000	267480000	263580000	732830000	51489000	448600000	26526000	19	19	19	48.9	48.9	48.9	49.938	0	252.31	2792300000	215
O59712	O59712	Uncharacterized transporter C3B8.04c	SPBC3B8.04c	58076000	46706000	12695000	6076000	73187000	15714000	68602000	17381000	3	3	3	5.8	5.8	5.8	97.049	0	112.87	298440000	54
O59713	O59713	Diphthamide biosynthesis protein 1	dph1	4063900	5549400	4922300	2672800	3091900	452740	1465600	347000	4	4	4	9.4	9.4	9.4	48.795	0	4.881	22566000	9
O59714	O59714	Uncharacterized membrane protein C3B8.06	SPBC3B8.06	124560000	196400000	121680000	187600000	207630000	60059000	96665000	55046000	3	3	3	9.4	9.4	9.4	57.703	0	116.23	1049600000	153
O59715	O59715	Dihydroceramide delta(4)-desaturase	dsd1	9099900	0	0	0	3413500	912370	0	0	2	2	2	8.3	8.3	8.3	41.81	0	2.7398	13426000	3
O59716	O59716	Uncharacterized protein C3B8.8	SPBC3B8.08	0	2082600	1259100	528680	8631400	608700	5507500	1706000	2	2	2	15.7	15.7	15.7	17.186	0	14.253	20324000	7
O59721	O59721	Probable tRNA pseudouridine synthase 4		442710000	305560000	113200000	75070000	251050000	42749000	55677000	18938000	8	8	8	20.9	20.9	20.9	45.166	0	187.31	1305000000	120
O59722	O59722	1-phosphatidylinositol 3-phosphate 5-kinase fab1	fab1	59069000	72419000	19218000	20018000	32680000	7967100	41321000	5845200	11	11	11	7.4	7.4	7.4	220.13	0	142.65	258540000	64
O59725	O59725	MICOS complex subunit mic60	mic60	17629000	43311000	3926500	3793300	20338000	1268200	7582500	894620	10	10	10	19.3	19.3	19.3	63.214	0	28.939	98744000	20
O59726	O59726	Vacuolar membrane amino acid uptake transporter fnx2	fnx2	0	0	0	0	43726000	12818000	87516000	3401400	1	1	1	2.6	2.6	2.6	62.899	0	12.283	147460000	8
O59727	O59727	Protein PBDC1 homolog	SPBC3E7.07c	45783000	19473000	17374000	8855400	79560000	5225100	23477000	3224200	6	6	6	44.2	44.2	44.2	17.405	0	191.94	202970000	34
O59730	O59730	Methionine aminopeptidase 1	fma1	53558000	36896000	25982000	17974000	789140000	441800000	897570000	28616000	8	8	8	28.5	28.5	28.5	42.139	0	32.157	2291500000	77
O59731	O59731	Uncharacterized J domain-containing protein C3E7.11c	SPBC3E7.11c	1551500	1268000	0	32628	2318800	343570	1084200	458880	2	2	2	5.9	5.9	5.9	40.53	0	5.7361	7057600	5
O59732	O59732	Chitin synthase regulatory factor 1	chr1	55243000	65369000	59382000	53052000	26842000	4115600	12483000	4838000	7	7	7	16.4	16.4	16.4	49.568	0	173.53	281320000	71
O59733	O59733	Pre-mRNA-splicing factor syf2	syf2	0	0	250230	681020	6442700	3208200	12783000	3637200	3	3	3	15.3	15.3	15.3	27.972	0	31.443	27002000	15
O59734	O59734	Small nuclear ribonucleoprotein F	smf1	4013800	6206300	4675200	1814900	10061000	206600	4638500	253200	2	2	2	30.8	30.8	30.8	8.66	0	19.227	31870000	12
O59735	O59735	Sphingosine N-acyltransferase lac1	lac1	82753000	126430000	214100000	295540000	33035000	82165000	110140000	77592000	5	5	5	12.8	12.8	12.8	45.335	0	84.548	1021800000	88
O59736	O59736	2-isopropylmalate synthase	leu3	61770000	37338000	38577000	14825000	171080000	33739000	142540000	3687100	17	17	17	35.4	35.4	35.4	64.041	0	117.08	503550000	71
O59737	O59737	GTPase-activating protein gyp1	gyp1	171840000	104210000	5941200	5309300	56768000	5703500	40011000	6338000	3	3	3	5.8	5.8	5.8	58.448	0	14.227	396120000	35
O59739	O59739	BAG family molecular chaperone regulator 1B	bag102	83473000	27642000	17815000	8485100	33983000	2772000	26582000	2641000	4	4	4	24.3	24.3	24.3	23.325	0	33.556	203390000	27
O59740	O59740	Cell polarity protein mod5	mod5	256430000	300810000	93226000	121560000	449750000	81359000	331950000	51181000	16	16	16	42	42	42	56.541	0	278.25	1686300000	204
O59741	O59741	Uncharacterized transcriptional regulatory protein C530.05	SPBC530.05	13899000	7813700	3740500	2261200	781560	0	510170	24755	2	2	2	3	3	3	85.198	0	4.8891	29031000	16
O59744	O59744	Uncharacterized transcriptional regulatory protein C530.08	SPBC530.08	0	0	0	0	2537700	1222600	841340	227880	3	3	3	5.2	5.2	5.2	93.537	0	4.9456	4829600	4
O59746	O59746	Uncharacterized transcriptional regulatory protein C530.11c	SPBC530.11c	51038000	72722000	51969000	38096000	54111000	8142400	68917000	11443000	5	5	5	9.8	9.8	9.8	90.823	0	207.52	356440000	43
O59747	O59747	Palmitoyl-protein thioesterase-dolichyl pyrophosphate phosphatase fusion 1;Palmitoyl-protein thioesterase;Dolichyldiphosphatase	pdf1	8315700	1247500	2213400	278190	17553000	603040	6480700	541350	3	3	3	4.7	4.7	4.7	71.195	0	11.473	37233000	12
O59753	O59753	DNA repair protein rad14	rhp14	2196300	55807000	14967000	17790000	28341000	8505700	1537400	2246100	5	5	5	17.3	17.3	17.3	34.663	0	46.952	131390000	32
O59755	O59755	Spindle pole body-associated protein cut12	cut12	2263600	1650900	2605500	2172500	8415900	1523900	2159500	909440	3	3	3	7.5	7.5	7.5	61.957	0	37.191	21701000	13
O59757	O59757	Kinetochore protein spc7	spc7	1819500	7195000	991590	1787100	12601000	2140600	5002400	1384700	4	4	4	5.1	5.1	5.1	153.59	0	17.7	32922000	12
O59760	O59760	Putative uncharacterized hydrolase C1020.07	SPCC1020.07	1969200	3010900	1143900	158750	4367300	3153700	767940	1233500	2	2	2	14.4	14.4	14.4	26.496	0	110.9	15805000	12
O59761	O59761	S-adenosyl-L-methionine-dependent tRNA 4-demethylwyosine synthase	tyw1	149880000	146290000	70152000	87142000	128290000	18812000	120530000	11152000	4	4	4	6.1	6.1	6.1	78.187	0	6.8946	732260000	37
O59763	O59763	Serine/threonine-protein kinase oca2	oca2	706140000	426930000	60573000	1040200	927810000	146380000	412570000	66687000	15	15	15	26	26	26	73.231	0	323.31	2748100000	176
O59768	O59768	Vacuolar calcium ion transporter	vcx1	1086900	1109500	140080	326510	90006000	12882000	16241000	7316500	3	3	3	10.2	10.2	10.2	45.108	0	43.682	129110000	37
O59770	O59770	Probable proteasome subunit alpha type-7	pre10	88177000	145850000	47984000	45564000	113450000	19967000	43510000	8059900	7	7	7	30.8	30.8	30.8	28.031	0	80.918	512570000	67
O59771	O59771	Uridylate kinase	SPCC1795.05c	103160000	90263000	30923000	23543000	141970000	7021700	67763000	8963400	8	8	8	43.5	43.5	43.5	21.716	0	101.96	473610000	62
O59773	O59773	Chromatin modification-related protein vid21	vid21	359280000	291820000	20539000	33392000	366010000	61555000	382040000	87320000	12	12	12	16.4	16.4	16.4	113.5	0	269.43	1601900000	180
O59778	O59778	Biotin synthase	bio2	92297000	23705000	26121000	7702700	78031000	7458500	58300000	2809100	7	7	7	18.5	18.5	18.5	40.65	0	16.297	296420000	34
O59779	O59779	Uncharacterized protein C1235.01		7113500	3230100	7434500	7107100	1886400	31076	0	0	2	2	2	4.6	4.6	4.6	69.695	0	20.641	26803000	8
O59780	O59780	Uncharacterized transcriptional regulatory protein C320.03	SPCC320.03	0	0	0	0	3790500	699990	7573900	1168000	1	1	1	2.4	2.4	2.4	95.111	0	81.024	13232000	5
O59782	O59782	Probable sulfate permease C320.05	SPCC320.05	176940000	210550000	229620000	214530000	63594000	12813000	107730000	24583000	6	6	6	10.8	10.8	10.8	73.467	0	104.41	1040400000	91
O59785	O59785	Uncharacterized solute carrier family 35 member C320.08	SPCC320.08	338040000	369300000	77886000	72609000	442430000	122380000	551610000	65784000	7	7	7	9.5	9.5	9.5	56.779	0	51.296	2040000000	182
O59786	O59786	Ferrochelatase, mitochondrial	hem15	0	0	0	0	9886900	2248500	6214500	1617300	1	1	1	2.6	2.6	2.6	42.713	0	6.4723	19967000	1
O59787	O59787	Signal recognition particle subunit srp72	srp72	52376000	65848000	23060000	37035000	59081000	16028000	118490000	19568000	16	16	16	29.4	29.4	29.4	63.28	0	67.129	391490000	123
O59792	O59792	Calnexin-independence factor 1	cif1	11085000	5061600	2658200	6686300	139340000	26100000	23113000	1256600	5	5	5	23.1	23.1	23.1	36.017	0	34.785	215300000	26
O59793	O59793	Stress response protein bis1	bis1	2855800	1994600	1566200	2258100	0	119210	1422400	0	3	3	3	5.7	5.7	5.7	43.023	0	4.5364	10216000	5
O59794	O59794	60S ribosomal protein L17-B	rpl17b	232210000	112530000	77718000	28975000	371780000	28552000	227250000	9290500	9	4	4	41.7	18.2	18.2	20.827	0	23.01	1088300000	47
O59795	O59795	Protein CASP	coy1	24448000	32594000	17429000	17860000	8587800	1755000	3397100	1264600	7	7	7	11.5	11.5	11.5	72.182	0	88.741	107340000	30
O59797	O59797	Putative nucleosome assembly protein C364.06	SPCC364.06	683580000	972360000	417990000	559180000	1012000000	288130000	777050000	117820000	17	17	17	41.5	41.5	41.5	44.347	0	323.31	4828100000	311
O59800	O59800	Pre-mRNA-splicing factor cwf5	cwf5	8342900	6208800	9177600	5874400	890870	384170	2474200	0	6	6	6	16.4	16.4	16.4	39.576	0	16.71	33353000	18
O59801	O59801	Putative ATP-dependent RNA helicase C550.03c	SPCC550.03c	17855000	11716000	14335000	266410	12069000	302790	14952000	3806500	3	3	3	4	4	4	138.03	0	5.7936	75303000	15
O59804	O59804	10 kDa heat shock protein, mitochondrial	hsp10	439790000	182110000	180670000	109110000	1027600000	59175000	704150000	30678000	10	10	10	85.6	85.6	85.6	11.282	0	60.118	2733300000	118
O59806	O59806	Uncharacterized N-acetyltransferase C550.08	SPCC550.08	0	2993400	2851600	1555900	0	0	0	0	1	1	1	3.6	3.6	3.6	28.292	0.0026264	1.5769	7401000	1
O59807	O59807	Peroxisomal membrane protein pex32	pex32	48023000	57956000	14171000	12162000	61981000	10358000	53006000	8431600	7	7	7	19.3	19.3	19.3	60.201	0	69.371	266090000	82
O59809	O59809	Probable importin c550.11	SPCC550.11	45180000	24313000	7655200	3386900	37326000	3087400	36986000	3236100	8	8	8	11.3	11.3	11.3	116.47	0	173.48	161170000	43
O59810	O59810	Vigilin 1	vgl1	681170000	476470000	395200000	258560000	851620000	76565000	483070000	36900000	43	43	43	38.3	38.3	38.3	142.61	0	323.31	3259600000	417
O59811	O59811	Cytoplasmic 60S subunit biogenesis factor SPCC550.15c	SPCC550.15c	204090000	252290000	56182000	376810000	1540000000	111970000	1239900000	48615000	10	10	10	28.7	28.7	28.7	52.25	0	190.72	3829800000	150
O59812	O59812	Probable glucose-6-phosphate 1-dehydrogenase C794.01c	SPCC794.01c	0	0	0	0	3226800	4939500	0	0	1	1	1	2.3	2.3	2.3	53.509	0	5.9848	8166400	2
O59815	O59815	Putative malic acid transport protein	SPCC794.06	0	2347200	0	322940	3712400	4430500	4674200	1465600	2	2	2	4.4	4.4	4.4	48.839	0	13.22	16953000	15
O59816	O59816	Dihydrolipoyllysine-residue acetyltransferase component of pyruvate dehydrogenase complex, mitochondrial	lat1	174070000	60582000	65425000	33811000	388260000	13760000	241440000	6733000	14	14	14	38.1	38.1	38.1	52.06	0	138.2	984080000	109
O59817	O59817	Protein efr3	efr3	277070000	345470000	217940000	316640000	392330000	109390000	642130000	47773000	7	7	7	8.3	8.3	8.3	90.382	0	105.3	2348700000	99
O59821	O59821	Exosome complex component csl4	csl4	2386300	1018200	1146400	395790	1561700	0	0	0	1	1	1	4.4	4.4	4.4	19.889	0.0098319	1.0304	6508300	3
O59823	O59823	V-type proton ATPase subunit D	vma8	11244000	14859000	11283000	5511700	65163000	12434000	33358000	4822800	8	8	8	32.3	32.3	32.3	32.219	0	36.476	158680000	23
O59825	O59825	G/U mismatch-specific uracil DNA glycosylase	thp1	5574400	2268200	0	528500	6817700	1775000	421420	155500	3	3	3	8.6	8.6	8.6	36.574	0	15.874	17541000	6
O59826	O59826	Putative voltage-gated potassium channel subunit beta	SPCC965.06	6448400	1554900	2163800	589890	8061800	581970	5561100	60042	6	6	6	18	18	18	38.43	0	7.4075	25022000	9
O59827	O59827	Glutathione S-transferase 2	gst2	4947900	1038100	894440	1113900	18628000	10267000	41987000	1720300	4	4	4	15.2	15.2	15.2	26.843	0	4.0512	80596000	7
O59835	O59835	DNA polymerase delta subunit 4	cdm1	1690300	1603900	759960	3610400	0	0	0	0	1	1	1	10	10	10	18.588	0	5.5691	7664600	3
O59836	O59836	Hsk1-interacting molecule 1	him1	26162000	20579000	2975000	2997500	13050000	1662000	7745500	661930	3	3	3	7.3	7.3	7.3	61.859	0	15.951	75834000	30
O59838	O59838	Heat shock protein homolog pss1	pss1	1305000000	676140000	603110000	311970000	2151800000	154610000	1459300000	103380000	44	44	44	54.6	54.6	54.6	80.374	0	323.31	6765400000	538
O59855	O59855	Probable heat shock protein ssa2	ssa2	3117400000	2062900000	1861100000	929020000	10325000000	943950000	6634500000	513260000	46	46	20	59.8	59.8	29.2	70.232	0	323.31	26387000000	1011
O59858	O59858	Glutathione peroxidase	gpx1	53438000	22234000	13873000	995120	155850000	4559700	82258000	2662800	6	6	6	43.7	43.7	43.7	18.06	0	27.268	335870000	30
O59865	O59865	40S ribosomal protein S24-B	rps24b	636160000	201550000	221820000	166570000	144340000	9661400	168230000	6934600	8	2	2	44	17.9	17.9	15.539	0	49.212	1555300000	46
O59866	O59866	Dolichyl-diphosphooligosaccharide--protein glycosyltransferase subunit wbp1	wbp1	33973000	18329000	6499000	6467500	219440000	6673000	115530000	4279700	12	12	12	28.8	28.8	28.8	48.898	0	41.467	411180000	50
O59868	O59868	Calcium-transporting ATPase 1	pmr1	10230000	5433000	5845300	1215000	872260000	132740000	490260000	23291000	7	7	7	9.3	9.3	9.3	98.358	0	32.794	1541300000	19
O59932	O59932	High-affinity hexose transporter ght4	ght4	0	0	0	0	682160	0	1048800	0	1	1	1	2.2	2.2	2.2	62.126	0.0086317	1.1373	1731000	1
O59945	O59945	Fimbrin	fim1	230590000	121920000	87771000	43083000	502410000	45931000	272170000	30428000	20	20	20	39.1	39.1	39.1	68.617	0	212.76	1334300000	146
O60016	O60016	Histone-lysine N-methyltransferase, H3 lysine-9 specific	clr4	16223000	8011400	19016000	13385000	2670700	442780	3513500	685230	1	1	1	1.8	1.8	1.8	55.918	0	4.3212	63948000	15
O60052	O60052	Protein farnesyltransferase/geranylgeranyltransferase type-1 subunit alpha	cwp1	1179400	0	0	222480	5594700	0	7637100	1406900	2	2	2	6.8	6.8	6.8	34.876	0.006131	1.3343	16041000	4
O60055	O60055	U3 small nucleolar RNA-associated protein 20	utp20	13830000	7176500	6028600	6313100	8518300	1344100	6482700	891330	7	7	7	3.4	3.4	3.4	285.22	0	14.126	50584000	13
O60056	O60056	Uncharacterized transcriptional regulatory protein C56F2.05c	SPBC56F2.05c	32705000	20370000	14872000	42036000	188870000	16756000	145950000	6826400	4	4	4	13.4	13.4	13.4	42.193	0	49.602	468390000	41
O60059	O60059	Pumilio domain-containing protein C56F2.08c	SPBC56F2.08c	520120000	682090000	370230000	261210000	210740000	33897000	193780000	37688000	9	9	9	21.3	21.3	21.3	72.822	0	323.31	2309800000	133
O60060	O60060	Carbamoyl-phosphate synthase arginine-specific small chain	arg5	21788000	10126000	8718000	4923300	27121000	522940	19327000	412170	3	3	3	6.3	6.3	6.3	45.661	0	13.326	92938000	12
O60062	O60062	Homoserine O-acetyltransferase	met6	0	653710	807930	685310	0	0	0	0	2	2	2	3.9	3.9	3.9	54.31	0.0076997	1.2173	2147000	2
O60063	O60063	Putative 37S ribosomal protein S4-like	SPBC13G1.01c	3390000	2540600	916090	768330	7889000	5001600	13778000	3922200	5	5	5	12.2	12.2	12.2	37.665	0	200.51	38206000	17
O60064	O60064	Probable mannose-1-phosphate guanyltransferase	SPBC13G1.02	82305000	63720000	20392000	16142000	230250000	19095000	165740000	8417700	11	11	11	32.4	32.4	32.4	46.096	0	136.93	606060000	75
O60065	O60065	Peroxisomal membrane protein pex14	pex14	7154800	5728200	1997500	884600	3788900	210770	5340300	716400	4	4	4	21.3	21.3	21.3	32.813	0	25.527	25822000	15
O60067	O60067	Endoplasmic reticulum membrane protein 65	SPBC13G1.05	0	0	0	0	767730	291890	686430	195490	1	1	1	1.4	1.4	1.4	74.731	0.00864	1.149	1941500	3
O60068	O60068	Protein isd11	isd11	6404100	5848500	4132200	2977200	7030200	768860	2464100	341150	2	2	2	22.5	22.5	22.5	12.004	0	31.414	29966000	13
O60070	O60070	Set1 complex component ash2	ash2	48124000	33671000	18327000	18025000	14334000	1516700	7891800	2028700	5	5	5	8.1	8.1	8.1	74.252	0	16.129	143920000	46
O60071	O60071	Uncharacterized protein C13G1.09	SPBC13G1.09	70363000	75290000	47455000	43832000	124980000	23486000	75177000	17592000	12	12	12	30.3	30.3	30.3	51.365	0	183.83	478170000	140
O60072	O60072	Putative helicase mug81	mug81	0	0	0	0	5041200	601530	9536000	996020	3	3	3	2.6	2.6	2.6	218.56	0	11.182	16175000	7
O60073	O60073	Synaptobrevin homolog ykt6	ykt6	47959000	30497000	20092000	14283000	23060000	1280100	2489100	1102400	7	7	7	31	31	31	22.651	0	14.779	140760000	51
O60078	O60078	Probable prephenate dehydrogenase [NADP(+)]	tyr1	1598100	4404100	864410	123840	30818000	3828400	19476000	3000000	5	5	5	12.5	12.5	12.5	48.905	0.0013391	1.957	64112000	8
O60079	O60079	Probable ubiquitin carboxyl-terminal hydrolase 12	ubp12	163030000	175370000	162820000	103880000	106920000	54932000	56117000	14324000	18	18	18	21.9	21.9	21.9	111.97	0	211.89	837370000	133
O60080	O60080	ATP-dependent RNA helicase dbp9	dbp9	1597700	8000300	4121400	5782000	3667800	3266200	2970100	1391500	6	6	6	11.1	11.1	11.1	67.45	0	58.717	30797000	11
O60081	O60081	Uncharacterized protein C1494.07	SPCC1494.07	0	0	0	0	16708000	6028100	2509900	251440	2	2	2	1.5	1.5	1.5	171.17	0	8.0193	25497000	7
O60084	O60084	Mitochondrial import inner membrane translocase subunit tim44	tim44	66150000	35977000	16987000	12662000	98279000	16489000	56929000	7872000	13	13	13	31.1	31.1	31.1	48.549	0	99.043	311340000	64
O60085	O60085	Methionine aminopeptidase 2	fma2	120120000	100860000	92549000	76718000	145270000	12564000	128240000	11883000	16	16	16	39.2	39.2	39.2	47.271	0	226.83	688210000	112
O60086	O60086	Probable acetolactate synthase small subunit	SPBC14C8.04	58201000	39402000	13863000	2005000	30433000	3181900	67182000	2805800	7	7	7	30.1	30.1	30.1	31.834	0	118.19	217070000	34
O60093	O60093	SRR1-like protein	SPBC14C8.13	4271100	3817800	813290	317570	2420100	495460	0	519030	1	1	1	4.8	4.8	4.8	29.234	0	12.213	12654000	6
O60094	O60094	DNA polymerase V	pol5	18077000	7466400	3744700	7595200	18372000	5018800	23421000	6407000	8	8	8	10.2	10.2	10.2	109.72	0	196.43	90102000	52
O60095	O60095	Probable lipase C14C8.15	SPBC14C8.15	7496000	3094700	11578000	6235100	0	0	0	0	1	1	1	1.7	1.7	1.7	52.67	0.0086097	1.1251	28404000	7
O60096	O60096	37S ribosomal protein S35, mitochondrial	bot1	19028000	11399000	11173000	10568000	37910000	16249000	10335000	2043300	8	8	8	24.1	24.1	24.1	35.752	0	31.328	118710000	41
O60097	O60097	Transcription factor spt8	spt8	0	8851600	5241900	5424100	26616000	13642000	51913000	22288000	2	2	2	7	7	7	58.418	0	44.445	133980000	18
O60099	O60099	Uncharacterized protein C14F5.02	SPBC14F5.02	0	0	0	0	21297000	5283100	18980000	7549000	1	1	1	4.3	4.3	4.3	57.939	0	7.9921	53110000	11
O60100	O60100	Probable importin subunit beta-4	kap123	71610000	53760000	40503000	17210000	186980000	29339000	125620000	21527000	22	22	22	24.6	24.6	24.6	117.83	0	267.79	546550000	105
O60101	O60101	Phosphoglycerate kinase	pgk1	7123700000	5251100000	3831900000	2420100000	21741000000	1679100000	13854000000	740450000	46	46	46	90.8	90.8	90.8	43.963	0	323.31	56642000000	1434
O60102	O60102	Translation initiation factor rli1	rli1	188110000	107590000	66720000	53134000	214550000	19683000	146510000	12331000	19	19	19	35.6	35.6	35.6	66.589	0	128	808630000	122
O60103	O60103	ERAD-associated E3 ubiquitin-protein ligase doa10	doa10	0	2153600	0	12209000	26764000	16116000	98049000	36613000	4	4	4	5.6	5.6	5.6	142.36	0	56.033	191900000	41
O60104	O60104	Mediator of RNA polymerase II transcription subunit 7	med7	1626700	3913000	75295	0	127120000	25644000	79044000	19716000	7	7	7	24.7	24.7	24.7	43.509	0	34.693	257140000	42
O60105	O60105	Adenylosuccinate lyase	ade8	347980000	376000000	111940000	51979000	598400000	60876000	443370000	54516000	17	17	17	44.4	44.4	44.4	54.307	0	221.8	2045100000	182
O60106	O60106	LON peptidase N-terminal domain and RING finger protein C14F5.10c	SPBC14F5.10c	0	0	0	0	3416300	386690	2074100	575180	1	1	1	3.1	3.1	3.1	56.142	0	4.3674	6452200	2
O60107	O60107	Sorting nexin-41	snx41	165270000	138990000	106000000	66849000	18945000	1845300	15708000	3417600	5	5	5	14.3	14.3	14.3	67.001	0	34.331	517030000	54
O60108	O60108	CENP-B homolog protein 2	cbh2	0	0	0	0	1322600	383660	792640	173530	1	1	1	3.5	3.5	3.5	59.69	0	39.974	2672400	3
O60109	O60109	Alkaline phosphatase	SPBC14F5.13c	1540100	775170	0	0	7517100	0	4057900	0	2	2	2	4.3	4.3	4.3	58.666	0	3.3394	13890000	1
O60110	O60110	TPR repeat protein oca3	oca3	0	0	0	0	2504600	138800	843900	181930	1	1	1	4.3	4.3	4.3	32.822	0.0013338	1.8888	3669200	1
O60112	O60112	Uncharacterized Rab geranylgeranyltransferase C15C4.03	SPBC15C4.03	0	0	0	0	14680000	8078400	7050700	1686900	1	1	1	2.6	2.6	2.6	52.005	0	32.249	31496000	6
O60113	O60113	Uncharacterized amino-acid permease C15C4.04c	SPBC15C4.04c	55141000	125200000	103330000	85676000	51040000	6848000	34646000	4596000	4	4	4	7.4	7.4	7.4	59.726	0	141.86	466480000	63
O60114	O60114	Uncharacterized helicase C15C4.05	SPBC15C4.05	10110000	11164000	3975000	1801400	0	69213	430640	68480	7	7	7	5.8	5.8	5.8	161.46	0	14.76	27619000	11
O60116	O60116	Putative ribokinase	SPBC16G5.02c	4744900	1853000	3498000	2392400	0	0	0	0	2	2	2	6	6	6	33.25	0	4.3345	12488000	3
O60118	O60118	54S ribosomal protein L23, mitochondrial	mrpl23	9358500	0	2065200	0	0	0	0	0	1	1	1	7.6	7.6	7.6	17.768	0	6.2604	11424000	6
O60119	O60119	Vesicle-associated membrane protein-associated protein C16G5.05c	SPBC16G5.05c	2231300000	2461700000	1737100000	912310000	1322700000	213950000	1239400000	247470000	14	14	14	38.4	38.4	38.4	41.234	0	323.31	10366000000	495
O60120	O60120	Uncharacterized protein C16G5.06	SPBC16G5.06	0	3134400	0	1678800	1977700	598110	1881600	649160	1	1	1	7	7	7	24.065	0	13.639	9919700	5
O60121	O60121	Uncharacterized protein C16G5.07c	SPBC16G5.07c	1433900	2468200	0	0	3905600	164100	552540	0	2	2	2	7.1	7.1	7.1	39.274	0	6.9532	8524400	6
O60122	O60122	Anthranilate phosphoribosyltransferase	trp4	23932000	7403600	7906600	3130600	54397000	4707700	47259000	2811300	5	5	5	15.8	15.8	15.8	37.556	0	31.737	151550000	19
O60123	O60123	Pheromone-processing carboxypeptidase kex1	kex1	2067600	0	0	0	0	0	0	0	1	1	1	2.4	2.4	2.4	57.643	0.0035819	1.4466	2067600	1
O60124	O60124	Exosome complex component rrp42	rrp42	0	0	668730	0	39116000	0	0	0	2	2	2	7.4	7.4	7.4	32.013	0.00034165	2.3272	39784000	3
O60125	O60125	BAG family molecular chaperone regulator 1A	bag101	13851000	6698900	3089900	717250	3230500	0	3048200	229230	4	4	4	21.5	21.5	21.5	22.205	0	9.0526	30865000	10
O60128	O60128	40S ribosomal protein S3	rps3	377930000	467760000	323360000	156620000	2221100000	164390000	1422600000	82281000	16	16	16	68.7	68.7	68.7	27.553	0	241.38	5216000000	251
O60129	O60129	Fork head protein homolog 2	fkh2	395310000	364640000	381860000	406400000	561040000	80848000	435440000	70581000	13	13	13	24.1	24.1	24.1	71.173	0	323.31	2696100000	216
O60130	O60130	Putative transcriptional regulatory protein C16G5.16	SPBC16G5.16	0	0	0	0	8822800	111370	6331700	1066200	1	1	1	1.6	1.6	1.6	94.565	0	14.071	16332000	10
O60132	O60132	Tip elongation aberrant protein Tea4	tea4	285750000	290250000	92802000	50379000	110740000	27155000	126000000	30447000	12	12	12	18.8	18.8	18.8	90.793	0	158.77	1013500000	132
O60135	O60135	Long-chain-fatty-acid--CoA ligase 1	lcf1	80021000	36524000	27393000	7059600	109810000	9228600	79185000	4908200	15	15	15	23.1	23.1	23.1	75.965	0	103.46	354120000	67
O60136	O60136	Uncharacterized WD repeat-containing protein C18H10.05	SPBC18H10.05	0	0	675310	1835500	15854000	3175800	11136000	4065300	6	6	6	8.4	8.4	8.4	66.077	0	38.526	36742000	20
O60139	O60139	Probable ubiquitin carboxyl-terminal hydrolase 4	ubp4	6104600	13082000	9696100	9458500	0	0	1514900	849230	1	1	1	2.4	2.4	2.4	67.746	0	14.726	40705000	13
O60143	O60143	60S ribosomal protein L7-C	rpl7c	766380000	564510000	499730000	229340000	4164500000	2188100000	2937600000	204800000	21	21	15	62.2	62.2	51	28.73	0	120.11	11555000000	376
O60145	O60145	Serine/threonine-protein kinase ppk23	ppk23	0	0	0	0	4943200	856770	4768800	559500	4	3	3	8.8	6.8	6.8	46.123	0	11.381	11128000	6
O60146	O60146	Uncharacterized transporter C18H10.16	SPBC18H10.16	211960000	197960000	126890000	104730000	144500000	27401000	111720000	24790000	12	12	12	12.3	12.3	12.3	118.13	0	207.83	949940000	147
O60149	O60149	Vacuolar protein sorting-associated protein 38	vps38	0	0	0	0	3480600	414020	1538700	192090	1	1	1	2.1	2.1	2.1	55.497	0.008328	1.1791	5625400	2
O60153	O60153	Uncharacterized protein C19C7.04c	SPBC19C7.04c	220520000	6496700	5959000	2860300	9574900	9042200	11923000	4508200	3	3	3	27.4	27.4	27.4	14.651	0	75.474	270890000	36
O60155	O60155	Putative proline--tRNA ligase C19C7.06	prs1	255300000	100970000	67350000	22749000	783500000	51184000	509250000	12185000	33	33	33	56.8	56.8	56.8	78.874	0	287.92	1802500000	178
O60156	O60156	Probable tRNA-splicing endonuclease subunit sen34	sen34	0	0	0	0	0	494520	1858100	601590	1	1	1	7.4	7.4	7.4	32.807	0	7.982	2954300	2
O60157	O60157	tRNA wybutosine-synthesizing protein 4	ppm2	0	0	0	0	1242800	1183700	1248800	274670	1	1	1	1.5	1.5	1.5	77.552	0.0013329	1.8684	3950000	3
O60158	O60158	Bouquet formation protein 4	bqt4	181370000	157210000	119280000	153020000	273050000	86827000	303690000	67836000	20	20	20	44.9	44.9	44.9	47.826	0	323.31	1342300000	264
O60159	O60159	Putative anion/proton exchange transporter C19C7.11	SPBC19C7.11	0	0	0	0	33469000	4045200	19019000	4414600	4	4	4	5.2	5.2	5.2	85.161	0	122.77	60948000	30
O60160	O60160	O-glycoside alpha-1,2-mannosyltransferase omh1	omh1	14704000	9173300	8819600	6292500	29038000	3588100	6160600	1005000	6	6	6	14.4	14.4	14.4	46.514	0	20.021	78781000	31
O60161	O60161	U3 small nucleolar RNA-associated protein 4	utp4	2697700	632220	1639300	896910	18503000	6087600	4578400	0	5	5	5	7	7	7	79.121	0	40.613	35035000	6
O60162	O60162	Uncharacterized protein C19F5.03	SPBC19F5.03	23178000	14723000	8687200	2449500	38533000	1645000	15772000	1056400	7	7	7	12	12	12	68.712	0	15.85	106040000	28
O60163	O60163	Probable aspartokinase	SPBC19F5.04	67202000	109390000	46125000	11993000	681150000	123140000	786930000	24690000	12	12	12	25.8	25.8	25.8	56.812	0	103.52	1850600000	133
O60164	O60164	Pescadillo homolog	ppp1	36618000	30223000	37128000	15184000	104980000	33762000	104840000	37177000	10	10	10	22.7	22.7	22.7	69.188	0	323.31	399910000	110
O60166	O60166	Nuclear movement protein nudc	nudc	8364500	9366300	1498800	757570	17276000	2490100	6040700	1660200	4	4	4	25.3	25.3	25.3	19.443	0	57.269	47455000	16
O60167	O60167	ENTH domain-containing protein C19F8.03c	SPBC19F8.03c	645130000	740030000	515800000	373390000	748850000	117330000	338580000	116620000	10	10	10	17.1	17.1	17.1	72.984	0	323.31	3595700000	316
O60169	O60169	Uncharacterized protein C19F8.05	SPBC19F8.05	4684000	3472100	2069900	2489500	8824400	719470	6347300	959030	3	3	3	19.7	19.7	19.7	25.359	0	22.461	29566000	10
O60171	O60171	Transcription initiation factor TFIID subunit 10	taf10	0	0	0	0	3183900	0	0	0	1	1	1	6.5	6.5	6.5	23.526	0	14.852	3183900	1
O60172	O60172	Thiamine-repressible acid phosphatase SPBC21H7.03c	SPBC21H7.03c	2518200	3628900	0	0	1621700	66023	763020	114260	1	1	1	1.7	1.7	1.7	52.758	0.00067249	2.0255	8712100	4
O60176	O60176	Uncharacterized RNA-binding protein C23E6.01c		40066000	79714000	40326000	13671000	52272000	14643000	58066000	12276000	7	7	7	19.7	19.7	19.7	51.704	0	300.88	311030000	67
O60177	O60177	Uncharacterized ATP-dependent helicase C23E6.02	SPBC23E6.02	0	0	0	0	6497400	0	0	314880	1	1	1	2.2	2.2	2.2	118.36	0	4.8151	6812300	1
O60179	O60179	U3 small nucleolar RNA-associated protein 10	utp10	22161000	8257300	8533200	4966200	9400200	667150	5326400	477130	10	10	10	6.1	6.1	6.1	186.41	0	35.85	59789000	26
O60180	O60180	Probable metalloprotease arx1	arx1	35097000	12601000	13905000	9442900	27705000	1003900	9892700	838850	9	9	9	26.4	26.4	26.4	45.672	0	24.996	110490000	38
O60181	O60181	3,4-dihydroxy-2-butanone 4-phosphate synthase	SPBC23E6.06c	7083900	11194000	4057700	4416800	18219000	1725300	12348000	1926500	7	7	7	41.7	41.7	41.7	22.564	0	29.695	60972000	20
O60182	O60182	Replication factor C subunit 1	rfc1	1554200000	1270200000	662110000	723830000	831500000	72600000	620100000	72639000	11	11	11	12.8	12.8	12.8	103.49	0	323.31	5807200000	186
O60183	O60183	Protein sat1	sat1	26959000	15039000	1220800	0	122470000	16271000	44071000	16916000	8	8	8	10.7	10.7	10.7	62.618	0	25.633	242950000	43
O60184	O60184	General transcriptional corepressor ssn6	ssn6	1932300000	1671900000	1053300000	722000000	1216200000	283640000	956180000	185800000	15	15	15	16.8	16.8	16.8	121.52	0	323.31	8021200000	331
O60185	O60185	Methylthioribose-1-phosphate isomerase	mri1	16223000	10479000	9949700	4569100	51068000	2382400	42184000	994190	7	7	7	20.6	20.6	20.6	39.379	0	43.51	137850000	30
O60186	O60186	37S ribosomal protein S10, mitochondrial	rsm10	0	0	0	0	1224800	121530	0	150960	1	1	1	5.3	5.3	5.3	26.568	0.0035807	1.4466	1497300	1
O60187	O60187	Septation initiation protein sid4	sid4	9257700	10931000	8813300	9871800	6784000	782100	2552000	898720	3	3	3	4.5	4.5	4.5	74.472	0	21.742	49890000	19
O60188	O60188	U3 small nucleolar RNA-associated protein 6	utp6	0	0	0	0	972200	224900	1312400	0	3	3	3	9	9	9	55.644	0	27.124	2509400	5
O60198	O60198	S-adenosylmethionine synthase	sam1	304410000	110530000	70235000	13944000	1330200000	64181000	766820000	20775000	20	20	20	60.5	60.5	60.5	41.831	0	141.98	2681100000	159
O74113	O74113	Cell division control protein 45 homolog	sna41	1609800	1149900	4965200	1509800	102730000	12647000	134950000	22761000	6	6	6	8.2	8.2	8.2	73.378	0	17.966	282320000	18
O74135	O74135	Casein kinase I homolog 3	cki3	45304000	311700000	63961000	39379000	1397500000	242330000	1212300000	235170000	10	10	10	29.6	29.6	29.6	50.214	0	146.27	3547600000	130
O74172;P79009	O74172;P79009	40S ribosomal protein S25-B;40S ribosomal protein S25-A	rps25b;rps25a	20495000	95591000	49687000	13734000	713800000	217890000	429520000	25210000	5	5	5	34.1	34.1	34.1	9.8194	0	30.631	1565900000	74
O74173	O74173	Elongation factor 1-beta	tef5	675750000	359850000	349920000	234500000	892880000	43586000	613610000	34535000	11	11	11	55.6	55.6	55.6	23.484	0	227.27	3204600000	180
O74174	O74174	V-type proton ATPase subunit G	vma10	54208000	55127000	19099000	39251000	88831000	12712000	48901000	7125200	8	8	8	60.2	60.2	60.2	12.162	0	163.59	325250000	75
O74175	O74175	60S ribosomal protein L13	rpl13	113610000	328620000	143560000	106090000	3112000000	239330000	3141400000	95147000	16	16	16	65.9	65.9	65.9	23.529	0	83.724	7279800000	235
O74178	O74178	Protein kes1	kes1	0	0	4698500	0	297010000	51203000	122870000	18821000	5	5	5	12.4	12.4	12.4	44.591	0	35.531	494610000	52
O74191	O74191	FK506-binding protein 39 kDa	fkbp39	649550000	376190000	180650000	142860000	612030000	51669000	451120000	30326000	19	19	19	46.5	46.5	46.5	39.301	0	242.28	2494400000	297
O74304	O74304	MAP kinase kinase kinase win1	win1	656710000	472760000	79283000	19623000	376050000	80013000	227360000	38718000	14	14	14	10.1	10.1	10.1	163.27	0	129.34	1950500000	130
P52822;O74306	P52822;O74306	60S ribosomal protein L5-A;60S ribosomal protein L5-B	rpl5a;rpl5b	144380000	141260000	77066000	38166000	1577900000	226430000	1597800000	60085000	17	17	17	51.4	51.4	51.4	33.459	0	280.82	3863100000	188
O74309	O74309	Histone transcription regulator slm9	slm9	83796000	45533000	12949000	19418000	13195000	1646600	26486000	5042300	2	2	2	3.8	3.8	3.8	90.432	0	61.849	208070000	35
O74310	O74310	COBW domain-containing protein C15D4.05	SPBC15D4.05	5090100	1831200	816040	920380	0	0	0	0	1	1	1	3.9	3.9	3.9	46.314	0	6.1817	8657600	4
O74313	O74313	Putative uncharacterized protein C15D4.08c	SPBC15D4.08c	34631000	35405000	31497000	24490000	10316000	2039600	6971700	919890	2	2	2	21.7	21.7	21.7	15.717	0	29.374	146270000	39
O74314	O74314	Probable cystathionine gamma-synthase	SPBC15D4.09c	2719100	0	0	0	9141600	7567900	5839900	1023700	6	6	6	9.5	9.5	9.5	68.967	0	15.004	26292000	13
O74319	O74319	Transcription initiation factor TFIID subunit taf73	taf73	0	0	0	0	2143100	305280	1226900	518470	1	1	1	2.3	2.3	2.3	72.25	0	3.0226	4193700	2
O74322	O74322	40S ribosomal protein S12-B	rps12b	20908000	12015000	9369600	5236600	54114000	1095900	23155000	89890	4	2	2	37.2	18.9	18.9	15.871	0	53.366	125980000	17
O74323	O74323	Signal peptidase complex catalytic subunit sec11	sec11	10245000	8526400	3443800	1365600	3873800	139840	2315000	178310	4	4	4	17.5	17.5	17.5	21.403	0	3.3268	30087000	9
O74324	O74324	Uncharacterized protein C1685.04	SPBC1685.04	1752900	1537300	620480	617220	1126600	128870	263710	165820	2	2	2	10.8	10.8	10.8	37.018	0	7.5545	6213000	3
O74329	O74329	40S ribosomal protein S29	rps29	70314000	7966800	160840	15951000	1638500000	363730000	845920000	48356000	4	4	4	51.8	51.8	51.8	6.6575	0	20.189	2990900000	71
O74330	O74330	40S ribosomal protein S27	rps27	417290000	266240000	100730000	101500000	1218200000	78210000	779200000	26288000	4	4	4	45.8	45.8	45.8	9.1718	0	27.572	2987700000	122
O74331	O74331	DNA repair protein rlp1	rlp1	0	0	0	0	841830	131850	0	165960	1	1	1	4.1	4.1	4.1	41.654	0.0035772	1.4368	1139600	1
O74333	O74333	Non-classical export protein 2 homolog	fhn1	208590000	151510000	30868000	24556000	33866000	13090000	66346000	4287700	5	5	5	14.2	14.2	14.2	20.273	0	33.709	533120000	46
O74335	O74335	Rho-GTPase-activating protein 5	rga5	28714000	31051000	27423000	24070000	15130000	1861500	10344000	2542400	1	1	1	3	3	3	40.975	0	5.9761	141140000	30
O74338	O74338	Mitosis inducer protein blt1	blt1	71462000	79268000	30296000	27527000	216390000	35344000	137340000	21988000	14	14	14	23.7	23.7	23.7	78.116	0	207.82	619610000	130
O74340	O74340	Protein sof1	sof1	4207100	0	1664100	0	12183000	1450000	4954500	500230	5	5	5	12.4	12.4	12.4	49.994	0	17.281	24959000	9
O74341	O74341	T-complex protein 1 subunit gamma	cct3	314360000	231490000	174500000	81996000	514250000	83455000	430600000	20383000	27	27	27	51.5	51.5	51.5	58.48	0	202.52	1851000000	209
O74343	O74343	Putative pseudouridine synthase C1A4.09	SPBC1A4.09	694180000	449030000	392570000	315430000	187040000	42340000	176800000	55288000	6	6	6	9.9	9.9	9.9	76.437	0	105.9	2312700000	84
O74349	O74349	E3 ubiquitin-protein ligase listerin	rkr1	2481600	1500400	0	0	0	0	0	0	1	1	1	0.6	0.6	0.6	184.37	0.00034025	2.2352	3982000	2
O74350	O74350	Bromodomain-containing protein 1	bdc1	0	0	3741200	3072100	159840000	19846000	155460000	37309000	2	2	2	7	7	7	34.145	0	31.814	379260000	14
O74351	O74351	Probable cysteine desulfurase, mitochondrial	SPBC21D10.11c	27106000	16702000	14653000	7849200	67511000	9583300	46019000	1959400	10	10	10	21.6	21.6	21.6	55.543	0	35.823	191380000	40
O74352	O74352	Protein hob1	hob1	88337000	75600000	67566000	50924000	134950000	9116500	84663000	8271100	12	12	12	22.5	22.5	22.5	51.391	0	155.82	519430000	77
O74354	O74354	Nucleolar protein dnt1	dnt1	21594000	77901000	27730000	30838000	266520000	42476000	151420000	31605000	17	17	17	32.7	32.7	32.7	65.977	0	201.77	650080000	142
O74360	O74360	Probable Rho-type GTPase-activating protein 4	rga4	682450000	565810000	233390000	253620000	798480000	168930000	971370000	98045000	25	25	25	28.8	28.8	28.8	104.49	0	323.31	3772100000	283
O74362	O74362	Pre-rRNA-processing protein esf2	esf2	2562700	4045400	3899700	5445600	288690000	42581000	225770000	51846000	5	5	5	14.1	14.1	14.1	38.92	0	104.94	624840000	55
O74363	O74363	G-patch and R3H domain-containing protein C30B4.02c	SPBC30B4.02c	12383000	1262700	1296000	1279700	9598100	2576500	17625000	3803100	7	7	7	15.5	15.5	15.5	79.051	0	39.803	49824000	16
O74365	O74365	SWI/SNF chromatin-remodeling complex subunit sol1	sol1	0	0	3666400	4093600	2986700	377950	3233100	403790	3	3	3	3.5	3.5	3.5	96.017	0	20.936	14762000	7
O74369	O74369	Inositol phosphosphingolipids phospholipase C	css1	86221000	139400000	40954000	41929000	22139000	3307400	15614000	3007900	6	6	6	15.3	15.3	15.3	48.345	0	22.856	352570000	56
O74370	O74370	Pre-mRNA-splicing factor cwf12	cwf12	589570	6469700	1367500	775850	0	573520	537770	0	3	3	3	15.2	15.2	15.2	25.633	0	6.3637	10314000	5
O74372	O74372	DASH complex subunit duo1	duo1	0	0	0	0	1977600	406870	6932700	298370	1	1	1	3.5	3.5	3.5	31.908	0.00034412	2.5003	9615500	1
O74374	O74374	Phosphoglucomutase	SPBC32F12.10	2115300000	2689700000	2330800000	474330000	5352700000	972410000	4125400000	292660000	18	18	18	32.9	32.9	32.9	60.598	0	221.56	18353000000	335
O74375	O74375	Golgi apparatus membrane protein tvp18	tvp18	10746000	4903500	2347100	1212600	0	370090	11359000	347600	2	2	2	10.4	10.4	10.4	17.922	0	3.0944	31286000	10
O74377	O74377	Probable sulfate permease C3H7.02	SPBC3H7.02	0	0	0	0	14302000	3222000	9376100	4018600	2	2	2	3.9	3.9	3.9	96.373	0	63.572	30919000	12
O74378	O74378	2-oxoglutarate dehydrogenase, mitochondrial	kgd1	121440000	129120000	34924000	37803000	215850000	27344000	117190000	7637200	16	16	16	16.8	16.8	16.8	114.16	0	127.5	691300000	94
O74379	O74379	Putative 37S ribosomal protein S26B, mitochondrial	SPBC3H7.04	7205300	5343300	3018900	1103900	0	0	0	0	2	2	2	10.9	10.9	10.9	25.073	0	7.0103	16671000	6
O74382	O74382	Probable phosphoserine phosphatase	SPBC3H7.07c	47112000	27233000	21792000	14311000	11487000	0	10056000	234410	6	6	6	23.5	23.5	23.5	32.411	0	40.688	132230000	31
O74385	O74385	Elongator complex protein 6 homolog	elp6	0	0	0	0	0	0	1797200	0	1	1	1	9.6	9.6	9.6	28.172	0	4.797	1797200	2
O74386	O74386	Uncharacterized methyltransferase C3H7.11	SPBC3H7.11	0	0	0	0	3982300	679940	2339100	617530	2	2	2	8.1	8.1	8.1	28.877	0	13.341	7618800	8
O74387	O74387	Regulator of V-ATPase in vacuolar membrane protein 2	rav2	0	0	3563200	1674900	0	0	0	0	1	1	1	4.5	4.5	4.5	32.068	0	5.5047	5238100	3
O74388	O74388	Uncharacterized protein C3H7.13	SPBC3H7.13	145500000	329230000	2379800	2958600	25034000	4934000	5825000	3073500	3	3	3	12.6	12.6	12.6	33.904	0	103.6	518940000	25
O74391	O74391	60S ribosomal protein L25-B	rpl25b	54279000	17898000	2910600	277190	99134000	7387500	70363000	1866500	8	2	2	48.9	6.4	6.4	15.767	0	2.702	254120000	18
O74393	O74393	ATP-dependent RNA helicase mak5	mak5	73292000	94716000	37537000	19704000	89179000	23253000	71014000	13308000	9	9	9	14	14	14	73.249	0	242.91	422000000	55
O74395	O74395	Siderophore iron transporter 1	str1	479990000	570770000	385360000	288780000	772200000	96890000	329580000	69544000	12	12	12	14.4	14.4	14.4	68.155	0	282.62	2993100000	196
O74396	O74396	Vacuolar protein sorting-associated protein 9a	vps901	9932200	19320000	3054600	2261900	62433000	58561000	63363000	84407000	8	8	8	23.3	23.3	23.3	65.553	0	81.837	303330000	50
O74398	O74398	LIM domain-containing protein C4F6.12	SPBC4F6.12	221500000	265130000	115600000	135630000	182790000	26311000	110940000	17279000	10	10	10	18.9	18.9	18.9	49.03	0	119.64	1075200000	126
O74399	O74399	Ribosome biogenesis protein erb1	erb1	25042000	2353900	10396000	5445200	69184000	16204000	64943000	19255000	10	10	10	21.2	21.2	21.2	82.944	0	292.63	212820000	70
O74400	O74400	Uncharacterized RNA-binding protein C4F6.14	SPBC4F6.14	78468000	54494000	29732000	33845000	290550000	88770000	143050000	17825000	18	18	18	26.7	26.7	26.7	77.033	0	175.17	736730000	106
O74401	O74401	ERO1-like protein 1	ero11	3506600	463710	362520	555850	19979000	2948800	14455000	2685300	7	7	7	15	15	15	54.625	0	12.855	44958000	13
O74402	O74402	Heat shock protein 78, mitochondrial	hsp78	39797000	13084000	19833000	11213000	35806000	17226000	15229000	1545500	23	23	23	25.5	25.5	25.5	90.153	0	51.513	153730000	56
O74407	O74407	Aspartate--tRNA ligase, cytoplasmic	dps1	215050000	81591000	51303000	23907000	445230000	37166000	315230000	19281000	23	23	23	43.4	43.4	43.4	66.67	0	304.58	1188800000	186
O74409	O74409	Uricase	SPCC1223.09	0	0	2383300	0	3405100	2773100	0	0	2	2	2	6.8	6.8	6.8	33.61	0	3.2639	8561600	2
O74412	O74412	Transcription factor cbf12	cbf12	0	0	0	0	10013000	1276000	8320900	979970	1	1	1	1.3	1.3	1.3	108.33	0	7.372	20590000	4
O74413	O74413	Chorismate synthase		176060000	82203000	35538000	10316000	371110000	71579000	356760000	14074000	15	15	15	37.5	37.5	37.5	42.324	0	100.35	1117600000	92
O74414	O74414	Uncharacterized protein C14G10.01		8879300	0	664250	0	4492700	503900	1620900	0	2	2	2	9.3	9.3	9.3	26.828	0	25.913	16161000	7
O74416	O74416	Probable proteasome maturation factor ump1	ump1	1821200	1040100	2346000	535140	0	0	0	0	1	1	1	12.4	12.4	12.4	14.661	0	3.1156	5742500	3
O74417	O74417	Uncharacterized protein C14G10.04	SPCC14G10.04	576850000	860610000	549550000	918990000	2123700000	358020000	980520000	206180000	18	18	18	52.3	52.3	52.3	52.624	0	323.31	6574400000	332
O74418	O74418	U4/U6.U5 tri-snRNP-associated protein 3-like protein C162.01c	SPCC162.01c	94275000	140110000	112640000	127720000	397480000	55305000	119660000	32047000	7	7	7	24.6	24.6	24.6	29.381	0	102.48	1079200000	80
Q9P3V0;O74420	Q9P3V0;O74420	Uncharacterized protein wtf4;Uncharacterized protein wtf13	wtf4;wtf13	0	0	0	0	5415500	667520	0	0	1	1	1	4.4	4.4	4.4	40.133	0.00033841	2.1421	6083000	1
O74421	O74421	Ubiquinone biosynthesis O-methyltransferase, mitochondrial	coq3	3579000	890600	4856800	2479400	0	0	0	0	2	2	2	9.5	9.5	9.5	30.826	0	11.618	11806000	4
O74422	O74422	Uncharacterized protein C162.06c	SPCC162.06c	9012100	4162000	1627800	622240	0	0	0	0	2	2	2	11	11	11	23.591	0	7.5467	15424000	4
O74423	O74423	Epsin-1	ent1	171150000	225700000	162920000	141020000	1720400000	548510000	2197300000	464350000	17	17	17	39.4	39.4	39.4	80.173	0	323.31	5631300000	302
O74424	O74424	Nucleoporin nup211	nup211	66162000	70558000	62437000	52344000	169620000	25165000	78142000	27553000	11	11	11	8	8	8	211.46	0	104.43	551980000	94
O74427	O74427	Uridine kinase	urk1	11154000	2623100	2606400	773980	1073700	53089	553130	77995	5	5	5	11.5	11.5	11.5	51.389	0	7.0168	18916000	8
O74428	O74428	Uncharacterized protein C162.12		227950000	237930000	77730000	90185000	418390000	98050000	555050000	51140000	18	18	18	38.6	38.6	38.6	49.212	0	209.95	1756400000	159
O74429	O74429	Inositol hexakisphosphate and diphosphoinositol-pentakisphosphate kinase	asp1	980130000	772600000	385990000	251390000	991310000	157980000	933140000	107560000	11	11	11	12.6	12.6	12.6	105.68	0	148.61	4580100000	182
O74430	O74430	Probable lipase C1672.09	SPCC1672.09	0	0	0	0	55470000	5904700	63736000	5712200	2	2	2	3.4	3.4	3.4	54.38	0	47.507	130820000	52
O74431	O74431	Probable cation-transporting ATPase C1672.11c	SPCC1672.11c	0	14013000	10444000	0	38675000	10979000	23075000	8420500	3	3	3	2.9	2.9	2.9	148.78	0	58.921	105610000	38
O74432	O74432	Golgi to ER traffic protein 4	get4	12470000	2010800	4442800	1244400	47086000	2368000	24099000	581450	7	7	7	23.1	23.1	23.1	34.352	0	10.982	94303000	17
O74433	O74433	Cytochrome b-c1 complex subunit 9	qcr9	162070	525370000	106840000	15803000	818370000	158410000	540210000	135210000	2	2	2	37.3	37.3	37.3	7.7996	0	108.94	2300400000	56
O74434	O74434	Meiotically up-regulated gene 174 protein	mug174	17570000	14388000	6117400	16463000	11243000	1553000	15829000	2479100	4	4	4	8	8	8	69.24	0	35.743	85643000	25
O74435	O74435	Cell division control protein 31	cdc31	6308900	6481600	3715800	6860000	61798000	24081000	27205000	11700000	6	6	6	35.2	35.2	35.2	20.47	0	53.934	148150000	42
O74436	O74436	Signal recognition particle subunit srp68	srp68	7989400	1153300	245410	912510	26007000	2264700	18879000	2502800	7	7	7	14.4	14.4	14.4	67.859	0	48.4	59954000	25
O74439	O74439	Uncharacterized mitochondrial carrier C1682.09c	SPCC1682.09c	5769700	6252600	618480	1003600	7772300	239620	3330200	68510	5	5	5	15	15	15	33.047	0	11.844	25055000	9
O74440	O74440	26S proteasome regulatory subunit rpn8	rpn8	40667000	17506000	21721000	7416600	48811000	3996800	43715000	3162000	8	8	8	36.7	36.7	36.7	35.595	0	205.71	187000000	37
O74442	O74442	Probable ubiquitin carboxyl-terminal hydrolase 16	ubp16	246370000	350330000	201010000	192110000	359570000	60380000	342410000	37608000	4	4	4	10.3	10.3	10.3	51.581	0	47.845	1789800000	74
O74443	O74443	SWIRM domain-containing protein laf2	laf2	11052000	10184000	12609000	9163200	27923000	2392900	8800200	1963400	3	3	3	12.1	12.1	12.1	31.109	0	10.308	84088000	29
O74444	O74444	Meiotically up-regulated gene 122 protein	mug122	0	0	0	0	0	76640	1579600	311800	2	2	2	3.6	3.6	3.6	85.64	0	6.4009	1968100	3
O74445	O74445	Probable 26S protease subunit rpt4	rpt4	18769000	6603600	24814000	10205000	113140000	6431000	72666000	2200000	16	16	15	43.6	43.6	40.5	43.608	0	58.463	254830000	47
O74446	O74446	Sad1-interacting factor 2	sif2	0	0	0	0	2655200	0	6189300	1738300	1	1	1	4.7	4.7	4.7	44.641	0	86.391	10583000	6
O74447	O74447	Uncharacterized protein C16C4.02c	SPCC16C4.02c	0	0	0	0	9967100	10665000	6821100	2945600	2	2	2	8	8	8	63.036	0	60.091	30399000	13
O74448	O74448	Peptidyl-prolyl cis-trans isomerase pin1	pin1	64510000	124140000	57780000	74178000	141830000	38071000	15848000	6181200	3	3	3	23.4	23.4	23.4	19.773	0	190.8	522540000	58
O74449	O74449	Uncharacterized protein C16C4.04	SPCC16C4.04	2734200	0	23713000	11457000	160670000	23995000	138280000	22174000	3	3	3	10.2	10.2	10.2	30.734	0	79.183	383030000	43
O74452	O74452	Cell wall integrity protein scw1	scw1	279060000	717900000	347530000	491190000	3422500000	963140000	2093300000	438630000	20	20	20	44.7	44.7	44.7	60.393	0	323.31	8753200000	335
O74453	O74453	Shk1 kinase-binding protein 15	skb15	16473000	3491900	639710	377240	29252000	8082700	451770	58307	5	5	5	12.6	12.6	12.6	37.709	0	6.3493	58827000	8
O74454	O74454	Protein sts5	sts5	16679000	198060000	5829100	101060000	125470000	28094000	106720000	23281000	12	12	12	12.6	12.6	12.6	117.6	0	120.09	605200000	93
O74455	O74455	Probable 6-phosphogluconolactonase	SPCC16C4.10	48442000	41853000	18885000	7006700	215390000	11819000	109000000	4568500	11	11	11	51	51	51	28.351	0	95.691	456960000	80
O74456	O74456	Serine/threonine-protein kinase pef1	pef1	10920000	4984400	3335300	1442900	5533500	357940	2964900	297230	3	2	2	10.4	7.6	7.6	32.736	0	13.762	29836000	7
O74457	O74457	N-terminal acetyltransferase B complex catalytic subunit naa20	naa20	0	772140	0	0	2915700	279880	3856700	554250	1	1	1	4.4	4.4	4.4	20.521	0.0026333	1.6264	8378600	6
O74458	O74458	Transcription factor tau subunit sfc4	sfc4	0	0	0	0	3303600	169910	0	0	1	1	1	1.7	1.7	1.7	116.4	0	6.1017	3473600	1
O74461	O74461	Meiotically up-regulated gene 123 protein	mug123	138370000	172980000	65044000	14054000	122530000	43896000	152070000	18099000	3	3	3	16.2	16.2	16.2	25.458	0	36.171	727050000	56
O74462	O74462	Transcription initiation factor TFIID subunit 6	taf6	11427000	4343000	3805400	2282100	5572900	760490	2474400	532890	6	6	6	13.7	13.7	13.7	50.272	0	18.222	31198000	14
O74463	O74463	Uncharacterized protein C1739.01		366610000	598540000	327620000	303650000	659100000	137180000	516900000	99549000	20	20	20	41.1	41.1	41.1	57.978	0	323.31	3009100000	279
O74464	O74464	54S ribosomal protein L22, mitochondrial	mrpl22	2091900	0	2832100	1227400	0	0	0	0	1	1	1	5.2	5.2	5.2	28.903	0.00034282	2.4105	6151300	1
O74465	O74465	Helicase required for RNAi-mediated heterochromatin assembly 1	hrr1	0	0	0	0	9392500	1464100	3212800	716530	1	1	1	1.2	1.2	1.2	114.62	0	22.313	14786000	8
O74467	O74467	SET domain-containing protein 5	set5	0	0	0	0	6031500	1259800	3133500	297450	2	2	2	6.3	6.3	6.3	36.498	0	2.7704	10722000	8
O74469	O74469	Exosome complex protein C1739.07	SPCC1739.07	4190500	8278100	33365	0	2457200	0	695580	0	2	2	2	17.3	17.3	17.3	15.068	0	8.7528	15655000	5
O74470	O74470	Uncharacterized oxidoreductase C1739.08c	SPCC1739.08c	0	0	0	0	2681300	602830	1673500	658690	1	1	1	4.6	4.6	4.6	28.376	0	9.3144	5616300	7
O74471	O74471	Cytochrome c oxidase subunit 6A, mitochondrial	cox13	0	0	0	0	33071000	7708400	15228000	8159200	3	3	3	23.8	23.8	23.8	15.199	0	58.979	64167000	21
O74472	O74472	Meiotically up-regulated gene 33 protein	mug33	0	578320000	75036000	8405300	1340800000	222640000	931840000	190360000	4	4	4	12.5	12.5	12.5	37.074	0	241.35	3347400000	152
O74473	O74473	Septation initiation network scaffold protein cdc11	cdc11	0	0	1775800	683340	28186000	1698500	23067000	7232100	8	8	8	9.7	9.7	9.7	118.63	0	50.197	62643000	21
O74475;O13967	O74475	1,3-beta-glucan synthase component bgs4	bgs4	93504000	47289000	38179000	20568000	1107500000	164850000	425250000	120100000	22	22	20	12.2	12.2	11.2	225.18	0	261.37	2017200000	147
O74476	O74476	Importin subunit beta-3	sal3	21782000	6955600	10319000	3840600	36637000	505950	5894400	633180	11	11	11	13.4	13.4	13.4	121.87	0	38.565	86568000	24
O74478	O74478	Probable phosphoribomutase	SPCC1840.05c	21478000	3313000	11437000	4238600	124120000	33661000	279880000	35305000	10	10	10	19.1	19.1	19.1	65.494	0	79.581	513420000	36
O74479	O74479	ATP synthase subunit 5, mitochondrial	atp5	33651000	15538000	19952000	10156000	30261000	573130	10716000	252940	2	2	2	12.5	12.5	12.5	23.988	0	49.227	121100000	18
O74482	O74482	Uncharacterized protein C1840.09	SPCC1840.09	4585300	0	1998400	471330	0	0	0	0	2	2	2	8.3	8.3	8.3	29.919	0	3.9	7055100	5
O74484	O74484	Mannose-1-phosphate guanyltransferase	mpg1	77454000	96588000	99751000	45128000	686120000	60628000	624520000	21331000	9	9	9	35.5	35.5	35.5	39.718	0	126.42	1711500000	119
O74485	O74485	CUE domain-containing protein 3	SPCC1906.02c	0	0	0	0	22961000	5814200	41529000	11774000	2	2	2	4	4	4	65.857	0	205.09	82078000	22
O74489	O74489	Probable quinone oxidoreductase	zta1	5496600	3241100	2733900	2376100	22078000	0	11593000	300990	4	4	4	14.3	14.3	14.3	34.947	0	11.607	47820000	15
O74490	O74490	Vacuolar protein sorting-associated protein ist1	ist1	11536000	21257000	11279000	6126900	3574400	1101500	3900600	410210	2	2	2	10	10	10	30.808	0	10.627	59185000	29
O74496	O74496	Coatomer subunit delta	ret2	51767000	35092000	22528000	16335000	42273000	3008900	22726000	1713700	7	7	7	30	30	30	27.097	0	58.11	195450000	74
O74498	O74498	UBX domain-containing protein 10	ucp10	4893900	1079900	2214000	1128900	3754800	113340	0	339020	4	4	4	8.4	8.4	8.4	48.67	0	4.8269	13524000	7
O74499	O74499	U6 snRNA-associated Sm-like protein LSm7	lsm7	16497000	9517200	4278600	1100800	0	290810	29674000	235090	3	3	3	29.2	29.2	29.2	12.474	0	14.731	61594000	18
O74500	O74500	Nucleoporin nup60	nup60	202580000	207010000	156360000	172000000	289420000	53872000	242320000	36072000	30	30	30	45.1	45.1	45.1	80.252	0	323.31	1359600000	256
O74502	O74502	DNA mismatch repair protein msh6	msh6	77372000	79924000	39455000	40704000	80155000	23190000	121350000	30356000	7	7	7	7.7	7.7	7.7	141.51	0	175.02	492510000	94
O74503	O74503	Upstream activation factor subunit spp27	spp27	93544000	52680000	38704000	26004000	148820000	26177000	93769000	6243500	15	15	15	58.4	58.4	58.4	26.651	0	54.519	485940000	101
O74504	O74504	UPF0590 protein C594.01		458130000	320230000	263720000	188060000	299960000	78555000	282630000	60665000	26	26	26	38.8	38.8	38.8	88.748	0	323.31	1952000000	279
O74505	O74505	Uncharacterized protein C594.02c	SPCC594.02c	430990000	1155000000	584240000	224820000	562740000	106530000	380800000	93652000	12	12	12	27.4	27.4	27.4	54.866	0	323.31	3538800000	312
O74508	O74508	Set1 complex component spp1	spp1	0	15896000	167410	0	14682000	2801300	12870000	2206700	2	2	2	5.4	5.4	5.4	48.682	0	9.4709	48624000	14
O74511	O74511	Extragenic suppressor of kinetochore protein 1	ekc1	6690400	5888800	2167600	1613500	911370000	236430000	706910000	214280000	15	15	15	22.9	22.9	22.9	94.966	0	323.31	2085400000	232
O74512	O74512	Uncharacterized protein wtf14	wtf14	1365100	4922700	13996000	11939000	143420000	43497000	227990000	46905000	3	3	3	7.9	7.9	7.9	26.108	0	37.093	494030000	28
O74517	O74517	Protein saf1	saf1	0	0	0	0	1625500	1813100	6373000	2985500	1	1	1	6.8	6.8	6.8	32.352	0	27.216	12797000	7
O74519	O74519	Uncharacterized N-acetyltransferase C663.13c	SPCC663.13c	12253000	9513300	5749200	5008500	20949000	1020400	10941000	939780	6	6	6	45.1	45.1	45.1	16.323	0	25.384	66375000	11
O74521	O74521	Uncharacterized protein C663.15c	SPCC663.15c	29444000	25061000	20028000	23374000	31814000	11482000	37590000	4888000	8	8	8	15.6	15.6	15.6	77.086	0	88.437	183680000	57
O74522	O74522	Adhesion defective protein 3	adn3	4195800	4829900	5311300	37075000	315880000	71162000	299750000	18065000	8	8	8	13.9	13.9	13.9	104.59	0	135.26	756270000	56
O74523	O74523	Putative ATPase inhibitor, mitochondrial	inh1	57364000	53146000	46776000	12526000	206200000	146680000	76508000	21644000	7	7	7	48.9	48.9	48.9	10.674	0	187.5	620850000	106
O74524	O74524	Probable proline dehydrogenase, mitochondrial	SPCC70.03c	312310000	497000000	293130000	264750000	490160000	85968000	308710000	60751000	16	16	16	34.6	34.6	34.6	55.812	0	107.45	2312800000	155
O74526	O74526	Probable serine/threonine-protein kinase C70.05c	SPCC70.05c	535470000	440060000	197060000	167430000	743610000	181780000	894620000	146320000	18	18	18	23.3	23.3	23.3	85.909	0	132.81	3306400000	173
O74533	O74533	Cytochrome b-c1 complex subunit 7	qcr7	52091000	22334000	19938000	9245600	46426000	13263000	34016000	12899000	8	8	8	63.5	63.5	63.5	16.03	0	85.542	210210000	51
O74534	O74534	Protein sly1	sly1	22942000	14436000	7543900	5261600	18623000	405000	7293400	526430	8	8	8	13.8	13.8	13.8	71.664	0	94.858	77032000	29
O74535	O74535	Cleavage and polyadenylation factor complex subunit C74.02c	SPCC74.02c	9683600	11105000	7236200	7771700	14870000	6993400	11910000	12424000	3	3	3	9.4	9.4	9.4	77.224	0	22.525	81994000	20
O74536	O74536	SNF1-like protein kinase ssp2	ssp2	22046000	24280000	11607000	17221000	16646000	1860600	47675000	23727000	10	10	10	22.2	22.2	22.2	65.995	0	209.09	165060000	62
O74538	O74538	60S ribosomal protein L27-B	rpl27b	173150000	92658000	106330000	59753000	639510000	24180000	734030000	19336000	8	4	4	52.2	27.9	27.9	15.305	0	55.82	1849000000	48
O74539	O74539	Peroxide stress-activated histidine kinase mak3	mak3	8603600	41291000	4130000	7640700	358460000	5538700	9701600	1930200	6	6	6	3.5	3.5	3.5	266.85	0	10.476	437290000	18
O74545	O74545	Putative hydrolase C777.06c	SPCC777.06c	4030900	2002000	2123300	995000	924220	136030	845370	105420	3	3	3	13.6	13.6	13.6	33.805	0	11.636	11162000	9
O74547	O74547	Target of rapamycin complex 2 subunit bit61	bit61	45929000	84109000	6321700	6678000	170270000	8437400	106380000	4321700	6	6	6	17.5	17.5	17.5	46.863	0	65.74	432450000	61
O74548	O74548	Probable acetylornithine aminotransferase, mitochondrial	arg1	117940000	88545000	54389000	34282000	277040000	13713000	179390000	6576300	18	18	18	46.7	46.7	46.7	47.509	0	289.02	771870000	104
O74551	O74551	Uncharacterized protein C777.12c	SPCC777.12c	17587000	9051100	1865900	3174700	0	0	0	0	3	3	3	10.9	10.9	10.9	26.889	0	3.396	31678000	10
O74552	O74552	Vacuolar protein sorting-associated protein 35	vps35	18392000	21638000	6738000	11198000	88990000	28401000	62846000	18041000	5	5	5	7.8	7.8	7.8	96.407	0	112.81	256240000	52
O74555	O74555	Branchpoint-bridging protein	bpb1	23083000	39203000	12290000	13006000	44416000	14126000	149000000	29867000	7	7	7	13.5	13.5	13.5	63.621	0	58.063	324990000	73
O74557	O74557	NADH-cytochrome b5 reductase 1	cbr1	71284000	43730000	38270000	25602000	62914000	8221300	66060000	6163600	10	10	10	36.5	36.5	36.5	33.723	0	30.95	322240000	64
O74558	O74558	Maintenance of ploidy protein mob2	mob2	44916000	36005000	7014600	3165100	41681000	8531400	37527000	10457000	4	4	4	10.2	10.2	10.2	28.109	0	19.452	189300000	32
O74561	O74561	Uncharacterized inositol polyphosphate kinase C970.08	SPCC970.08	261700000	272130000	231100000	224900000	676300000	81600000	441400000	88359000	20	20	20	27.5	27.5	27.5	108.72	0	323.31	2277500000	263
O74562	O74562	Exocyst complex component sec8	sec8	13703000	12018000	11468000	12586000	8047000	8615400	13409000	4491500	2	2	2	2.6	2.6	2.6	122.97	0	28.14	84338000	36
O74563	O74563	E3 ubiquitin-protein ligase brl2	brl2	1477100	3222900	3348900	2981200	0	0	0	0	4	4	4	7.2	7.2	7.2	78.052	0	12.371	11030000	5
O74627	O74627	Cyclin pch1	pch1	0	62471000	5271300	44027000	79141000	15751000	52583000	10022000	1	1	1	4.1	4.1	4.1	38.286	0	30.461	269270000	47
O74635	O74635	DNA-directed RNA polymerase II subunit RPB9	rpb9	0	0	0	0	19505000	1077600	10428000	818430	2	2	2	32.7	32.7	32.7	13.175	0	16.268	31830000	4
O74648	O74648	Isoamyl acetate-hydrolyzing esterase	iah1	1377600	659420	0	0	0	0	0	0	1	1	1	5.3	5.3	5.3	27.991	0.0032616	1.4675	2037100	1
O74653	O74653	Protein pob1	pob1	688760000	1085400000	732130000	772560000	609170000	128500000	423800000	117540000	33	33	33	42.5	42.5	42.5	93.772	0	323.31	4557800000	596
O74690	O74690	13 kDa ribonucleoprotein-associated protein	snu13	0	0	6081500	130280	0	0	679520	0	1	1	1	19.2	19.2	19.2	13.535	0	38.165	6891300	5
O74718;REV__O74718	O74718	Eukaryotic peptide chain release factor GTP-binding subunit	sup35	602690000	340070000	250080000	199540000	669420000	69731000	494280000	30166000	33	33	33	48.2	48.2	48.2	72.555	0	199.09	2656000000	299
O74728	O74728	Uncharacterized endoplasmic reticulum membrane protein C1709.03	SPBC1709.03	0	0	0	0	1311800	214530	832160	232930	1	1	1	3	3	3	47.74	0	2.6979	2591400	3
O74731	O74731	tRNA-dihydrouridine(20) synthase [NAD(P)+]	dus2	13916000	14070000	20688000	8967800	0	0	0	0	1	1	1	2.9	2.9	2.9	53.146	0.0013409	1.9839	57641000	1
O74732	O74732	3-keto-steroid reductase	erg27	5183600	10459000	2891900	8491300	1990500	3328700	7556500	937920	2	2	2	6.8	6.8	6.8	38.724	0	38.952	40840000	27
O74733	O74733	Protein cft1	cft1	10334000	23914000	6388100	6751100	27812000	7582000	50050000	13730000	8	8	8	7.6	7.6	7.6	160.3	0	120.2	146560000	41
O74734	O74734	Putative ribosomal recycling factor, mitochondrial	rrf1	0	0	0	0	18259000	12354000	12052000	2481200	1	1	1	5.3	5.3	5.3	27.688	0	47.725	45146000	12
O74736	O74736	Chromatin modification-related protein png2	png2	63973000	39348000	21398000	22473000	50709000	10561000	49997000	15174000	6	6	6	17.7	17.7	17.7	34.876	0	69.159	273630000	54
O74737	O74737	GTPase-binding protein rid1	rid1	10489000	16604000	8144900	9796300	3504600	1491400	5352900	1916600	3	3	3	9.2	9.2	9.2	46.4	0	36.045	57299000	36
O74740	O74740	Cleavage factor two protein 2	cft2	0	0	0	0	17894000	6356900	34646000	12306000	3	3	3	6.6	6.6	6.6	89.45	0	216.49	71203000	18
O74742	O74742	Probable folylpolyglutamate synthase	met7	4649900	2945900	2091400	983130	0	0	0	0	4	4	4	7.3	7.3	7.3	56.317	0	3.8307	10670000	6
O74743	O74743	Eukaryotic translation initiation factor 4E-2	tif452	66220000	105430000	7594400	4301100	9744800	225370	17697000	3073500	6	6	6	28	28	28	27.653	0	60.85	214290000	36
O74745	O74745	Mannan polymerase II complex anp1 subunit	anp1	21496000	16423000	7958000	9111000	14204000	1568200	7001400	1056100	13	13	13	33	33	33	48.99	0	60.794	78817000	38
O74747	O74747	Postreplication repair E3 ubiquitin-protein ligase rad18	rhp18	784940	809030	0	0	2020300	206700	1647500	226290	2	2	2	4.9	4.9	4.9	43.437	0.00034447	2.515	5694700	4
O74748	O74748	Transport protein particle subunit trs85-2	trs85-2	479660	1681700	0	0	10719000	0	7512200	7010600	3	3	3	6.6	6.6	6.6	70.597	0	53.105	27403000	9
O74749	O74749	Class E vacuolar protein-sorting machinery protein hse1	hse1	16004000	9847400	4799900	3293200	0	143800	1385500	142170	4	4	4	12.9	12.9	12.9	42.497	0	13.635	35616000	16
O74752	O74752	Mitochondrial protein import protein mas5	mas5	149660000	31936000	28484000	13454000	1413800000	569450000	727200000	54478000	13	13	13	33.2	33.2	33.2	44.821	0	81.828	2988500000	119
O74754	O74754	ATP synthase subunit gamma, mitochondrial	atp3	18524000	13560000	8619800	4281000	37971000	1703300	26708000	1018500	5	5	5	15.3	15.3	15.3	33.577	0	31.059	112390000	25
O74755	O74755	Paired amphipathic helix protein pst3	pst3	13052000	240280000	142470000	45089000	36360000	23950000	164180000	24240000	8	8	8	11.6	11.6	11.6	132.88	0	254.3	689620000	77
O74756	O74756	Chitin synthase-like protein 2	chs2	0	0	0	0	2380500	0	864590	0	1	1	1	1.5	1.5	1.5	105.58	0	3.2169	3245100	3
O74757	O74757	ERAD-associated E3 ubiquitin-protein ligase hrd1	hrd1	154750000	252580000	80078000	87115000	79053000	27129000	66794000	8994700	3	3	3	6.9	6.9	6.9	75.656	0	87.957	756490000	47
O74758	O74758	Uncharacterized protein C17D11.03c	SPBC17D11.03c	1062700	1230200	0	0	0	0	0	0	2	2	2	9.4	9.4	9.4	23.489	0	3.8099	2292900	3
O74760	O74760	Eukaryotic translation initiation factor 3 subunit A	tif32	233350000	172880000	105650000	76347000	605060000	153850000	546400000	41285000	39	39	39	39.9	39.9	39.9	107.07	0	323.31	1934800000	244
O74761	O74761	DNA primase large subunit	pri2	13818000	8225900	61516	0	17442000	5825700	0	0	2	2	2	1.7	1.7	1.7	53.053	0.000342	2.3465	45373000	10
O74762	O74762	26S proteasome regulatory subunit rpn2	rpn2	311340000	183010000	92096000	59182000	262590000	46010000	146170000	16997000	20	20	20	19.9	19.9	19.9	107.28	0	190.32	1117400000	179
O74763	O74763	Uncharacterized WD repeat-containing protein C17D11.08	SPBC17D11.08	9598900	36919000	11456000	8118400	494890000	161080000	499440000	41617000	6	6	6	14	14	14	47.742	0	17.018	1263100000	33
O74764	O74764	ATP-dependent rRNA helicase spb4	spb4	3418500	2679700	3470500	2716800	0	133870	2471000	432840	4	4	4	7.8	7.8	7.8	68.741	0	11.418	15323000	8
O74766	O74766	Probable delta-1-pyrroline-5-carboxylate dehydrogenase	SPBC24C6.04	687030000	349790000	285390000	207020000	1215600000	129510000	778710000	51014000	23	23	23	47.8	47.8	47.8	60.218	0	323.31	3704000000	301
O74767	O74767	Probable coatomer subunit epsilon	sec28	7406600	18572000	10292000	7842200	29271000	901160	11542000	720800	5	5	5	18.8	18.8	18.8	31.774	0	20.457	86548000	24
O74769	O74769	Folliculin-like protein bhd1	bhd1	0	0	1278200	1236900	16020000	5020600	18185000	1457300	5	5	5	13.4	13.4	13.4	40.799	0	23.436	43199000	11
O74772	O74772	Pre-mRNA-splicing factor cwf14	cwf14	0	0	0	0	621010	160470	1861700	360410	1	1	1	13	13	13	17.094	0	2.7127	3003600	3
O74773	O74773	DNA mismatch repair protein msh2	msh2	188170000	103840000	40219000	26985000	258840000	27047000	170630000	7950100	5	5	5	6.5	6.5	6.5	109.74	0	29.207	823680000	24
O74774	O74774	Elongation factor 1 alpha-like protein	hbs1	0	0	3635800	1539600	0	0	0	0	1	1	1	1.9	1.9	1.9	66.016	0.0089115	1.0808	5175300	2
O74775	O74775	Protein sip5	sip5	3706800	16972000	3306900	33563000	214310000	24804000	63433000	19166000	6	6	6	11.2	11.2	11.2	61.804	0	46.385	379260000	33
O74777	O74777	KRR1 small subunit processome component homolog	mis3	33367000	45845000	33946000	30291000	148420000	31624000	155260000	44340000	3	3	3	12.2	12.2	12.2	38.587	0	167.27	523100000	64
O74778	O74778	BTB/POZ domain-containing protein 2	btb2	12084000	10901000	1451800	0	1024900	187510	785530	147920	4	4	4	11.6	11.6	11.6	31.775	0	4.705	26583000	9
O74779	O74779	Microtubule-associated protein mug164	mug164	432060000	366250000	139960000	192010000	987870000	225460000	707060000	111740000	19	19	19	35.2	35.2	35.2	55.388	0	93.465	3162400000	137
O74781	O74781	Probable arginine--tRNA ligase, cytoplasmic	mrs1	367130000	279280000	155620000	141570000	785670000	77160000	459920000	27792000	29	29	29	46.6	46.6	46.6	70.689	0	275.04	2294100000	256
O74782	O74782	Universal stress protein A family protein C25B2.10	SPBC25B2.10	40479000	36030000	33657000	74307000	294410000	144640000	694660000	67306000	7	7	7	22.8	22.8	22.8	34.082	0	42.011	1385500000	91
O74786	O74786	Protein transport protein sec9	sec9	85290000	52350000	56869000	29362000	11744000	2800500	17180000	3918500	7	7	7	21.2	21.2	21.2	46.43	0	141.51	259510000	60
O74787	O74787	Phosphatidylethanolamine N-methyltransferase	cho2	85409000	44914000	37205000	17958000	57973000	1703100	34635000	2610100	13	13	13	16.1	16.1	16.1	102.76	0	170.35	282410000	57
O74788	O74788	Vacuolar membrane-associated protein iml1	iml1	7897000	9384700	6074600	5753900	393870000	104840000	415660000	24908000	6	6	6	4.5	4.5	4.5	169.99	0	24.469	968390000	39
O74789	O74789	Putative serine/threonine-protein phosphatase C26H8.05c	SPBC26H8.05c	749620	257900	0	0	2666200	4779900	0	0	2	2	2	4.9	4.9	4.9	39.215	0.0023057	1.6353	8453600	6
O74790	O74790	Monothiol glutaredoxin-4	grx4	14456000	8068800	2306800	0	3760900	558690	4553000	674220	2	2	2	9.8	9.8	9.8	27.099	0	9.3747	34378000	8
O74791	O74791	GTPase grn1	grn1	60307000	28227000	29764000	13863000	107890000	5177900	86607000	4583500	17	17	17	42.6	42.6	42.6	52.434	0	87.554	336420000	68
O74792	O74792	SWI/SNF global transcription activator complex subunit snf59	snf59	89838000	62374000	22439000	22557000	88116000	11373000	25412000	9777700	12	12	12	30.5	30.5	30.5	59.038	0	160.55	331890000	63
O74793	O74793	Uncharacterized protein C26H8.11c	SPBC26H8.11c	48551000	53702000	22674000	12020000	106760000	18004000	103240000	3185000	5	5	5	28	28	28	19.59	0	18.269	368140000	71
O74794	O74794	Putative cytochrome c heme lyase	SPBC26H8.12	0	1303000	0	0	4733700	5558400	0	0	2	2	2	6.6	6.6	6.6	42.879	0.0067611	1.2932	11595000	1
O74797	O74797	UPF0587 protein C2D10.03c	SPBC2D10.03c	1353200	0	0	0	5817100	465590	180180	537580	3	3	3	19.7	19.7	19.7	17.662	0	4.646	8353700	4
O74798	O74798	Putative arrestin-related trafficking adapter C2D10.04	SPBC2D10.04	2543800	4666400	5383000	22928000	87268000	2540300	47903000	485030	5	5	5	10.6	10.6	10.6	72.731	0	49.965	173720000	20
O74801	O74801	54S ribosomal protein yml6, mitochondrial	yml6	3430500	1795100	2047600	1095600	6526500	410900	0	288010	2	2	2	7.3	7.3	7.3	29.549	0.0026298	1.6153	15594000	5
O74802	O74802	3-hydroxyisobutyryl-CoA hydrolase, mitochondrial	ehd3	10372000	6423800	7114100	4876100	5861900	38511000	3077900	3055800	7	7	7	15.2	15.2	15.2	47.934	0	12.725	79293000	24
O74803	O74803	UV excision repair protein rhp23	rhp23	448280000	341000000	306050000	259020000	384930000	53880000	302100000	35349000	10	10	10	28.8	28.8	28.8	40.135	0	153.99	2130600000	155
O74805	O74805	Myosin-51	myo51	0	0	0	0	0	6779600	0	0	1	1	1	0.7	0.7	0.7	167.66	0	2.8132	6779600	3
O74807	O74807	MHF histone-fold complex subunit 1	mhf1	1148800	529760	283030	204980	0	0	0	0	1	1	1	10	10	10	12.82	0	2.9035	2166500	2
O74809	O74809	Uncharacterized protein C2D10.19c	SPBC2D10.19c	6429400	3565300	5234300	1869700	0	0	0	0	2	2	2	18.1	18.1	18.1	11.637	0	5.2505	17099000	9
O74810	O74810	Ubiquitin-conjugating enzyme E2 1	ubc1	9106800	5780700	2500400	2255900	2948200	0	0	111870	1	1	1	4.1	4.1	4.1	24.506	0	3.6586	22704000	8
O74814	O74814	UPF0400 protein C337.03	SPBC337.03	5824300	7506000	3881100	1979900	4678500	2392400	891460	686600	4	4	4	14.7	14.7	14.7	42.927	0	70.873	27840000	11
O74818	O74818	Uncharacterized carboxypeptidase C337.07c	SPBC337.07c	1532900	1961100	0	1384600	8496400	0	5330900	184820	3	3	3	7.6	7.6	7.6	57.485	0	9.4434	18891000	3
O74820	O74820	Ergosterol biosynthetic protein 28	erg28	1257900	0	136770	0	18082000	3455400	26976000	1216200	2	2	2	20.6	20.6	20.6	15.252	0	6.2918	51124000	8
O74821	O74821	Fe-S cluster assembly protein dre2	dre2	13389000	5897000	7218000	4451200	29168000	1142200	11879000	1156300	6	6	6	24.3	24.3	24.3	31.534	0	100.84	74301000	32
O74823	O74823	Zinc finger CCCH domain-containing protein C337.12	SPBC337.12	0	0	0	0	7355000	1026000	3606200	1119800	1	1	1	6.9	6.9	6.9	42.324	0	14.906	13107000	10
O74825	O74825	DNA-directed RNA polymerase II subunit rpb4	rpb4	9046500	7067400	10741000	3667100	5633400	222230	1451100	259710	4	4	4	34.8	34.8	34.8	15.361	0	17.397	38088000	19
O74826	O74826	5-demethoxyubiquinone hydroxylase, mitochondrial	coq7	6473900	943910	0	0	5029800	334960	5385800	2193900	3	3	3	19	19	19	24.397	0	74.053	20362000	7
O74827	O74827	Phosphatidyl-N-methylethanolamine N-methyltransferase	cho1	4485700	2835000	0	0	4231300	126770	1866900	131820	1	1	1	3.6	3.6	3.6	24.767	0.0089087	1.0806	13677000	6
O74828	O74828	Pre-rRNA-processing protein esf1	esf1	13738000	4085500	5213500	4159300	114940000	53566000	156550000	43047000	16	16	16	28.6	28.6	28.6	77.753	0	323.31	395290000	126
O74829	O74829	Uncharacterized MFS-type transporter C530.15c		0	0	0	0	35360000	6220800	22934000	4670900	2	2	2	2.9	2.9	2.9	57.379	0	57.601	69186000	24
O74830	O74830	Putative glutathione S-transferase C1183.02	SPCC1183.02	77130000	44179000	34071000	16695000	180410000	14014000	153850000	5781100	9	6	6	34.5	27.7	27.7	25.503	0	54.206	526120000	41
O74834	O74834	Uracil-DNA glycosylase	ung1	0	0	0	0	817200	12572000	1718000	2512400	2	2	2	9	9	9	36.705	0.0013236	1.7513	17619000	6
O74835	O74835	rRNA biogenesis protein rrp5	rrp5	192680000	131750000	75638000	69666000	355720000	93320000	495160000	115120000	44	44	44	28.4	28.4	28.4	187.52	0	323.31	1529000000	278
O74836	O74836	60S ribosomal protein L1-B	rpl1b	909560000	618720000	354750000	202380000	1837000000	169240000	1055700000	74133000	13	13	7	48.1	48.1	23.1	23.917	0	137.53	5221500000	245
O74837	O74837	Plasma membrane proteolipid 31	pmp31	23769000	16863000	20771000	14713000	14943000	2647200	4435500	472510	2	2	2	38.5	38.5	38.5	11.962	0	31.336	98614000	22
O74839	O74839	Uncharacterized MscS family protein C1183.11		3689800	3385700	4379000	3805800	467950000	58164000	309930000	20381000	7	7	7	10.2	10.2	10.2	114.27	0	27.115	871690000	28
O74841	O74841	Probable FAD synthase	SPCC1235.04c	3497300	2668700	1646600	641910	9122500	2327100	0	0	2	2	2	6.4	6.4	6.4	30.608	0.0086152	1.1266	19904000	4
O74842	O74842	ATP-dependent helicase fft2	fft2	3371100	2807800	6047300	3610900	206470000	49251000	215030000	80982000	14	14	14	15.7	15.7	15.7	143.67	0	323.31	567570000	84
O74843	O74843	Sad1-interacting factor 1	sif1	5949200	4289000	0	0	24959000	11470000	20635000	17851000	4	4	4	35.4	35.4	35.4	28.868	0	167.36	85154000	38
O74845	O74845	Set3 complex subunit hif2	hif2	90347000	127270000	71974000	61415000	80870000	23881000	105940000	6652200	3	3	3	6	6	6	62.758	0	63.445	568350000	62
O74847	O74847	Probable mitochondrial pyruvate carrier 1	mpc1	4152300	0	2908500	1137400	0	0	0	0	1	1	1	8.5	8.5	8.5	16.055	0	11.88	8198200	2
O74852	O74852	Uncharacterized MFS-type transporter C18.02	SPCC18.02	5599000	2884000	18757000	13800000	104020000	12130000	8314200	1887000	2	2	2	3.6	3.6	3.6	49.056	0	46.741	167390000	24
O74853	O74853	FKBP12-associated protein 1 homolog	fap1	8158900	12682000	4475400	10688000	3422000	1027300	1881900	1121800	3	3	3	3.6	3.6	3.6	121.09	0	40.08	43457000	15
O74854	O74854	F-box protein pof6	pof6	6718900	11842000	13206000	10605000	0	0	0	0	1	1	1	1.5	1.5	1.5	99.911	0	75.417	42371000	25
O74855	O74855	Ribosome assembly protein 4	SPCC18.05c	15773000	0	2604000	589430	30479000	8202800	28122000	1808400	5	5	5	15.1	15.1	15.1	56.003	0	13.775	87579000	12
O74856	O74856	Poly(A) ribonuclease pop2	caf1	0	0	0	0	5372300	1271100	536190	5261000	3	3	3	16.4	16.4	16.4	37.533	0	32.311	12441000	5
O74857	O74857	DNA-directed RNA polymerase III subunit rpc4	rpc53	1410800	0	0	0	59950000	18565000	21901000	6469700	5	5	5	21.5	21.5	21.5	36.871	0	120.07	108300000	40
O74860	O74860	Putative pyridoxal kinase C18.10	SPCC18.10	0	0	0	0	8680300	9873000	0	0	1	1	1	2.4	2.4	2.4	38.079	0.0035749	1.433	18553000	1
O74861	O74861	Set1 complex component sdc1	sdc1	26357000	21295000	108810000	102020000	22889000	4135100	58838000	13050000	2	2	2	22	22	22	11.856	0	19.657	357390000	30
O74862	O74862	rRNA-processing protein utp23	utp23	16618000	19802000	22507000	4224200	20597000	1007700	7738100	995170	5	5	5	21.2	21.2	21.2	29.638	0	34.838	93490000	19
O74863	O74863	tRNA (guanine-N(7)-)-methyltransferase non-catalytic subunit trm82	trm82	754430000	429250000	532860000	469960000	210230000	28284000	141770000	63387000	4	4	4	9.7	9.7	9.7	47.498	0	154.11	2630200000	115
O74864	O74864	60S acidic ribosomal protein P0	rpp0	871610000	476330000	290070000	130200000	918530000	33694000	397930000	23253000	7	7	7	32.7	32.7	32.7	33.565	0	130.85	3141600000	131
O74865	O74865	Diphthine methyltransferase	rrt2	6679600	1805600	2571900	665750	4240800	227540	2486800	77579	3	3	3	9.5	9.5	9.5	37.04	0	16.65	18756000	9
O74867	O74867	Uncharacterized protein C18.17c	SPCC18.17c	4625900	763970	2106900	294980	631390	0	173390	38779	3	3	3	8.2	8.2	8.2	55.357	0	5.0127	8635300	5
O74871	O74871	Uncharacterized protein C31H12.03c	SPCC31H12.03c	210910000	308390000	171840000	175200000	131460000	17279000	142250000	31417000	11	11	11	40.8	40.8	40.8	26.781	0	156.31	1188700000	92
O74873	O74873	Protein transport protein sec23-1	sec231	51289000	30262000	17086000	13673000	78760000	10480000	64052000	4285500	11	11	10	16.5	16.5	14.9	84.844	0	42.696	269890000	49
O74874	O74874	Glucose-repressible alcohol dehydrogenase transcriptional effector	ccr4	21955000	31217000	11682000	19059000	101130000	22599000	72827000	24606000	9	9	9	17.4	17.4	17.4	76.455	0	230.2	305080000	53
O74875	O74875	Uncharacterized heme-binding protein C330.03c	SPCC330.03c	55872000	85414000	36022000	72026000	111550000	22099000	32828000	13708000	5	5	5	52.4	52.4	52.4	16.336	0	103.1	429520000	129
O74878	O74878	GDP-Man:Man(3)GlcNAc(2)-PP-Dol alpha-1,2-mannosyltransferase	alg11	4246100	811680	1250700	488100	0	0	0	0	2	2	2	5.1	5.1	5.1	53.277	0	10.693	6796700	3
O74879	O74879	Ribosome biogenesis protein enp2 homolog	enp2	33723000	25689000	81039000	57954000	1008600000	275390000	1257600000	269980000	13	13	13	23	23	23	72.238	0	171.66	3010000000	174
O74880	O74880	mRNA cap guanine-N7 methyltransferase	pcm1	2475800	2405400	1371800	453030	3425300	0	2748700	0	2	2	2	2.5	2.5	2.5	41.44	0.0032648	1.4844	12880000	13
O74881	O74881	BTB/POZ domain-containing protein 1	btb1	7631400	5526700	11107000	20611000	0	0	0	0	2	2	2	1.3	1.3	1.3	152.58	0.0089059	1.0803	44876000	3
O74882	O74882	Succinate dehydrogenase cytochrome B subunit, mitochondrial	sdh3	0	1375100	3145300	446230	0	0	20911000	82067	2	2	2	13.3	13.3	13.3	20.136	0	10.143	25959000	5
O74883	O74883	DNA-directed RNA polymerase III subunit rpc5	rpc37	22734000	56805000	26617000	33005000	47480000	9425000	14290000	13038000	5	5	5	28.9	28.9	28.9	27.385	0	42.914	223390000	53
Q92354;O74884	Q92354;O74884	60S ribosomal protein L24-A;60S ribosomal protein L24-B	rpl24a;rpl24b	486930000	353940000	145490000	77322000	1270000000	74759000	874320000	16292000	11	11	11	51	51	51	16.836	0	28.963	3299100000	106
O74885	O74885	Putative dioxygenase C576.01c		0	0	0	0	2195400	675130	0	0	1	1	1	3.6	3.6	3.6	46.604	0	10.272	2870500	6
O74887	O74887	Peroxiredoxin tpx1	tpx1	451940000	294310000	256870000	175590000	1311500000	34730000	804250000	23269000	10	10	10	66.7	66.7	66.7	21.191	0	143.46	3352400000	172
O74889	O74889	SAC3 family protein 1	SPCC576.05	67220000	53720000	30588000	22433000	532700	408530	8844400	805550	3	3	3	2.3	2.3	2.3	117.66	0	44.861	184550000	20
O74891	O74891	Probable coatomer subunit zeta	ret3	15738000	8911600	5489600	1570400	1236500	161000	4459800	0	4	4	4	20.5	20.5	20.5	21.686	0	37.304	37566000	17
O74892	O74892	40S ribosomal protein S2	rps2	1342900000	614050000	674900000	362920000	2090600000	86324000	1453500000	46700000	16	16	16	47	47	47	27.637	0	147.89	6672000000	143
O74893	O74893	40S ribosomal protein S20	rps20	573340000	353370000	234830000	108440000	2167700000	120390000	1719800000	51247000	5	5	5	39	39	39	13.544	0	37.182	5329100000	118
O74894;O60058	O74894	26S protease regulatory subunit 6B homolog	rpt3	41624000	23062000	10098000	6677400	93759000	5460700	78955000	2596900	11	10	10	33.2	30.1	30.1	43.552	0	21.527	262230000	40
O74895	O74895	60S ribosomal protein L15-A	rpl15a	633960000	412870000	239920000	117520000	1967900000	156520000	1152100000	52426000	12	12	1	51.2	51.2	6	23.806	0	146.34	4733300000	206
O74897	O74897	SWR1-complex protein 5	swc5	6092900	3449200	1190000	104020	12850000	2493400	10805000	3250400	3	3	3	21.4	21.4	21.4	24.557	0	25.877	40235000	19
O74898	O74898	Diphthine synthase	dph5	7365200	4886900	2649000	4064600	18519000	1991800	11728000	1356200	6	6	6	17	17	17	32.043	0	15.51	52560000	20
O74901	O74901	Uncharacterized protein CC613.01		36848000	16359000	0	0	33050000	4495300	21654000	6048200	3	3	3	6.4	6.4	6.4	55.125	0	16.555	118450000	24
O74902	O74902	Uncharacterized MFS-type transporter C613.02	SPCC613.02	0	0	0	0	0	0	567940	195700	1	1	1	3.2	3.2	3.2	55.384	0	6.9211	763640	1
O74903	O74903	Uncharacterized calcium-binding protein C613.03	SPCC613.03	1381200	359640	0	0	452320000	95383000	223540000	36682000	6	6	6	31.7	31.7	31.7	22.475	0	169.97	809660000	117
O74904	O74904	60S ribosomal protein L35	rpl35	752190000	427010000	244470000	176400000	2131100000	99069000	1524800000	49718000	9	9	9	55.7	55.7	55.7	14.302	0	156.88	5404700000	147
O74905	O74905	60S ribosomal protein L9-B	rpl9b	29542000	9486900	3977100	951540	175580000	45148000	118260000	11595000	7	3	3	37	15.3	15.3	21.382	0	5.8515	394540000	19
O74906	O74906	Putative box C/D snoRNA protein SPCC613.07	SPCC613.07	136190000	87906000	32335000	32126000	1675500	90119	9812000	640220	5	5	5	11	11	11	39.31	0	49.727	300780000	28
O74907	O74907	Protein bcp1	bcp1	24202000	8668700	12085000	5207400	45456000	8784200	41104000	8116700	7	7	7	23.4	23.4	23.4	32.368	0	60.96	153620000	49
O74915	O74915	Uncharacterized transcriptional regulatory protein C757.04	SPCC757.04	0	0	0	0	4658100	880180	1688700	776900	1	1	1	2.7	2.7	2.7	72.886	0	6.4153	8003900	3
O74916	O74916	Peptidase M20 domain-containing protein C757.05c	SPCC757.05c	3222400	818730	35525	0	1740600	513920	1150100	0	2	2	2	6	6	6	44.283	0	6.0325	7481300	5
O74918	O74918	Exosome complex component rrp45	rrp45	5891800	865000	2923900	1994000	833620	0	0	208190	2	2	2	8.2	8.2	8.2	32.378	0	11.353	12716000	6
O74919	O74919	RNA-binding protein rnc1	rnc1	77449000	39125000	48868000	21301000	135110000	7163600	85560000	4197600	14	14	14	44	44	44	43.377	0	117.63	418770000	80
O74921	O74921	Uncharacterized MFS-type transporter C757.11c	SPCC757.11c	305350	460760	693340	1280100	737980	90363	373850	82556	2	2	2	2.8	2.8	2.8	51.981	0	5.2653	4024300	6
O74922	O74922	Alpha-amylase 1	aah1	4740200	1736400	1189700	1733600	4836800	0	4646500	0	2	2	2	3.7	3.7	3.7	68.086	0	4.0706	18883000	5
O74925	O74925	Vacuolar membrane protein pep3	pep3	0	0	0	0	1028800	236650	1535100	299050	1	1	1	1.9	1.9	1.9	103.72	0	3.1426	3099600	1
O74927	O74927	Methylenetetrahydrofolate reductase 2	met11	16727000	6364800	5671000	5530600	196900000	36274000	158220000	32215000	8	8	8	11.9	11.9	11.9	72.139	0	149.86	457910000	36
O74928	O74928	Bifunctional purine biosynthesis protein ade10;Phosphoribosylaminoimidazolecarboxamide formyltransferase;IMP cyclohydrolase	ade10	164210000	130990000	86309000	71471000	968670000	68629000	614810000	29131000	32	32	32	66.5	66.5	66.5	64.123	0	323.31	2134200000	230
O74939	O74939	Uncharacterized protein C553.01c		1775000	2063100	1055700	2248700	0	0	0	0	1	1	1	1.1	1.1	1.1	78.097	0.0013302	1.8238	7142400	12
O74940	O74940	Putative glutamine-dependent NAD(+) synthetase	SPCC553.02	25307000	15363000	7129700	4244200	38415000	1581100	14983000	2499800	7	7	7	12.3	12.3	12.3	79.519	0	62.62	109520000	21
O74942	O74942	Peptidyl-prolyl cis-trans isomerase 9	cyp9	257540000	225260000	270670000	130310000	14746000	5406900	16908000	7560600	5	5	5	6.4	6.4	6.4	69.047	0	9.5298	928400000	65
O74943	O74943	Uncharacterized protein C553.06	SPCC553.06	6380300	6990300	5782200	5699700	21583000	445030	3841600	237020	2	2	2	8.1	8.1	8.1	29.329	0	14.418	50959000	15
O74945	O74945	Ribosome assembly protein 1	ria1	6375700	4346800	2554400	1433100	5156500	249400	4965600	566020	5	5	5	6.1	6.1	6.1	112.13	0	10.63	25647000	9
O74948	O74948	Transcription initiation factor IIA subunit 2	toa2	12789000	6247100	4432300	1761200	0	0	0	0	4	4	4	31.2	31.2	31.2	12.584	0	4.7159	25229000	12
O74949	O74949	Uncharacterized protein C553.12c		0	0	13611000	10901000	63974000	8424600	25501000	5320700	2	2	2	5	5	5	60.568	0	36.618	127730000	32
O74952	O74952	Phenylalanine--tRNA ligase, mitochondrial	mfs1	0	0	0	0	6276000	527400	0	899610	2	2	2	8.4	8.4	8.4	50.188	0	5.8163	7703000	2
O74953	O74953	Uncharacterized protein C736.07c	SPCC736.07c	85220000	136960000	33995000	59142000	26883000	10391000	19527000	4791800	6	6	6	11.4	11.4	11.4	78.258	0	181.77	376910000	44
O74954	O74954	Transcription factor cbf11	cbf11	2543500	818850	1134400	659500	0	0	0	0	1	1	1	2	2	2	67.172	0.0035796	1.4466	5156300	1
O74955	O74955	Translin-associated protein X homolog	SPCC736.09c	12333000	1055200	0	0	9871000	2184700	4842000	1350700	1	1	1	6.5	6.5	6.5	26.774	0	6.4021	31637000	9
O74956	O74956	37S ribosomal protein subunit S8, mitochondrial	mrps8	2397400	0	1126300	335340	0	0	0	0	1	1	1	6.6	6.6	6.6	16.937	0	3.5198	3859000	3
O74958	O74958	YTH domain-containing protein mmi1	mmi1	526880000	781760000	339950000	245580000	885370000	90227000	638510000	47128000	10	10	10	26.8	26.8	26.8	54.538	0	164.34	3555400000	205
O74959	O74959	Uncharacterized oxidoreductase C736.13	SPCC736.13	8107500	2997200	4003300	592390	10670000	2588100	2617500	382810	5	5	5	15.3	15.3	15.3	38.513	0	37.392	31959000	16
O74960	O74960	Probable sphingolipid long chain base-responsive protein pil1	pil1	626230000	927680000	618130000	759380000	1574100000	185730000	1400500000	95690000	16	16	16	55.6	55.6	55.6	39.805	0	323.31	6187400000	494
O74962	O74962	Pantothenate kinase	SPBC4B4.01c	9610700	5951200	4126900	1943700	0	0	0	0	2	2	2	4.5	4.5	4.5	44.861	0	2.8982	21633000	8
O74963	O74963	Nuclear control of ATPase protein 2	nca2	1754700	642960	0	0	0	0	0	0	1	1	1	1.9	1.9	1.9	65.808	0.002629	1.6051	2397700	2
O74964	O74964	Chromatin structure-remodeling complex subunit rsc1	rsc1	190980000	198850000	92973000	138410000	88968000	10273000	64677000	7972400	11	11	11	13.7	13.7	13.7	90.131	0	121.46	793100000	87
O74965	O74965	Eukaryotic translation initiation factor 2A	SPBC4B4.04	99530000	50561000	54647000	31290000	90634000	2860500	42907000	1976500	11	11	11	21.5	21.5	21.5	63.496	0	90.113	374410000	72
O74966	O74966	Small nuclear ribonucleoprotein G	smg1	9480500	2598100	984320	75396	0	0	0	0	2	2	2	24.7	24.7	24.7	8.6039	0.00067159	2.0129	13138000	7
O74968	O74968	U1 small nuclear ribonucleoprotein usp102	usp102	125590000	183770000	63706000	239760000	8010300	24897000	54551000	21409000	4	4	4	13.3	13.3	13.3	28.339	0	32.924	721700000	40
O74969	O74969	High-affinity glucose transporter ght2	ght2	1650200	0	0	0	19848000	5118400	21136000	4932400	3	3	3	8.7	8.7	8.7	58.845	0	90.253	52685000	22
O74970	O74970	Pre-mRNA-processing factor 39	prp39	11842000	11192000	7194300	2753200	20927000	2439600	15162000	1420600	8	8	8	10.6	10.6	10.6	71.246	0	34.989	72930000	32
O74974	O74974	U3 small nucleolar RNA-associated protein 25	utp25	15211000	24578000	9107400	11540000	38756000	5653300	13160000	5528200	5	5	5	10.1	10.1	10.1	75.651	0	80.243	123530000	49
O74975	O74975	Probable choline-phosphate cytidylyltransferase	SPCC1827.02c	67932000	80600000	49976000	38733000	660520000	146940000	436400000	113110000	14	14	14	37.8	37.8	37.8	41.75	0	323.31	1594200000	230
O74976	O74976	Putative peroxisomal-coenzyme A synthetase	SPCC1827.03c	97831000	69867000	49397000	47526000	309820000	30475000	219620000	5282300	17	17	17	31.4	31.4	31.4	56.274	0	93.774	829810000	118
O74977	O74977	VMS1 homolog C1827.04	SPCC1827.04	17694000	38628000	22564000	27087000	41738000	24279000	17176000	4231200	5	5	5	11.3	11.3	11.3	68.792	0	180.69	193400000	26
O74978	O74978	Uncharacterized RNA-binding protein C1827.05c	SPCC1827.05c	10824000	11611000	8271000	9418500	106730000	213710000	720410000	176890000	9	9	9	41.3	41.3	41.3	31.404	0	132.45	1257900000	142
O74982	O74982	Caffeine-induced death protein 2	cid2	3076500	684010	1983900	0	0	0	0	0	1	1	1	9.6	9.6	9.6	19.649	0	13.395	5744300	4
O74983	O74983	Ubiquitin-conjugating enzyme spm2	spm2	17001000	10636000	10909000	5390200	3694700	242630	4802000	139190	4	4	4	24.5	24.5	24.5	15.554	0	7.4675	52814000	20
O74984	O74984	Heat shock protein homolog C338.06c	SPCC338.06c	3502400	1465800	2787200	1604600	5435400	238560	3395100	274870	2	2	2	12.9	12.9	12.9	15.807	0	2.9424	18704000	7
O74985	O74985	N-terminal acetyltransferase A complex subunit nat1	nat1	83795000	53682000	30091000	28457000	188300000	53874000	148590000	8243400	17	17	17	23.7	23.7	23.7	83.677	0	231.13	595030000	104
O74986	O74986	DNA endonuclease ctp1	ctp1	0	0	0	0	2825500	563980	2697800	0	1	1	1	7.5	7.5	7.5	33.101	0	18.681	6087300	3
O74988	O74988	Cytochrome c oxidase polypeptide 5, mitochondrial	cox5	99312000	57834000	62195000	25139000	186660000	35871000	151210000	7591700	6	6	6	33.9	33.9	33.9	20.735	0	30.735	625810000	66
O74989	O74989	Uncharacterized protein C338.12	SPCC338.12	10019000	9700400	3050700	3207900	15082000	2306200	30531000	1063300	3	3	3	35.1	35.1	35.1	8.5515	0	5.2976	74960000	11
O74991	O74991	F-box/TPR repeat protein pof3	pof3	779560	859760	0	0	0	0	0	0	1	1	1	1.4	1.4	1.4	66.238	0.0098381	1.0537	1639300	2
O74995	O74995	TFIIH basal transcription factor complex p47 subunit	tfh47	0	0	0	0	1179900	2440000	4412200	0	2	2	2	8.8	8.8	8.8	47.066	0	13.925	8032100	4
O75001	O75001	DNA replication licensing factor mcm7	mcm7	0	0	0	0	12708000	7966100	0	0	2	2	2	4.1	4.1	4.1	85.621	0.000344	2.5003	20674000	2
O75002	O75002	Nuclear import protein mog1	mog1	4723700	0	1142300	190280	8834900	1625900	3477400	1101200	3	3	3	14.2	14.2	14.2	20.884	0	8.9382	21096000	9
O75005	O75005	Valine--tRNA ligase	vas2	461220000	207280000	124240000	85570000	748530000	85972000	428810000	50948000	32	32	32	36.1	36.1	36.1	111.32	0	323.31	2192600000	304
O75011	O75011	Serine/threonine-protein kinase nak1	nak1	64670000	129760000	22534000	11665000	286130000	51154000	196570000	14236000	11	11	11	23.5	23.5	23.5	71.119	0	53.623	776730000	75
O94235	O94235	Serine/threonine-protein kinase mph1	mph1	0	0	0	0	30214000	1537300	12244000	2371400	3	3	3	4.4	4.4	4.4	75.354	0	18.038	46366000	9
O94236	O94236	Eukaryotic translation initiation factor 3 subunit D	moe1	195490000	57274000	44811000	26625000	762940000	73106000	607240000	35844000	19	19	19	42	42	42	62.635	0	143.42	1803300000	130
O94238	O94238	60S ribosomal protein L14	rpl14	50486000	390040000	276000000	419170000	1648100000	140190000	1226000000	77662000	8	8	8	47.8	47.8	47.8	15.21	0	45.785	4227600000	132
O94244	O94244	Histone acetyltransferase type B subunit 2	mis16	5209500	3202500	7336900	1108500	0	0	5386700	545770	5	5	5	9.3	9.3	9.3	48.434	0	4.4231	22790000	12
O94245	O94245	UPF0300 protein C737.04	SPCC737.04	10553000	34181000	26494000	28210000	7902200	1447000	5382600	1653400	3	3	3	8.3	8.3	8.3	48.796	0	73.346	115820000	24
O94246	O94246	Putative glutamate--cysteine ligase regulatory subunit	SPCC737.06c	8729300	4555100	2101800	472480	18709000	2207100	3183800	1979100	5	5	5	13.9	13.9	13.9	32.66	0	18.356	41938000	15
O94248	O94248	Midasin	mdn1	12617000	12409000	8545900	2364600	53880000	13719000	35788000	17608000	18	18	18	5.4	5.4	5.4	537.78	0	309.26	156930000	53
O94252	O94252	Uncharacterized protein P8B7.02	SPBP8B7.02	3997800	3864000	1919200	2454900	13778000	3567600	0	0	3	3	3	8.8	8.8	8.8	30.025	0.00034141	2.3137	29582000	5
O94255	O94255	Carbonic anhydrase	SPBP8B7.05c	335260000	197160000	102240000	92123000	68219000	36619000	29469000	12965000	11	11	11	34.8	34.8	34.8	37.009	0	67.419	874060000	79
O94258	O94258	Exportin-T	los1	17909000	9871700	11877000	5876300	7773200	743280	9811800	838700	7	7	7	8.7	8.7	8.7	110.11	0	27.267	64701000	20
O94259	O94259	Probable U3 small nucleolar RNA-associated protein 16	utp16	13492000	1916500	2653100	1252800	23861000	2678200	13221000	2921400	3	3	3	8.9	8.9	8.9	37.808	0	64.291	61995000	22
O94260	O94260	Putative G3BP-like protein	nxt3	347520000	346310000	189160000	142070000	507280000	126860000	640850000	121480000	12	12	12	38.2	38.2	38.2	47.972	0	323.31	2421500000	167
O94262	O94262	Vacuolar segregation protein 7	vac7	42735000	41036000	26084000	19426000	43779000	5878000	48595000	1972800	5	5	5	17.9	17.9	17.9	27.746	0	76.039	229510000	39
O94264	O94264	Uncharacterized RING finger protein P8B7.15c	SPBP8B7.15c	10659000	7555000	8474900	8935800	16230000	228210	4718900	1805600	6	6	6	13.7	13.7	13.7	53.163	0	32.976	58608000	18
O94265	O94265	Putative hydroxymethylpyrimidine/phosphomethylpyrimidine kinase 1	SPBP8B7.17c	1339900	621980	636960	488550	11305000	3978800	1914900	135680	3	3	3	6.7	6.7	6.7	55.753	0	22.214	20422000	12
O94267	O94267	FACT complex subunit spt16	spt16	132760000	105770000	21087000	17105000	208620000	85900000	278130000	48791000	23	23	23	23	23	23	116.45	0	323.31	898170000	202
O94268	O94268	25S rRNA (cytosine-C(5))-methyltransferase nop2	SPBP8B7.20c	131900000	75409000	54243000	28951000	169610000	20721000	197760000	34639000	19	19	19	30.8	30.8	30.8	68.934	0	247.39	713230000	129
O94269	O94269	Probable ubiquitin carboxyl-terminal hydrolase 3	ubp3	4862000	2995900	1606100	2536300	1099200	4112600	658080	1060400	2	2	2	4.9	4.9	4.9	58.081	0	15.37	18931000	8
O94273	O94273	Peptidyl-prolyl cis-trans isomerase B	cyp4	175530000	205840000	9429300	9397700	358470000	23910000	178400000	11780000	8	8	8	55.7	55.7	55.7	22.156	0	37.519	972760000	100
O94274	O94274	Uncharacterized protein P8B7.26	SPBP8B7.26	7740500	30560000	23335000	24648000	139570000	10896000	27800000	11790000	6	6	6	30.9	30.9	30.9	27.489	0	48.258	276340000	36
O94277	O94277	Putative aminodeoxychorismate synthase	SPBP8B7.29	0	0	0	0	2495200	0	0	0	1	1	1	1.4	1.4	1.4	80.598	0.00067295	2.0284	2495200	1
O94279	O94279	Putative magnesium-dependent phosphatase P8B7.31	SPBP8B7.31	0	0	0	0	14520000	4514800	12387000	2163600	2	2	2	12.2	12.2	12.2	19.909	0	8.4467	33585000	12
O94280	O94280	UPF0674 endoplasmic reticulum membrane protein C2G5.01	SPBC2G5.01	0	377700	288390	211480	0	0	14381000	597450	2	2	2	5.6	5.6	5.6	43.097	0.00034014	2.2302	15856000	3
O94281	O94281	Probable casein kinase II subunit beta-2	SPBC2G5.02c	0	0	0	0	5411500	1533700	4225400	1203800	1	1	1	4.7	4.7	4.7	29.061	0.00033967	2.2181	12374000	1
O94282	O94282	Cytoplasmic tRNA 2-thiolation protein 1	ncs6	13776000	9098000	4353300	3911500	4367400	0	5064700	486000	3	3	3	6.9	6.9	6.9	37.861	0	17.662	41057000	15
O94283	O94283	ER-derived vesicles protein 41	erv41	127720000	176600000	220140000	261950000	12792000	6104900	10980000	5509400	1	1	1	3.9	3.9	3.9	37.609	0	40.976	821790000	45
O94284	O94284	Sulfide:quinone oxidoreductase, mitochondrial	hmt2	142350000	56272000	49124000	23833000	347620000	19580000	251200000	8694300	19	19	19	46.6	46.6	46.6	51.574	0	118.88	898680000	110
O94286	O94286	1,2-dihydroxy-3-keto-5-methylthiopentene dioxygenase	adi1	34689000	35743000	20181000	20982000	264980000	97171000	39871000	16152000	6	6	6	42.7	42.7	42.7	20.936	0	111.87	529770000	78
O94288	O94288	Nucleolar complex-associated protein 3	noc3	1082200	1134900	1318600	804230	5176500	567610	5595600	807770	6	6	6	10.3	10.3	10.3	85.099	0	64.316	16487000	10
O94289	O94289	Ubiquitin homeostasis protein lub1	lub1	11096000	5440300	7595800	3879800	0	0	0	0	5	5	5	8.4	8.4	8.4	79.221	0	12.313	28012000	14
O94290	O94290	U2 snRNP component ist3	cwf29	92531000	128560000	31172000	50573000	37629000	3441200	2493500	716770	2	2	2	7.8	7.8	7.8	25.31	0	139.79	347120000	60
O94291	O94291	Sorting nexin-3	snx3	0	0	0	0	5577800	5649200	3874400	806260	2	2	2	11.2	11.2	11.2	16.961	0.0026212	1.5519	15908000	3
O94292	O94292	54S ribosomal protein L38, mitochondrial	mrpl38	4017200	1921600	2081500	979320	176870000	34055000	0	0	4	4	4	33.8	33.8	33.8	14.742	0	19.422	219920000	10
O94293	O94293	Uncharacterized protein C887.08	SPBC887.08	0	0	0	0	24374000	4525400	53332000	11207000	3	3	3	27.4	27.4	27.4	14.253	0	130.18	93438000	29
O94294	O94294	Leucine-rich repeat-containing protein sog2	sog2	220930000	249880000	138690000	117400000	232700000	21998000	228930000	40172000	14	14	14	19.4	19.4	19.4	96.992	0	106.15	1250700000	170
O94296	O94296	Probable phospholipid-transporting ATPase C887.12	SPBC887.12	3381900	3349900	957370	1137200	291740000	72473000	123050000	32955000	6	6	6	4	4	4	142.38	0	98.923	529040000	27
O94298	O94298	Sphingolipid C4-hydroxylase sur2	sur2	11897000	3679000	3420400	3171800	236510000	159710000	198130000	15442000	5	5	5	16.4	16.4	16.4	34.19	0	44.519	631960000	69
O94300	O94300	Putative xanthine/uracil permease C887.17	SPBC887.17	125620000	150370000	201160000	164660000	265510000	67923000	305670000	63957000	13	13	13	14.7	14.7	14.7	68.562	0	255.05	1344900000	160
O94303	O94303	Imidazole glycerol phosphate synthase hisHF;Glutamine amidotransferase;Cyclase	his4	43499000	15540000	22550000	10559000	57083000	31871000	30643000	1288900	11	11	11	23.8	23.8	23.8	59.399	0	28.99	213030000	41
O94305	O94305	Putative monoglyceride lipase	SPCC5E4.05c	77633000	123620000	62868000	140540000	550620000	65084000	275980000	93330000	10	10	10	35.7	35.7	35.7	41.623	0	283.63	1389700000	135
O94307	O94307	Probable prefoldin subunit 5	bob1	23585000	7352800	8146300	4243700	14091000	314260	1855500	270270	5	5	5	40.3	40.3	40.3	16.774	0	21.061	59858000	20
O94311	O94311	UPF0743 protein C215.06c	SPBC215.06c	323430000	352880000	494390000	468350000	134900000	44521000	121150000	40608000	3	3	3	21.7	21.7	21.7	20.532	0	210.85	1980200000	55
O94312	O94312	PWWP domain-containing protein2	pdp2	19101000	18389000	12512000	8377000	116900000	34620000	174040000	39251000	10	10	10	17.1	17.1	17.1	62.824	0	96.153	423190000	86
O94313	O94313	Carbamoyl-phosphate synthase arginine-specific large chain	arg4	225630000	148160000	177770000	36279000	108980000	5981500	59432000	3306200	34	33	33	32.1	31.5	31.5	127.48	0	168.2	765550000	122
O94314	O94314	Uncharacterized hydrolase C215.10	SPBC215.10	20878000	22160000	16922000	8176600	12562000	1540400	13125000	2150100	6	6	6	19.2	19.2	19.2	33.261	0	42.234	97514000	29
O94315	O94315	Uncharacterized oxidoreductase C215.11c	SPBC215.11c	39124000	3853200	11427000	8985800	4374200	590110	8580200	423030	6	6	6	20.6	20.6	20.6	33.922	0	26.618	77358000	23
O94316	O94316	Pre-mRNA-splicing factor cwf10	cwf10	19358000	14553000	8125300	1010600	85736000	16524000	23987000	3244300	10	9	9	12.7	11.7	11.7	111.31	0	20.098	172540000	24
O94318	O94318	Vacuolar protein sorting-associated protein 20	vps20	4247800	13330000	2192900	318570	2262500	0	1564200	0	2	2	2	13.3	13.3	13.3	25.556	0	14.476	23916000	6
O94319	O94319	Protein transport protein sec13	sec13	85299000	30013000	31037000	13720000	98583000	4782500	80206000	4484800	9	9	9	31	31	31	32.568	0	97.051	348130000	45
O94320	O94320	Aspartate aminotransferase, mitochondrial	SPBC725.01	9833300	7860400	6849200	3831000	35579000	999920	17259000	297000	6	6	6	15.3	15.3	15.3	48.243	0	38.37	82508000	15
O94321	O94321	Multistep phosphorelay regulator 1	mpr1	293080	2621800	1245300	835100	1126900000	271220000	539310000	61890000	4	4	4	10.8	10.8	10.8	32.55	0	55.678	2004300000	44
O94324	O94324	Serine/threonine-protein kinase ppk31	ppk31	2654600	370090	1616000	188530	3479500	92540	0	185480	1	1	1	0.9	0.9	0.9	120.27	0.001332	1.8499	8586800	5
O94325	O94325	Peroxisomal targeting signal receptor	pex5	5013300	7380400	7193500	8044800	11688000	2015500	12481000	1668100	5	5	5	9.5	9.5	9.5	67.103	0	21.828	55484000	13
O94326	O94326	Zinc finger protein C725.08	SPBC725.08	9059600	7879000	3184400	1121200	466010000	84256000	431660000	80442000	8	8	8	11.2	11.2	11.2	70.864	0	86.868	1083600000	114
O94327	O94327	Translocator protein homolog	SPBC725.10	5373100	6611700	0	0	0	0	0	0	1	1	1	6.7	6.7	6.7	18.388	0.00034329	2.4416	11985000	3
O94331	O94331	Orotate phosphoribosyltransferase	ura5	135240000	71372000	64899000	44107000	112030000	8442900	76490000	6896500	9	9	9	51.2	51.2	51.2	23.716	0	53.98	519470000	78
O94335	O94335	Dolichyl-diphosphooligosaccharide--protein glycosyltransferase subunit stt3	stt3	9981700	7213700	6589400	3213400	34860000	1855100	29810000	910840	6	6	6	8.5	8.5	8.5	84.973	0	7.9976	94435000	22
O94337	O94337	Probable deoxyhypusine synthase	SPBC1271.04c	3573300	3390800	4533900	1321400	30095000	2408600	22276000	523040	10	10	10	40.6	40.6	40.6	38.811	0	58.677	68122000	16
O94340	O94340	Uncharacterized N-acetyltransferase C1271.07c	SPBC1271.07c	1763600	3844000	1685500	903780	0	0	0	0	1	1	1	5.5	5.5	5.5	18.478	0.0013289	1.8072	8196800	6
O94342	O94342	Probable metabolite transport protein C1271.09	SPBC1271.09	0	1849600	0	0	0	0	0	0	1	1	1	3.1	3.1	3.1	59.286	0.0032658	1.4974	1849600	1
O94343	O94343	Uncharacterized MFS-type transporter C1271.10c	SPBC1271.10c	1860100	10143000	7088900	7956200	61639000	9510700	23836000	8066900	4	4	4	6.2	6.2	6.2	65.278	0	39.313	130100000	38
O94345	O94345	54S ribosomal protein L8, mitochondrial	mrpl8	4549500	0	3492900	369760	0	0	0	0	4	4	4	16.9	16.9	16.9	23.967	0	6.2901	8412100	6
O94346	O94346	Arginine biosynthesis bifunctional protein ArgJ, mitochondrial;Glutamate N-acetyltransferase;Amino-acid acetyltransferase;Arginine biosynthesis bifunctional protein ArgJ alpha chain;Arginine biosynthesis bifunctional protein ArgJ beta chain	SPBC1271.14	16496000	3778000	4448100	892350	8672900	109340	10003000	236550	5	5	5	13.5	13.5	13.5	47.287	0	18.515	44636000	11
O94347	O94347	ATP-dependent (S)-NAD(P)H-hydrate dehydratase	SPCC61.03	1182900	0	950890	396920	1717800	221160	735690	224400	2	2	2	7.6	7.6	7.6	36.093	0	10.211	5429800	3
O94350	O94350	Cystathionine beta-lyase	str3	41694000	18474000	11025000	1865900	37467000	2156600	20462000	2008600	8	8	8	23.1	23.1	23.1	42.773	0	51.883	135150000	37
O94353	O94353	Nuclear membrane organization protein apq12	apq12	0	0	0	0	0	0	3993200	0	1	1	1	20	20	20	12.762	0	37.902	3993200	3
O94354	O94354	Argininosuccinate synthase	arg12	24161000	53692000	14679000	15758000	183020000	24766000	109900000	8260700	15	15	15	32.2	32.2	32.2	46.084	0	129.07	434240000	79
O94358	O94358	Uncharacterized protein C428.10	SPBC428.10	89996000	99916000	32973000	44737000	105810000	17681000	27663000	6954700	15	15	15	19.3	19.3	19.3	93.694	0	119.18	425730000	110
O94361	O94361	Uncharacterized acyltransferase C428.14	SPBC428.14	1689900	609230	730170	0	21662000	16244000	0	0	3	3	3	10	10	10	41.354	0	8.0951	40936000	6
O94362	O94362	Uncharacterized GTP-binding protein C428.15	SPBC428.15	2703100	4212200	3012900	4619900	17350000	2923000	26287000	3237500	6	6	6	16.6	16.6	16.6	44.461	0	24.395	64346000	21
O94363	O94363	GTP-binding protein rhb1	rhb1	5935600	2961500	1104100	0	0	0	0	0	2	2	2	9.7	9.7	9.7	20.515	0.00067431	2.0814	10001000	7
O94364	O94364	Wings apart-like protein homolog 1	wpl1	16536000	24910000	12821000	18317000	29023000	2757300	22859000	4209600	2	2	2	5.6	5.6	5.6	67.569	0	57.358	131430000	40
O94365	O94365	U3 small nucleolar RNA-associated protein 15	utp15	4868400	3377400	3051100	2007000	29801000	2656100	26639000	1955600	5	5	5	13	13	13	54.111	0	93.852	74355000	21
O94369	O94369	Uncharacterized protein C1604.03c	SPBC1604.03c	0	0	0	0	7716300	3745900	6529300	1861500	2	2	2	3.6	3.6	3.6	37.372	0	22.945	19853000	17
O94372	O94372	Uncharacterized protein C1604.06c	SPBC1604.06c	3850400	0	0	0	0	0	0	0	1	1	1	1.6	1.6	1.6	55.404	0.005829	1.3845	3850400	1
O94373	O94373	ATP synthase subunit 4, mitochondrial	atp4	42935000	18832000	26646000	8092000	100660000	5224700	58150000	2712100	7	7	7	36.9	36.9	36.9	26.7	0	88.116	263250000	51
O94374	O94374	Importin subunit alpha-2	imp1	30531000	17159000	17962000	7681900	46304000	3610100	39505000	1789500	6	6	6	16	16	16	59.852	0	16.463	164540000	23
O94375	O94375	RNA exonuclease 4	rex4	1990400	2515300	991190	638240	1807900	221560	1046300	124250	2	2	2	10.4	10.4	10.4	29.602	0	2.9293	9335100	5
O94376	O94376	Mediator of RNA polymerase II transcription subunit 21	med21	0	0	2963200	1731100	5899000	440620	1545100	226260	2	2	2	8	8	8	15.8	0	5.395	12805000	7
O94377	O94377	ATP synthase subunit f, mitochondrial	atp17	0	0	0	0	21296000	247970	10807000	133880	2	2	2	30.2	30.2	30.2	10.872	0	25.934	32485000	6
O94378	O94378	Uncharacterized protein C1604.12	SPBC1604.12	222090000	231860000	277410000	269730000	170770000	198750000	221670000	295080000	23	23	23	33.1	33.1	33.1	93.285	0	323.31	1887400000	271
O94383	O94383	Structural maintenance of chromosomes protein 1	psm1	271380	313900	0	0	57993000	3731500	20817000	2666300	5	5	5	5.1	5.1	5.1	140.52	0	30.208	85793000	16
O94384	O94384	Uncharacterized protein ely5	ely5	1506700	0	0	0	4758700	384530	2070800	422370	2	2	2	6.7	6.7	6.7	35.117	0.00033761	2.1258	9143100	5
O94385	O94385	Nucleoporin pom152	pom152	4972300	1761500	2032700	424170	2715000	117210	525100	141700	5	5	5	4.8	4.8	4.8	139.58	0	8.1247	12690000	9
O94388	O94388	Vacuolar protein sorting-associated protein 9b	vps902	6439800	5556700	4544400	2907000	22896000	2936200	19770000	3373000	3	3	3	9.2	9.2	9.2	45.297	0	116.36	68423000	19
O94389	O94389	Coiled-coil domain-containing protein 124 homolog	SPBC29A10.12	13422000	3791300	2615900	8065300	18153000	2058000	0	575120	8	8	8	35.7	35.7	35.7	24.069	0	40.558	48680000	24
O94390	O94390	ATP synthase subunit d, mitochondrial	atp7	43551000	23121000	31244000	15196000	115960000	4281500	41323000	2308400	9	9	9	54.3	54.3	54.3	19.138	0	49.513	276990000	40
O94391	O94391	Probable cytochrome b5 1	SPBC29A10.16c	0	0	0	0	39806000	6760100	54425000	8695300	3	3	3	41.1	41.1	41.1	13.91	0	122.39	109690000	31
O94393	O94393	Probable 26S proteasome regulatory subunit p27	nas2	2488100	1651800	2809500	2935700	5416400	0	2041200	255330	4	4	4	20.2	20.2	20.2	23.891	0	5.141	17598000	9
O94394	O94394	Uncharacterized WD repeat-containing protein C126.01c		0	1772300	0	0	4295200	88610	1276700	105850	2	2	2	6.5	6.5	6.5	42.031	0	4.3304	7538700	3
O94396	O94396	tRNA pseudouridine synthase 1	pus1	46379000	19370000	28252000	13249000	35483000	1686700	36010000	14269000	12	12	12	27	27	27	60.323	0	107.36	194700000	47
O94398	O94398	54S ribosomal protein L17, mitochondrial	mrpl17	1576500	1168800	714030	106920	1136200	31472	599770	60487	2	2	2	7.5	7.5	7.5	31.028	0	3.2676	5394100	2
O94399	O94399	Twinfilin	twf1	85457000	41862000	27830000	14339000	66187000	4718600	37126000	4217200	12	12	12	37.8	37.8	37.8	36.78	0	74.477	281740000	55
O94400	O94400	PHD and RING finger domain-containing protein C126.07c	SPCC126.07c	0	0	0	0	0	11265000	0	2125200	1	1	1	1.6	1.6	1.6	64.467	0.00033979	2.2245	13390000	3
O94401	O94401	L-type lectin-like domain-containing protein C126.08c	SPCC126.08c	59201000	97433000	13612000	3527900	71191000	7601800	44552000	7477800	5	5	5	21.5	21.5	21.5	35.128	0	173.58	304600000	41
O94402	O94402	Probable zinc transporter zip2	zip2	4522800	1192400	823430	1445700	181640000	18214000	63451000	18000000	4	4	4	14.1	14.1	14.1	42.876	0	37.752	289290000	52
O94403	O94403	Uncharacterized RNA-binding protein C126.11c	SPCC126.11c	8818000	9253600	6025000	3572900	3317400	0	0	0	3	3	3	14.2	14.2	14.2	19.765	0	4.752	30987000	14
O94404	O94404	Protein NIF3 homolog	SPCC126.12	6953400	1550600	879230	800310	1152900	58469	0	0	3	3	3	11.9	11.9	11.9	29.85	0	4.9671	11395000	8
O94406	O94406	Pre-mRNA-splicing factor 18	prp18	375490	0	1565800	4585800	0	0	0	0	2	2	2	7	7	7	40.297	0	6.7028	6527100	5
O94407	O94407	Signal recognition particle sec65 subunit	sec65	33811000	11826000	13892000	7492200	18175000	516590	9397300	303370	6	6	6	26.8	26.8	26.8	23.5	0	14.24	95414000	31
O94408	O94408	U6 snRNA-associated Sm-like protein LSm2	lsm2	9776700	4733600	3173200	601840	0	0	0	0	2	2	2	20.8	20.8	20.8	10.989	0	3.5324	18285000	6
O94413	O94413	Ribose-phosphate pyrophosphokinase 2	SPCC1620.06c	58141000	10879000	9146700	19298000	60259000	874150	18740000	1355700	6	6	6	21.5	21.5	21.5	34.779	0	41.653	178690000	28
O94414	O94414	Protein lunapark	lnp1	5033100	2571400	0	0	828250	0	1108300	0	4	4	4	17.1	17.1	17.1	37.436	0	23.96	9541100	5
O94415	O94415	Probable succinyl-CoA ligase [GDP-forming] subunit beta, mitochondrial	SPCC1620.08	46171000	45051000	15601000	8061700	43331000	3606800	8599600	737860	8	8	8	20.6	20.6	20.6	47.287	0	32.784	171160000	37
O94416	O94416	Transcription initiation factor IIF subunit alpha	tfg1	102890000	85991000	46659000	40470000	44257000	5960100	31527000	6179400	6	6	6	13.5	13.5	13.5	61.611	0	74.584	363930000	46
O94418	O94418	Meiotically up-regulated gene 87 protein	mug87	6958800	3290400	5012000	1649100	3382100	638180	2203700	465300	6	6	6	7.3	7.3	7.3	97.563	0	3.9218	23599000	7
O94419	O94419	Putative GTPase-activating protein C1620.12c	SPCC1620.12c	0	0	0	0	10011000	763930	5519500	983880	2	2	2	6.2	6.2	6.2	72.733	0	26.901	17278000	11
O94421	O94421	SWI/SNF chromatin-remodeling complex subunit snf22	snf22	4211600	17331000	7162000	6250400	0	479660	12600000	7665200	5	4	4	4.5	3.9	3.9	189.91	0	37.761	55700000	15
O94424	O94424	Transcription initiation factor IIF subunit beta	tfg2	5127400	1334300	924160	4291700	11627000	2023500	10723000	955110	4	4	4	21.5	21.5	21.5	34.622	0	97.481	37007000	20
O94426	O94426	WW domain-containing protein C660.06	SPBC660.06	0	4201600	3836600	0	0	0	0	0	1	1	1	11.4	11.4	11.4	26.252	0	44.932	8038200	7
O94427	O94427	Meiotically up-regulated gene 167 protein	mug167	0	1665300	2446100	2676300	1826000	0	1911600	97866	2	2	2	5.4	5.4	5.4	48.538	0	4.8487	10623000	7
O94431	O94431	Uncharacterized aminotransferase C660.12c	SPBC660.12c	3723300	0	0	0	5550400	0	5090000	394790	2	2	2	5.1	5.1	5.1	44.535	0	4.3644	14758000	4
O94432	O94432	Uncharacterized RNA-binding protein C660.15	SPBC660.15	11826000	18094000	32063000	27162000	260370000	36067000	250970000	68703000	15	15	15	24.7	24.7	24.7	52.818	0	323.31	705250000	129
O94435	O94435	Meiotically up-regulated gene 35 protein	mug35	64244000	58704000	2491100	0	356540000	20673000	257720000	52971000	11	11	11	30.3	30.3	30.3	27.521	0	49.707	813350000	89
O94436	O94436	Transcription initiation factor TFIID subunit 14	tfg3	14599000	4611200	6752200	3560800	48408000	7947400	27113000	5795600	4	4	4	25.3	25.3	25.3	27.638	0	130.88	118790000	34
O94437	O94437	Abhydrolase domain-containing protein C22H12.03	SPAC22H12.03	0	1232300	0	0	0	0	0	0	1	1	1	5.2	5.2	5.2	30.749	0	2.9078	1232300	3
O94438	O94438	40S ribosomal protein S1-B	rps102	725230000	491640000	243260000	109120000	3322700000	249380000	2292600000	109910000	22	22	12	69.8	69.8	41.7	28.521	0	196.45	7543800000	304
O94439	O94439	FAS1 domain-containing protein fsc1	fsc1	34592000	47439000	28288000	20927000	13112000	3127400	16326000	2385500	4	4	4	4.3	4.3	4.3	82.588	0	14.929	166200000	49
O94441	O94441	Putative cargo-transport protein ypp1	ypp1	159460000	366940000	150180000	260790000	265140000	38565000	109850000	47560000	9	9	9	8.1	8.1	8.1	98.306	0	166.34	1398500000	135
O94442	O94442	Cytosolic Fe-S cluster assembly factor nbp35	nbp35	6779100	4021400	3552600	3307200	1437400	112740	301890	134620	4	4	4	13.9	13.9	13.9	34.261	0	9.1396	19647000	9
O94443	O94443	Uncharacterized exonuclease C637.09	SPAC637.09	0	0	0	0	4490200	293580	2937900	175740	2	2	2	4.3	4.3	4.3	71.47	0	2.7732	7897500	3
O94444	O94444	26S proteasome regulatory subunit rpn10	rpn10	16385000	16437000	6377000	5106300	41734000	2657900	15877000	679000	6	6	6	26.3	26.3	26.3	27.14	0	48.726	105250000	20
O94446	O94446	Histone acetyltransferase mst1	mst1	5444600	2433300	346590	755100	0	0	0	0	2	2	2	1.7	1.7	1.7	54.389	0.008903	1.0746	8979600	4
O94447	O94447	Cytoskeletal signaling protein slm1	slm1	73817000	43879000	44349000	41790000	18028000	1031700	13199000	2057500	6	6	6	11.2	11.2	11.2	56.087	0	15.939	238150000	51
O94449	O94449	Replication factor C subunit 4	rfc4	6719900	903410	2498400	1100600	13935000	1127800	3077900	592770	5	5	5	16.7	16.7	16.7	37.654	0	36.199	29956000	9
O94451	O94451	E3 SUMO-protein ligase pli1	pli1	56344000	78911000	21023000	38298000	32973000	5733900	10347000	4551000	3	3	3	5.6	5.6	5.6	80.722	0	132.16	248180000	47
O94452	O94452	Meiotic coiled-coil protein 1	mcp1	1710400	3573100	0	0	0	464790	1702400	902180	2	2	2	6.2	6.2	6.2	75.944	0	14.762	8352900	3
O94453	O94453	Ubiquinone biosynthesis protein coq4, mitochondrial	coq4	814850	671020	12763	0	5574200	574690	4537100	237100	4	4	4	17.6	17.6	17.6	31.1	0	17.375	12422000	10
O94457	O94457	C-5 sterol desaturase erg31	erg31	0	0	0	0	6449400	1664400	22463000	3388800	2	2	2	9	9	9	35.625	0	18.092	33965000	13
O94460	O94460	Probable queuine tRNA-ribosyltransferase	SPAC1687.19c	3654800	1377300	2359500	1078900	14988000	3445800	6874500	263730	4	4	4	12.4	12.4	12.4	45.176	0	18.128	34043000	14
O94461	O94461	Probable phosphatase C1687.21		32566000	11680000	10868000	3249100	257930000	18931000	16885000	850170	5	5	5	31.6	31.6	31.6	23.698	0	96.211	352960000	28
O94462	O94462	mRNA-binding protein puf3	puf3	19313000	30629000	20715000	26014000	68251000	8004200	76696000	10481000	10	10	10	16	16	16	81.068	0	165.65	260100000	63
O94464	O94464	Uncharacterized protein C23G7.06c	SPBC23G7.06c	145340000	135420000	95247000	77832000	128290000	13781000	101580000	19393000	9	9	9	14.6	14.6	14.6	87.111	0	323.31	716880000	142
O94465	O94465	Protein cms1	cms1	2995900	1800400	1393500	651650	0	0	0	0	1	1	1	3.2	3.2	3.2	31.625	0.0023072	1.6476	6841500	3
O94466	O94466	Probable Rho-GTPase-activating protein 7	rga7	24800000	232280000	87528000	112180000	388360000	83117000	253000000	26974000	7	7	7	11.4	11.4	11.4	76.678	0	70.467	1208200000	102
O94473	O94473	Uncharacterized membrane protein C1919.04	SPCC1919.04	425690	880420	268660	590520	0	292270	0	671660	2	2	2	9.8	9.8	9.8	28.924	0	3.1957	3129200	2
O94474	O94474	Superkiller protein 3	ski3	0	4139200	186060	0	3373900	906850	643470	568390	2	2	2	1.7	1.7	1.7	157.87	0	8.9509	9817900	7
O94475	O94475	Uncharacterized protein C1919.07	SPCC1919.07	0	0	0	0	89500000	28485000	54170000	1633400	2	2	2	5.8	5.8	5.8	24.048	0	11.656	173790000	19
O94476	O94476	Eukaryotic translation initiation factor 6	tif6	88275000	50753000	43950000	24663000	214580000	8085700	124020000	3223000	3	3	3	15.6	15.6	15.6	26.232	0	38.838	557550000	50
O94477	O94477	Myosin-52	myo52	34916000	41036000	21317000	92561000	124030000	28566000	142480000	17469000	7	7	7	4.2	4.2	4.2	175.15	0	131.02	502370000	76
O94479	O94479	Vacuolar membrane protease	SPCC1919.12c	24009000	5119600	240180	175670000	398360000	66653000	413090000	19217000	2	2	2	1.1	1.1	1.1	95.646	0	2.8659	1102400000	20
O94481	O94481	Transcription factor TFIIIB component B	bdp1	72659000	94354000	38544000	43025000	20711000	6284000	26557000	5016000	6	6	6	15	15	15	59.082	0	47.126	307150000	45
O94486	O94486	Chitin synthase regulatory factor 2	chr2	157490000	161740000	91605000	71690000	108160000	21451000	137300000	33510000	13	13	13	24.4	24.4	24.4	58.42	0	146.79	782950000	143
O94488	O94488	Microtubule organizer protein 1	mbo1	121830000	132100000	32924000	54901000	89664000	32105000	105900000	15988000	13	13	13	12	12	12	128.47	0	127.53	585410000	119
O94489	O94489	Elongation factor 3	tef3	5650700000	4090000000	2513300000	1773400000	8417200000	750130000	5202600000	486410000	58	58	58	59.4	59.4	59.4	115.8	0	323.31	28884000000	1427
O94495	O94495	Elongator complex protein 5	iki1	818130	768480	0	202440	0	0	0	0	1	1	1	4.5	4.5	4.5	35.703	0.00034507	2.5392	1789100	2
O94497	O94497	Uncharacterized serine-rich protein C18E5.07	SPBC18E5.07	2388700000	2159100000	1335100000	1323200000	1683600000	227200000	900470000	200740000	26	26	26	56.6	56.6	56.6	65.328	0	323.31	10218000000	551
O94501	O94501	T-complex protein 1 subunit alpha	cct1	171450000	104930000	84021000	55426000	322360000	26286000	190400000	11230000	25	25	25	47.7	47.7	47.7	60.046	0	163.46	966110000	145
O94504	O94504	Thioredoxin-2, mitochondrial	trx2	33987000	10764000	5426500	4822100	3454100	485230	7301000	759690	5	5	5	33.8	33.8	33.8	15.079	0	4.0953	66999000	11
O94505	O94505	3(2),5-bisphosphate nucleotidase	tol1	114400000	45591000	50693000	17921000	287390000	30867000	218770000	18617000	14	14	14	44.5	44.5	44.5	38.747	0	111.3	784250000	88
O94511	O94511	Putative enoyl reductase C646.07c	SPBC646.07c	35070000	42317000	11971000	6313000	51668000	1326600	24129000	473890	5	5	5	18.3	18.3	18.3	34.64	0	60.569	173270000	26
O94512	O94512	Oxysterol-binding protein-like protein 1	obp1	96818000	85402000	17302000	15782000	199020000	43224000	221550000	28188000	14	14	14	28.5	28.5	28.5	58.691	0	201.41	707290000	117
O94513	O94513	Eukaryotic translation initiation factor 3 subunit E	int6	152910000	108300000	71727000	65973000	79812000	3532400	57564000	7215400	11	11	11	30.1	30.1	30.1	57.114	0	212.3	547030000	79
O94514	O94514	Nucleolar protein 56	nop56	76650000	33381000	36140000	22810000	351510000	14618000	185100000	10114000	18	18	18	36.8	36.8	36.8	55.388	0	91.323	730330000	102
O94515	O94515	T-complex protein 1 subunit zeta	cct6	123130000	72787000	64033000	30716000	262000000	17138000	110330000	9052800	16	16	16	38.3	38.3	38.3	58.548	0	249.47	689180000	118
O94516	O94516	Peroxisomal membrane protein PEX16	pex16	1034500	3919100	0	3185200	0	0	0	0	2	2	2	7.1	7.1	7.1	43.104	0	7.5802	8138900	6
O94517	O94517	Probable proteasome subunit alpha type-1	SPBC646.16	124130000	51777000	40239000	20747000	213220000	10512000	235410000	4240000	9	9	9	42.6	42.6	42.6	26.539	0	94.896	700280000	73
O94519	O94519	Splicing factor spf30	spf30	56249000	99577000	199910	6943700	51181000	25819000	129290000	13037000	3	3	3	16.1	16.1	16.1	34.626	0	99.722	382300000	45
O94520	O94520	ER membrane protein complex subunit 4	SPCC1281.03c	0	27447000	330850	0	41480000	5848500	44303000	7359700	1	1	1	8.3	8.3	8.3	21.551	0	40.442	126770000	21
O94522	O94522	Chromatin structure-remodeling complex subunit rsc7	rsc7	46887000	41152000	71094000	58762000	8992900	5705200	11169000	7072300	3	3	3	11.3	11.3	11.3	44.008	0	34.369	250830000	28
O94523	O94523	Probable acyl-CoA desaturase	SPCC1281.06c	216100000	77017000	88739000	61047000	212500000	13906000	154120000	9241600	9	9	9	21.5	21.5	21.5	54.438	0	49.703	832670000	107
O94525	O94525	Uncharacterized ribonuclease C609.01	SPBC609.01	19399000	25863000	7797700	3492500	7220100	268210	12529000	535720	2	2	2	2.2	2.2	2.2	128.57	0	28.409	77106000	20
O94528	O94528	Caffeine resistance protein 5	caf5	0	0	0	0	4958000	685560	1927300	0	1	1	1	2.4	2.4	2.4	59.14	0	12.979	7570900	4
O94529	O94529	FACT complex subunit pob3	pob3	14097000	8741900	8218100	6756100	12566000	652110	9396600	1214600	6	6	6	17.8	17.8	17.8	57.456	0	53.558	61642000	26
O94530	O94530	Threonylcarbamoyl-AMP synthase	sua5	5601900	2884900	5593200	1975700	3102400	889040	0	0	4	4	4	11.8	11.8	11.8	44.773	0	7.6566	20047000	10
O94532	O94532	Formin-3	for3	28376000	34795000	19668000	28640000	3655800	298410	4768900	1355300	4	4	4	3.6	3.6	3.6	166.23	0	121.74	121560000	46
O94533	O94533	Elongator complex protein 2	elp2	11869000	3618500	2822900	1236200	5444600	66714	8092900	1321300	7	7	7	12.9	12.9	12.9	84.948	0	27.595	34473000	17
O94534	O94534	Spindle pole body component alp14	alp14	71650000	121460000	35942000	57726000	86408000	14647000	71094000	8445700	7	7	7	11.9	11.9	11.9	89.445	0	72.592	467370000	69
O94535	O94535	Uncharacterized protein C895.08c	SPCC895.08c	834460	1486500	642760	1199000	0	0	0	0	1	1	1	3.3	3.3	3.3	55.507	0	6.9835	4162700	4
O94536	O94536	Putative ATP-dependent RNA helicase ucp12	ucp12	17715000	24211000	739650	0	16104000	5173000	16796000	4072200	2	2	2	1	1	1	149.88	0	47.14	84811000	24
O94537	O94537	Serine/threonine-protein kinase ppk4	ppk4	0	0	0	0	34632000	8022600	9569000	0	1	1	1	1.2	1.2	1.2	121.22	0	12.759	52224000	6
O94538	O94538	U4/U6.U5 tri-snRNP-associated protein snu66	snu66	697660	596690	557640	165530	6104400	219580	5097000	1521000	3	3	3	7.2	7.2	7.2	74.733	0	18.349	14960000	10
O94544	O94544	Leukotriene A-4 hydrolase homolog	SPCC1322.05c	19849000	7645100	2054500	1809900	15120000	3298000	18508000	2943100	7	7	7	11.1	11.1	11.1	69.521	0	69.206	71227000	26
O94547	O94547	Serine/threonine-protein kinase srk1	srk1	2850900	1264000	2435200	3336200	8897800	1587900	1709400	354180	3	3	3	9.5	9.5	9.5	66.135	0	34.015	22435000	10
O94548	O94548	Maintenance of telomere capping protein 1	SPCC1322.09	17609000	50423000	33529000	41522000	124900000	29236000	93228000	32886000	8	8	8	20	20	20	50.886	0	280.8	423330000	109
O94550	O94550	Prohibitin-2	phb2	19793000	7034500	7339700	3543300	24114000	3812200	17252000	2808500	6	6	6	21.5	21.5	21.5	32.338	0	13.435	85697000	28
O94552	O94552	Fumarate hydratase, mitochondrial	fum1	40439000	24208000	16685000	8142700	47950000	335410	21616000	335650	7	7	7	13.7	13.7	13.7	56.321	0	114.95	159710000	38
O94559	O94559	Uncharacterized protein C23C4.05c	SPAC23C4.05c	2585900	349930	568800	0	9034700	3728300	7479600	1271600	6	6	6	9.7	9.7	9.7	49.532	0	4.4648	25019000	11
O94560	O94560	Uncharacterized WD repeat-containing protein C1773.01	SPBC1773.01	4666300	3260500	0	296600	159750000	32725000	16406000	3805200	4	4	4	7.2	7.2	7.2	69.494	0	38.673	220910000	17
O94561	O94561	Peroxiredoxin C1773.02c	SPBC1773.02c	9612900	5653400	4411200	2048200	368200	59598	133870	59826	3	3	3	16.9	16.9	16.9	21.164	0	4.2186	22347000	15
O94563	O94563	Putative uncharacterized oxidoreductase C1773.04	SPBC1773.04	33137000	23909000	13525000	8491900	102060000	7118100	62064000	6226200	14	14	14	38.4	38.4	38.4	37.806	0	162.32	256530000	58
O94567	O94567	Probable asparagine--tRNA ligase, cytoplasmic	nrs1	175290000	198180000	54115000	40160000	341890000	43592000	190800000	34964000	17	17	17	39.4	39.4	39.4	63.869	0	284.17	1079000000	151
O94577	O94577	Reduced meiotic recombination protein C1442.04c	SPCC1442.04c	0	0	0	0	2748700	413250	8339000	2685100	2	2	2	4.8	4.8	4.8	55.842	0	5.3551	14186000	4
O94578	O94578	Uncharacterized protein C1442.05c	SPCC1442.05c	0	0	0	0	5891700	544930	1730500	335670	2	2	2	13	13	13	20.036	0.0032605	1.4615	8502800	1
O94579	O94579	Probable proteasome subunit alpha type-2	pre8	37117000	19900000	17864000	9339900	9624600	2278200	37955000	1021500	4	4	4	18.4	18.4	18.4	26.404	0	9.0581	135100000	23
O94581	O94581	Cytochrome c oxidase subunit 6B	cox12	17321000	13833000	7930400	962170	41812000	0	39754000	495490	5	5	5	46.5	46.5	46.5	10.264	0	23.658	122110000	23
O94582	O94582	Probable anthranilate synthase component 1	trp3	95333000	63710000	42522000	29491000	124600000	17856000	74900000	6192100	15	15	15	30.3	30.3	30.3	54.959	0	47.806	454600000	85
O94586	O94586	Hit family protein 1	hnt1	35871000	15295000	20791000	11202000	12483000	4107600	49711000	478950	4	4	4	38.3	38.3	38.3	14.58	0	8.9077	149940000	18
O94589	O94589	RanBD1 domain-containing protein C584.03c	SPCC584.03c	74146000	95927000	55659000	41731000	32939000	8270000	18091000	5414100	5	5	5	12.7	12.7	12.7	61.284	0	58.395	332180000	43
O94590	O94590	Protein transport protein sec1	sec1	9344100	18945000	921680	9302000	199000000	39236000	152510000	29331000	5	5	5	8.9	8.9	8.9	79.637	0	124.64	458590000	61
O94591	O94591	Uncharacterized membrane protein C622.01c	SPCC622.01c	0	0	0	0	3307800	316890	665910	119670	1	1	1	6.7	6.7	6.7	17.106	0.00034578	2.6264	4410200	3
O94598	O94598	Exocyst complex component sec5	sec5	0	194120000	54869000	0	110100000	14277000	23092000	9095500	2	2	2	2	2	2	92.71	0.0026255	1.5655	405550000	22
O94601	O94601	Uncharacterized protein C622.14	SPCC622.14	183840000	198540000	126810000	44564000	133990000	140530000	57819000	139790000	9	9	9	34.6	34.6	34.6	35.518	0	323.31	1025900000	74
O94603	O94603	Putative JmjC domain-containing histone demethylation protein 1	jhd1	0	0	0	0	5592400	281340	3010400	1103700	2	2	2	1.8	1.8	1.8	108.65	0	40.393	9987700	5
O94607	O94607	Siderophore iron transporter 2	str2	8643400	15166000	30442000	25460000	32484000	7881700	20635000	5055500	3	3	3	6	6	6	66.121	0	69.625	145770000	45
O94609	O94609	Ubiquitin-activating enzyme E1 1	ptr3	89490000	54685000	59946000	47029000	249470000	21209000	193950000	20183000	24	24	24	28.5	28.5	28.5	112.95	0	323.31	735970000	131
O94613	O94613	NADPH-dependent diflavin oxidoreductase 1	tah18	651390	0	0	0	0	0	0	0	1	1	1	1.5	1.5	1.5	67.266	0.0073907	1.2594	651390	1
O94614	O94614	Chitin synthase regulatory factor 4	chr4	520240	0	5530200	34888000	215780000	29754000	188310000	18340000	8	8	8	16.7	16.7	16.7	70.015	0	154.35	493120000	69
O94616	O94616	DNA-directed RNA polymerases I and III subunit RPAC1	rpc40	61140000	31734000	20431000	22626000	78139000	8382900	107640000	4615700	9	9	9	25.3	25.3	25.3	39.154	0	41.523	334710000	52
O94617	O94617	Probable UDP-N-acetylglucosamine pyrophosphorylase	uap1	1219300	705290	1316100	339040	19037000	0	13721000	1049800	2	2	2	4	4	4	53.121	0	4.0062	37387000	2
O94619	O94619	Adhesion defective protein 2	adn2	255940000	185080000	92533000	86892000	42260000	6680500	32096000	11072000	7	7	7	12.1	12.1	12.1	81.158	0	67.359	712550000	83
O94622	O94622	Uncharacterized alpha-1,2-galactosyltransferase C1289.13c	SPBC1289.13c	0	0	0	0	1228200	120550	635070	233060	1	1	1	4.3	4.3	4.3	43.117	0	6.6322	2216900	2
O94623	O94623	DNA repair protein rev1	rev1	0	0	3529700	1131500	0	0	0	0	1	1	1	1.2	1.2	1.2	106.52	0.007074	1.2711	4661200	1
O94624	O94624	Mitochondrial import inner membrane translocase subunit tim54	tim54	1647200	1327800	840350	591400	10313000	735170	7411100	780640	2	2	2	6.3	6.3	6.3	39.803	0	8.0222	23646000	6
O94625	O94625	DnaJ-related protein spj1	spj1	12620000	7936700	6085300	4461200	25876000	2651700	22109000	970180	6	6	6	17.8	17.8	17.8	42.383	0	36.087	82710000	23
O94628	O94628	Uncharacterized methyltransferase C1347.09	SPBC1347.09	14170000	338840	873310	522990	1527400	0	0	0	3	3	3	14.4	14.4	14.4	31.71	0	9.4478	17432000	4
O94634	O94634	Threonine dehydratase, mitochondrial	SPBC1677.03c	101790000	66523000	47085000	28913000	176260000	4265100	94155000	4022600	15	15	15	27	27	27	66.543	0	161.91	523020000	85
O94636	O94636	tRNA (guanine(10)-N2)-methyltransferase	trm11	16235000	23269000	8761600	13834000	3437200	460520	1094600	449820	1	1	1	2.6	2.6	2.6	53.589	0	17.109	67542000	15
O94639	O94639	Zinc-regulated transporter 1	zrt1	0	0	0	0	8077800	2777300	18688000	10009000	3	3	3	11	11	11	45.271	0	23.518	39551000	22
O94640	O94640	NAD-dependent histone deacetylase sir2	sir2	3317600	35041000	10171000	17981000	7694900	3250900	7581400	4147400	2	2	2	9.1	9.1	9.1	53.442	0	27.381	89185000	16
O94641	O94641	Heat shock protein 104	hsp104	59158000	28071000	20847000	12969000	181060000	89898000	47062000	5253700	21	21	21	28.7	28.7	28.7	100.51	0	85.199	444320000	93
O94642	O94642	tRNA-specific adenosine deaminase subunit tad2	tad2	2935000	1327200	465730	700890	7184000	862770	3056700	598750	4	4	4	11.3	11.3	11.3	43.603	0	8.26	17131000	7
O94643	O94643	Kinetochore protein mis17	mis17	1453900	2528500	3794200	3612700	14917000	3792800	14342000	3079000	3	3	3	10.4	10.4	10.4	49.665	0	30.055	47521000	13
O94645	O94645	Uncharacterized protein C21.03c	SPBC21.03c	5376000	2601900	0	0	6339400	2193600	0	0	2	2	2	11.3	11.3	11.3	28.142	0.0013298	1.8199	16511000	6
O94649	O94649	Autophagy-related protein 2	atg2	0	0	0	0	927090	0	216880	134480	1	1	1	0.8	0.8	0.8	184.31	0	5.1754	1278400	1
O94650	O94650	Ubiquitin-like modifier hub1	hub1	30565000	16461000	12404000	5901800	28107000	160530	45630000	718120	2	2	2	27.4	27.4	27.4	8.4347	0	13.883	139950000	21
O94651	O94651	Syntaxin pep12	pep12	799020	990150	8902300	2480000	18163000	475050	11641000	2436900	4	4	4	16	16	16	29.56	0	12.629	45888000	16
O94653	O94653	Ribosome biogenesis protein bms1	bms1	17740000	9395000	9070900	9982700	71666000	21814000	65341000	9613100	20	20	20	16.4	16.4	16.4	127.64	0	105.68	214620000	90
O94655	O94655	GTP-binding protein ypt7	ypt7	20728000	11962000	6053900	5779900	26660000	352290	12188000	1610200	7	7	6	42.9	42.9	38	22.994	0	33.128	85334000	19
O94657	O94657	DnaJ protein homolog xdj1	xdj1	90565000	20483000	976120	0	175560000	31497000	24300000	5596600	6	6	6	15	15	15	46.126	0	92.185	348980000	30
Q92365;O94658	Q92365;O94658	60S ribosomal protein L36-A;60S ribosomal protein L36-B	rpl36a;rpl36b	441820000	244500000	363010000	216300000	1613400000	67992000	1345800000	45814000	7	7	7	45.5	45.5	45.5	11.263	0	114.37	4338600000	143
O94659	O94659	Probable nucleolar GTP-binding protein 1	nog1	169060000	74778000	62869000	25705000	376530000	54110000	243460000	31471000	26	26	26	45.2	45.2	45.2	72.798	0	323.31	1038000000	206
O94661	O94661	GTPase-activating protein gyp10	gyp10	0	0	0	0	12887000	2586700	15624000	2270200	1	1	1	5.1	5.1	5.1	42.548	0	19.034	33367000	17
O94664	O94664	Meiotically up-regulated gene 166 protein	mug166	88391000	64379000	51050000	34075000	31461000	2715400	9541600	3890800	4	4	4	16.2	16.2	16.2	25.915	0	53.951	285500000	35
O94666	O94666	DNA-directed RNA polymerase III subunit rpc1	rpc1	1324400	732670	609160	539270	13763000	1755000	8333900	523300	5	5	5	2.9	2.9	2.9	157.56	0	12.809	27581000	7
O94667	O94667	RNA polymerase-associated protein C651.09c	SPBC651.09c	152500000	154270000	88834000	74047000	3294400	2468400	12072000	2166400	12	12	12	22.1	22.1	22.1	63.679	0	45.458	489650000	83
O94669	O94669	AP-3 complex subunit mu	apm3	1096300	1937300	1153100	2687100	0	0	0	0	1	1	1	3.8	3.8	3.8	48.422	0	8.8819	6873900	2
O94670	O94670	Uncharacterized protein C651.12c	SPBC651.12c	14548000	69504000	3308600	1153300	158570000	27133000	125840000	9981400	4	4	4	10.6	10.6	10.6	30.451	0	13.245	410040000	30
O94671	O94671	Probable homoserine dehydrogenase	SPBC776.03	338380000	276260000	165170000	139720000	1007700000	43651000	568730000	26483000	20	20	20	62.2	62.2	62.2	40.037	0	307.41	2566100000	155
O94672	O94672	Protein transport protein sec23-2	sec232	8804800	7849900	10285000	6188900	19831000	891320	4547700	342230	9	8	8	14.6	13.1	13.1	85.381	0	56.553	58740000	29
O94673	O94673	Uncharacterized membrane protein C776.05	SPBC776.05	0	0	1152800	1665700	3781100	206380	1327900	0	2	2	2	6.2	6.2	6.2	47.49	0	3.0636	8134000	2
O94675	O94675	Mitochondrial acidic protein mam33	SPBC776.07	0	0	0	0	9337400	387800	3903300	1368300	3	3	3	14.1	14.1	14.1	30.616	0	33.518	14997000	6
O94676	O94676	U3 small nucleolar RNA-associated protein 22	utp22	10080000	9160200	3928400	391530	22505000	780600	19813000	1077900	9	9	9	10.5	10.5	10.5	126.08	0	70.193	67737000	25
O94681	O94681	Probable dihydrolipoyllysine-residue succinyltransferase component of 2-oxoglutarate dehydrogenase complex, mitochondrial	kgd2	28474000	8477000	4063300	1961800	50511000	11949000	13193000	766190	12	12	12	28.3	28.3	28.3	48.964	0	25.719	119390000	29
O94682	O94682	Uncharacterized protein C776.16	SPBC776.16	10992000	13865000	698390	1859600	13036000	0	11711000	289610	3	3	3	9.9	9.9	9.9	28.725	0	14.371	52452000	15
O94683	O94683	Ribosomal RNA-processing protein 7	rrp7	12432000	3299500	0	984320	0	0	1714300	0	5	5	5	23.9	23.9	23.9	27.974	0	7.8226	18430000	7
O94684	O94684	RNA polymerase II transcription factor B subunit 3	pmh1	6021500	10680000	4212000	5759900	251210	61844	1404200	1255000	3	3	3	15.4	15.4	15.4	36.674	0	15.742	29645000	12
O94685	O94685	UBA domain-containing protein 8	ucp8	143580000	104290000	11980000	12132000	120310000	19683000	76038000	32712000	20	20	20	30.6	30.6	30.6	91.118	0	254.37	520730000	105
O94686	O94686	60S ribosomal protein L43-B	rpl43b	847580	3690700	59679	212600	108390000	23814000	119640000	123590	4	4	2	36.2	36.2	26.6	10.38	0	39.016	256780000	17
O94687	O94687	RNA-induced transcriptional silencing complex protein tas3	tas3	2061900	2518400	0	0	31439000	895340	12036000	334710	2	2	2	5.6	5.6	5.6	63.055	0	14.247	49286000	8
O94691	O94691	Lid2 complex component jmj3	jmj3	0	0	0	0	41784000	4945500	32701000	14836000	4	4	4	9.4	9.4	9.4	84.929	0	77.444	94266000	21
O94692	O94692	RuvB-like helicase 2	rvb2	161120000	117570000	103620000	55601000	174320000	16602000	113740000	10248000	19	19	19	45.2	45.2	45.2	51.561	0	123.96	752820000	117
O94693	O94693	LIN1-like protein	SPBC83.09c	9233400	12362000	618870	838390	27166000	1354300	43319000	7897300	4	4	4	9.1	9.1	9.1	47.387	0	64.466	102790000	41
O94694	O94694	UPF0620 protein C83.10	SPBC83.10	6141600	1720000	1603300	0	10270000	0	4212000	0	2	2	2	9	9	9	21.528	0	2.7793	23947000	5
O94695	O94695	Putative transporter C83.11	SPBC83.11	4395000	9263900	2632800	3093700	66447000	4823500	15465000	3267100	5	5	5	10.9	10.9	10.9	50.343	0	99.932	109390000	22
O94698	O94698	Ribosome biogenesis protein nsa1	nsa1	13315000	7492800	13184000	7071900	35469000	1764400	27230000	1292200	7	7	7	19.1	19.1	19.1	43.767	0	33.385	106820000	24
O94699	O94699	Mitochondrial outer membrane protein C83.16c	SPBC83.16c	9277600	3637100	1901200	1214200	191340000	56414000	50105000	10576000	10	10	10	17.9	17.9	17.9	63.484	0	118.17	324460000	64
O94700	O94700	Multiprotein-bridging factor 1	mbf1	224300000	104270000	102570000	54812000	357260000	32229000	464040000	32678000	8	8	8	54.1	54.1	54.1	15.979	0	50.539	1372200000	83
O94701	O94701	Ingression protein fic1	fic1	0	0	0	0	0	0	28071000	305880	1	1	1	5.5	5.5	5.5	30.855	0.00034341	2.4548	28377000	1
O94702	O94702	Putative endoplasmic reticulum metallopeptidase 1	erm1	65183000	28113000	27660000	11696000	53336000	12829000	25614000	2101200	7	7	7	9.4	9.4	9.4	91.841	0	50.34	226530000	46
O94703	O94703	DNA-directed RNA polymerase I subunit RPA12	rpa12	7011400	3668300	8197500	6269100	18017000	791260	14950000	483560	3	3	3	28.6	28.6	28.6	13.116	0	8.3379	59389000	12
O94704	O94704	INO80 complex subunit 3	iec3	148420000	175290000	182300000	157890000	294950000	78873000	220890000	42838000	4	4	4	30.4	30.4	30.4	18.765	0	83.449	1301500000	65
O94706	O94706	Transcription initiation factor TFIID subunit 8	taf8	12428000	3218100	5405400	1863100	0	0	0	0	2	2	2	10.4	10.4	10.4	25.003	0	4.1923	22914000	5
O94707	O94707	Transcriptional regulatory protein rxt3	rxt3	72407000	48084000	47968000	46174000	21129000	1600000	12015000	2595000	7	7	7	19.7	19.7	19.7	39.421	0	50.674	251970000	48
O94708	O94708	Uncharacterized protein C1259.08	SPCC1259.08	66110000	57266000	49430000	44438000	29141000	12432000	60519000	3195400	6	6	6	11.4	11.4	11.4	43.005	0	20.797	322530000	74
O94709	O94709	Probable pyruvate dehydrogenase protein X component, mitochondrial	SPCC1259.09c	22414000	13417000	7037400	3820300	40546000	3545100	47440000	1883200	10	10	10	24.3	24.3	24.3	50.883	0	61.944	140100000	34
O94714	O94714	Protein spt2	spt2	1738800	1912900	246770	0	845960	635860	2791900	837340	3	3	3	9.4	9.4	9.4	45.635	0	14.889	9009500	8
O94715	O94715	40S ribosomal protein S15-A	rps15a	377800000	134370000	73037000	72230000	1259600000	248610000	728810000	38873000	11	11	5	60.1	60.1	16.3	17.519	0	88.783	2933300000	187
O94720	O94720	GATA zinc finger domain-containing protein C1393.08	SPCC1393.08	19945000	27547000	13118000	22549000	16124000	3435100	12748000	2385000	5	5	5	13.8	13.8	13.8	60.351	0	120.7	117850000	39
O94721	O94721	RWD domain-containing protein C1393.09c	SPCC1393.09c	16347000	6519100	6402900	3980800	14229000	1601500	11058000	1124700	6	6	6	33	33	33	24.688	0	26.78	61264000	24
O94722	O94722	Copper transport protein ctr4	ctr4	36435000	37113000	38100000	5602200	127590000	87403000	117480000	47391000	4	4	4	11.1	11.1	11.1	32.02	0	87.762	497110000	79
O94723	O94723	54S ribosomal protein L20, mitochondrial	mrpl20	6387400	2904600	2903500	876500	10618000	525800	1718400	424450	2	2	2	10.7	10.7	10.7	22.698	0	6.442	26359000	11
O94725	O94725	Protein-glutamate O-methyltransferase C1393.13	SPCC1393.13	3894200	3434900	1942900	1129900	4672400	0	9484800	82995	7	7	7	16.5	16.5	16.5	50.117	0	11.017	24642000	9
O94730	O94730	Uncharacterized protein C1604.18c	SPBC1604.18c	379380	0	422790	4072000	0	0	0	0	2	2	2	6.7	6.7	6.7	50.787	0	8.9643	4874100	4
O94733	O94733	Uncharacterized protein C191.01		24735000	26754000	14155000	71098000	399040000	60566000	341680000	32557000	6	6	6	32	32	32	20.178	0	28.147	970590000	45
O94740	O94740	Hsp90 co-chaperone Cdc37	cdc37	34841000	65823000	41593000	198530000	267990000	121540000	464440000	153410000	13	13	13	23.2	23.2	23.2	52.553	0	323.31	1348200000	192
O94744	O94744	Glucose receptor protein git3	git3	0	0	0	0	6857000	1103600	0	1489600	1	1	1	2.4	2.4	2.4	53.86	0	3.552	9450200	2
O94745	O94745	Probable mitochondrial-processing peptidase subunit alpha	mas2	14620000	6528300	3396600	1545800	3061000	258990	1750900	106140	4	4	4	7.6	7.6	7.6	55.577	0	7.6916	31268000	20
O94751	O94751	Checkpoint serine/threonine-protein kinase bub1	bub1	36416000	94470000	25959000	37738000	198100000	48318000	409070000	16729000	11	11	11	14.1	14.1	14.1	118.35	0	111.31	866800000	82
O94752	O94752	Enhancer of mRNA-decapping protein 3	edc3	0	0	618880	1522600	216680000	48270000	230630000	6020200	1	1	1	2.4	2.4	2.4	49.218	0	8.4249	503750000	14
O94756	O94756	Meiotic expression up-regulated protein 14	meu14	0	0	0	0	5699300	0	3855300	0	1	1	1	6.3	6.3	6.3	37.392	0	18.374	9554600	2
P00046	P00046	Cytochrome c	cyc1	89624000	54881000	2626800	2677900	562420000	51074000	311570000	21383000	10	10	10	64.2	64.2	64.2	12.021	0	102.47	1096300000	69
P00332	P00332	Alcohol dehydrogenase	adh1	6067000000	2597000000	2088600000	982480000	9362600000	652390000	5518500000	351720000	23	23	23	71.7	71.7	71.7	37.396	0	323.31	27620000000	586
P01129	P01129	Start control protein cdc10	cdc10	635520	930680	891620	449500	1407900	1057500	1712600	881950	2	2	2	3.5	3.5	3.5	85.512	0	6.2149	7967200	7
P04551	P04551	Cyclin-dependent kinase 1	cdc2	35677000	13324000	12314000	4705700	25450000	1692000	14953000	3192900	8	8	7	28.3	28.3	25.6	34.358	0	43.66	111310000	29
P04688	P04688	Tubulin alpha-1 chain	nda2	138810000	79398000	58128000	30991000	224860000	18461000	176660000	9927900	13	13	8	38.9	38.9	23.3	51.152	0	63.983	737230000	108
P04689	P04689	Tubulin alpha-2 chain	tub1	31650000	48823000	15510000	13264000	48428000	3739800	42804000	3666400	10	5	5	31.2	15.4	15.4	50.535	0	24.339	207880000	28
P04909	P04909	Histone H2A-alpha	hta1	452750000	408810000	267060000	215910000	103620000	1443600	22914000	9788200	5	1	1	37.9	6.1	6.1	13.878	0	3.2223	1482300000	36
P04910	P04910	Histone H2A-beta	hta2	146390000	219800000	101590000	68768000	385790000	32591000	326520000	9506500	6	6	2	40.5	40.5	26	13.776	0	94.13	1291000000	65
P04913	P04913	Histone H2B-alpha	htb1	212530000	150520000	126240000	59267000	653240000	45522000	363460000	11638000	5	5	5	40.5	40.5	40.5	13.819	0	35.473	1622400000	60
P05219;CON__ENSEMBL:ENSBTAP00000025008	P05219	Tubulin beta chain	nda3	24388000	25819000	16416000	11459000	248750000	33428000	258440000	17651000	11	11	11	29.7	29.7	29.7	49.471	0	111.37	636350000	81
P05733;P59289	P05733;P59289	60S ribosomal protein L37-B;60S ribosomal protein L37-A	rpl37b;rpl37a	412360000	219930000	212230000	121660000	262300000	15605000	165170000	5040000	3	3	3	35.2	35.2	35.2	10.087	0	22.371	1414300000	55
P05734;O42699	P05734;O42699	60S ribosomal protein L19-A;60S ribosomal protein L19-B	rpl19a;rpl19b	940180000	561940000	351140000	178050000	2926700000	409950000	2027100000	121990000	13	13	13	42	42	42	22.723	0	216.58	7517000000	238
P05764	P05764	40S ribosomal protein S21	rps21	25483000	30770000	15204000	5637900	126860000	6284600	26758000	6561400	4	4	4	42.5	42.5	42.5	9.6166	0	41.15	243560000	45
P05767	P05767	60S ribosomal protein L39	rpl39	0	0	0	0	45855000	619890	61271000	0	1	1	1	19.6	19.6	19.6	6.3084	0	6.1127	107750000	2
P05933	P05933	Calmodulin	cam1	85224000	43841000	83548	0	187700000	38174000	122500000	38382000	7	7	7	49.3	49.3	49.3	16.905	0	323.31	515900000	72
P06652	P06652	M-phase inducer phosphatase	cdc25	73244000	73862000	64550000	46375000	41553000	10138000	50483000	8140700	9	9	9	24.8	24.8	24.8	66.565	0	100.21	368350000	74
P07334	P07334	Mitosis inducer protein kinase cdr1	cdr1	49498000	59922000	26139000	33588000	9224700	3438500	4473900	998810	6	6	6	10.6	10.6	10.6	66.954	0	49.182	187280000	57
P07527	P07527	Mitosis inhibitor protein kinase wee1	wee1	4686200	6302700	0	0	5699200	331540	4502900	476790	2	2	2	5.1	5.1	5.1	96.26	0	20.224	21999000	5
P07669	P07669	Triosephosphate isomerase	tpi1	3665400000	3045700000	1655700000	1129200000	10315000000	736080000	6472300000	369590000	18	18	18	59.8	59.8	59.8	27.227	0	271.04	27389000000	505
P07799	P07799	DNA topoisomerase 1	top1	6360700	56195000	37319000	56071000	614050000	93794000	370280000	85304000	16	16	16	15.5	15.5	15.5	93.979	0	323.31	1319400000	214
P08091	P08091	Acid phosphatase	pho1	15119000	13037000	1200600	84370	23646000	1072800	9873400	686600	4	4	4	14.6	14.6	14.6	50.557	0	49.116	64720000	15
P08094	P08094	60S acidic ribosomal protein P2-alpha	rpp201	567080000	1100600000	858090000	723920000	775140000	117930000	1167800000	95498000	8	8	4	98.2	98.2	61.8	11.158	0	323.31	5406100000	236
P08096	P08096	DNA topoisomerase 2	top2	565820000	368440000	109370000	119270000	316800000	51885000	135510000	51973000	19	19	19	14.6	14.6	14.6	167.89	0	243.61	1719100000	227
P08463	P08463	Cyclin-dependent kinases regulatory subunit	suc1	7805900	2966000	1432200	1262900	8514200	2029900	10925000	1581800	4	4	4	34.5	34.5	34.5	13.446	0	6.3977	36518000	11
P08647	P08647	Ras-like protein 1	ras1	21046000	25370000	13100000	12616000	7019300	115420	7120200	93176	4	4	4	21	21	21	24.734	0	39.513	86480000	15
P08965	P08965	Meiosis protein mei2	mei2	5016100	18060000	8831800	3551300	56309000	14368000	26301000	4366500	7	7	7	13.2	13.2	13.2	82.676	0	90.836	136800000	34
P09322	P09322	Histone H4	hhf1	32121000	35460000	53952000	11575000	769820000	30212000	483170000	16186000	6	6	6	39.8	39.8	39.8	11.423	0	56.158	1432500000	46
P09627	P09627	Plasma membrane ATPase 1	pma1	1293300000	1380600000	915380000	453860000	4915300000	404090000	2708900000	243440000	37	37	29	41.8	41.8	35.3	99.883	0	323.31	12315000000	668
P09988;P10651	P09988;P10651	Histone H3.1/H3.2;Histone H3.3	hht1;hht3	136420000	162270000	54405000	50149000	243470000	29967000	421040000	15240000	3	3	3	16.9	16.9	16.9	15.357	0	4.9958	1113000000	37
P0C8R3;P0C016;P0CG72	P0C8R3;P0C016;P0CG72	Ubiquitin-40S ribosomal protein S27b;Ubiquitin;40S ribosomal protein S27b;Ubiquitin-40S ribosomal protein S27a;Ubiquitin;40S ribosomal protein S27a;Polyubiquitin;Ubiquitin	ubi5;ubi3;ubi4	347960000	227100000	57710000	34022000	2332600000	318890000	1579700000	90883000	8	8	4	42	42	13.3	17.215	0	104.4	4988900000	259
P0CAN9	P0CAN9	Uncharacterized protein PB1A10.16, mitochondrial	SPAPB1A10.16	4200000	1995200	2872900	2344700	10981000	114910	1152900	207310	2	2	2	19.6	19.6	19.6	16.838	0	23.453	23869000	9
P0CT55;P0CT54;P0CT53	P0CT55;P0CT54;P0CT53			6107200000	4280900000	2441000000	1454100000	22922000000	1814700000	14656000000	761340000	38	38	38	64.6	64.6	64.6	49.674	0	323.31	54436000000	883
P0CT57;P0CT56	P0CT57;P0CT56			1417300000	902700000	747080000	518080000	1927200000	185440000	1351800000	77940000	8	8	8	48.2	48.2	48.2	14.699	0	169.09	7127600000	264
P0CT59;P0CT58	P0CT59;P0CT58			179090000	151050000	94272000	53208000	885340000	298480000	764690000	109560000	12	12	12	73.8	73.8	73.8	14.76	0	323.31	2535700000	194
P0CT61;P0CT60	P0CT61;P0CT60			547530000	296270000	348620000	313200000	1981200000	51018000	1395200000	19381000	10	10	10	67.6	67.6	67.6	14.882	0	150.95	4952500000	175
P0CT63;P0CT62	P0CT63;P0CT62			635900000	362390000	383280000	180480000	968750000	112030000	974170000	41306000	5	5	5	45.9	45.9	45.9	6.9101	0	13.528	3658300000	60
P0CT65;P0CT64	P0CT65;P0CT64			478630000	276480000	149890000	63279000	1317600000	106010000	1149700000	26107000	13	13	13	62.1	62.1	62.1	15.395	0	49.996	3567700000	105
P0CT67;P0CT66	P0CT67;P0CT66			1580000000	956170000	429350000	264970000	3593400000	231350000	1903200000	186070000	10	10	10	58.6	58.6	58.6	17.435	0	128.45	9144500000	223
P0CT69;P0CT68	P0CT69;P0CT68			889510000	436800000	436500000	231700000	4489900000	362470000	3573600000	86610000	18	18	18	63.1	63.1	63.1	20.599	0	161.45	10507000000	209
P0CT72;P0CT71;P0CT70	P0CT72;P0CT71;P0CT70			1638400000	774230000	459780000	337950000	14742000000	1624600000	5170700000	251560000	13	13	13	58.5	58.5	58.5	27.1	0	197.23	24999000000	456
P0CT74;P0CT73	P0CT74;P0CT73			838130000	769980000	344400000	227700000	3446900000	223170000	2393900000	83920000	13	13	13	65.1	65.1	65.1	17.5	0	154.6	8328100000	266
P0CT76;P0CT75	P0CT76;P0CT75			273940000	318570000	103260000	45670000	1070100000	166710000	613350000	22855000	9	9	9	58.7	58.7	58.7	15.655	0	36.704	2614400000	94
P0CT78;P0CT77	P0CT78;P0CT77			766910000	721370000	432450000	270350000	1692700000	101580000	1125300000	48030000	9	9	9	52.9	52.9	52.9	19.891	0	141.97	5158700000	171
P0CT80;P0CT79	P0CT80;P0CT79			843610000	494840000	92676000	57743000	795300000	64076000	265860000	86155000	6	6	6	64.7	64.7	64.7	7.6638	0	53.847	2700300000	135
P0CT84;P0CT83	P0CT84;P0CT83			1539700000	1058500000	815310000	498220000	1530800000	192370000	1402000000	124790000	12	12	12	70.9	70.9	70.9	17.666	0	224.64	7161600000	203
P10506	P10506	Protein kinase byr1	byr1	1294000	839990	328170	0	5509500	1901900	10174000	449670	2	2	2	7.6	7.6	7.6	38.188	0	45.375	20498000	11
P10815	P10815	G2/mitotic-specific cyclin cdc13	cdc13	29160000	19563000	2322000	1033200	43836000	17416000	41294000	3594400	4	4	4	10.2	10.2	10.2	55.609	0	30.643	158220000	22
P10989	P10989	Actin	act1	1395600000	837140000	537320000	251220000	5425100000	359400000	3066700000	235760000	21	21	21	67.5	67.5	67.5	41.764	0	323.31	12108000000	445
P11620	P11620	GTP-binding protein ypt1	ypt1	55330000	50039000	20639000	16204000	151420000	12244000	115000000	3440600	8	8	7	39.4	39.4	34	22.816	0	88.784	424320000	56
P12000	P12000	DNA ligase 1	cdc17	1907600	1018200	816350	237130	18748000	1734200	13721000	0	5	5	5	6.6	6.6	6.6	86.58	0	24.747	38183000	7
P13681	P13681	Serine/threonine-protein phosphatase PP1-1	dis2	9280900	53229000	3355200	1136700	128630000	5681500	50635000	3798100	8	8	7	27.5	27.5	24.8	37.636	0	51.961	255740000	29
P14068	P14068	Exportin-1	xpo1	52784000	31703000	11616000	9393700	47647000	6611200	24656000	4165700	13	13	13	12.2	12.2	12.2	123.57	0	37.127	188580000	52
P14605	P14605	Adenylate cyclase	cyr1	147860000	159020000	19710000	274640	156460000	40052000	169760000	17624000	6	6	6	5.1	5.1	5.1	190.33	0	28.595	710760000	42
P14965	P14965	Orotidine 5-phosphate decarboxylase	ura4	43058000	18655000	18830000	8712800	46759000	7151800	27150000	3140700	12	12	12	40.2	40.2	40.2	29.361	0	54.157	173460000	68
P15398	P15398	DNA-directed RNA polymerase I subunit rpa1	rpa1	167900000	185580000	96384000	113710000	93255000	30630000	146240000	44720000	29	29	28	19.8	19.8	19.2	189.24	0	323.31	878420000	143
P15567	P15567	Phosphoribosylaminoimidazole carboxylase	ade6	47448000	22217000	18394000	8180300	124290000	4174500	67967000	3697300	13	13	13	32.2	32.2	32.2	60.013	0	46.79	296370000	39
P17476;P17477	P17476;P17477	60S acidic ribosomal protein P1-alpha 1;60S acidic ribosomal protein P1-alpha 3	rpa1;rpa3	0	0	727810	1132000	6266400	210130	21328000	1332800	4	2	2	63.3	49.5	49.5	11.141	0	43.131	30997000	16
P17478	P17478	60S acidic ribosomal protein P2-beta	rpp202	27757000	32003000	41588000	39743000	27355000	941990	39890000	2657800	4	3	3	60.9	49.1	49.1	11.12	0	80.895	211930000	43
P17608	P17608	GTP-binding protein ryh1	ryh1	1372900	1590100	655550	0	19812000	0	7618200	383740	2	2	2	10.9	10.9	10.9	23.136	0	12.524	31433000	4
P17609	P17609	GTP-binding protein ypt2	ypt2	7886500	5121100	1526000	945180	2596100	0	4537700	0	4	3	3	27.5	22	22	22.755	0	25.147	22613000	6
P17610	P17610	GTP-binding protein ypt3	ypt3	65619000	31179000	21973000	12098000	108100000	4160800	70202000	3279200	9	9	9	44.9	44.9	44.9	23.861	0	25.314	316610000	35
P17937	P17937	60S ribosomal protein L7-A	rpl7a	19353000	11630000	2957400	783590	31413000	1837800	25696000	1014700	8	8	8	28.5	28.5	28.5	29.165	0	29.446	94685000	20
P18253	P18253	Peptidyl-prolyl cis-trans isomerase	ppi1	223110000	586010000	273280000	191890000	2024900000	174950000	1040600000	60317000	11	11	11	77.8	77.8	77.8	17.402	0	123.39	4575000000	245
P18869	P18869	3-isopropylmalate dehydrogenase	leu1	445620000	228080000	223860000	112010000	658610000	75271000	430570000	42305000	19	19	19	59.6	59.6	59.6	39.732	0	272.87	2216300000	194
P19117	P19117	Inorganic pyrophosphatase	ppa1	253890000	429430000	111570000	115250000	2006400000	171250000	1253500000	80490000	17	17	17	57.8	57.8	57.8	32.467	0	262.59	4421800000	250
P20772	P20772	Bifunctional purine biosynthetic protein ADE1;Phosphoribosylamine--glycine ligase;Phosphoribosylformylglycinamidine cyclo-ligase	ade1	140200000	74736000	72723000	29599000	766200000	99521000	465680000	15885000	29	29	29	45.9	45.9	45.9	85.23	0	165.58	1664500000	157
P21135	P21135	Securin	cut2	611540	5837000	4554600	2327600	0	0	0	0	3	3	3	15	15	15	32.854	0	4.5822	13331000	5
P21534	P21534	Cytochrome c oxidase subunit 2	cox2	7040500	11999000	6527700	4466800	26429000	789120	26514000	303630	3	3	3	10.1	10.1	10.1	28.121	0.00034247	2.3669	84070000	13
P21565	P21565	Signal recognition particle 54 kDa protein homolog	srp54	40593000	17651000	17772000	9717400	28099000	3032000	22441000	398360	10	10	10	21.3	21.3	21.3	56.697	0	27.878	139700000	39
P21696	P21696	Glycerol-3-phosphate dehydrogenase [NAD(+)] 1	gpd1	297560000	141220000	130090000	86304000	922750000	85728000	539830000	27896000	23	23	23	73.5	73.5	73.5	41.995	0	323.31	2231400000	175
P21911	P21911	Succinate dehydrogenase [ubiquinone] iron-sulfur subunit, mitochondrial	sdh2	31148000	14038000	12657000	12203000	224890000	32875000	123430000	2787300	9	9	9	30.5	30.5	30.5	31.425	0	29.394	454030000	33
P22068	P22068	ATP synthase subunit beta, mitochondrial	atp2	392610000	176860000	100550000	62153000	748250000	31029000	465690000	23683000	19	19	19	55	55	55	56.875	0	323.31	2000800000	245
P22189	P22189	Calcium-transporting ATPase 3	cta3	27096000	6748600	18035000	14701000	2651400	0	2045100	497660	4	4	4	2.2	2.2	2.2	115.33	0	28.448	71774000	16
P22194	P22194	Protein phosphatase 1 regulatory subunit SDS22	sds22	2873500	763130	748580	542970	0	0	0	0	1	1	1	3.3	3.3	3.3	38.066	0.0035761	1.4336	4928200	2
P22774	P22774	Heat shock 70 kDa protein, mitochondrial	ssp1	590940000	493930000	395960000	195030000	1730700000	163120000	1359400000	69302000	38	38	38	59.3	59.3	59.3	72.976	0	323.31	4998300000	416
P22987	P22987	Protein kinase kin1	kin1	47735000	37794000	19336000	18723000	202670000	18303000	149960000	12811000	9	9	9	16.2	16.2	16.2	98.748	0	105.87	507330000	60
P23635	P23635	Minor serine/threonine-protein phosphatase PP2A-1 catalytic subunit	ppa1	12293000	4967200	1307800	884030	0	8381400	0	0	2	2	2	6.8	6.8	6.8	35.29	0	3.2752	27834000	12
P23636	P23636	Major serine/threonine-protein phosphatase PP2A-2 catalytic subunit	ppa2	50123000	26268000	19020000	3526300	28261000	7839800	30293000	8489800	4	4	4	17.7	17.7	17.7	36.489	0	119.47	173820000	34
P23880	P23880	Serine/threonine-protein phosphatase PP1-2	sds21	0	0	0	0	2742900	1382600	6822000	64813	4	3	3	11.8	9	9	36.829	0	10.256	11012000	5
P24339	P24339	Kinesin-like protein cut7	cut7	27680000	14808000	0	0	38650000	9562000	40292000	16357000	2	2	2	3.2	3.2	3.2	122.13	0	35.736	147350000	26
P24487	P24487	ATP synthase subunit alpha, mitochondrial	atp1	524500000	309050000	237370000	140930000	1034000000	59278000	625360000	27162000	23	23	23	43.8	43.8	43.8	58.587	0	208.43	2957700000	221
P24782	P24782	ATP-dependent RNA helicase dbp2	dbp2	282920000	170550000	136860000	62685000	770890000	94797000	449530000	30521000	26	25	25	47.3	45.3	45.3	61.547	0	203.18	1998800000	235
P24865	P24865	G2/mitotic-specific cyclin cig1	cig1	15320000	36123000	13489000	7250300	41698000	5494600	24133000	7140100	2	2	2	6	6	6	47.808	0	51.123	150650000	49
P25009	P25009	Cyclin puc1	puc1	35464000	27219000	0	0	2479600	1085300	2043200	721370	2	2	2	9.5	9.5	9.5	40.43	0	29.493	69012000	10
P25295	P25295	Tubulin gamma chain	tug1	0	0	0	0	5464900	412910	1050100	709240	2	2	2	5.8	5.8	5.8	49.965	0	52.275	7637200	6
P25457	P25457	60S ribosomal protein L7-B	rpl7b	410860000	303700000	235540000	148960000	1165700000	318940000	1400300000	67466000	21	15	14	73.2	62	59.2	28.449	0	95.377	4051500000	167
P26659	P26659	DNA repair helicase rad15	rad15	0	0	484910	0	23480000	27008000	0	0	3	3	3	4.8	4.8	4.8	88.148	0	8.6613	50973000	6
P27574	P27574	Tyrosine-protein phosphatase 1	pyp1	941890	1254200	0	270440	0	138460	2069000	466760	2	2	2	4.7	4.7	4.7	61.587	0	5.6591	5140700	4
P27584	P27584	Guanine nucleotide-binding protein alpha-1 subunit	gpa1	6707200	3189700	5359000	4621500	0	0	0	0	1	1	1	4.4	4.4	4.4	46.262	0	18.726	19877000	8
P28040	P28040	DNA polymerase alpha catalytic subunit	pol1	2638900	4955400	0	0	7290000	1282300	5245100	863280	4	4	4	3.3	3.3	3.3	159.35	0	16.709	22275000	11
P28189	P28189	40S ribosomal protein S13	rps13	532100000	455400000	391110000	254510000	1539900000	170630000	1594200000	59593000	9	9	9	57.6	57.6	57.6	16.953	0	129.61	4997400000	184
P28745	P28745	Protein pim1	pim1	37821000	69692000	14365000	3769500	36725000	22842000	125630000	47014000	7	7	7	16.9	16.9	16.9	58.349	0	177.92	357860000	57
P28748	P28748	GTP-binding nuclear protein spi1	spi1	370180000	171580000	147530000	84059000	1022300000	198340000	708690000	24872000	8	8	8	25	25	25	24.555	0	70.287	2727600000	140
P28758	P28758	Superoxide dismutase [Cu-Zn]	sod1	0	2661000	1368300	311990	48232000	7986600	31303000	1728500	5	5	5	49.4	49.4	49.4	15.912	0	34.835	93592000	18
P28876	P28876	Plasma membrane ATPase 2	pma2	1758700	1019600	441100	679400	0	0	0	0	10	2	2	10.1	3.4	3.4	110.13	0	2.9382	3898700	5
P29458	P29458	DNA replication licensing factor mcm4	mcm4	2855000	2293000	18784000	4867800	22811000	3336300	30092000	7460400	10	10	10	12.4	12.4	12.4	103.73	0	31.768	92499000	38
P30261	P30261	DNA polymerase delta subunit 3	cdc27	57270000	101220000	22094000	1823600	253540000	91560000	445250000	34809000	3	3	3	7.3	7.3	7.3	42.35	0	57.112	1007600000	73
P30316	P30316	DNA polymerase delta catalytic subunit	pol3	15203000	23405000	38130000	6972500	7872800	949270	19331000	2697100	6	6	6	5.2	5.2	5.2	123.57	0	12.562	114560000	18
P30655	P30655	Probable proteasome subunit beta type-5	pts1	24014000	22255000	9878500	4931500	41058000	6221700	46298000	2088100	5	5	5	21	21	21	29.986	0	79.564	156740000	25
P30666	P30666	DNA replication licensing factor mcm3	mcm3	23392000	16665000	11911000	238950	23494000	9700800	12287000	431930	8	8	8	10	10	10	97.48	0	28.841	98121000	25
P30776	P30776	Cohesin subunit rad21	rad21	20430000	24005000	39447000	29790000	94439000	3614300	19455000	1572600	2	2	2	4.5	4.5	4.5	67.853	0	37.992	232750000	26
P30821	P30821	P25 protein	obr1	100840000	85861000	35368000	27090000	94593000	8681900	70347000	6685300	4	4	4	27.2	27.2	27.2	21.898	0	30.819	429460000	56
P31209	P31209	Polyadenylate-binding protein, cytoplasmic and nuclear	pab1	956500000	1120600000	690020000	647850000	3096500000	307230000	1696800000	207420000	36	36	36	50.1	50.1	50.1	71.512	0	323.31	8723000000	537
P31317	P31317	Ornithine carbamoyltransferase, mitochondrial	arg3	5742400	1735800	801440	197630	0	0	0	0	2	2	2	6.4	6.4	6.4	36.119	0	5.915	8477300	5
P31318	P31318	Protein arg11, mitochondrial;N-acetyl-gamma-glutamyl-phosphate reductase;Acetylglutamate kinase	arg11	34033000	23741000	20388000	12093000	1345100000	322180000	457120000	37291000	15	15	15	18.6	18.6	18.6	97.704	0	131.65	2251900000	86
P31406	P31406	V-type proton ATPase catalytic subunit A	vma1	169750000	77960000	81713000	40197000	497480000	55164000	367000000	20021000	23	23	23	36.8	36.8	36.8	68.805	0	323.31	1309300000	123
P31411	P31411	V-type proton ATPase subunit B	vma2	107440000	67833000	44325000	36273000	888940000	111100000	412790000	120590000	19	19	19	42.5	42.5	42.5	55.841	0	210.39	1789300000	157
P32235	P32235	GTP-binding protein 1	gtp1	41792000	40746000	14055000	7906300	26134000	1589700	13751000	1643700	8	8	8	21.7	21.7	21.7	40.848	0	27.84	147620000	34
P32372	P32372	S-M checkpoint control protein rad4	rad4	0	8758600	0	1096900	158640000	29170000	120730000	35029000	2	2	2	7.7	7.7	7.7	74.168	0	54.802	353420000	15
P32390	P32390	Actin-related protein 3	act2	3548900	19905000	992440	57996	116240000	25564000	103210000	6142800	11	11	11	30.2	30.2	30.2	47.373	0	115.34	275660000	43
P32747	P32747	Dihydroorotate dehydrogenase (quinone), mitochondrial	ura3	33648000	13453000	13276000	7411900	287350000	8008700	146210000	5883100	17	17	17	46.7	46.7	46.7	48.295	0	128.81	515240000	64
P33075	P33075	Adenylate kinase	adk1	310420000	277360000	193270000	133630000	833140000	43879000	532680000	29682000	17	17	17	74.5	74.5	74.5	24.375	0	144.94	2354100000	222
P33277	P33277	GTPase-activating protein	gap1	808070	0	0	66539	12504000	3781900	0	0	2	2	2	3.3	3.3	3.3	87.539	0.0013324	1.8684	17161000	2
P33520	P33520	Cell division cycle-related protein res1/sct1	res1	5366500	6254700	755260	0	5103100	1746100	8527500	1732500	2	2	2	5	5	5	72.441	0	21.608	29486000	18
P33532	P33532	Vitamin B6 transporter bsu1	bsu1	0	763140	1157300	937220	0	0	0	0	1	1	1	2.5	2.5	2.5	58.484	0.0038961	1.4264	2857700	2
P33886	P33886	Protein kinase wis1	wis1	332480000	327770000	110210000	175680000	241510000	74525000	153620000	19374000	14	14	14	20.5	20.5	20.5	64.762	0	227.54	1435200000	180
P35551	P35551	rRNA 2-O-methyltransferase fibrillarin	fib1	289830000	196030000	129220000	72596000	755530000	71290000	563580000	29943000	15	15	15	43	43	43	32.04	0	59.814	2108000000	132
P35669	P35669	Glutathione synthetase large chain	gsa1	13739000	8296900	5319000	6700100	14577000	883770	5686200	416740	6	6	6	15.1	15.1	15.1	56.152	0	44.642	55618000	18
P35679	P35679	60S ribosomal protein L4-A	rpl4a	326750000	205370000	131080000	56106000	479380000	20346000	263330000	12395000	22	8	8	59	21.8	21.8	39.767	0	243.37	1494800000	118
P36209	P36209	Delta(24(24(1)))-sterol reductase	sts1	5311800	3281000	0	1037900	25169000	3802100	23782000	1818200	3	3	3	6	6	6	52.545	0	9.2737	64203000	5
P36579	P36579	ADP-ribosylation factor 1	arf1	264710000	198910000	94739000	40675000	651490000	71581000	454200000	34706000	8	8	8	39.4	39.4	39.4	20.618	0	74.014	1811000000	133
P36580	P36580	Fructose-bisphosphate aldolase	fba1	878440000	657770000	703510000	363620000	8793700000	577570000	5555200000	301570000	25	25	25	75.1	75.1	75.1	39.57	0	323.31	17831000000	655
P36581	P36581	Calnexin homolog	cal1	470950000	46828000	40669000	23492000	1191300000	308410000	862350000	191630000	17	17	17	28.6	28.6	28.6	63.465	0	323.31	3135600000	186
P36582	P36582	Protein kinase C-like 1	pck1	6031400	3142000	3095600	1683700	28860000	3242400	13436000	3927400	7	7	7	7.5	7.5	7.5	111.78	0	54.015	63418000	26
P36583	P36583	Protein kinase C-like 2	pck2	317920000	508710000	229750000	235210000	392830000	59600000	284860000	45711000	13	13	13	10.1	10.1	10.1	116	0	134.36	2074600000	214
P40372;P36584	P40372;P36584	60S ribosomal protein L3-A;60S ribosomal protein L3-B	rpl3a;rpl3b	1542400000	1169700000	628820000	255410000	5267100000	509300000	3875200000	194000000	27	27	27	51	51	51	43.802	0	323.31	13442000000	470
P36585	P36585	60S ribosomal protein L28-A	rpl28a	458200000	425030000	289270000	135440000	3690600000	714990000	2366900000	89840000	11	11	3	57.4	57.4	15.5	16.653	0	80.478	8170300000	152
P36586	P36586	GTP-binding protein ypt5	ypt5	93892000	53262000	44466000	25073000	116190000	11860000	67337000	9622600	11	11	11	53.1	53.1	53.1	22.985	0	118.46	421700000	77
P36587	P36587	NADPH--cytochrome P450 reductase	ccr1	12685000	7779700	6501000	4819400	19112000	4932500	12886000	1152700	9	9	9	14.9	14.9	14.9	76.774	0	25.599	69868000	22
P36591	P36591	Dihydrofolate reductase	dfr1	312770000	201720000	117570000	74806000	589850000	74705000	427380000	26033000	20	20	20	51.8	51.8	51.8	51.522	0	214.66	1824800000	211
P36592	P36592	DNA repair and recombination protein rad22	rad22	14889000	14149000	7072400	18310000	34317000	3259700	33363000	2494400	5	5	5	15.6	15.6	15.6	51.96	0	95.882	127850000	29
P36594	P36594	DNA-directed RNA polymerase II subunit rpb1	rpb1	14784000	9717800	4813200	1803500	75458000	21919000	67059000	26642000	16	15	15	11.4	10.9	10.9	194.16	0	206.81	222200000	76
P36595	P36595	DNA-directed RNA polymerases I, II, and III subunit RPABC2	rpb6	5349800	5151400	0	0	0	0	0	0	1	1	1	18.3	18.3	18.3	15.728	0	14.015	10501000	2
P36596	P36596	Squalene synthase	erg9	74069000	39484000	31256000	23098000	431170000	84290000	184800000	73219000	16	16	16	38.5	38.5	38.5	53.321	0	192.02	941380000	113
P36598	P36598	Thiamine repressible genes regulatory protein thi1	thi1	0	0	0	0	6451800	475720	1461500	487420	2	2	2	3.6	3.6	3.6	88.059	0	20.57	8876500	4
P36600	P36600	cAMP-dependent protein kinase regulatory subunit	cgs1	6349600	4019600	21174000	210330000	541850000	54339000	250430000	71263000	8	8	8	20.9	20.9	20.9	46.468	0	98.874	1159800000	78
P36602	P36602	Ribonucleoside-diphosphate reductase large chain	cdc22	37719000	19397000	9528500	2910500	257110000	33848000	157270000	14420000	20	20	20	28.9	28.9	28.9	91.998	0	163.95	532210000	128
P36603	P36603	Ribonucleoside-diphosphate reductase small chain	suc22	30935000	6131900	1844200	359520	484050000	186470000	363030000	73465000	19	19	19	40.4	40.4	40.4	45.405	0	323.31	1146300000	188
P36604	P36604	78 kDa glucose-regulated protein homolog	bip1	791550000	723160000	157410000	66442000	1238500000	215210000	888200000	172500000	29	28	28	40.6	38.9	38.9	73.226	0	323.31	4253000000	333
P36605	P36605	Histidinol-phosphate aminotransferase	his3	38974000	22833000	23111000	14493000	51667000	809390	32501000	550090	8	8	8	19	19	19	42.733	0	17.651	184940000	44
P36606	P36606	Na(+)/H(+) antiporter	sod2	3491200	10013000	1759300	9171400	2485400	1643300	24117000	2550400	2	2	2	5.1	5.1	5.1	52.176	0	99.557	55231000	29
P36607	P36607	DNA repair protein rad8	rad8	87962000	165600000	111330000	156240000	115900000	33016000	158910000	42015000	2	2	2	3.4	3.4	3.4	128.61	0	206	870970000	79
P36612	P36612	26S protease regulatory subunit 4 homolog	mts2	82331000	33471000	19825000	21855000	72720000	21186000	46362000	12097000	14	14	14	39.1	39.1	39.1	50.06	0	118.59	309850000	90
P36614	P36614	Serine/threonine-protein phosphatase ppe1	ppe1	3386800	882090	5226300	630360	32032000	3073900	13656000	1693000	3	3	3	10.8	10.8	10.8	35.259	0	12.204	60581000	14
P36616	P36616	Protein kinase dsk1	dsk1	9206500	30845000	979370	25215000	48808000	5395200	33659000	4987900	5	5	5	13.6	13.6	13.6	61.055	0	117.54	159100000	45
P36617	P36617	DNA repair protein rad16	rad16	1406100	0	273800	129220	0	0	0	0	1	1	1	1.3	1.3	1.3	100.26	0.0086234	1.1284	1809200	1
P36618	P36618	Cell division control protein 16	cdc16	12425000	6300200	137770	193670	0	0	0	0	1	1	1	3.7	3.7	3.7	33.988	0	5.5487	19057000	4
P36619	P36619	Leptomycin B resistance protein pmd1	pmd1	59933000	60926000	14882000	10203000	53802000	9979700	57528000	17540000	19	19	19	15.9	15.9	15.9	149.63	0	111.26	284790000	118
P36620	P36620	Acetolactate synthase, mitochondrial	ilv1	200820000	76149000	80667000	59547000	334140000	15722000	240250000	7627000	24	24	24	38.1	38.1	38.1	73.193	0	155.03	1014900000	142
P36621	P36621	Adenylyl cyclase-associated protein	cap1	116150000	52881000	50071000	26059000	372860000	53498000	238790000	40405000	17	17	17	31.9	31.9	31.9	60.243	0	143.11	950710000	100
P36622	P36622	Sexual differentiation protein ste4	ste4	7537300	5911700	0	0	8978500	508640	11932000	1784800	2	2	2	5.3	5.3	5.3	30.735	0	41.111	36653000	17
P36623	P36623	Phosphoglycerate mutase	gpm1	1555800000	1459600000	435600000	322380000	4964500000	342890000	3284500000	156750000	21	21	21	83.9	83.9	83.9	23.765	0	323.31	12522000000	542
P36627	P36627	Cellular nucleic acid-binding protein homolog	byr3	15041000	27404000	21474000	14572000	5069500	2895500	4459600	458660	5	5	5	39.7	39.7	39.7	19.342	0	34.325	91374000	20
P36629	P36629	Splicing factor U2AF 59 kDa subunit	prp2	6346700	5365800	6505500	2590000	21655000	8491500	9030500	971160	13	13	13	23.6	23.6	23.6	58.932	0	34.062	60956000	24
P36630	P36630	G2/mitotic-specific cyclin cig2	cig2	0	0	0	0	3288700	0	1086200	298580	1	1	1	4.9	4.9	4.9	47.477	0	39.946	4673500	2
P36631	P36631	Transcription factor ste11	ste11	307170000	333610000	295620000	263610000	131370000	41317000	91514000	21396000	10	10	10	28	28	28	51.244	0	323.31	1485600000	145
P36632	P36632	DNA repair protein rad26	rad26	5021000	3555100	1103600	0	0	0	0	0	2	2	2	3.1	3.1	3.1	68.921	0	4.9671	9679700	7
P37202	P37202	Exosome complex exonuclease dis3	dis3	13633000	6823200	7174400	3500800	5497800	237930	3232000	152990	7	7	7	8.7	8.7	8.7	110.14	0	42.947	40253000	26
P37382	P37382	DNA-directed RNA polymerase II subunit RPB3	rpb3	14124000	7258000	1200400	986780	0	376820	2090700	379960	2	2	2	7.4	7.4	7.4	33.716	0	29.366	26417000	14
P37818	P37818	Arginase	car1	0	0	0	0	4082700	289120	841890	240290	8	2	2	24.1	9.3	9.3	35.72	0.0013378	1.9491	5454000	5
P38938	P38938	Serine/threonine-protein kinase cek1	cek1	20636000	11533000	1945900	5071800	99037000	12259000	99438000	13370000	7	7	7	6	6	6	149.9	0	14.512	263290000	47
P39750	P39750	Flap endonuclease 1	rad2	14587000	104230000	3271800	74478000	508130000	46907000	335500000	22625000	5	5	5	14.2	14.2	14.2	42.866	0	38.727	1109700000	59
P39825	P39825	Profilin	cdc3	6695800	3333200	0	0	14506000	485800	0	310420	3	3	3	33.9	33.9	33.9	13.411	0	12.874	25331000	6
P39964	P39964	Pre-mRNA-splicing factor cdc5	cdc5	3262900	1118100	1000800	652520	31572000	13444000	14746000	1743700	3	3	3	4.9	4.9	4.9	86.843	0	16.92	67540000	7
P40231	P40231	Casein kinase II subunit alpha	cka1	15622000	8257800	7133500	2345300	99093000	27917000	102050000	2211400	7	7	7	25.3	25.3	25.3	39.527	0	78.561	264630000	41
P40232	P40232	Casein kinase II subunit beta	ckb1	0	0	0	0	4665700	403310	301200	265620	2	2	2	10.8	10.8	10.8	26.677	0.00034235	2.3658	5635800	2
P40233	P40233	Casein kinase I homolog 1	cki1	229770000	223410000	44763000	15578000	394940000	138730000	366350000	78250000	8	8	8	19.1	19.1	19.1	50.424	0	292.45	1491800000	115
P40234	P40234	Casein kinase I homolog 2	cki2	0	0	0	0	2549900	1279500	6762400	880770	3	3	3	10.8	10.8	10.8	49.746	0	24.571	11473000	9
P40235	P40235	Casein kinase I homolog hhp1	hhp1	7361800	3955700	4245800	1388600	26979000	17961000	9647200	636110	9	9	8	32.3	32.3	29	42.45	0	20.494	72176000	13
P40236	P40236	Casein kinase I homolog hhp2	hhp2	0	0	0	0	5002700	5464100	40615000	656880	3	2	2	11.2	8.2	8.2	45.831	0.0013258	1.768	51738000	7
P40370	P40370	Enolase 1-1	eno101	4986900000	3581600000	3072000000	2338900000	13576000000	1175700000	11257000000	548310000	22	22	22	70.2	70.2	70.2	47.435	0	323.31	40537000000	822
P40371	P40371	Protein phosphatase 2C homolog 1	ptc1	20301000	8359300	1446400	679480	256080000	75292000	324310000	110480000	5	5	5	15.3	15.3	15.3	38.676	0	30.997	796950000	47
P40373	P40373	ATP phosphoribosyltransferase	his1	50039000	33329000	2308700	398550	154340000	5801200	128950000	3263500	9	9	9	38.1	38.1	38.1	34.029	0	86.673	378430000	44
P40374	P40374	Imidazoleglycerol-phosphate dehydratase	his5	13631000	10509000	8272500	0	0	0	0	0	2	2	2	14.8	14.8	14.8	23.52	0	46.006	32413000	7
P40375;Q9P3E3	P40375	NAD-dependent malic enzyme	mae2	1004300000	694540000	532090000	329970000	1764100000	122910000	1240400000	47410000	29	29	29	53.5	53.5	53.5	62.534	0	323.31	5735800000	370
P40376	P40376	cAMP-dependent protein kinase catalytic subunit	pka1	4015600	20767000	4577800	410790	6678200	439050	5780300	370200	4	4	4	9.4	9.4	9.4	57.577	0	4.6581	43039000	21
P40377	P40377	DNA replication licensing factor mcm2	mcm2	1691700	0	546070	217950	702660	10957000	32693000	13020000	2	2	2	4.1	4.1	4.1	92.83	0	146.14	59828000	13
P40380	P40380	Cyclin-dependent kinase inhibitor rum1	rum1	1358200	8003400	1927100	7164700	0	0	0	0	2	2	2	10.4	10.4	10.4	25.288	0	3.1232	18454000	7
P40381	P40381	Chromatin-associated protein swi6	swi6	255690000	573930000	75126000	137750000	502340000	119050000	368200000	119790000	8	8	8	29.6	29.6	29.6	37.292	0	323.31	2151900000	214
P40383	P40383	5-3 exoribonuclease 1	exo2	9334300	8612100	5398700	1764200	14302000	27431000	39983000	4442600	13	13	13	12	12	12	152.59	0	65.285	111270000	41
P40386	P40386	Probable thiamine biosynthetic bifunctional enzyme;Thiamine-phosphate synthase;Hydroxyethylthiazole kinase	thi4	9534900	5441700	2893300	840550	18404000	347570	9279900	290600	4	4	4	12.4	12.4	12.4	55.565	0	25.116	47032000	15
P40387	P40387	Alpha,alpha-trehalose-phosphate synthase [UDP-forming]	tps1	201780000	176600000	38815000	31435000	198540000	73173000	61791000	7414000	14	14	14	28.1	28.1	28.1	58.493	0	59.733	789540000	89
P40389	P40389	Protein-lysine N-methyltransferase rrg1	rrg1	0	0	0	0	2118100	128790	3541000	155990	3	3	3	11.6	11.6	11.6	34.534	0.0058271	1.3706	5943900	2
P40847	P40847	Switch-activating protein 1	sap1	971200000	829610000	459790000	418210000	751700000	229990000	469470000	75907000	16	16	16	52	52	52	29.127	0	260.04	4205900000	274
P40848	P40848	5-3 exoribonuclease 2	dhp1	22919000	18415000	8697800	9037600	29874000	3519100	27645000	3192500	12	12	12	13.6	13.6	13.6	112.37	0	189.63	123300000	40
P40900	P40900	Sexual differentiation process protein isp4	isp4	3457200	2641200	0	0	46693000	6837300	32565000	11076000	4	4	4	5.5	5.5	5.5	89.191	0	76.561	103270000	33
P40902	P40902	Sexual differentiation process protein isp7	isp7	1454200	564920	134340	0	138640000	27424000	52714000	17153000	3	3	3	10.1	10.1	10.1	43.81	0	90.582	238080000	41
P40903	P40903	Sexual differentiation process putative subtilase-type proteinase isp6	isp6	14403000	598990	0	85572	0	0	689220	211510	2	2	2	4.1	4.1	4.1	49.366	0.0026307	1.6184	15988000	2
P40921	P40921	Elongation factor 1-gamma	tef3	550290000	209540000	345800000	174760000	1661500000	185650000	1426600000	73198000	17	17	17	42.3	42.3	42.3	45.786	0	121.11	4627400000	229
P40976	P40976	L-aminoadipate-semialdehyde dehydrogenase	lys1	82560000	54089000	38677000	24927000	149880000	8951500	110010000	6264600	30	30	30	26.3	26.3	26.3	156.89	0	225.47	475360000	112
P40977	P40977	1-phosphatidylinositol 4,5-bisphosphate phosphodiesterase 1	plc1	10082000	17164000	5541100	11844000	30217000	3177100	8566400	2059500	3	3	3	4.1	4.1	4.1	102.67	0	60.591	88651000	31
P40995	P40995	Rho guanine nucleotide exchange factor scd1	scd1	46777000	48585000	18600000	14654000	116760000	22016000	74804000	22099000	6	6	6	10.2	10.2	10.2	99.101	0	249.18	364300000	81
P40996	P40996	Protein scd2/ral3	scd2	3418300	6224200	0	0	4883400	644350	0	0	2	2	2	8	8	8	60.042	0	22.493	15170000	6
P40997	P40997	mRNA-capping enzyme subunit alpha	ceg1	16718000	9467100	2231600	1691100	6420400	154360	13666000	1314800	3	3	3	6.2	6.2	6.2	46.874	0	33.795	51663000	16
P41000	P41000	Protein cps3	cps3	241970000	259890000	126720000	105660000	127750000	16434000	71970000	9336100	13	13	13	26.6	26.6	26.6	62.807	0	52.223	959730000	138
P41003	P41003	Structural maintenance of chromosomes protein 2	cut14	17970000	8354200	7484700	6347200	0	0	0	0	3	3	3	2.6	2.6	2.6	134.14	0	4.4187	40156000	11
P41004	P41004	Structural maintenance of chromosomes protein 4	cut3	31788000	42170000	22129000	21081000	13654000	1163800	11825000	1671500	6	6	6	4.1	4.1	4.1	150.65	0	42.086	145480000	28
P41005	P41005	Protein mes1	mes1	0	0	0	3723000	0	4426900	17920000	1021300	1	1	1	10.9	10.9	10.9	11.318	0.006137	1.3488	27091000	2
P41389	P41389	DNA replication licensing factor mcm5	mcm5	6258600	474990	2014100	624820	0	0	0	0	4	4	4	6.8	6.8	6.8	80.099	0	10.138	9372500	7
P41390	P41390	Amidophosphoribosyltransferase	ade4	48957000	21390000	26803000	16414000	986620000	168680000	701640000	137920000	17	17	17	30.4	30.4	30.4	59.831	0	46.689	2108400000	211
P41391	P41391	Ran GTPase-activating protein 1	rna1	80011000	50925000	37627000	23808000	91230000	7971000	57321000	6867900	13	13	13	39.4	39.4	39.4	43.235	0	104.21	355760000	68
P41820	P41820	Brefeldin A resistance protein	bfr1	21045000	32734000	28991000	29832000	270520000	97370000	285880000	96109000	24	24	24	16.3	16.3	16.3	171.75	0	323.31	862470000	178
P41831	P41831	Ribose-phosphate pyrophosphokinase 1	SPAC4A8.14	2179400	2506000	3794900	653600	21383000	258850	15570000	969840	5	5	5	14.4	14.4	14.4	45.352	0	9.2364	47316000	15
P41836	P41836	26S protease regulatory subunit 8 homolog	let1	40032000	20311000	13652000	3103700	35592000	0	4524100	371420	10	9	9	27.8	24.8	24.8	45.069	0	134.33	117590000	24
P41838	P41838	Poly(A)+ RNA export protein	rae1	24720000	3450000	2767600	3285700	28952000	1215200	23750000	462230	9	9	9	35.2	35.2	35.2	38.626	0	90.441	88603000	19
P41878	P41878	26S proteasome regulatory subunit rpn11	rpn11	25739000	20781000	8609500	5646100	164320000	17128000	104200000	16114000	6	6	6	20.8	20.8	20.8	34.572	0	56.038	362540000	68
P41887	P41887	Heat shock protein 90 homolog	swo1	3128700000	3049800000	2013200000	1821700000	6676200000	1211600000	5617000000	873580000	48	48	48	56.7	56.7	56.7	80.595	0	323.31	24392000000	1118
P41888	P41888	Thiamine pyrophosphokinase	tnr3	0	391700	565120	136940	0	0	0	0	1	1	1	1.9	1.9	1.9	64.235	0.0061231	1.3206	1093800	2
P41889	P41889	Anaphase-promoting complex subunit cut9	cut9	0	0	0	0	2399600	192380	2836700	932370	1	1	1	2.4	2.4	2.4	75.888	0	3.6905	6361100	5
P41891	P41891	Protein gar2	gar2	395140000	258570000	159170000	109290000	427330000	37913000	388220000	32308000	16	16	16	29.2	29.2	29.2	52.987	0	166.7	1808000000	176
P41892	P41892	Cell division control protein 7	cdc7	1737500	937250	723350	1341900	535870	652190	7567300	1305800	4	4	4	5.5	5.5	5.5	119.29	0	110.39	14801000	13
P41893	P41893	Low molecular weight phosphotyrosine protein phosphatase	stp1	84468000	48211000	1932500	868400	81468000	10340000	89192000	5899300	2	2	2	5.1	5.1	5.1	17.391	0	3.2084	322380000	15
P42656	P42656	DNA damage checkpoint protein rad24	rad24	532690000	264270000	168120000	85354000	1036500000	83027000	681280000	35949000	14	11	11	53.7	44.4	44.4	30.082	0	267.43	2887100000	142
P42657	P42657	DNA damage checkpoint protein rad25	rad25	648810000	519750000	59175000	224770000	1902300000	207120000	970550000	198270000	16	16	13	51.1	51.1	41.9	30.369	0	253.78	4730800000	244
P46595	P46595	Ubiquitin-conjugating enzyme E2 4	ubc4	0	0	0	0	58803000	14219000	74433000	1820700	3	3	3	17.7	17.7	17.7	16.476	0	2.6749	149280000	7
P47943	P47943	ATP-dependent RNA helicase eIF4A	tif1	1016500000	596110000	444150000	260140000	2438900000	208000000	1792800000	122490000	20	20	19	57.9	57.9	53.1	44.436	0	149.43	6879200000	277
P47946	P47946	Potassium transport protein 1	trk1	0	0	0	0	13121000	2146200	11834000	2488300	1	1	1	2.4	2.4	2.4	96.044	0	7.7526	29590000	14
P47979	P47979	Zinc finger protein zfs1	zfs1	22490000	23681000	4025800	5509700	15044000	14837000	12707000	6862200	6	6	6	17.6	17.6	17.6	43.435	0	23.247	105160000	26
P48003	P48003	Histone H2A.Z	pht1	0	0	0	0	3330100	569470	2261500	535540	3	2	2	19.4	14.4	14.4	15.025	0	8.8004	6696600	2
P48008	P48008	Septin homolog spn3	spn3	5984700	4493200	4629700	28753000	41004000	5321200	17847000	4477800	4	4	4	12.1	12.1	12.1	46.66	0	33.065	112510000	20
P48009	P48009	Septin homolog spn4	spn4	0	0	0	0	12170000	4608600	20314000	1951400	2	2	2	4.7	4.7	4.7	44.773	0.00067137	2.0077	39044000	6
P48383	P48383	Protein sak1	sak1	55951000	79327000	41005000	62647000	42338000	5242600	27028000	6510800	2	2	2	3.5	3.5	3.5	86.404	0	53.706	320050000	30
P49373	P49373	Transcription elongation factor S-II	tfs1	19540000	14439000	14417000	9074100	6716600	451580	1053800	197190	4	4	4	14.7	14.7	14.7	32.734	0	35.391	65890000	18
P49731	P49731	DNA replication licensing factor mcm6	mcm6	0	14887000	38947000	61617000	1526700	4688100	0	11220000	2	2	2	5.3	5.3	5.3	99.549	0	39.282	132890000	12
P49740	P49740	Nucleoside diphosphate kinase	ndk1	19910000	12486000	8185500	1765200	166250000	34646000	90421000	16578000	6	6	6	53	53	53	17.012	0	79.001	350240000	57
P49776	P49776	Bis(5-nucleosyl)-tetraphosphatase [asymmetrical]	aph1	2257800	0	0	0	9649400	217330	1641600	483810	3	3	3	18.1	18.1	18.1	20.685	0	40.943	14250000	6
P50514;P40369	P50514	Probable argininosuccinate lyase	argx	47843000	45833000	49790000	55285000	76096000	9047800	70356000	13604000	15	15	15	37.2	37.2	37.2	51.571	0	74.437	367850000	82
P50515	P50515	V-type proton ATPase 16 kDa proteolipid subunit	vma3	1008800	0	0	0	0	0	0	0	1	1	1	11.2	11.2	11.2	16.325	0.0086015	1.11	1008800	1
P50519	P50519	Heat shock protein hsp9	hsp9	886320000	673790000	294070000	233960000	2362100000	254320000	1078100000	274930000	7	7	7	85.3	85.3	85.3	7.5031	0	136.74	6057700000	281
P50521	P50521	Hexokinase-2	hxk2	257600000	197360000	160950000	124050000	764280000	28016000	358660000	24110000	20	20	20	45.3	45.3	45.3	50.92	0	289	1915000000	197
P50523	P50523	Cytochrome b-c1 complex subunit 8	qcr8	17713000	10371000	5416600	2755400	0	0	0	0	3	3	3	23.9	23.9	23.9	10.467	0	3.076	36256000	20
P50524	P50524	26S proteasome regulatory subunit rpn12	rpn12	2002300	0	2188400	0	38357000	1362600	22495000	777650	7	7	7	28.5	28.5	28.5	30.899	0	43.51	67182000	16
P50526	P50526	Serine/threonine-protein kinase ssp1	ssp1	4745200	2441800	1323800	2425300	88583000	6300100	50363000	15542000	8	8	8	19.8	19.8	19.8	73.991	0	143.63	171720000	45
P50527	P50527	Serine/threonine-protein kinase shk1/pak1	shk1	942170000	897560000	29816000	21437000	694330000	106910000	470460000	102160000	10	10	10	11.1	11.1	11.1	72.357	0	98.489	3264800000	130
P50528	P50528	Serine/threonine-protein kinase plo1	plo1	160060000	124150000	76303000	66372000	90264000	7905500	81889000	8992200	4	4	4	5.7	5.7	5.7	77.301	0	19.34	615930000	47
P50530	P50530	Serine/threonine-protein kinase sck1	sck1	5400300	8349700	3602500	2599700	125230000	36453000	62996000	27979000	7	7	7	18.1	18.1	18.1	78.594	0	30.434	272610000	29
P50537	P50537	Malic acid transport protein	mae1	0	66442000	15570000	53838000	86931000	42465000	186900000	60336000	3	3	3	8.7	8.7	8.7	49.304	0	50.815	512480000	57
P50582	P50582	Cell cycle serine/threonine-protein kinase hsk1	hsk1	33171000	65145000	66191000	46450000	34253000	16084000	23926000	7446900	7	7	7	19.1	19.1	19.1	58.407	0	47.654	292670000	45
P50998	P50998	AMP deaminase	ada1	297550000	197600000	23783000	238910000	511810000	248770000	1166200000	88579000	20	20	20	24.9	24.9	24.9	95.886	0	323.31	2773200000	257
P50999	P50999	T-complex protein 1 subunit delta	cct4	220920000	106700000	89321000	42160000	429510000	34663000	291090000	10654000	22	22	22	44	44	44	56.968	0	198.3	1225000000	149
P52808	P52808	60S ribosomal protein L30-1	rpl30a	286370000	254410000	39716000	149520000	654840000	69746000	279350000	30288000	6	6	6	61.5	61.5	61.5	11.591	0	91.721	1764200000	101
P52890	P52890	Transcription factor atf1	atf1	27402000	56915000	14663000	25733000	112810000	28463000	25527000	21232000	5	5	5	16.1	16.1	16.1	59.71	0	123.76	312750000	75
P53692	P53692	Structural maintenance of chromosomes protein 6	smc6	15007000	31392000	21902000	12383000	12154000	1673200	3303600	1220100	4	4	4	3.4	3.4	3.4	130.93	0	19.142	99035000	17
P53693	P53693	Protein rds1	rds1	2268600	1714600	1936500	1558600	7865800	185870	3291900	178510	1	1	1	3.7	3.7	3.7	43.827	0	4.268	19000000	6
P53694	P53694	Reticulon-like protein 1	rtn1	112050000	93408000	97769000	122200000	449540000	98899000	443720000	43270000	7	7	7	24.4	24.4	24.4	33.659	0	75.944	1460800000	88
P53695	P53695	Exodeoxyribonuclease 1	exo1	3298400	4320700	6144000	6086200	0	0	0	0	2	2	2	3.9	3.9	3.9	63.867	0	16.236	19849000	8
P54069	P54069	Protein bem46	bem46	0	2879200	3593400	2237400	4287900	111030	1522000	0	2	2	2	9	9	9	33.133	0	5.3221	14631000	5
P54789	P54789	Origin recognition complex subunit 1	orc1	11582000	18053000	2279400	4821700	41609000	4646200	19487000	730040	4	4	4	5.1	5.1	5.1	80.513	0	91.538	103210000	30
P54874	P54874	Hydroxymethylglutaryl-CoA synthase	hcs1	435990000	216080000	198110000	95683000	664390000	48894000	413370000	21141000	19	19	19	38.7	38.7	38.7	49.238	0	92.912	2093700000	156
P55306	P55306	Catalase	cta1	12840000	12880000	10652000	26989000	92954000	10700000	92686000	6726300	9	9	9	21.3	21.3	21.3	58.279	0	169.9	266430000	48
P55877	P55877	Eukaryotic translation initiation factor 1A	tif11	115000000	52246000	67930000	34728000	106710000	3818100	70818000	3367200	4	4	4	34.8	34.8	34.8	15.677	0	39.277	454620000	29
P56286	P56286	Eukaryotic translation initiation factor 2 subunit alpha	tif211	193090000	109410000	81933000	64630000	391240000	125760000	234820000	25119000	21	21	21	61.1	61.1	61.1	34.525	0	295.45	1226000000	175
P56287	P56287	Probable translation initiation factor eIF-2B subunit epsilon	tif225	21252000	19309000	4667800	3456700	90369000	21523000	187860000	39307000	13	13	13	20.9	20.9	20.9	76.325	0	158.06	387740000	84
P56288	P56288	Probable translation initiation factor eIF-2B subunit gamma	tif223	104860000	86038000	12002000	7300000	111550000	15125000	45435000	5683000	11	11	11	29.7	29.7	29.7	50.461	0	156.15	387980000	66
P56289	P56289	Eukaryotic translation initiation factor 5A-1	tif51a	374760	3905100	3719400	2009700	21560000	18839000	157050000	38884000	8	2	2	52.9	14	14	17.152	0	87.167	246340000	44
P56329	P56329	Probable eukaryotic translation initiation factor 2 subunit beta	tif212	620230000	586430000	451830000	335710000	935020000	219130000	734200000	237860000	23	23	23	63.9	63.9	63.9	35.96	0	323.31	4120400000	443
P56523	P56523	Histone deacetylase clr3	clr3	1941200	0	0	0	865230	590640	0	0	2	2	2	3.6	3.6	3.6	76.791	0.0023087	1.6596	3397100	1
P57728	P57728	60S ribosomal protein L28-B	rpl28b	40291000	20197000	46220000	25208000	327550000	13453000	182360000	2714400	11	3	3	57.4	15.5	15.5	16.685	0	12.358	657990000	31
P58234;P79016	P58234;P79016	40S ribosomal protein S19-A;40S ribosomal protein S19-B	rps19a;rps19b	317130000	102320000	116960000	79337000	827090000	34507000	291640000	16238000	9	9	9	50.7	50.7	50.7	16.15	0	64.102	1785200000	77
P62506	P62506	54S ribosomal protein L44, mitochondrial	mrpl44	4919300	783350	245630	0	0	0	0	0	2	2	2	18	18	18	11.107	0	3.2062	5948300	3
P78750	P78750	Probable U3 small nucleolar RNA-associated protein 18	SPBC29A3.06	4930200	2455000	427960	827480	32890000	5370100	31640000	7111400	6	6	6	16.4	16.4	16.4	58.444	0	117.35	85652000	34
P78753	P78753	Probable asparagine synthetase [glutamine-hydrolyzing]	asn1	209830000	152410000	98697000	53169000	1295200000	270330000	892620000	43474000	25	25	25	51	51	51	63.24	0	323.31	3015800000	238
P78759	P78759	Serine/threonine-protein phosphatase 2A 56 kDa regulatory subunit delta 2 isoform	par2	0	0	0	0	24154000	9107800	17877000	1362000	2	2	2	3.8	3.8	3.8	72.464	0	9.9634	52500000	12
P78761	P78761	Cytochrome b-c1 complex subunit 2, mitochondrial	qcr2	76605000	51796000	55444000	22695000	296770000	16449000	165400000	5333600	16	16	16	44.4	44.4	44.4	45.651	0	94.147	690500000	89
P78763	P78763	Uncharacterized mitochondrial carrier C83.13	SPBC83.13	8546200	4273200	1003400	861980	12430000	527400	7922600	526430	4	4	4	11.9	11.9	11.9	31.575	0	6.8683	36091000	6
P78768	P78768	Vesicle transport v-SNARE protein vti1	vti1	17605000	19561000	961190	445120	40573000	24014000	44304000	17982000	8	8	8	40.7	40.7	40.7	24.743	0	267.22	165450000	43
P78773	P78773	Probable acetyl-coenzyme A synthetase		301670000	140130000	119780000	60086000	2047500000	630790000	652380000	42642000	24	24	24	41.1	41.1	41.1	73.035	0	278.71	3995000000	231
P78774	P78774	Actin-related protein 2/3 complex subunit 1	arc1	12045000	7068600	4435400	2457700	98436000	8907900	82564000	4977500	6	6	6	16.4	16.4	16.4	41.596	0	21.01	220890000	33
P78780	P78780	Probable aspartate-semialdehyde dehydrogenase	SPCC1827.06c	298990000	249580000	160120000	88802000	518910000	23109000	356310000	14203000	17	17	17	56	56	56	38.55	0	166.15	1710000000	160
P78789	P78789	Uncharacterized protein C1919.03c	SPCC1919.03c	14426000	26644000	21779000	21687000	21946000	18534000	64603000	25318000	5	5	5	24.2	24.2	24.2	32.969	0	75.816	214940000	66
P78790	P78790	Probable electron transfer flavoprotein subunit alpha, mitochondrial	SPAC27D7.06	41364000	19874000	10149000	7921300	51182000	2599900	22432000	1133100	6	6	6	18.2	18.2	18.2	36.393	0	29.196	156660000	23
P78794	P78794	Pre-mRNA-splicing factor cwf15	cwf15	0	0	0	0	8761700	1104700	6774600	10318000	4	4	4	27.2	27.2	27.2	30.432	0	139.54	26959000	9
P78795;REV__O74309	P78795	Eukaryotic translation initiation factor 3 subunit G	tif35	124550000	150380000	175300000	118370000	497860000	94458000	360670000	68495000	15	15	15	48.2	48.2	48.2	31.494	0	264.58	1590100000	168
P78797	P78797	Uncharacterized proline-rich protein C70.10	SPCC70.10	0	0	0	0	1284000	734270	3323300	1230800	2	2	2	20	20	20	16.56	0	4.4363	6572300	9
P78804	P78804	NADP-specific glutamate dehydrogenase	gdh1	375670000	219240000	133470000	60161000	773080000	125190000	507410000	20320000	22	22	22	45	45	45	48.789	0	232.37	2214500000	162
P78810	P78810	Vacuolar transporter chaperone 4	vtc4	22806000	42640000	101330000	34167000	1300100000	218820000	1132000000	110550000	20	20	20	27.3	27.3	27.3	83.634	0	271.73	2962400000	153
P78811	P78811	Probable UTP--glucose-1-phosphate uridylyltransferase	fuy1	51784000	37563000	53768000	154100000	731340000	98200000	492480000	70021000	17	17	17	42.1	42.1	42.1	56.429	0	296.39	1689300000	166
P78812	P78812	6-phosphogluconate dehydrogenase, decarboxylating	SPBC660.16	685480000	422280000	417280000	305820000	2131200000	158520000	1487600000	62726000	28	28	28	66.1	66.1	66.1	53.679	0	323.31	5670900000	320
P78813	P78813	ENTH domain-containing protein C794.11c	SPCC794.11c	466320000	312180000	168020000	155970000	243510000	163200000	451250000	53937000	12	12	12	22.1	22.1	22.1	51.751	0	251.06	2014400000	162
P78814	P78814	Pre-mRNA-splicing factor srp2	srp2	408130000	253100000	209100000	140440000	2547400000	497780000	1672500000	301340000	24	24	24	53.7	53.7	53.7	42.566	0	323.31	6029800000	432
P78817	P78817	Uncharacterized alpha-1,2-galactosyltransferase C637.06	SPAC637.06	5379700	303960	99497	0	1250200	8004600	1956600	296650	3	3	3	7.8	7.8	7.8	41.127	0	5.9939	17291000	4
P78820	P78820	Acetyl-CoA carboxylase;Biotin carboxylase	cut6	285690000	182500000	117440000	66246000	838420000	100130000	573240000	71656000	64	64	64	31.2	31.2	31.2	256.84	0	323.31	2235300000	387
P78825	P78825	Adenosine kinase	ado1	161240000	73576000	57091000	33187000	213190000	9620000	172660000	5900600	7	7	7	30.6	30.6	30.6	36.708	0	177.44	726470000	82
P78827	P78827	Probable ketol-acid reductoisomerase, mitochondrial	ilv5	810320000	558580000	439050000	280630000	3585500000	390630000	2279100000	143540000	23	23	23	54.2	54.2	54.2	45.188	0	323.31	8487400000	373
P78831	P78831	High-affinity glucose transporter ght5	ght5	159690000	98539000	94157000	61684000	4471100000	986870000	3519900000	1275400000	9	9	9	23.8	23.8	23.8	60.32	0	310.28	10667000000	263
P78833	P78833	Uncharacterized protein C21B10.08c	SPBC21B10.08c	23392000	8255300	15569000	8919600	134360000	19960000	44820000	3068200	7	7	7	39.9	39.9	39.9	21.833	0	40.97	258340000	21
P78847	P78847	Nucleoporin nup186	nup186	11215000	9176800	966000	284280	0	0	0	0	4	4	4	2.4	2.4	2.4	186.41	0	6.1933	21642000	8
P78854	P78854	Lysophospholipase 1	plb1	958430000	402730000	392820000	251880000	1153800000	60564000	863250000	21397000	7	7	7	15.5	15.5	15.5	67.118	0	70.698	4104900000	93
P78870;O74540	P78870	Probable S-(hydroxymethyl)glutathione dehydrogenase 1	SPBC1539.07c	12341000	5947600	2127400	1113700	4086300	2514400	12884000	1788700	7	7	7	20.4	20.4	20.4	40.444	0	42.156	42803000	10
P78871	P78871	Zinc finger protein rst2	rst2	25190000	4809300	0	0	54811000	5069100	42348000	4215100	4	4	4	10.2	10.2	10.2	62.559	0	54.767	136440000	21
P78875	P78875	Trehalose-phosphatase	tpp1	24662000	14139000	3547500	1843200	30573000	3518000	26716000	1974400	13	13	13	17.5	17.5	17.5	93.876	0	34.571	106970000	41
P78890	P78890	Uncharacterized protein C23H3.15c		0	0	0	0	97423000	5420100	44930000	13751000	4	4	4	24.6	24.6	24.6	34.692	0	48.858	161520000	27
P78917	P78917	Glucose-6-phosphate isomerase	pgi1	436210000	351110000	229590000	111520000	2053500000	178000000	1583000000	81254000	21	21	21	43.1	43.1	43.1	60.883	0	271.69	5024300000	316
P78920	P78920	Putative nucleosome assembly protein C2D10.11C	SPBC2D10.11c	27137000	34897000	16514000	15297000	76522000	18987000	82680000	15240000	12	12	12	35.4	35.4	35.4	43.37	0	267.17	287270000	108
P78921	P78921	Probable T-complex protein 1 subunit theta	cct8	197080000	111200000	96646000	57145000	346030000	21663000	255140000	9656300	25	25	25	52.4	52.4	52.4	59.955	0	263.59	1094600000	165
P78926	P78926	Pheromone receptor transcription activator	map1	981240	2026300	1013900	1327700	2639000	0	1844200	406400	2	2	2	8.5	8.5	8.5	44.422	0	12.003	10239000	18
P78929	P78929	Cofilin	cof1	342080000	274010000	67611000	51295000	266460000	51401000	160840000	34274000	10	10	10	54	54	54	15.62	0	242.53	1248000000	122
P78937	P78937	Sulfate adenylyltransferase	sua1	340440000	207480000	148460000	86157000	1078500000	73328000	669520000	24089000	23	23	23	49.6	49.6	49.6	54.754	0	143.48	2628000000	207
P78946	P78946	60S ribosomal protein L26	rpl26	1209800000	1147700000	604270000	392110000	1853700000	1205100000	2473000000	155020000	12	12	12	51.6	51.6	51.6	14.341	0	82.756	9040700000	253
P78953	P78953	Division mal foutue 1 protein	mid1	69352000	84057000	69533000	48013000	182160000	32114000	106060000	30407000	15	15	15	16.5	16.5	16.5	102.37	0	225.51	621690000	95
P78954	P78954	Eukaryotic translation initiation factor 4E-1	tif451	87947000	39477000	51479000	35543000	250500000	50016000	157490000	6868500	7	7	7	33	33	33	24.958	0	182.47	679320000	77
P78955	P78955	Checkpoint protein hus1	hus1	0	0	0	0	4718500	270270	2657100	631190	2	2	2	8	8	8	32.713	0	16.918	8277100	5
P78958	P78958	Glyceraldehyde-3-phosphate dehydrogenase 1	tdh1	12969000000	7138700000	7200200000	4462000000	25545000000	2946000000	18455000000	1151500000	26	26	12	67.3	67.3	27.7	35.869	0	323.31	79867000000	1182
P78963	P78963	Protein arginine N-methyltransferase skb1	skb1	36623000	14016000	15284000	7862400	41364000	4294300	21389000	3462800	8	8	8	12.9	12.9	12.9	73.166	0	60.483	144300000	42
P78965	P78965	Glutathione reductase	pgr1	52304000	30126000	30402000	15586000	119300000	5679400	112990000	2267400	7	7	7	19.4	19.4	19.4	49.999	0	57.004	368650000	37
P78966	P78966	Mating factor M secretion protein mam1	mam1	0	0	0	4283600	0	0	2461600	236120	2	2	2	1.7	1.7	1.7	150.89	0	3.9324	6981400	7
P78968	P78968	Serine/threonine-protein phosphatase PP-Z	pzh1	42185000	19608000	0	0	17403000	8254900	67976000	3022300	4	4	4	10.9	10.9	10.9	57.131	0	50.227	158450000	26
P78970	P78970	Sphingosine N-acyltransferase lag1	lag1	3771300	1830800	1574700	1433900	6835900	1763800	13090000	821120	4	4	4	13.1	13.1	13.1	45.668	0	33.052	31122000	12
P78974	P78974	Delta-aminolevulinic acid dehydratase	hem2	8228900	4662400	7271300	9428700	128040000	4500200	75723000	4086000	11	11	11	38.9	38.9	38.9	36.12	0	37.448	241940000	46
P79005	P79005	Telomere length regulator taz1	taz1	7871900	13250000	5592700	9964700	11388000	3344600	15214000	3220700	2	2	2	6.2	6.2	6.2	74.646	0	51.727	69847000	18
P79007	P79007	Transcriptional activator hap5	hap5	4990400	1786400	1665000	1618600	0	0	1081700	0	2	2	2	5.3	5.3	5.3	46.674	0	3.7877	11142000	4
P79010	P79010	Cytochrome c oxidase subunit 4, mitochondrial	cox4	110860000	34180000	63344000	36462000	137640000	12396000	112790000	9361200	7	7	7	52.4	52.4	52.4	18.161	0	59.766	517020000	59
P79015	P79015	60S ribosomal protein L32-A	rpl32a	85056000	66426000	43704000	17310000	325180000	24405000	228200000	6572900	9	2	2	55.1	15.7	15.7	14.458	0	10.304	796850000	26
P79058	P79058	mRNA stability protein mug134	mug134	137340000	567930000	100020000	26376000	1561800000	456140000	1972700000	211610000	9	9	9	64	64	64	15.441	0	86.46	5033900000	146
P79060	P79060	Protein translation factor sui1	sui1	83022000	61018000	117360000	30110000	244410000	23970000	219070000	26157000	5	5	5	44	44	44	12.434	0	207.7	805110000	74
P79063	P79063	Eukaryotic peptide chain release factor subunit 1	sup45	94348000	33230000	14340000	8148100	69592000	2928900	66549000	1936500	8	8	8	18.9	18.9	18.9	48.803	0	96.436	291070000	55
P79065	P79065	Tip elongation protein 1	tip1	435890000	412520000	193510000	165650000	596320000	80227000	287570000	74546000	11	11	11	25.2	25.2	25.2	52.607	0	146.86	2246200000	145
P79071	P79071	60S ribosomal protein L6	rpl6	2198200000	1119600000	1153500000	565910000	2690700000	292000000	2799100000	151570000	10	10	10	50.8	50.8	50.8	21.248	0	78.447	10971000000	191
P79082	P79082	Protein mgr2	mgr2	8150200	0	3223000	0	0	0	0	0	1	1	1	9.2	9.2	9.2	12.917	0.0003413	2.3057	11373000	2
P79083	P79083	Eukaryotic translation initiation factor 3 subunit I	sum1	94944000	50852000	47505000	28652000	847780000	136750000	482950000	40475000	19	19	19	65.2	65.2	65.2	36.811	0	157.27	1729900000	136
P79088	P79088	Protein transport protein sec61 subunit alpha	sec61	12982000	10593000	0	852080	0	0	0	0	2	2	2	3.5	3.5	3.5	53.253	0.00034518	2.5545	24427000	9
P87027	P87027	Septum-promoting GTP-binding protein 1	spg1	804700	0	518330	0	0	0	0	0	1	1	1	5.1	5.1	5.1	22.543	0.0098226	1.0131	1323000	2
P87048	P87048	26S proteasome regulatory subunit rpn1	rpn1	163070000	309440000	57950000	42311000	1051400000	539510000	454660000	43592000	28	28	28	32.2	32.2	32.2	97.998	0	292.78	2662000000	234
P87049	P87049	G1/S-specific cyclin pas1	pas1	2885700	2615500	827620	738690	0	0	0	0	1	1	1	2.9	2.9	2.9	45.344	0	4.595	7067500	22
P87050	P87050	Mitosis inducer protein kinase cdr2	cdr2	24941000	67276000	14784000	31619000	283090000	31558000	187420000	25210000	9	9	9	16.6	16.6	16.6	85.971	0	97.382	665900000	94
P87051	P87051	Peptidyl-prolyl cis-trans isomerase ppi1	ppi1	8932900	3222400	4731800	1057800	0	0	0	0	2	2	2	18.7	18.7	18.7	16.864	0.00034317	2.4286	17945000	2
P87053	P87053	F-box/WD repeat-containing protein pof1	pof1	0	0	0	0	57849000	11988000	31945000	13533000	3	3	3	6.8	6.8	6.8	67.11	0	43.154	115310000	19
P87057	P87057	Non-histone chromosomal protein 6	nhp6	60656000	19418000	8787800	6364600	67222000	5370000	22864000	2463200	4	4	4	39.8	39.8	39.8	12.361	0	99.917	193150000	32
P87058	P87058	La protein homolog	sla1	690240000	425280000	305550000	306260000	416490000	33087000	181250000	23665000	14	14	14	46	46	46	34.616	0	253.16	2381800000	240
P87059	P87059	Mitochondrial intermembrane space import and assembly protein 40	mia40	19153000	11280000	5846900	5421300	85866000	28021000	54906000	6229800	8	8	8	21.4	21.4	21.4	34.914	0	35.482	216720000	45
P87061	P87061	Tip elongation aberrant protein 1	tea1	224650000	186640000	186490000	262030000	106890000	31538000	96843000	34348000	12	12	12	12.9	12.9	12.9	127.43	0	323.31	1129400000	154
P87074	P87074	DNA repair protein crb2	crb2	28449000	28325000	24909000	25499000	19382000	2894000	8518500	2586900	7	7	7	10.3	10.3	10.3	87.461	0	93.863	140560000	44
P87109	P87109	Probable phospholipase C20G8.02, mitochondrial	SPAC20G8.02	0	0	0	0	44341000	12351000	3845000	804250	4	4	4	9.5	9.5	9.5	85.69	0	62.992	61342000	11
P87110	P87110	Myo-inositol transporter 2	itr2	80359000	46335000	23392000	16096000	222790000	16290000	128840000	7234600	13	13	13	16.9	16.9	16.9	61.136	0	40.752	541330000	80
P87111	P87111	Probable electron transfer flavoprotein-ubiquinone oxidoreductase, mitochondrial	SPAC20G8.04c	16137000	1109400	3825200	1663900	192770000	45019000	62121000	2233200	7	7	7	14.9	14.9	14.9	69.472	0	75.931	324880000	26
P87112	P87112	General negative regulator of transcription subunit 1	not1	107020000	199330000	115450000	32436000	392460000	70450000	193190000	50702000	20	20	20	10.9	10.9	10.9	237.13	0	229.31	1161000000	170
P87113	P87113	C-8 sterol isomerase erg2	erg2	7300600	8004200	6038500	4217300	11077000	543660	8518200	355870	3	3	3	12.8	12.8	12.8	24.671	0	24.318	46056000	12
P87114	P87114	ATP-dependent helicase fft1	fft1	1654600	3552400	3672700	4987600	1645600	68129	1275800	214550	2	2	2	2.5	2.5	2.5	108.25	0	7.6805	17071000	9
P87115	P87115	UPF0202 protein C20G8.09c	SPAC20G8.09c	58162000	62433000	30292000	24335000	70424000	7887000	42917000	6615100	14	14	14	14.3	14.3	14.3	116.46	0	166.8	303060000	72
P87117	P87117	Vacuolar protein sorting-associated protein atg6	atg6	2571400	3963300	1085100	3898200	0	0	0	0	2	2	2	4.7	4.7	4.7	53.959	0	23.089	11518000	8
P87121	P87121	Transcription initiation factor TFIID subunit 2	taf2	116160000	177840000	173050000	84317000	466070000	26981000	517680000	11250000	5	5	5	4.9	4.9	4.9	133.91	0	128.44	1573300000	79
P87123	P87123	DNA-directed RNA polymerase II subunit RPB11	rpb11	1893500	0	0	0	2940900	66592	601450	61093	2	2	2	15.4	15.4	15.4	14.127	0.00134	1.9821	5563600	2
P87126	P87126	Pre-mRNA-splicing factor cwf2	cwf2	3580700	861380	12606000	14746000	13846000	2544200	18058000	4794400	5	5	5	12.1	12.1	12.1	44.281	0	41.597	71037000	23
P87128	P87128	Probable eukaryotic translation initiation factor 3 subunit J	SPAC3A12.13c	58166000	29292000	5928200	6702000	114390000	88848000	277900000	133070000	9	9	9	34.3	34.3	34.3	30.532	0	323.31	714300000	100
P87129	P87129	Vacuolar protein sorting-associated protein 53	vps53	2147300	89704000	53786000	2832000	2495000	4372300	10081000	3780000	4	4	4	4.5	4.5	4.5	87.505	0	11.197	169200000	24
P87130	P87130	Mitochondrial import inner membrane translocase subunit tim17	tim17	179380000	0	98633000	0	11219000	0	7769500	146890	1	1	1	4.9	4.9	4.9	16.901	0.0095268	1.0634	297140000	3
P87132	P87132	Uncharacterized protein C167.05		473740000	379300000	220240000	201260000	366360000	80078000	294620000	75536000	16	16	16	23.8	23.8	23.8	65.947	0	323.31	2091100000	229
P87136	P87136	Uncharacterized protein C57A7.05	SPAC57A7.05	5186100	8671500	1869200	3252200	0	0	0	0	2	2	2	1.6	1.6	1.6	150.85	0	4.1165	18979000	6
P87137	P87137	Uncharacterized protein C57A7.06	SPAC57A7.06	24698000	17361000	8737800	9859900	84605000	19873000	146690000	34559000	19	19	19	21.9	21.9	21.9	105.06	0	231.77	346380000	107
P87138	P87138	Uncharacterized protein C57A7.07c	SPAC57A7.07c	2999100	963430	3286400	0	20093000	10283000	6935400	687450	3	3	3	15.6	15.6	15.6	34.541	0	38.619	45247000	12
P87139	P87139	Uncharacterized RING finger protein C57A7.09	SPAC57A7.09	14492000	26522000	22475000	35678000	7824900	2925500	13266000	2863400	1	1	1	2.2	2.2	2.2	42.552	0.0013382	1.9494	126050000	18
P87140	P87140	Probable coatomer subunit gamma	sec21	96626000	73496000	35654000	23208000	53629000	13947000	69959000	16405000	20	20	20	25.4	25.4	25.4	100.93	0	323.31	382930000	138
P87141	P87141	WD repeat-containing protein mip1	mip1	5597200	6210400	4162000	3859400	38556000	14162000	38489000	20932000	8	8	8	9.3	9.3	9.3	148.53	0	167.73	131970000	59
P87142	P87142	Heat shock protein 70 homolog C57A7.12	SPAC57A7.12	562750000	587710000	305160000	248230000	1651600000	463550000	1251700000	313490000	26	26	26	54.1	54.1	54.1	61.285	0	323.31	5384200000	388
P87144	P87144	Threonine--tRNA ligase, cytoplasmic	ths1	147910000	103830000	43212000	21426000	613520000	36703000	425000000	17062000	28	28	28	43.1	43.1	43.1	80.137	0	160.9	1408700000	157
P87145	P87145	Protein VAC14 homolog	SPBC25H2.03	45663000	56877000	29860000	19941000	7023500	283110	4592800	327780	3	3	3	5.7	5.7	5.7	92.452	0	17.171	164570000	26
P87147	P87147	Nascent polypeptide-associated complex subunit alpha	egd2	3031200000	2011900000	1756000000	1234300000	3135800000	248860000	2311400000	285990000	17	17	17	87.3	87.3	87.3	18.785	0	323.31	14015000000	522
P87148	P87148	Protein transport protein yif1	hrf1	0	0	0	0	4343000	333080	2828700	223690	1	1	1	5.5	5.5	5.5	33.044	0	112.24	7728500	2
P87150	P87150	MICOS complex subunit mic19	mic19	1015400	0	0	0	7821400	348660	5266800	584550	4	4	4	26.5	26.5	26.5	18.767	0	6.682	15037000	6
P87151	P87151	Uncharacterized protein C25H2.10c	SPBC25H2.10c	0	0	0	0	5124900	1565800	2510500	293220	1	1	1	2.8	2.8	2.8	33.123	0.0061271	1.3259	9494400	5
P87152	P87152	Transcriptional activator spt7	spt7	0	63999000	2935600	18978000	97958000	27126000	142650000	28828000	2	2	2	3.3	3.3	3.3	112.9	0	30.085	382480000	35
P87153	P87153	Probable T-complex protein 1 subunit eta	cct7	194510000	142260000	86444000	40124000	313090000	19261000	218810000	13185000	27	27	27	52.7	52.7	52.7	60.686	0	323.31	1027700000	164
P87156	P87156	Probable 20S rRNA accumulation protein 4	SPBC25H2.15	40689000	27468000	15453000	9576800	13968000	932430	8905800	1244400	1	1	1	2.5	2.5	2.5	44.276	0	7.49	118240000	22
P87157	P87157	Probable ADP-ribosylation factor-binding protein C25H2.16c	SPBC25H2.16c	216250000	285740000	253560000	279590000	98425000	13608000	77604000	13556000	12	12	12	28.3	28.3	28.3	59.481	0	323.31	1238300000	123
P87158	P87158	40S ribosomal protein S4-A	rps4a	116440000	67012000	89613000	54557000	329790000	6496900	181800000	2900200	21	1	0	65.3	4.6	0	29.688	0	16.761	848610000	40
P87159	P87159	Mitosis inhibitor nif1	nif1	119530000	139910000	50137000	32139000	97219000	9698400	41376000	4093200	9	9	9	16.2	16.2	16.2	75.449	0	83.433	494100000	77
P87167	P87167	Uba3-binding protein but2	but2	0	26572000	6367100	1516200	697330000	50944000	365580000	4591700	7	7	7	23.8	23.8	23.8	43.625	0	124.48	1152900000	58
P87169	P87169	Spindle assembly checkpoint component mad1	mad1	0	0	430690	0	1287300	122960	1143600	189400	2	2	2	3.2	3.2	3.2	79.889	0.0003391	2.1961	3173900	1
P87171	P87171	Ribose-phosphate pyrophosphokinase 5	SPBC3D6.06c	732750	2963600	1156000	878820	11283000	0	0	0	3	3	3	13.2	13.2	13.2	37.338	0	5.425	17014000	11
P87173	P87173	U6 snRNA-associated Sm-like protein LSm1	lsm1	3365500	1013700	0	0	15400000	3596600	11123000	2601400	3	3	3	28.6	28.6	28.6	16.171	0	26.146	37100000	14
P87174	P87174	DNA polymerase epsilon subunit D	dpb4	0	0	0	0	0	2566300	4276400	1146500	2	2	2	15.2	15.2	15.2	23.55	0	13.884	7989300	12
P87175	P87175	DNA-(apurinic or apyrimidinic site) lyase 2	apn2	2980200	18209000	13407000	18953000	0	2401600	6635300	0	1	1	1	4.6	4.6	4.6	60.312	0	19.172	62587000	9
P87177	P87177	Uncharacterized WD repeat-containing protein C3D6.12	SPBC3D6.12	108400000	90834000	22101000	10873000	72149000	12881000	39920000	11895000	6	6	6	7.4	7.4	7.4	103.43	0	60.222	369050000	69
P87178	P87178	Uncharacterized protein C3D6.13c	SPBC3D6.13c	56626000	88491000	15726000	79570000	2901100000	720660000	2160200000	182450000	14	14	14	18.6	18.6	18.6	81.236	0	108.37	6204900000	118
P87179	P87179	Cell wall integrity and stress response component 1	wsc1	0	0	0	0	42707000	4442800	28124000	7542600	5	5	5	9.4	9.4	9.4	38.397	0	55.536	82817000	50
P87214	P87214	Uroporphyrinogen-III synthase	ups1	0	0	0	0	2327400	200800	1402300	290760	1	1	1	6.8	6.8	6.8	28.515	0	7.6253	4221200	1
P87215	P87215	Mitosis protein dim1	dim1	1376100	556060	0	0	4255600	6619200	0	0	2	2	2	15.5	15.5	15.5	16.971	0	25.302	12807000	6
P87216	P87216	Protein vip1	vip1	1532000000	1133600000	795090000	538540000	1777900000	190110000	1061200000	151170000	18	18	18	80.5	80.5	80.5	27.459	0	323.31	7179600000	399
P87228	P87228	Putative D-3-phosphoglycerate dehydrogenase		192620000	148930000	96171000	63602000	456230000	90393000	694450000	68220000	18	18	18	43.8	43.8	43.8	50.882	0	323.31	1810600000	201
P87230	P87230	2-methoxy-6-polyprenyl-1,4-benzoquinol methylase, mitochondrial	coq5	19063000	3527100	3137800	3360100	68972000	13624000	14589000	1769800	7	7	7	26.9	26.9	26.9	33.887	0	23.941	128040000	23
P87234	P87234	GTPase-activating protein gyp3	gyp3	29911000	42907000	29512000	11194000	47475000	8667000	38970000	3278300	7	7	7	13.7	13.7	13.7	72.789	0	54.821	211920000	45
P87236	P87236	Meiotically up-regulated gene 154 protein	mug154	0	0	0	0	143960000	66103000	77694000	4992500	2	2	2	7.6	7.6	7.6	37.137	0	24.534	292750000	18
P87237	P87237	Uncharacterized RING finger protein C4G3.12c	SPCC4G3.12c	1430100	1361200	77615	0	68439000	19861000	39698000	23036000	7	7	7	13.5	13.5	13.5	90.499	0	46.585	153900000	33
P87238	P87238	CUE domain-containing protein 4, mitochondrial	SPCC4G3.13c	12596000	5198600	2223000	3923800	10850000	1164200	11804000	416030	3	3	3	20.9	20.9	20.9	23.524	0	28.213	48176000	21
P87239	P87239	DnaJ homolog 1, mitochondrial	mdj1	5241900	4043200	2771200	1294100	15859000	579860	13731000	165750	6	6	6	11.6	11.6	11.6	57.188	0	11.568	43686000	15
P87240	P87240	General negative regulator of transcription subunit 2	not2	132000000	201870000	172440000	119580000	253410000	49169000	157210000	53664000	7	7	7	26.8	26.8	26.8	34.478	0	323.31	1139300000	87
P87241	P87241	Diaminohydroxyphosphoribosylamino-pyrimidine deaminase	rib2	1434000	1201400	803340	745990	398270	111580	1267000	274050	2	2	2	7.2	7.2	7.2	45.604	0	16.878	6235600	5
P87242	P87242	HD domain-containing protein C4G3.17	SPCC4G3.17	9739600	1792000	758370	839860	4125000	1103700	1708400	150480	4	4	4	25.8	25.8	25.8	22.929	0	20.146	20217000	8
P87243	P87243	Pre-rRNA-processing protein rix1	rix1	8990900	2066100	4555600	3892600	160330000	39741000	183360000	50802000	8	8	8	15.7	15.7	15.7	91.995	0	146.51	453730000	54
P87245	P87245	Karyogamy meiotic segregation protein 1	kms1	2217400	3756600	0	0	0	0	0	0	1	1	1	1.5	1.5	1.5	69.24	0.0019828	1.7094	5974000	3
P87293	P87293	Uncharacterized UPF0442 protein C16A10.01	SPAC16A10.01	0	3580700	506900	2420100	13735000	4264500	14979000	0	3	3	3	6.5	6.5	6.5	91.658	0	9.9685	39486000	5
P87294	P87294	Putative RNA polymerase II transcriptional coactivator	SPAC16A10.02	6256900	13020000	0	4672900	6971800	776520	4487900	809940	2	2	2	12.5	12.5	12.5	15.448	0	9.7749	36995000	9
P87297	P87297	DASH complex subunit dad1	dad1	0	0	0	0	9182000	4857200	23015000	5714200	2	2	2	11.1	11.1	11.1	10.523	0	15.943	42769000	14
P87306	P87306	Mediator of RNA polymerase II transcription subunit 17	med17	0	0	0	0	786670	36275	483990	273560	1	1	1	2.9	2.9	2.9	62.479	0	5.8514	1580500	3
P87308	P87308	Protein lsb5	lsb5	16523000	6342600	11421000	4144000	51126000	16574000	195890000	66158000	8	8	8	28.6	28.6	28.6	34.195	0	144.69	368180000	66
P87311	P87311	MYND-type zinc finger protein C31F10.10c	SPBC31F10.10c	98935000	129520000	58436000	54938000	18432000	19960000	90769000	8538900	1	1	1	1.9	1.9	1.9	64.142	0	52.321	479530000	27
P87312	P87312	Pre-mRNA-splicing factor cwf4	cwf4	0	0	1954000	695100	0	0	0	0	1	1	1	1.8	1.8	1.8	80.84	0	4.799	2649100	1
P87313	P87313	Translation machinery-associated protein 20	tma20	34809000	17657000	14010000	9051600	2916200	167770	3043900	150850	7	7	7	34.8	34.8	34.8	20.249	0	14.336	81807000	24
P87314	P87314	Protein hir1	hip1	37754000	36485000	1274900	1307200	93490000	11485000	77575000	2024200	6	6	6	8.5	8.5	8.5	103.69	0	57.789	261390000	25
P87315	P87315	Histone transcription regulator 3 homolog	hip3	3680600	16546000	3611400	28790000	19071000	2185100	8643900	2286400	3	3	3	2.8	2.8	2.8	186.7	0	120.27	84814000	30
P87316	P87316	Putative ATP synthase subunit epsilon, mitochondrial	atp15	0	0	0	3692100	4530300	2958400	2872300	1418000	2	2	2	31.3	31.3	31.3	7.7406	0	5.5577	15471000	9
P87317	P87317	Uncharacterized protein C31F10.16	SPBC31F10.16	16926000	9746000	6032600	3555300	13802000	146570	10782000	637280	7	7	7	10.5	10.5	10.5	74.094	0	8.051	61627000	17
P87320	P87320	Protein msp1, mitochondrial	msp1	2253100	2919600	0	934940	2453800	192550	1446900	210210	2	2	2	2.9	2.9	2.9	101.9	0	6.3947	10411000	8
P87323	P87323	Response regulator mcs4	mcs4	53899000	104830000	26321000	26552000	33363000	6195900	35138000	5474200	8	8	8	17.8	17.8	17.8	57.239	0	119.45	291780000	83
Q00472	Q00472	4-nitrophenylphosphatase	pho2	127390000	89311000	69517000	60657000	209860000	7195300	108350000	6016100	12	12	12	51	51	51	32.793	0	68.225	678290000	95
Q00619	Q00619	Pheromone P-factor receptor	mam2	14615000	10435000	4984200	4772500	0	471880	2545200	566700	1	1	1	4	4	4	39.285	0	18.606	38391000	3
Q01112	Q01112	Cell division control protein 42 homolog	cdc42	25191000	7932100	0	0	51527000	36827000	37080000	5188900	2	2	2	12	12	12	21.329	0	8.6146	163750000	28
Q01475	Q01475	Small COPII coat GTPase sar1	sar1	110150000	75987000	35234000	31923000	380810000	16723000	203930000	6837900	8	8	8	52.6	52.6	52.6	21.28	0	76.195	861590000	81
Q01663	Q01663	AP-1-like transcription factor	pap1	1010300	3089000	1903300	50702000	330780000	63897000	158070000	51736000	9	9	9	25.4	25.4	25.4	61.531	0	311.35	661190000	105
Q02061	Q02061	DNA-directed RNA polymerase II subunit RPB2	rpb2	26917000	13432000	10391000	7965200	94383000	32565000	91075000	9603200	19	19	19	12.6	12.6	12.6	137.85	0	145.85	286330000	87
Q02088	Q02088	Tropomyosin	cdc8	123760000	187000000	123120000	102820000	589710000	124020000	466070000	122940000	17	17	17	77	77	77	18.964	0	323.31	1839400000	204
Q02099	Q02099	Protein kinase rad3	rad3	4714400	3411900	3025800	2071600	0	0	0	0	3	3	3	0.8	0.8	0.8	273.53	0	3.7977	13224000	6
Q02592	Q02592	Heavy metal tolerance protein	hmt1	15176000	5770700	2115400	381510	58629000	9240200	58511000	13541000	7	7	7	10	10	10	93.993	0	46.302	163360000	41
Q02787	Q02787	Adenylosuccinate synthetase	ade2	99866000	81879000	65210000	31448000	133520000	19605000	44083000	3189700	15	15	15	40.6	40.6	40.6	47.876	0	85.211	478800000	84
Q02953	Q02953	Heat shock factor protein	hsf1	83753000	119340000	65937000	60385000	71410000	21924000	91935000	14756000	4	4	4	12	12	12	66.947	0	79.881	529440000	46
Q03319	Q03319	Probable ATP-dependent RNA helicase prh1	prh1	2762800	0	2730600	935600	0	0	1480300	597240	4	4	4	10.6	10.6	10.6	80.604	0	18.562	8506500	4
Q03392	Q03392	Proliferating cell nuclear antigen	pcn1	36770000	16490000	10712000	6761900	71580000	4873400	43438000	2844200	13	13	13	43.8	43.8	43.8	28.969	0	87.336	193470000	50
Q04800	Q04800	Ferric reductase transmembrane component 1	frp1	1977200	14714000	3290800	0	88872000	18553000	84530000	18073000	3	3	3	5.9	5.9	5.9	64.091	0	183.45	230010000	46
Q06182	Q06182	Mating-type switching protein swi10	swi10	2992000	0	2848600	2951100	0	0	0	0	1	1	1	4.4	4.4	4.4	28.637	0	8.0995	8791700	3
Q06975	Q06975	H/ACA ribonucleoprotein complex subunit 1	gar1	0	0	0	0	39307000	599010	4176300	123530	1	1	1	6.7	6.7	6.7	20.131	0	22.079	44205000	3
Q07538	Q07538	Serine/threonine-protein kinase prp4	prp4	123640000	151100000	164590000	99571000	28409000	6427500	19677000	5087900	3	3	3	12.4	12.4	12.4	55.222	0	120.65	598500000	39
Q09100	Q09100	RNA-binding protein rnp24	rnp24	18367000	6363000	10268000	3501400	71753000	6391700	28983000	4612000	11	11	11	30.9	30.9	30.9	42.073	0	48.409	150240000	48
Q09116	Q09116	Septin homolog spn2	spn2	7177700	5239300	2593700	1346500	87691000	11596000	47811000	17893000	3	3	3	12.7	12.7	12.7	38.129	0	54.362	181350000	37
Q09127	Q09127	60S ribosomal protein L10-A	rpl10a	536630000	145020000	106760000	38251000	853490000	157890000	1153500000	35705000	12	12	1	40.3	40.3	5	25.373	0	36.474	3027200000	135
Q09130	Q09130	Eukaryotic translation initiation factor 2 subunit gamma	tif213	243440000	167070000	95715000	37383000	533440000	66638000	482300000	19403000	18	18	18	48.9	48.9	48.9	48.78	0	218.44	1645400000	156
Q09140	Q09140	UDP-glucose:glycoprotein glucosyltransferase	gpt1	21262000	10232000	6001700	1461200	40819000	10931000	31537000	3107500	17	17	17	15.5	15.5	15.5	165.47	0	120.89	125350000	53
Q09142	Q09142	Origin recognition complex subunit 2	orc2	51912000	70925000	43696000	48716000	20539000	3032200	24652000	6204500	5	5	5	8.6	8.6	8.6	61.022	0	80.248	269680000	68
Q09146	Q09146	Brefeldin A resistance protein	hba1	29986000	30795000	14991000	21834000	41544000	9026500	52599000	5700000	9	9	9	23.3	23.3	23.3	43.2	0	143.34	206480000	59
Q09150	Q09150	Meiotic recombination protein rec14	rec14	1501100	818970	572400	0	0	0	651970	0	2	2	2	12.3	12.3	12.3	32.935	0	3.4423	3544400	2
Q09154	Q09154	Cytochrome b-c1 complex subunit Rieske, mitochondrial	rip1	1188000	9514400	7322600	2035600	39705000	5505700	26235000	4289200	6	6	6	26.3	26.3	26.3	24.74	0	78.487	95795000	25
Q09170	Q09170	Serine/threonine-protein kinase cds1	cds1	0	0	0	0	2133600	856410	3091500	942010	2	2	2	5.9	5.9	5.9	52.013	0	2.6941	7023600	2
Q09171	Q09171	Pyruvate dehydrogenase E1 component subunit beta, mitochondrial	pdb1	75503000	44386000	58141000	39413000	124530000	5786400	66233000	3943000	6	6	6	23	23	23	39.623	0	68.415	417930000	43
Q09172	Q09172	Protein phosphatase 2C homolog 2	ptc2	4851700	608500	0	139830	10342000	554770	6413500	452530	4	4	4	11.6	11.6	11.6	40.878	0	25.251	23362000	7
Q09173	Q09173	Protein phosphatase 2C homolog 3	ptc3	166160000	196510000	341000000	304910000	470590000	115070000	431650000	61886000	21	21	21	52.9	52.9	52.9	44.856	0	323.31	2087800000	235
Q09174	Q09174	Alpha-1,2-galactosyltransferase	gma12	14636000	5324600	3743800	2209800	1345800	281190	581020	145650	5	5	5	11.7	11.7	11.7	42.621	0	5.2578	28268000	10
Q09176	Q09176	Splicing factor U2AF 23 kDa subunit	SPAP8A3.06	3752300	1574000	1605800	216500	7801200	542720	5778600	749410	2	2	2	12	12	12	25.03	0	16.173	22020000	5
Q09177	Q09177	DNA-directed RNA polymerases I and III subunit RPAC2	rpc19	38426000	21847000	20026000	10428000	58857000	13765000	98712000	3546400	4	4	4	36.8	36.8	36.8	13.721	0	41.313	265610000	36
Q09179	Q09179	Glutamine synthetase	gln1	248980000	90026000	64737000	29253000	2780900000	615370000	710890000	125820000	17	17	17	53.8	53.8	53.8	40.018	0	175.32	4665900000	292
Q09181	Q09181	Putative ATP-dependent RNA helicase ste13	ste13	136460000	93432000	83798000	37664000	342590000	27169000	254310000	15371000	15	15	15	30.9	30.9	30.9	54.794	0	222.06	990800000	144
Q09184	Q09184	Curved DNA-binding protein	cdb4	184130000	118900000	94249000	57314000	513310000	34495000	384210000	13157000	20	20	20	50.1	50.1	50.1	41.597	0	156.53	1399800000	137
Q09188	Q09188	ADP,ATP carrier protein	anc1	249470000	113470000	117040000	39482000	413250000	38024000	361560000	14366000	11	11	11	37.3	37.3	37.3	35.02	0	83.256	1346700000	107
Q09190	Q09190	Putative cytidine deaminase	pcd1	1447500	2009400	0	26516	0	0	0	0	1	1	1	12	12	12	14.892	0.00034294	2.4175	3483500	2
Q09191	Q09191	DNA-directed RNA polymerases I, II, and III subunit RPABC1	rpb5	12167000	4904100	6746500	1693800	485940000	112340000	473460000	27648000	5	5	5	19	19	19	23.915	0	48.413	1124900000	26
Q09196	Q09196	Myosin regulatory light chain cdc4	cdc4	55678000	48416000	34931000	25269000	73725000	4659300	57626000	3388700	4	4	4	28.4	28.4	28.4	15.661	0	36.825	303690000	68
Q09329	Q09329	Protein mlo2	mlo2	0	0	0	0	1675600	371780	2035800	926540	1	1	1	5.5	5.5	5.5	38.078	0	4.4771	5009700	1
Q09330	Q09330	mRNA export protein mlo3	mlo3	687950000	461710000	369800000	340190000	341600000	51559000	456160000	47575000	16	16	16	68.3	68.3	68.3	21.791	0	200.11	2756500000	290
Q09668	Q09668	60S ribosomal protein L22	rpl22	749240000	421100000	335850000	185290000	1284600000	152570000	784230000	54228000	6	6	6	55.6	55.6	55.6	13.32	0	59.36	3967100000	133
Q09669	Q09669	Alcohol dehydrogenase 4	adh4	0	910390	0	0	8433200	806730	1385500	415770	3	3	3	7.3	7.3	7.3	45.527	0	3.935	11952000	3
Q09671	Q09671	Putative NADPH dehydrogenase C5H10.10	SPAC5H10.10	0	0	0	0	770740	0	1376100	0	1	1	1	2.3	2.3	2.3	44.983	0.0013263	1.769	2146800	2
Q09673	Q09673	Pantoate--beta-alanine ligase	pan6	18264000	4785400	7151600	2071900	3272300	199830	11008000	0	4	4	4	13.8	13.8	13.8	31.876	0	7.0502	46753000	12
Q09676	Q09676	Probable phosphatase SPAC5H10.03	SPAC5H10.03	43127000	26541000	30454000	17276000	300360000	85769000	369330000	35860000	12	12	12	55.7	55.7	55.7	24.716	0	257.18	908720000	135
Q09680	Q09680	Uncharacterized protein C5H10.12c	SPAC5H10.12c	0	0	0	0	2090800	891460	1269800	679580	1	1	1	5.4	5.4	5.4	43.688	0	25.619	4931600	5
Q09681	Q09681	Probable alpha-1,2-galactosyltransferase gmh2	gmh2	1693000	1733800	4661200	1574300	3073000	150460	0	0	4	4	4	11.6	11.6	11.6	39.107	0	9.6138	12886000	14
Q09682	Q09682	Probable proteasome subunit alpha type-3		151940000	102370000	72426000	55531000	100940000	8340800	106510000	5100000	7	7	7	28.6	28.6	28.6	27.925	0	123.21	603150000	72
Q09686	Q09686	Putative glutamine amidotransferase-like protein C13C5.04	SPAC13C5.04	3096800	1116700	1910500	1003700	0	0	0	0	2	2	2	8.5	8.5	8.5	28.003	0	2.6542	7127700	2
Q09687	Q09687	Phosphoacetylglucosamine mutase 1	SPAC13C5.05c	696870000	788930000	32483000	20659000	140580000	23900000	77856000	43231000	11	11	10	25.1	25.1	23.7	56.347	0	147.57	1824500000	85
Q09689	Q09689	Probable eukaryotic translation initiation factor 5	SPAC2F7.05c	117170000	44364000	21323000	16640000	260310000	150830000	242880000	77377000	18	18	18	39.2	39.2	39.2	44.944	0	305.02	930890000	156
Q09690	Q09690	Dual specificity protein kinase pom1	pom1	64057000	68210000	79580000	86049000	57549000	23325000	45160000	13268000	13	13	13	14	14	14	121.14	0	144.87	437200000	120
Q09692	Q09692	Tryptophan--tRNA ligase, cytoplasmic	wrs1	73065000	55386000	40009000	22953000	109070000	7369900	58787000	6075900	16	16	16	43.8	43.8	43.8	44.91	0	112.29	372710000	112
Q09694	Q09694	Saccharopine dehydrogenase [NAD(+), L-lysine-forming]	lys3	76081000	126130000	42447000	35664000	1175700000	325060000	534680000	24115000	17	17	17	46.7	46.7	46.7	41.392	0	81.56	2339900000	144
Q09695	Q09695	Uncharacterized protein C2F7.02c	SPAC2F7.02c	738700000	516520000	126100000	111460000	705580000	88658000	423400000	30400000	4	4	4	9.5	9.5	9.5	36.691	0	10.552	2740800000	107
Q09696	Q09696	Mediator of RNA polymerase II transcription subunit 1	med1	0	0	0	0	32552000	29136000	0	2335700	1	1	1	1.8	1.8	1.8	51.389	0.0013249	1.7662	64023000	14
Q09697	Q09697	Rho-GTPase-activating protein 8	rga8	94292000	408840000	104300000	228890000	142440000	63912000	212410000	106180000	10	10	10	13.5	13.5	13.5	88.207	0	171.37	1361300000	171
Q09698	Q09698	Uncharacterized protein C2F7.07c	SPAC2F7.07c	0	0	0	0	21080000	5006900	20202000	7424100	3	3	3	10.2	10.2	10.2	68.776	0	52.711	53713000	27
Q09699	Q09699	SWI/SNF chromatin-remodeling complex subunit snf5	snf5	1890500	4291400	3541600	2592300	1917800	49168	0	0	2	2	2	4.7	4.7	4.7	71.915	0	3.9443	14283000	5
Q09700	Q09700	Uncharacterized protein C2F7.09c	SPAC2F7.09c	3502700	1711400	268880	205410	0	0	0	0	2	2	2	3.1	3.1	3.1	55.051	0.0086069	1.1244	5688300	4
Q09702	Q09702	Negative regulator of differentiation 1	nrd1	11984000	15031000	5754900	3323900	311070000	76800000	295470000	14827000	7	7	7	24.8	24.8	24.8	57.76	0	118.55	734260000	44
Q09704	Q09704	Exosome complex component rrp4	rrp4	1298200	1120700	0	0	5132100	536500	3326900	340660	2	2	2	6.7	6.7	6.7	36.687	0	2.723	11755000	5
Q09705	Q09705	37S ribosomal protein S24, mitochondrial	rsm24	2390500	0	0	0	2384500	185910	897200	181090	2	2	2	7.8	7.8	7.8	29.839	0	3.8439	6039300	2
Q09706	Q09706	Phospholipase D1	pld1	0	0	0	0	49494000	4672000	40169000	8000300	6	6	6	5.8	5.8	5.8	157.73	0	66.3	102340000	40
Q09711	Q09711	Calcium-binding protein NCS-1	ncs1	37811000	33177000	14437000	11663000	33117000	4521200	21380000	2109600	6	6	6	26.3	26.3	26.3	22.033	0	39.691	158220000	55
Q09713	Q09713	Uncharacterized protein C18B11.06	SPAC18B11.06	1285500	552380	0	164300	378430000	102470000	436650000	160890000	17	17	17	47.7	47.7	47.7	37.645	0	323.31	1080400000	170
Q09715	Q09715	Transcriptional repressor tup11	tup11	47563000	53014000	22314000	25959000	50228000	6524500	31275000	5776400	7	7	7	12.7	12.7	12.7	67.33	0	31.927	242650000	39
Q09717	Q09717	Ran-specific GTPase-activating protein 1	sbp1	371270000	238160000	116240000	61947000	2976900000	569880000	1982800000	600540000	11	11	11	43.7	43.7	43.7	24.15	0	254.3	6917700000	219
Q09718	Q09718	AP-2 complex subunit mu	apm4	18989000	18374000	2010200	2307900	117990000	2749900	57857000	5846600	5	5	5	8.5	8.5	8.5	50.821	0	74.031	226130000	24
Q09719	Q09719	ATP-dependent RNA helicase dbp10	dbp10	267110000	75625000	57966000	31990000	54521000	37522000	191830000	52976000	14	14	14	16.3	16.3	16.3	94.66	0	245.11	769540000	111
Q09720	Q09720	Probable proteasome subunit beta type-4	SPAC31A2.04c	7195200	9558300	1308800	697700	11012000	870700	14616000	673640	3	3	3	13.4	13.4	13.4	21.967	0	9.4355	45932000	14
Q09722	Q09722	Eukaryotic translation initiation factor 3 subunit M	eif3m	145640000	144480000	22870000	7625300	219620000	36330000	97344000	8033400	14	14	14	34.8	34.8	34.8	45.085	0	48.033	681950000	97
Q09723	Q09723	Multifunctional methyltransferase subunit trm112	trm112	0	0	0	0	6868900	290900	3741600	490140	2	2	2	25.4	25.4	25.4	14.075	0	74.256	11392000	4
Q09725	Q09725	Sister chromatid cohesion protein mis4	mis4	108390000	93098000	40987000	32027000	51130000	6267600	48095000	9126800	9	9	9	3.4	3.4	3.4	180.72	0	52.474	389120000	70
Q09726	Q09726	ATPase synthesis protein 25, mitochondrial	atp25	0	0	0	0	1790300	1730600	0	0	1	1	1	3.7	3.7	3.7	62.618	0	31.158	3520900	4
Q09727	Q09727	54S ribosomal protein L23, mitochondrial	mrp20	0	0	1237400	0	536480	0	333800	0	2	2	2	14.3	14.3	14.3	18.977	0.0042194	1.4174	2107700	2
Q09728	Q09728	Metal-binding regulatory protein cuf1	cuf1	0	0	0	0	6586200	3398800	0	1013200	1	1	1	3.2	3.2	3.2	45.472	0	12.449	10998000	4
Q09729	Q09729	Arrestin domain-containing protein C31A2.12	SPAC31A2.12	97820000	171100000	101890000	127560000	511330000	90333000	520000000	72416000	9	9	9	19.5	19.5	19.5	65.902	0	187.43	1692500000	185
Q09730	Q09730	Protein transport protein sft1	sft1	10113000	807010	7777700	4830200	0	0	0	0	2	2	2	14.3	14.3	14.3	10.542	0	52.506	23528000	7
Q09731	Q09731	UBP9-binding protein bun107	bun107	11496000	40022000	15168000	27327000	165730000	37978000	156600000	14728000	7	7	7	9.9	9.9	9.9	107.28	0	52.002	469050000	60
Q09732	Q09732	Sister chromatid cohesion protein dcc1	dcc1	0	0	0	0	965760	78590	481290	0	1	1	1	3.6	3.6	3.6	41.953	0	4.7364	1525600	1
Q09733	Q09733	Rho guanine nucleotide exchange factor gef2	gef2	27399000	29166000	49583000	18900000	175740000	40402000	165830000	14851000	5	5	5	6	6	6	126.54	0	30.06	521860000	42
Q09735	Q09735	Putative aminopeptidase C13A11.05	SPAC13A11.05	70275000	37858000	21982000	11885000	143520000	30851000	92533000	5718100	19	19	19	39.8	39.8	39.8	56.194	0	127.08	414620000	94
Q09736	Q09736	Lanosterol 14-alpha demethylase erg11	erg11	125540000	56224000	42538000	26660000	1263800000	116670000	478830000	13062000	13	13	13	31.3	31.3	31.3	56.331	0	236.64	2123300000	127
Q09740	Q09740	Probable glutamine--fructose-6-phosphate aminotransferase [isomerizing]		19056000	21835000	12005000	3892300	71327000	46732000	106670000	8571300	14	14	14	25.3	25.3	25.3	77.321	0	199.89	290090000	57
Q09741	Q09741	Spermidine synthase	SPBC12C2.07c	268130000	143440000	102570000	59871000	885730000	57920000	489460000	14446000	12	12	12	43.3	43.3	43.3	33.149	0	76.554	2021600000	119
Q09744	Q09744	Uncharacterized FAD-binding protein C12C2.03c	SPBC12C2.03c	16468000	12780000	18271000	16679000	11806000	1900700	12944000	1323200	7	7	7	14.9	14.9	14.9	63.976	0	13.703	92172000	25
Q09745	Q09745	Uncharacterized protein C12C2.04	SPBC12C2.04	27875000	20472000	17276000	12011000	23356000	1631600	12039000	1561400	3	3	3	9.9	9.9	9.9	43.031	0	53.292	116220000	33
Q09746	Q09746	Protein BZZ1	bzz1	3185700	1210000	1569700	0	63402000	18939000	45365000	18143000	6	6	6	14	14	14	72.216	0	82.519	151810000	52
Q09747	Q09747	ATP-dependent RNA helicase dbp5	dbp5	105820000	56882000	52604000	30542000	224480000	26570000	97477000	18106000	22	22	22	43.5	43.5	43.5	56.304	0	323.31	612480000	136
Q09748	Q09748	Dynamin-related protein dnm1	dnm1	28557000	16961000	15529000	9252000	26489000	18718000	5042800	130670	12	12	12	16.6	16.6	16.6	87.008	0	38.902	120680000	34
Q09750	Q09750	Paired amphipathic helix protein pst1	pst1	394340000	501920000	320770000	236100000	356040000	58134000	543270000	27195000	16	16	16	9.5	9.5	9.5	171.45	0	179.65	2437800000	214
Q09751	Q09751	Lactoylglutathione lyase	glo1	8834900	6384300	98791	0	24473000	1390300	18282000	724780	5	5	5	19.2	19.2	19.2	34.41	0	15.526	60188000	21
Q09752	Q09752	Multidrug resistance protein fnx1	fnx1	2207900	604630	0	0	24395000	12156000	37196000	8036100	3	3	3	5.3	5.3	5.3	58.058	0	3.4286	84596000	15
Q09755	Q09755	Putative phospho-2-dehydro-3-deoxyheptonate aldolase	SPAC24H6.10c	107930000	52447000	51924000	37710000	237000000	12720000	184630000	9786600	10	10	10	34.8	34.8	34.8	39.76	0	159.75	694150000	66
Q09756	Q09756	Hexokinase-1	hxk1	217590000	85681000	78604000	65587000	1943400000	168040000	1108900000	151000000	20	20	20	39	39	39	53.597	0	249.28	3818800000	261
Q09757	Q09757	40S ribosomal protein S9-A	rps9a	443880000	649060000	189710000	231310000	168220000	10257000	96862000	10137000	18	3	3	65.4	12	12	22.161	0	85.763	1799400000	97
Q09761	Q09761	DNA replication regulator sld3	sld3	28626000	19776000	8421100	6453100	20064000	1654900	0	0	7	7	7	13.2	13.2	13.2	79.814	0	61.48	84994000	37
Q09762	Q09762	Uncharacterized protein C24H6.08	SPAC24H6.08	1934100	0	3086200	2847600	3964800	636520	2107100	261840	1	1	1	4.5	4.5	4.5	24.24	0.00034072	2.2549	14838000	17
Q09763	Q09763	Rho guanine nucleotide exchange factor gef1	gef1	14353000	18982000	2534800	5460800	127660000	17830000	121210000	19565000	12	12	12	22.2	22.2	22.2	84.485	0	323.31	327590000	85
Q09764	Q09764	Uncharacterized protein C24H6.11c	SPAC24H6.11c	4686600	2444900	721260	0	0	0	0	0	1	1	1	0.9	0.9	0.9	107.12	0.00033829	2.1401	7852800	9
Q09766	Q09766	Uncharacterized membrane protein C24H6.13	SPAC24H6.13	22933000	8103200	2406400	27108000	492660000	80963000	276770000	70115000	15	15	15	14.8	14.8	14.8	98.441	0	323.31	981060000	153
Q09768	Q09768	Glutamate--cysteine ligase	gcs1	21438000	1983000	1493800	1140200	36384000	4427100	22480000	3556400	6	6	6	11.2	11.2	11.2	76.522	0	31.047	92902000	27
Q09769	Q09769	Lon protease homolog, mitochondrial	pim1	54613000	27137000	29059000	21933000	144550000	27222000	70556000	5548400	25	25	25	23.1	23.1	23.1	118.64	0	96.175	380620000	97
Q09770	Q09770	Phosphoacetylglucosamine mutase 2		7938200	3291700	2280000	1934700	59339000	27144000	111460000	34898000	4	3	3	9.2	7.9	7.9	58.915	0	43.636	248280000	18
Q09775	Q09775	ATP-dependent RNA helicase rok1	rok1	3683700	3872600	0	0	0	0	0	0	2	2	2	4.2	4.2	4.2	54.025	0	3.4822	7556400	5
Q09777	Q09777	Regulator of G-protein signaling 1	rgs1	0	0	0	0	4734400	111750	3923900	1031600	1	1	1	4.2	4.2	4.2	54.362	0	7.3779	9801600	6
Q09778	Q09778	Tuberous sclerosis 1 protein homolog	tsc1	1945600	1068400	182020	137060	54162000	9129700	64133000	9305300	6	6	6	10.2	10.2	10.2	103.43	0	20.368	140060000	15
Q09779	Q09779	THO complex subunit 2	tho2	21552000	19566000	14813000	17319000	98853000	10811000	109020000	13868000	9	9	9	4.6	4.6	4.6	188.83	0	43.072	305800000	54
Q09780	Q09780	Putative mevalonate kinase	erg12	3011700	2953400	2423600	1298700	0	0	0	0	4	4	4	7.7	7.7	7.7	43.406	0	5.8883	9687400	6
Q09781	Q09781	40S ribosomal protein S1-A	rps101	86411000	95626000	36874000	11365000	578320000	85199000	504850000	24139000	19	9	9	64.7	40.9	40.9	28.488	0	102.68	1422800000	125
Q09783	Q09783	Mitochondrial import inner membrane translocase subunit tim8	tim8	36932000	20206000	15997000	7350100	63112000	1861000	35900000	2262500	5	5	5	55.1	55.1	55.1	11.355	0	78.647	183620000	30
Q09784	Q09784	Uncharacterized protein C13G6.05c	SPAC13G6.05c	0	0	0	0	0	2052000	10042000	3124400	1	1	1	10.3	10.3	10.3	28.499	0	8.9375	15218000	3
Q09785	Q09785	Putative glycine dehydrogenase (decarboxylating), mitochondrial	gcv2	47997000	17245000	8410900	4725000	23586000	11230000	34931000	1766200	18	18	18	19.8	19.8	19.8	114.23	0	74.666	149890000	32
Q09787	Q09787	Uncharacterized protein C13G6.09	SPAC13G6.09	7582900	6301600	1740000	3453800	3340600	278630	1942600	250890	4	4	4	17.9	17.9	17.9	31.089	0	14.591	24891000	12
Q09788	Q09788	Alkali-sensitive linkage protein 1	asl1	0	0	0	0	12048000	476260	10877000	742510	2	2	2	7	7	7	54.21	0	20.969	24144000	5
Q09790	Q09790	Diphosphoinositol polyphosphate phosphohydrolase aps1	aps1	8024900	4155600	3516900	3357300	0	1483300	0	137800	3	3	3	17.1	17.1	17.1	23.724	0	15.742	20676000	8
Q09793	Q09793	Nucleoporin nup45	nup45	5862500	2592500	3150800	695210	4118300	1026200	8415200	2346100	8	8	8	15.3	15.3	15.3	44.983	0	14.672	28207000	13
Q09794	Q09794	Protein ura1;Glutamine-dependent carbamoyl-phosphate synthase;Aspartate carbamoyltransferase	ura1	353320000	224560000	165190000	163950000	816970000	206810000	646130000	136220000	63	63	62	29.9	29.9	29.6	248.31	0	323.31	2713100000	472
Q09795	Q09795	Uncharacterized peptidase C22G7.01c		110640000	66343000	24591000	9954600	131090000	4792400	44419000	2844200	7	7	7	12.7	12.7	12.7	66.68	0	80.823	394670000	55
Q09798	Q09798	PAB-dependent poly(A)-specific ribonuclease subunit PAN2	pan2	631190	841010	3232200	3232200	7170300	845980	8231200	3241700	3	3	3	3.4	3.4	3.4	123.87	0	5.2807	27426000	8
Q09799	Q09799	Protein kri1	kri1	34678000	13157000	17977000	40152000	272430000	38827000	200820000	57771000	24	24	24	39	39	39	69.523	0	323.31	675800000	179
Q09801	Q09801	Pre-mRNA polyadenylation factor fip1	SPAC22G7.10	9871300	4521900	8887500	3903800	0	0	0	0	4	4	4	12.8	12.8	12.8	37.29	0	10.863	27184000	13
Q09803	Q09803	Suppressor protein of bem1/bed5 double mutants	vps4	7767600	13217000	19290000	26514000	11234000	5118900	7487900	6856600	6	6	6	17.1	17.1	17.1	48.401	0	82.207	97487000	32
Q09804	Q09804	Probable nucleolar pre-ribosomal-associated protein 2	urb2	2533400	2148300	247440	841370	0	0	0	0	2	2	2	1.6	1.6	1.6	151.57	0.00033921	2.2054	5770500	2
Q09805	Q09805	Vacuolar protein sorting-associated protein 45	vps45	7216000	3084100	0	700100	6008000	231410	3928000	179380	3	3	3	5.9	5.9	5.9	63.551	0	6.5632	21347000	8
Q09809	Q09809	Calcium permeable stress-gated cation channel 1	SPAC2G11.09	0	591300	628620	170790	0	0	0	0	1	1	1	1.1	1.1	1.1	90.572	0.0098288	1.0302	1390700	1
Q09811	Q09811	ATP-dependent DNA helicase hus2/rqh1	rqh1	0	0	0	0	28859000	1692200	13618000	1381700	2	2	2	2.2	2.2	2.2	149.64	0	34.035	45551000	7
Q09812	Q09812	Autophagy-related protein 22	atg22	35206000	22738000	22482000	20154000	3975700	376900	6233800	1338900	1	1	1	1.7	1.7	1.7	58.641	0	4.2958	112510000	12
Q09813	Q09813	Putative transcription initiation factor TFIID 111 kDa subunit	SPAC2G11.14	167760000	192040000	200200	0	240080000	28511000	185700000	15510000	3	3	3	3.7	3.7	3.7	111.01	0	15.963	829800000	35
Q09815	Q09815	Serine/threonine-protein kinase ppk5	ppk5	0	0	0	0	64069000	7353200	8067200	2359300	3	3	3	4.4	4.4	4.4	94.231	0	17.892	81849000	14
Q09816	Q09816	S-methyl-5-thioadenosine phosphorylase	SPAC16C9.02c	923240	1543700	3612000	1930900	12979000	1814400	3202500	101800	5	5	5	18.2	18.2	18.2	33.847	0	9.5108	26108000	14
Q09817	Q09817	60S ribosomal export protein nmd3	nmd3	19416000	12537000	11270000	6121000	15379000	518770	3261100	365590	5	5	5	11	11	11	56.55	0	32.647	68869000	25
Q09818	Q09818	Putative general negative regulator of transcription C16C9.04c	SPAC16C9.04c	141520000	210980000	92095000	117930000	111320000	16568000	195870000	9998300	11	11	11	26.6	26.6	26.6	54.417	0	54.2	896280000	66
Q09819	Q09819	Uncharacterized protein C16C9.05	SPAC16C9.05	29263000	21375000	27121000	32143000	12848000	951910	22903000	2399000	6	6	6	14.1	14.1	14.1	44.984	0	39.357	149000000	30
Q09820;O94387	Q09820	ATP-dependent helicase upf1	upf1	10423000	5239600	3062800	3947000	118280000	26565000	167790000	46669000	14	14	13	12.2	12.2	11.5	104.53	0	87.624	381980000	70
Q09822	Q09822	Cell division control protein 15	cdc15	1106800000	1444200000	1189600000	1475100000	1810300000	575540000	2069800000	294650000	36	36	36	39.5	39.5	39.5	102.12	0	323.31	9965900000	663
Q09825	Q09825	Spindle pole body-associated protein sad1	sad1	7631700	6421200	2570900	1068000	2972700	756540	1510400	541690	3	3	3	6.2	6.2	6.2	58.077	0	7.7597	23473000	14
Q09826	Q09826	Protein sds23/moc1	sds23	348060000	272500000	155620000	89614000	361500000	45604000	242570000	25790000	10	10	10	32.1	32.1	32.1	44.288	0	119.75	1541300000	161
Q09827	Q09827	Probable protein transport protein Sec61 subunit gamma	sss1	5493500	5174400	4333400	3887700	3835600	302290	876960	380400	1	1	1	17.1	17.1	17.1	7.7912	0	40.757	24284000	16
Q09829	Q09829	Pumilio domain-containing protein C4G8.03c	SPAC4G8.03c	23342000	10960000	4466300	3436100	5169100	445040	2812900	975010	2	2	2	2.7	2.7	2.7	88.227	0	9.6347	51606000	12
Q09830	Q09830	TBC domain-containing protein C4G8.04	SPAC4G8.04	44293000	42444000	15457000	9385300	57290000	8907400	22987000	6060000	7	7	7	10.6	10.6	10.6	86.232	0	23.66	206820000	44
Q09831	Q09831	Serine/threonine-protein kinase ppk14	ppk14	20567000	21867000	13134000	26693000	225550000	71834000	354880000	84034000	10	10	10	23.1	23.1	23.1	63.482	0	323.31	818560000	124
Q09833	Q09833	tRNA (uracil(54)-C(5))-methyltransferase	SPAC4G8.07c	8404600	2428100	3972600	1555900	8822800	186540	4656000	129310	7	7	7	13.9	13.9	13.9	59.613	0	8.2211	30156000	11
Q09835	Q09835	Protein transport protein gos1	gos1	1373400	1427800	1118100	434610	33868000	3086800	14976000	3518800	6	6	6	41.2	41.2	41.2	21.067	0	75.531	59803000	25
Q09838	Q09838	Transcriptional regulator prz1	prz1	29016000	26447000	14775000	4112600	106030000	80203000	1749900	839820	5	5	5	5.7	5.7	5.7	74.189	0	14.033	263180000	25
Q09841	Q09841	Probable proteasome subunit beta type-2	pup1	73619000	35991000	28011000	19235000	27293000	5271700	38807000	2598900	9	9	9	32.2	32.2	32.2	29.337	0	26.466	230830000	40
Q09842	Q09842	PWWP domain-containing protein 3	pdp3	46752000	55876000	28613000	20692000	7660400	502280	7952700	1247100	3	3	3	8.8	8.8	8.8	46.855	0	23.134	169290000	52
Q09843	Q09843	Replication factor C subunit 2	rfc2	13161000	6240800	4039300	2434900	0	0	0	0	2	2	2	5.6	5.6	5.6	37.876	0	3.821	25876000	10
Q09845	Q09845	Glycerol-3-phosphate dehydrogenase [NAD(+)] 2	gpd2	113390000	64873000	41734000	19919000	169010000	10856000	95948000	4750000	13	13	13	45.6	45.6	45.6	40.874	0	89.094	520480000	72
Q09847	Q09847	Nucleoporin nup146	nup146	136780000	161640000	86580000	57256000	203010000	20516000	95772000	27384000	23	23	23	22.7	22.7	22.7	145.78	0	323.31	788930000	160
Q09849	Q09849	SWI/SNF and RSC complexes subunit arp42	arp42	4608200	1801100	1122200	418770	4275400	219160	2569400	0	3	3	3	8.5	8.5	8.5	47.1	0	9.0384	15014000	5
Q09851	Q09851	NADPH-dependent 1-acyldihydroxyacetone phosphate reductase	ayr1	12615000	10236000	7119100	3276600	10249000	1102400	4877800	791750	1	1	1	3.4	3.4	3.4	32.73	0	7.4915	50268000	12
Q09852	Q09852	Putative inorganic phosphate transporter C23D3.12	SPAC23D3.12	4838900	2483200	8092100	1936000	413720000	199590000	396440000	129810000	11	11	10	16.3	16.3	16.3	62.315	0	323.31	1156900000	165
Q09853	Q09853	Protein MON2 homolog	mon2	47973000	61154000	30091000	45032000	25228000	7899700	57125000	6859500	6	6	6	4	4	4	181.45	0	25.171	281360000	77
Q09856	Q09856	U4/U5/U6 small nuclear ribonucleoprotein prp3	prp3	33328000	32185000	17860000	1289300	48951000	6213800	37739000	9868300	7	7	7	15.1	15.1	15.1	62.588	0	32.804	187430000	35
Q09857	Q09857	Intracellular protein transport protein uso1	uso1	9356900	6107100	6918000	3082200	32489000	13279000	3000800	1531700	8	8	8	8.3	8.3	8.3	121.57	0	81.365	75764000	29
Q09859	Q09859	Probable peptide methionine sulfoxide reductase	mxr1	10109000	2287900	1503300	1915900	0	0	0	0	2	2	2	14.7	14.7	14.7	19.437	0	7.1195	15816000	6
Q09860	Q09860	Probable cysteine--tRNA ligase		40831000	23071000	28839000	17034000	27118000	3077200	13541000	1719800	13	13	13	18.8	18.8	18.8	85.554	0	92.078	155230000	52
Q09863	Q09863	Stress response protein nst1	nst1	204430000	310770000	89935000	56123000	361770000	132570000	258290000	55994000	13	13	13	12.6	12.6	12.6	122.94	0	187.13	1469900000	111
Q09864	Q09864	Heat shock protein 60, mitochondrial	hsp60	1822800000	1057200000	1039900000	560950000	2863500000	262250000	2646500000	93209000	35	35	35	65.6	65.6	65.6	62.167	0	323.31	10346000000	507
[truncated: 1,140 more rows]

## Sheet: Peptides
Sequence	Proteins	Leading razor protein	Gene names	Protein names	Intensity PGC_SPAC1	Intensity PGC_SPAC2	Intensity PGC_SPAC3	Intensity PGC_SPAC4	Intensity SAX_SPAC1	Intensity SAX_SPAC2	Intensity SAX_SPAC3	Intensity SAX_SPAC4	R Count	K Count	Length	Mass	PEP	Score	Intensity	MS/MS Count	Protein group IDs
AAAADILPVLLK	O13864	O13864	kap95	Importin subunit beta-1	2861400	2118000	1082200	573980	16411000	244460	2818100	58259	0	1	12	1193.74	2.1759e-06	117.86	26167000	11	204
AAAALLLQSITTEAR	P53693	P53693	rds1	Protein rds1	2268600	1714600	1936500	1558600	7865800	185870	3291900	178510	1	0	15	1527.86	2.1472e-06	100.11	19000000	6	1720
AAAATVRL	O13672	O13672	rpl8	60S ribosomal protein L8	4624600	0	0	0	0	0	0	0	1	0	8	771.46	0.0013849	143.61	4624600	4	83
AAAEAATTTPVTK	O14092	O14092	hem1	5-aminolevulinate synthase, mitochondrial	29053000	9078100	15109000	7266500	17283000	0	21732000	565770	0	1	13	1230.65	1.3606e-14	164.48	100090000	6	330
AAAEEPQAPTAEAILDSADAMETD	O14250	O14250	SPAC6G10.04c	Probable proteasome subunit alpha type-6	10867000	14782000	4072500	16027000	10863000	681310	3955200	1165400	0	0	24	2432.05	3.6305e-10	90.464	62413000	12	423
AAAEIALSQFPEALADANAALK	O14085	O14085	sec72	Translocation protein sec72	1890100	4163000	0	0	0	0	0	0	0	1	22	2184.14	8.4027e-07	76.492	6053100	3	325
AAAFLNEEEAEDLK	Q9P7G0	Q9P7G0	SPAC1142.04	Uncharacterized NOC2 family protein C1142.04	9281900	7953200	5724500	3508500	7594400	1224100	0	1202400	0	1	14	1548.73	5.2919e-38	218.45	36489000	6	2633
AAAGPSNSSSGTSTPR	O74883	O74883	rpc37	DNA-directed RNA polymerase III subunit rpc5	16389000	11116000	3664300	5046700	0	0	0	0	1	0	16	1446.67	3.1885e-15	134.52	36216000	12	1130
AAAGTYEGVK	Q9USP8	Q9USP8	idh2	Isocitrate dehydrogenase [NAD] subunit 2, mitochondrial	6167400	2268300	0	0	0	0	0	0	0	1	10	965.482	0.00035452	104.39	8435700	2	2828
AAAHDGPSLSAPSSSINLANITSR	Q76PD2	Q76PD2		E3 ubiquitin-protein ligase hel2	0	0	0	16845000	30059000	5197600	29243000	4939400	1	0	24	2336.17	5.5194e-62	174.26	86284000	11	2356
AAALTAEER	Q9P777	Q9P777	his2	Histidinol dehydrogenase	20272000	10458000	5746000	3667000	19614000	1120400	6378900	369000	1	0	9	930.477	0.00033578	131.5	67625000	11	2598
AAANGLFK	O00091	O00091	zwf1	Glucose-6-phosphate 1-dehydrogenase	0	0	1263300	170230	0	0	0	0	0	1	8	790.434	0.0054387	91.626	1433500	1	52
AAAPCVVFLDELDSIAK	Q9P3A7	Q9P3A7	cdc48	Cell division cycle protein 48	8624300	11942000	137480	0	243110	0	695340	46495	0	1	17	1817.92	5.1177e-16	135.23	21688000	9	2524
AAAPSSNVTMK	O36025	O36025	mpd2	GYF domain-containing protein mpd2	8722700	1181000	2633500	213610	0	0	0	0	0	1	11	1091.53	0.0027417	71.085	12751000	3	513
AAAQELANAK	P79010	P79010	cox4	Cytochrome c oxidase subunit 4, mitochondrial	78871000	29187000	46558000	26792000	57827000	3479700	38169000	862610	0	1	10	985.519	2.5249e-05	140.48	281750000	8	1788
AAARPTVSIYNK	Q9P784	Q9P784	rpl4b	60S ribosomal protein L4-B	144150000	1612200	0	0	205610000	8769200	181370000	5552500	1	1	12	1289.71	9.0863e-13	118.88	547060000	11	2604
AAARPTVSIYSK	P35679	P35679	rpl4a	60S ribosomal protein L4-A	90064000	11407000	211450	347500	135840000	4264200	127920000	3799800	1	1	12	1262.7	7.8366e-07	116.71	373850000	8	1594
AAATISETEEK	O13995	O13995	dap1	Cytochrome P450 regulator dap1	31567000	24419000	18684000	16230000	15127000	1148300	7364800	943640	0	1	11	1148.56	1.0511e-06	133.48	115480000	18	280
AADALMACK	Q9US47	Q9US47	SPAC1002.12c	Putative succinate-semialdehyde dehydrogenase C1002.12c [NADP(+)]	1764800	757420	0	0	0	0	0	0	0	1	9	965.431	0.013734	67.414	2522200	1	2782
AADAQIDEVEK	O13822	O13822	SPAC19A8.06	Uncharacterized oxidoreductase C19A8.06	2138900	3795100	2356000	2278000	3822800	283760	1789400	0	0	1	11	1187.57	1.1003e-14	184.34	16464000	6	177
AADEELLDEIIEK	Q9HFE7	Q9HFE7	SPBP16F5.05c	Ankyrin repeat-containing protein P16F5.05c	5608700	7927000	5520200	5719600	9040200	983190	3096700	821010	0	1	13	1486.74	1.3735e-34	224.43	38717000	16	2483
AADEFLLK	P40370	P40370	eno101	Enolase 1-1	679860000	661910000	411890000	418260000	1716200000	78238000	1367300000	49543000	0	1	8	905.486	0.0014509	136.8	5383200000	72	1646
AADIDFLPPQLSFK	Q09676	Q09676	SPAC5H10.03	Probable phosphatase SPAC5H10.03	0	0	0	0	231370	39917	1420000	47051	0	1	14	1560.82	0.078431	28.812	1738300	1	1929
AADIGSQSSGSLEER	Q10407	Q10407	mkh1	MAP kinase kinase kinase mkh1	4940400	962670	2423000	726140	2031000	246480	953920	293630	1	0	15	1505.7	3.7356e-17	149.53	12577000	6	2275
AADIPAFVK	Q10316	Q10316	arc5	Actin-related protein 2/3 complex subunit 5	6043600	2159500	1962200	1066800	12941000	315960	8820600	171810	0	1	9	930.517	0.0011077	100.02	33481000	6	2237
AADNIDLIAK	Q9HGM3	Q9HGM3	yta12	Mitochondrial respiratory chain complexes assembly protein rca1	3319800	1957700	2376400	930490	0	0	0	0	0	1	10	1042.57	0.00014737	122.74	8584500	2	2496
AAEAEAAAAAR	O94567	O94567	nrs1	Probable asparagine--tRNA ligase, cytoplasmic	82881000	28714000	37022000	18612000	26632000	3034500	20452000	379020	1	0	11	1000.49	1.7115e-14	181.44	217730000	18	1382
AAEAICTTDTFPK	O94346	O94346	SPBC1271.14	Arginine biosynthesis bifunctional protein ArgJ, mitochondrial;Glutamate N-acetyltransferase;Amino-acid acetyltransferase;Arginine biosynthesis bifunctional protein ArgJ alpha chain;Arginine biosynthesis bifunctional protein ArgJ beta chain	1532300	837690	2410700	828310	0	0	0	0	0	1	13	1423.67	5.2132e-05	101.53	5609100	2	1262
AAEASFVEAVDK	O94706	O94706	taf8	Transcription initiation factor TFIID subunit 8	3478500	0	0	0	0	0	0	0	0	1	12	1235.6	0.00069395	88.101	3478500	1	1454
AAEDVHTEEVPIK	P56286	P56286	tif211	Eukaryotic translation initiation factor 2 subunit alpha	0	0	3017700	0	54192000	3744100	31660000	4156200	0	1	13	1436.71	1.6947e-19	178.15	96770000	5	1728
AAEEAMNSLNGTEIDGR	O74400	O74400	SPBC4F6.14	Uncharacterized RNA-binding protein C4F6.14	0	0	1672700	436230	0	0	0	0	1	0	17	1792.79	2.4075e-05	62.94	2109000	1	922
AAEEEANRELHEQEEAQK	O74760	O74760	tif32	Eukaryotic translation initiation factor 3 subunit A	0	0	0	0	1517700	231920	0	0	1	1	18	2109.96	0.0012454	42.633	1749600	1	1048
AAEEEANRELHEQEEAQKR	O74760	O74760	tif32	Eukaryotic translation initiation factor 3 subunit A	0	0	0	0	9196700	5995800	0	0	2	1	19	2266.06	1.9786e-09	80.316	15193000	7	1048
AAEETVEFNSK	Q9P783	Q9P783	rrb1	Ribosome assembly protein rrb1	6450600	2022000	617320	1242100	0	0	0	0	0	1	11	1223.57	1.1975e-05	124.39	10332000	1	2603
AAEFQSSEVPK	O14236	O14236	nog2	Nucleolar GTP-binding protein 2	1847400	1129200	335520	1196800	0	0	0	0	0	1	11	1191.58	1.5423e-06	138.45	4508900	2	414
AAEGHDENIHPDEVSK	Q9UUB4	Q9UUB4	ade7	Phosphoribosylaminoimidazole-succinocarboxamide synthase	0	0	0	0	25853000	3585600	35401000	2336100	0	1	16	1746.78	2.8945e-27	164.93	67176000	26	3043
AAEHSICLLQSSIAPDEATK	Q09878	Q09878	SPCC584.01c	Probable sulfite reductase [NADPH] flavoprotein component	0	5905300	0	0	21536000	261150	8264700	764280	0	1	20	2140.05	4.4501e-06	67.227	36731000	5	2058
AAELEAEDSGAQGDTQEVK	O74773	O74773	msh2	DNA mismatch repair protein msh2	3003500	0	0	0	4101300	0	1463000	325160	0	1	19	1946.87	2.3042e-16	121.44	8893000	4	1057
AAENLQPLPLDDWK	Q9UT48	Q9UT48	eif3h	Eukaryotic translation initiation factor 3 subunit H	0	0	0	0	4240000	261960	1341200	28311	0	1	14	1608.81	2.0587e-06	109.07	5871400	2	2907
AAFEYQGQK	O74766	O74766	SPBC24C6.04	Probable delta-1-pyrroline-5-carboxylate dehydrogenase	0	0	0	0	115990000	13076000	85300000	2106100	0	1	9	1040.49	8.3424e-06	152.86	216470000	6	1053
AAFGSPIGSSTYPTSSPAPFWK	O60129	O60129	fkh2	Fork head protein homolog 2	0	0	0	0	17011000	505180	4359300	1524700	0	1	22	2255.09	7.4094e-07	76.161	23400000	5	824
AAFMEITR	Q9UUE3	Q9UUE3	SPBC17G9.06c	Putative lysine N-acyltransferase C17G9.06c	10259000	4531500	359770	0	19906000	1572500	18100000	782000	1	0	8	953.464	0.0017909	121.09	55511000	6	3058
AAFNNPDR	O74803	O74803	rhp23	UV excision repair protein rhp23	3548000	1048600	0	0	0	0	0	0	1	0	8	903.42	0.003599	97.431	4596500	2	1080
AAFPNVK	O13991	O13991	SPAC26H5.09c	Uncharacterized oxidoreductase C26H5.09c	8357200	1310300	3489800	612710	0	0	0	0	0	1	7	745.412	0.020607	84.064	13770000	3	277
AAFPVER	O75005	O75005	vas2	Valine--tRNA ligase	21538000	5782700	181560	0	0	0	0	0	1	0	7	788.418	0.0056552	107.32	27502000	6	1197
AAFQTDAPWR	O14293	O14293	SPAC9E9.09c	Putative aldehyde dehydrogenase-like protein C9E9.09c	0	0	0	0	70836000	0	81175000	0	1	0	10	1161.56	5.9059e-10	140.78	152010000	3	445
AAFTEDGWFK	Q9P7D7	Q9P7D7	lcf2	Long-chain-fatty-acid--CoA ligase 2	0	0	0	0	883990	0	173450	0	0	1	10	1170.53	0.0020312	77.662	1057400	1	2624
AAGAASVQAVFDK	Q9Y7I8	Q9Y7I8	zuo1	Zuotin	63457000	27795000	30420000	12474000	120200000	4945300	75800000	1659000	0	1	13	1233.64	1.5631e-34	222.74	336750000	21	3112
AAGAESAFVK	Q92345	Q92345	SPAC1F8.07c	Probable pyruvate decarboxylase C1F8.07c	816070000	559420000	367970000	253660000	1382400000	145500000	968850000	52410000	0	1	10	949.487	3.4754e-08	144.77	4546200000	55	2384
AAGAIAGLNVLR	P22774	P22774	ssp1	Heat shock 70 kDa protein, mitochondrial	42071000	20534000	24640000	13766000	140700000	2348400	89375000	855440	1	0	12	1124.67	2.5072e-15	173.24	334280000	19	1550
AAGAPGSTPTLLK	O43002	O43002	sbh1	Protein transport protein sec61 subunit beta	147440000	47027000	63628000	26920000	123630000	6223000	143850000	2872500	0	1	13	1182.66	4.1268e-07	111.64	561590000	27	612
AAGEKFLTVLHEN	P35679	P35679	rpl4a	60S ribosomal protein L4-A	1571200	0	0	0	0	0	0	0	0	1	13	1427.74	0.0032312	49.298	1571200	2	1594
AAGESNKFDFLESYENEKEH	O59673	O59673	atp14	ATP synthase subunit H, mitochondrial	0	0	0	0	11320000	2304300	15951000	2899200	0	2	20	2343.03	1.7977e-52	184.78	32474000	12	677
AAGFTVDCMK	P50999	P50999	cct4	T-complex protein 1 subunit delta	14005000	7226600	3873200	3543300	0	0	0	0	0	1	10	1114.48	0.00010325	126.39	28649000	10	1716
AAGIMPTK	Q9USL7	Q9USL7	rsm18	37S ribosomal protein rsm18, mitochondrial	481990	0	0	136210	0	0	0	0	0	1	8	803.421	0.028885	67.897	618210	1	2813
AAGPILYK	O59866	O59866	wbp1	Dolichyl-diphosphooligosaccharide--protein glycosyltransferase subunit wbp1	15757000	5711700	661310	0	30562000	1564200	14794000	635780	0	1	8	831.485	0.0028269	102.71	69686000	8	767
AAGVILK	O94692	O94692	rvb2	RuvB-like helicase 2	0	1971700	1023800	1855800	0	0	0	0	0	1	7	670.438	0.021369	83.287	4851400	1	1443
AAGVPIIQNPK	Q09686	Q09686	SPAC13C5.04	Putative glutamine amidotransferase-like protein C13C5.04	1596400	0	878080	472940	0	0	0	0	0	1	11	1106.64	0.021795	48.028	2947400	1	1933
AAHLISTK	O74766	O74766	SPBC24C6.04	Probable delta-1-pyrroline-5-carboxylate dehydrogenase	13264000	946530	0	0	0	3315400	0	0	0	1	8	839.486	0.00034061	161.02	17526000	9	1053
AAHYDGNDTMGLDMDEGEIADMR	Q10147	Q10147	cct2	Probable T-complex protein 1 subunit beta	0	0	0	0	48645000	34897000	28808000	31635000	1	0	23	2573.99	1.0772e-73	194.97	143980000	29	2141
AAIDNLVSIGASLAHVHVPGHEPIAK	O13902	O13902	dak1	Dihydroxyacetone kinase 1	0	5071900	7784500	2430500	0	0	0	0	0	1	26	2615.42	4.7464e-11	86.08	15287000	13	224
AAIETVTRPR	Q9UUE1	Q9UUE1	pyr1	Pyruvate carboxylase	0	21631000	0	0	60612000	5218600	45277000	1161200	2	0	10	1112.63	0.00065113	113.1	133900000	6	3056
AAIGYVQEDK	P12000	P12000	cdc17	DNA ligase 1	1151300	0	0	0	0	0	0	0	0	1	10	1092.55	0.064538	52.247	1151300	0	1524
AAIKAASEGPMK	P78958;O43026	P78958	tdh1;gpd3	Glyceraldehyde-3-phosphate dehydrogenase 1;Glyceraldehyde-3-phosphate dehydrogenase 2	6694200	1982500	0	32065	5731100	1171000	0	164940	0	2	12	1188.62	7.3748e-05	109	15776000	7	1779;629
AAINIVK	O42935	O42935	rpl32b	60S ribosomal protein L32-B	21050000	66714000	61794000	21841000	194470000	12332000	108990000	3180400	0	1	7	727.459	0.004683	137.83	490370000	11	586
AAKPLVEFCQSK	O13848	O13848	SPAC19G12.09	NAD/NADP-dependent indole-3-acetaldehyde reductase	0	6310800	0	0	0	0	0	0	0	2	12	1376.71	0.007379	66.989	6310800	2	194
AALDASGYK	P87144	P87144	ths1	Threonine--tRNA ligase, cytoplasmic	22786000	9658200	0	0	23290000	2829900	0	882250	0	1	9	894.445	0.0012983	95.358	59446000	6	1831
AALETIQR	O75002	O75002	mog1	Nuclear import protein mog1	3254300	0	0	0	0	0	0	0	1	0	8	900.503	0.001726	116.73	3254300	1	1196
AALFGEMLNEVSESDK	P87157	P87157	SPBC25H2.16c	Probable ADP-ribosylation factor-binding protein C25H2.16c	2260200	3238800	0	2432700	0	0	0	0	0	1	16	1754.8	1.9466e-16	141.86	7931700	5	1840
AALGAYEDAGEWYSSDQADALANK	Q9P4X4	Q9P4X4	sec17	Probable vesicular-fusion protein sec17 homolog	0	0	0	0	0	296160	1502600	469790	0	1	24	2515.11	5.1992e-05	57.484	2268600	2	2540
AALGLLGDLAESFPK	O13864	O13864	kap95	Importin subunit beta-1	5109100	4619600	0	0	0	0	517610	0	0	1	15	1500.82	1.947e-16	143.46	10246000	2	204
AALGLYQTTGK	Q01475	Q01475	sar1	Small COPII coat GTPase sar1	49040000	8797400	390620	0	49705000	3281600	48150000	1040700	0	1	11	1121.61	3.6854e-10	158.56	160410000	7	1885
AALGMNIGALAPQLGK	Q9UT08	Q9UT08	paa1	Protein phosphatase PP2A regulatory subunit A	4882500	1892400	4203900	1374600	21601000	408010	10222000	192960	0	1	16	1539.84	2.3375e-40	200.16	44778000	10	2882
AALINVGEK	Q9UTH2	Q9UTH2	SPAC1805.02c	Probable electron transfer flavoprotein subunit beta	15514000	9216800	9263800	2507500	0	0	0	0	0	1	9	913.523	0.0006342	112.8	36502000	9	2964
AALLNQYFANK	O13775	O13775	gus1	Probable glutamate--tRNA ligase, cytoplasmic	0	0	0	0	37337000	512290	16242000	286180	0	1	11	1251.66	6.1441e-17	198.61	54377000	3	141
AALNAMADGR	O59816	O59816	lat1	Dihydrolipoyllysine-residue acetyltransferase component of pyruvate dehydrogenase complex, mitochondrial	29338000	0	0	1596000	0	0	0	0	1	0	10	1004.47	0.00055192	93.096	30934000	4	753
AALPLFNNAFNSSK	Q9P7L1	Q9P7L1	SPBC21C3.12c	Thioredoxin domain-containing protein C21C3.12c	0	0	0	0	13727000	253530	6591300	87436	0	1	14	1492.77	3.5535e-09	126.09	20659000	4	2663
AALSSIGLQR	Q10245	Q10245	SPAC4G9.15	Very-long-chain 3-oxoacyl-CoA reductase	10279000	2085600	4057000	2650000	24216000	984200	19994000	0	1	0	10	1014.58	2.3214e-09	174.86	64265000	6	2201
AALTANDVYK	O94264	O94264	SPBP8B7.15c	Uncharacterized RING finger protein P8B7.15c	2544600	1430500	0	0	0	0	0	0	0	1	10	1064.55	0.064739	45.307	3975100	1	1212
AALTEYK	O94389	O94389	SPBC29A10.12	Coiled-coil domain-containing protein 124 homolog	3107100	374630	0	0	0	0	0	0	0	1	7	794.417	0.05843	67.032	3481700	1	1285
AALVFGQMNEPPGAR	P22068	P22068	atp2	ATP synthase subunit beta, mitochondrial	27872000	11125000	0	0	31681000	1221600	18271000	621800	1	0	15	1572.77	2.0088e-44	220.99	90791000	18	1546
AAMILHGLGFTQEMMAK	O42943	O42943	SPBC16H5.08c	Uncharacterized ABC transporter ATP-binding protein C16H5.08c	0	0	0	0	18888000	0	0	0	0	1	17	1895.89	6.4853e-11	110.44	18888000	1	592
AANDGPASVR	Q9UT19	Q9UT19	met26	Probable 5-methyltetrahydropteroyltriglutamate--homocysteine methyltransferase	49061000	23029000	15435000	6428800	0	0	0	0	1	0	10	956.468	9.0436e-05	128.51	93954000	18	2888
AANDSPSLSCILGNAND	C6Y4A2	C6Y4A2	SPAC4G9.22	Uncharacterized protein C4G9.22	26401000	65719000	19673000	74711000	1548900	0	12734000	3863400	0	0	17	1717.76	2.6989e-28	167.45	204650000	13	7
AANEGEHNESVPAK	Q10315	Q10315	dpb3	DNA polymerase epsilon subunit C	0	0	0	0	294780	0	358680	40386	0	1	14	1451.66	0.052506	30.484	693840	1	2236
AANIISSVPSTSLLTK	O94373	O94373	atp4	ATP synthase subunit 4, mitochondrial	3482800	1834000	1581900	834910	22268000	469110	0	0	0	1	16	1600.9	3.0114e-07	86.548	30471000	8	1275
AANIPILGLDYLLK	Q92357	Q92357	cfr1	Cell fusion protein cfr1	0	0	0	0	1394700	0	293190	0	0	1	14	1512.89	0.052506	30.484	1687900	1	2391
AANIVRPSSSINR	O74779	O74779	mug164	Microtubule-associated protein mug164	0	0	0	19993000	224070000	47490000	229470000	25516000	2	0	13	1383.76	1.8665e-05	104.95	546540000	5	1062
AANRSSEALLDNEK	Q9UTK9	Q9UTK9	SPAC144.17c	Putative 6-phosphofructo-2-kinase/fructose-2,6-bisphosphatase C144.17c;6-phosphofructo-2-kinase;Fructose-2,6-bisphosphatase	15957000	344820	0	0	10963000	268160	0	0	1	1	14	1516.75	7.6944e-06	98.391	27533000	3	2986
AANVDVEPIWATIFAK	P17476;P17477	P17476	rpa1;rpa3	60S acidic ribosomal protein P1-alpha 1;60S acidic ribosomal protein P1-alpha 3	0	0	727810	1132000	4416500	0	15742000	745590	0	1	16	1743.92	5.115e-27	167.28	22764000	12	1531
AANYAFAEAIVK	P40387	P40387	tps1	Alpha,alpha-trehalose-phosphate synthase [UDP-forming]	0	0	0	0	8419000	152130	6104100	59772	0	1	12	1266.66	0.075459	32.478	14735000	1	1657
AAPFIPSFQR	O74718	O74718	sup35	Eukaryotic peptide chain release factor GTP-binding subunit	0	0	0	0	16854000	504750	9629500	182790	1	0	10	1132.6	0.016356	59.908	27171000	1	1027
AAPFIPSFQRPGFVPVNNIAGGYPYAQYTGQGQNSNSPHPTK	O74718	O74718	sup35	Eukaryotic peptide chain release factor GTP-binding subunit	0	0	2242000	3528300	0	0	0	0	1	1	42	4474.19	0.086769	3.3823	5770200	1	1027
AAPGQLTVK	Q9P7R0	Q9P7R0	aro1	Pentafunctional AROM polypeptide;3-dehydroquinate synthase;3-phosphoshikimate 1-carboxyvinyltransferase;Shikimate kinase;3-dehydroquinate dehydratase;Shikimate dehydrogenase	0	5416000	6711900	2917900	0	0	0	0	0	1	9	883.513	0.0018721	91.087	15046000	2	2681
AAPNPNILLNSDYTSVSIPGYVFSR	Q92345	Q92345	SPAC1F8.07c	Probable pyruvate decarboxylase C1F8.07c	0	0	2096000	431450	0	0	0	0	1	0	25	2694.37	0.076593	22.257	2527500	1	2384
AAPQPPEVEEVLSEEPYQK	Q10195	Q10195	SPBC11C11.06c	Uncharacterized protein C11C11.06c	0	0	0	0	20027000	3098100	7852000	3050200	0	1	19	2139.04	6.826e-17	121.94	34027000	11	2175
AAPSMAPVR	O13637	O13637	sec31	Protein transport protein sec31	9716400	816350	3402700	2044600	0	0	0	0	1	0	9	914.464	0.0031056	82.279	15980000	6	70
AAPSMAPVRSPFPGASSAQPAAMSR	O13637	O13637	sec31	Protein transport protein sec31	0	0	0	2669500	0	0	0	0	2	0	25	2473.18	0.00010791	44.564	2669500	1	70
AAPSSPVSTNGSPLNNLVR	O74398	O74398	SPBC4F6.12	LIM domain-containing protein C4F6.12	5863800	35514000	19584000	43181000	16897000	3931400	20328000	1251500	1	0	19	1879.98	9.3259e-89	256.33	146550000	25	920
AAPTEVPSILEER	P24487	P24487	atp1	ATP synthase subunit alpha, mitochondrial	64342000	47227000	30684000	10911000	18957000	1059700	5716300	1032200	1	0	13	1410.74	3.6887e-11	143.25	179930000	11	1556
AAQDAELASER	A9ZLL8	A9ZLL8	lsd90	Protein lsd90	755850	347580	0	0	0	0	0	0	1	0	11	1159.55	0.00059288	86.288	1103400	2	3
AAQLAVNK	P87153	P87153	cct7	Probable T-complex protein 1 subunit eta	1889300	1564700	0	921700	0	0	0	0	0	1	8	813.471	0.0016439	119.41	4375700	5	1838
AAQLIGEAIK	O94550	O94550	phb2	Prohibitin-2	7169600	2240900	4356600	2035600	0	0	0	0	0	1	10	1012.59	0.00029019	110.93	15803000	4	1376
AAQNAVLR	O59735	O59735	lac1	Sphingosine N-acyltransferase lac1	11008000	4734000	4949700	3089600	0	0	0	0	1	0	8	841.477	0.0081999	85.212	23781000	2	711
AAREVLEK	Q9Y7N9	Q9Y7N9	SPCC1450.12	PX domain-containing protein C1450.12	4134400	8592800	15989000	7095100	0	0	0	0	1	1	8	914.519	0.02558	80.165	35811000	6	3139
AARPVADNLTANQPLLTGQR	P31406	P31406	vma1	V-type proton ATPase catalytic subunit A	0	0	0	0	38212000	2317700	19240000	368850	2	0	20	2105.13	2.0376e-09	86.748	60139000	3	1581
AASAEIPFHR	O13845	O13845	rsd1	RNA-binding protein rsd1	0	0	0	0	10162000	669270	2660700	550180	1	0	10	1097.56	0.000117	104.24	14042000	5	192
AASAPVAAPK	Q9UUE6	Q9UUE6	krs1	Lysine--tRNA ligase, cytoplasmic	53592000	22934000	28733000	16727000	32841000	0	0	503630	0	1	10	881.497	4.0484e-06	153.97	155330000	13	3061
AASAVPFSPSK	O13865	O13865	SPAC1B1.04c	PAB-dependent poly(A)-specific ribonuclease subunit pan3-like	12470000	19180000	9841900	10433000	18125000	2445700	11052000	1785100	0	1	11	1060.56	3.2471e-08	152	85332000	20	205
AASDALATVPR	P40375;Q9P3E3	P40375	mae2;SPAC750.08c	NAD-dependent malic enzyme	167870000	71768000	105820000	39599000	246380000	19430000	198470000	10019000	1	0	11	1070.57	2.3253e-14	178.53	859350000	17	1650
AASDIAVAELPPTDPMR	P42657	P42657	rad25	DNA damage checkpoint protein rad25	3811300	2257600	3509000	2087000	9602700	391230	4352300	340270	1	0	17	1768.87	4.226e-08	88.385	26351000	21	1690
AASEIATAELAPTHPIR	P42656	P42656	rad24	DNA damage checkpoint protein rad24	0	0	0	0	269980000	11955000	164070000	1483400	1	0	17	1746.93	1.6342e-50	220.59	447490000	11	1689
AASFDIPNK	Q9UU99	Q9UU99	SPCC23B6.04c	CRAL-TRIO domain-containing protein C23B6.04c	107760000	146510000	61846000	90113000	18975000	5068900	14025000	5839000	0	1	9	961.487	1.2234e-06	179.94	450140000	28	3034
AASGNINDDSFFK	Q9Y7I8	Q9Y7I8	zuo1	Zuotin	0	1271100	3346600	0	82808000	3810700	57242000	3881900	0	1	13	1384.63	9.6059e-20	183.06	152360000	17	3112
AASIAVEDEK	Q9UUB6	Q9UUB6	uch2	Ubiquitin carboxyl-terminal hydrolase 2	0	0	4162900	0	0	0	0	0	0	1	10	1031.51	0.00030781	109.16	4162900	3	3045
AASIAVEDEKR	Q9UUB6	Q9UUB6	uch2	Ubiquitin carboxyl-terminal hydrolase 2	0	3989600	0	0	1604500	0	0	85877	1	1	11	1187.61	1.431e-05	124.42	5680000	2	3045
AASICQQAIDK	O13966	O13966	SPAC24C9.06c	Aconitate hydratase, mitochondrial	97037000	46973000	56519000	21761000	79596000	10886000	0	2287000	0	1	11	1203.59	1.2925e-16	191.31	315060000	15	263
AASIIPK	Q9P3T6	Q9P3T6	rps5b	40S ribosomal protein S5-B	12313000	4006500	51542000	24469000	0	0	0	0	0	1	7	698.433	0.0027749	95.775	92330000	13	2528
AASLPQFWLSPR	Q9UTK4	Q9UTK4	nup189	Nucleoporin nup189	0	0	0	0	21661000	80524	16146000	2701500	1	0	12	1371.73	6.5941e-07	118.55	40589000	9	2981
AASLTSSPLK	Q9C103	Q9C103	eme1	Crossover junction endonuclease eme1	0	0	2140900	0	0	0	0	0	0	1	10	973.544	0.0022099	66.989	2140900	1	2438
AASLTTFNECDMSAVVALR	O94681	O94681	kgd2	Probable dihydrolipoyllysine-residue succinyltransferase component of 2-oxoglutarate dehydrogenase complex, mitochondrial	0	0	0	0	10411000	0	5265100	0	1	0	19	2070.97	3.6672e-13	101.05	15676000	1	1435
AASPAPSDSFPTFGYSQLGGLENSSK	O42923	O42923	cip1	RNA-binding post-transcriptional regulator cip1	0	0	0	0	1307000	7230300	34259000	20364000	0	1	26	2614.22	5.6273e-99	218.84	63160000	17	578
AASPAVLPEGK	Q9Y7N0	Q9Y7N0	bdf1	SWR1 complex bromodomain subunit bdf1	90838000	86545000	72087000	27325000	25185000	3135000	16929000	3604500	0	1	11	1038.57	1.7937e-06	126.71	325650000	19	3135
AASPAVLPEGKPR	Q9Y7N0	Q9Y7N0	bdf1	SWR1 complex bromodomain subunit bdf1	349940000	297480000	0	0	648430000	108890000	497870000	50819000	1	1	13	1291.72	1.5049e-10	141.86	1953400000	38	3135
AASPFRPTSVSPQPSSPTK	O94466	O94466	rga7	Probable Rho-GTPase-activating protein 7	0	213640000	69722000	89241000	371440000	80225000	238700000	24296000	1	1	19	1941	2.8735e-35	162.72	1087300000	61	1335
AASPQVQQQQQTSSAQQQQPQR	O74135	O74135	cki3	Casein kinase I homolog 3	21928000	28985000	3974900	2506200	0	0	0	0	1	0	22	2451.19	6.2764e-21	120.71	57394000	8	867
AASQPPPQVQR	O42869	O42869	SPAC3G9.05	Uncharacterized protein C3G9.05	22659000	23060000	16971000	19586000	0	0	0	0	1	0	11	1177.62	3.6697e-05	103.83	82276000	18	547
AASSSHETLATK	Q9P6L9	Q9P6L9	SPAC688.07c	Uncharacterized protein C688.07c	310070000	239380000	101070000	60535000	2017000	683740	7259500	3432400	0	1	12	1201.59	3.1035e-52	255.71	724450000	43	2560
AASTEKESENTVK	Q9Y7U7	Q9Y7U7	snd1	Staphylococcal nuclease domain-containing protein 1	8271900	2748000	100070	237040	0	0	0	0	0	2	13	1392.67	0.00024788	82.59	11357000	3	3163
AASVSNTSSAVVIDEELR	O94318	O94318	vps20	Vacuolar protein sorting-associated protein 20	0	0	0	0	2262500	0	1564200	0	1	0	18	1846.93	4.8114e-14	109.41	3826700	3	1246
AASVVFEGPSH	O94530	O94530	sua5	Threonylcarbamoyl-AMP synthase	3375700	1061200	160990	0	0	0	0	0	0	0	11	1099.53	0.00010984	104.05	4597800	2	1365
AASYLQQVNDILR	O74436	O74436	srp68	Signal recognition particle subunit srp68	0	0	0	0	7320300	133520	3684500	39341	1	0	13	1489.79	3.0968e-07	122.97	11178000	2	947
AATAAAPNSTGK	Q9Y7Z8	Q9Y7Z8	myo1	Myosin-1	630520	405020	0	0	0	0	0	0	0	1	12	1058.54	0.0010318	83.045	1035500	3	3183
AATALGTLITLQTR	Q10105	Q10105	gcn1	Translational activator gcn1	0	1701700	373780	291110	0	0	0	0	1	0	14	1428.83	0.0013651	55.724	2366600	3	2124
AATASQAEIVAQGR	Q9P6L5	Q9P6L5	end4	Endocytosis protein end4	13325000	5136100	8614700	2001000	0	0	0	0	1	0	14	1371.71	3.0102e-37	206.7	29077000	10	2559
AATIEDLVK	O60079	O60079	ubp12	Probable ubiquitin carboxyl-terminal hydrolase 12	1427500	0	1025000	316760	0	0	0	0	0	1	9	958.534	0.0020403	89.886	2769300	2	788
AATNGGAHGTLVLSTSPK	P00332	P00332	adh1	Alcohol dehydrogenase	80071000	61124000	51625000	2342100	323580000	48244000	898470000	74325000	0	1	18	1680.88	5.0017e-35	171.79	1539800000	73	1474
AATPVPSMIDFR	Q9P6K7	Q9P6K7	SPAC30C2.04	tRNA-aminoacylation cofactor arc1	1228400	0	0	0	103800000	5573200	63075000	5648200	1	0	12	1319.65	3.3196e-06	112.24	179320000	25	2556
AATSLTGSSEVPSTK	P40374	P40374	his5	Imidazoleglycerol-phosphate dehydratase	9966900	4266600	8272500	0	0	0	0	0	0	1	15	1434.72	1.6269e-16	145.86	22506000	4	1649
AATTGNIIK	Q9Y7N1	Q9Y7N1	SPCC1450.03	Uncharacterized protein C1450.03	2046700	0	950700	32567	0	0	0	0	0	1	9	887.508	0.0038536	66.27	3030000	2	3136
AATVPVAFQDR	P50999	P50999	cct4	T-complex protein 1 subunit delta	0	0	0	0	88419000	4710300	51849000	1411900	1	0	11	1173.61	0.00037956	90.913	146390000	2	1716
AATVSTSVR	Q9USX7	Q9USX7	ppk22	Serine/threonine-protein kinase ppk22	21340000	2648800	14613000	23800000	0	0	0	0	1	0	9	890.482	0.0025026	85.274	62403000	3	2868
AAVDAISDMIK	P87140	P87140	sec21	Probable coatomer subunit gamma	10693000	4482300	6724800	3197900	0	0	0	0	0	1	11	1148.57	4.97e-05	111.63	25098000	11	1828
AAVDESLLQLSK	Q9P6L5	Q9P6L5	end4	Endocytosis protein end4	0	0	637730	0	0	0	0	0	0	1	12	1272.69	0.0058075	59.116	637730	1	2559
AAVDTSNVSPPSTQTGGYASK	A9ZLL8	A9ZLL8	lsd90	Protein lsd90	6607800	0	0	0	5967600	1902400	5398500	2490100	0	1	21	2036.97	7.3367e-43	170.18	22366000	11	3
AAVDVPAGEMVK	Q9UT19	Q9UT19	met26	Probable 5-methyltetrahydropteroyltriglutamate--homocysteine methyltransferase	542300000	212600000	387080000	158270000	698990000	49006000	750020000	33623000	0	1	12	1201.6	0.00010815	103.44	2831900000	27	2888
AAVEELAGR	Q9UT55	Q9UT55	SPAC806.04c	Protein-glutamate O-methyltransferase SPCC1393.13	9086200	6678200	231230	2557400	2695700	210840	1964700	0	1	0	9	914.482	0.00046167	123.86	23424000	3	2910
AAVEIAMK	Q9HGN3	Q9HGN3	tlg1	t-SNARE affecting a late Golgi compartment protein 1	0	0	1648200	0	0	0	0	0	0	1	8	847.447	0.023375	71.379	1648200	2	2502
AAVELQK	Q9Y809	Q9Y809	arm1	N-terminal acetyltransferase B complex subunit arm1	1758200	5176300	0	0	0	0	0	0	0	1	7	757.433	0.027268	78.616	6934500	2	3189
AAVESGLASGAFGNR	Q92359	Q92359	SPAC6G9.14	Pumilio domain-containing protein C6G9.14	3978100	1810400	0	0	0	0	0	0	1	0	15	1405.69	5.8975e-05	73.834	5788500	2	2392
AAVLGEK	Q9P7L5	Q9P7L5	car2	Ornithine aminotransferase car2	86854000	15228000	1265900	10171000	0	0	0	0	0	1	7	686.396	0.021294	83.364	113520000	2	2666
AAVMFTPPK	O74653	O74653	pob1	Protein pob1	805800	1271900	0	517460	0	0	0	0	0	1	9	976.505	0.014573	65.179	2595100	1	1025
AAVNIIK	P79015	P79015	rpl32a	60S ribosomal protein L32-A	85056000	61473000	43381000	16560000	154260000	8509000	90844000	3033600	0	1	7	727.459	0.004683	137.83	463110000	12	1789
AAVNQQPLDALK	Q09818	Q09818	SPAC16C9.04c	Putative general negative regulator of transcription C16C9.04c	3409400	1800800	2279000	503790	9077500	0	7126900	0	0	1	12	1266.69	2.8058e-14	167.84	24197000	3	2019
AAVSDPVALR	Q9URX9	Q9URX9	pxr1	Protein pxr1	0	0	1409100	0	0	0	0	0	1	0	10	997.556	0.0010285	84.054	1409100	1	2750
AAVSEGVLPGAGTSFVK	Q09864	Q09864	hsp60	Heat shock protein 60, mitochondrial	79855000	19310000	88666000	39070000	246940000	7107900	213430000	2706700	0	1	17	1588.85	1.6342e-50	220.59	697080000	22	2047
AAVTSSVAVAIVR	Q1K9C2	Q1K9C2	sir1	Sulfite reductase [NADPH] subunit beta	0	3385600	694300	570310	0	0	0	0	1	0	13	1242.73	5.8414e-07	96.745	4650200	7	2330
AAVTYSPSQNPK	O59740	O59740	mod5	Cell polarity protein mod5	92344000	91756000	0	0	61113000	22037000	55529000	11805000	0	1	12	1261.63	8.0965e-27	201.1	334580000	27	715
AAWESSQKLTR	O14356	O14356	tor1	Phosphatidylinositol 3-kinase tor1	0	0	0	0	0	0	7488700	0	1	1	11	1275.66	0.016508	46.73	7488700	1	486
AAYGVLR	O60128	O60128	rps3	40S ribosomal protein S3	3354200	0	0	0	0	0	0	0	1	0	7	748.423	0.013658	91.14	3354200	1	823
ACAAQSNATFLK	O14126	O14126	tbp1	26S protease regulatory subunit 6A	12057000	4410900	3241300	2539000	0	0	0	0	0	1	12	1280.62	4.0081e-34	225.63	22248000	6	353
ACALHIK	Q9UTJ7	Q9UTJ7	sdh1	Probable succinate dehydrogenase [ubiquinone] flavoprotein subunit, mitochondrial	0	0	0	0	15462000	1108500	0	86649	0	1	7	811.437	0.0053605	126.68	16657000	1	2976
ACDDFENSLHPSENSNSQATIPSK	Q09909	Q09909	cwf19	Pre-mRNA-splicing factor cwf19	0	0	0	0	1914100	315800	0	646490	0	1	24	2647.15	6.3721e-06	61.345	2876400	1	2079
ACDSLVELQQK	O42898	O42898	SPBC119.03	Probable catechol O-methyltransferase 1	0	4524500	2935100	1717700	0	0	0	0	0	1	11	1289.63	3.219e-06	133.42	9177300	1	560
ACEEQQDAAVQR	P48383	P48383	sak1	Protein sak1	333520	0	0	0	0	0	0	0	1	0	12	1403.61	0.00069931	88.021	333520	1	1698
ACELIGTR	Q09756	Q09756	hxk1	Hexokinase-1	26230000	18984000	8507400	7353800	0	0	0	0	1	0	8	918.459	0.0020991	107.69	61075000	5	1981
ACFVGDR	Q00472	Q00472	pho2	4-nitrophenylphosphatase	12059000	5572200	0	0	0	0	0	0	1	0	7	823.365	0.0050278	120.65	17631000	4	1882
ACGANIVNR	O74341	O74341	cct3	T-complex protein 1 subunit gamma	19496000	6724900	3426300	1113900	0	0	0	0	1	0	9	973.476	7.9004e-05	150.4	30761000	8	891
ACIITPVR	Q09690	Q09690	pom1	Dual specificity protein kinase pom1	6035800	7378000	4101700	3716200	0	0	0	0	1	0	8	928.516	0.0050167	91.752	21232000	5	1936
ACLESPDVTEEQR	Q9P789	Q9P789	SPBP35G2.14	Pumilio domain-containing protein P35G2.14	491980	423280	0	0	0	0	0	0	1	0	13	1532.68	0.0082767	46.88	915260	1	2607
ACLNSSSNELK	Q10411	Q10411	spo15	Sporulation-specific protein 15	3509600	1538100	1521000	1717300	0	0	0	0	0	1	11	1221.57	0.00025744	93.561	8286000	2	2278
ACLSQNQSSNASR	Q10207	Q10207		Uncharacterized protein C17D1.01	0	0	1296600	1455800	0	0	0	0	1	0	13	1421.63	0.00011817	85.563	2752400	4	2182
ACQSIEQEMGR	Q4LB35	Q4LB35	fol1	Folic acid synthesis protein fol1;Dihydroneopterin aldolase;2-amino-4-hydroxy-6-hydroxymethyldihydropteridine pyrophosphokinase;Dihydropteroate synthase	1626000	0	416380	0	0	0	0	0	1	0	11	1323.55	6.6254e-06	126.19	2042300	3	2348
ACQSLDSR	O14112;O13614	O14112	rps10a;rps10b	40S ribosomal protein S10-A;40S ribosomal protein S10-B	3153400	7956700	1440700	1396200	0	0	0	0	1	0	8	935.413	0.0028514	102.55	13947000	9	344;62
ACQVAVK	Q9UTM4	Q9UTM4	cct5	T-complex protein 1 subunit epsilon	1899500	133630	0	0	0	0	0	0	0	1	7	774.406	0.0049659	119.56	2033100	1	2993
ACTILLR	O74341	O74341	cct3	T-complex protein 1 subunit gamma	6663000	3147900	1873600	493460	0	0	0	0	1	0	7	845.479	0.015397	89.369	12178000	2	891
ADADDAGELR	Q9URZ2	Q9URZ2	SPAC869.09	UPF0654 protein C869.09	0	2691100	1833000	922930	814250	149120	554030	278250	1	0	10	1031.45	0.00027902	111.86	7242700	10	2757
ADADDAGELREEGFGTK	Q9URZ2	Q9URZ2	SPAC869.09	UPF0654 protein C869.09	0	0	0	0	1666400	0	726980	175100	1	1	17	1779.79	0.0042762	33.893	2568400	2	2757
ADADSVVEQILK	P28189	P28189	rps13	40S ribosomal protein S13	114460000	146040000	84810000	129100000	32174000	4076700	21564000	4937200	0	1	12	1286.67	1.1157e-76	295.26	537160000	61	1566
ADAFFSK	O13742	O13742	vph1	V-type proton ATPase subunit a	4031800	2697700	0	0	0	0	0	0	0	1	7	784.376	0.0044822	110.81	6729400	4	121
ADALFINSIR	P78875	P78875	tpp1	Trehalose-phosphatase	3371700	2232600	33697	0	0	0	0	0	1	0	10	1118.61	0.00058624	92.445	5638000	2	1767
ADALNEAELGK	Q02787	Q02787	ade2	Adenylosuccinate synthetase	33105000	18985000	28675000	16067000	19997000	1053500	5154900	1336300	0	1	11	1129.56	1.1272e-27	236.23	124370000	15	1891
ADALNEAELGKQSIGTTGK	Q02787	Q02787	ade2	Adenylosuccinate synthetase	24636000	23854000	17052000	5255100	2955200	330320	3003000	1083000	0	2	19	1901.97	1.2168e-09	84.878	78169000	18	1891
ADALTKPPSLDAVK	P36583	P36583	pck2	Protein kinase C-like 2	23908000	40064000	47328000	45680000	37288000	4107500	53377000	6678200	0	2	14	1424.79	2.9693e-32	194.77	258430000	41	1600
ADASAVEAFR	O60101	O60101	pgk1	Phosphoglycerate kinase	2033200	30797000	0	126590000	1523200000	136990000	1842900000	82089000	1	0	10	1035.5	2.1985e-11	197.21	3744600000	54	801
ADASAVEAFRK	O60101	O60101	pgk1	Phosphoglycerate kinase	0	0	5513200	0	538920000	65914000	376490000	13014000	1	1	11	1163.59	1.0667e-26	233.13	999850000	14	801
ADDDSIYHR	Q10407	Q10407	mkh1	MAP kinase kinase kinase mkh1	0	0	0	0	1705300	47010	1683700	69523	1	0	9	1090.47	0.00012516	128.85	3505500	4	2275
ADDGKPLVEK	P78812	P78812	SPBC660.16	6-phosphogluconate dehydrogenase, decarboxylating	38200000	2497000	2980700	0	3311000	5274100	3782900	1055800	0	2	10	1070.56	1.2639e-07	167.11	57102000	20	1754
ADDGLALSSR	Q09673	Q09673	pan6	Pantoate--beta-alanine ligase	2989600	2140000	3053800	1417900	0	0	0	0	1	0	10	1003.49	8.3328e-05	129.82	9601200	4	1928
ADDLAVVAFFK	Q10057	Q10057	SPAC1F5.02	Putative protein disulfide-isomerase C1F5.02	0	774970	1492500	933270	397820	38114	1922500	83507	0	1	11	1194.63	0.00011804	103.08	5642700	7	2100
ADDPSNYSEVIELASR	Q10161	Q10161	chc1	Probable clathrin heavy chain	0	0	0	0	3450600	162610	1663100	227010	1	0	16	1764.82	2.686e-48	210.98	5503300	4	2147
ADDSEGFFVEPTVLLSK	O74766	O74766	SPBC24C6.04	Probable delta-1-pyrroline-5-carboxylate dehydrogenase	0	6844300	1565200	3990800	12628000	970700	13179000	1706000	0	1	17	1852.91	4.3595e-50	219.97	40884000	21	1053
ADDSLIHGAEKNEEK	O13742	O13742	vph1	V-type proton ATPase subunit a	0	0	0	0	7742300	1992500	0	128500	0	2	15	1654.78	7.2492e-08	110.35	9863300	5	121
ADEAQPSVEAVK	Q9Y7X6	Q9Y7X6	ish1	Stress response protein ish1	0	0	2848700	2180400	0	0	0	0	0	1	12	1242.61	0.039662	44.608	5029100	0	3168
ADELQDALCVVMR	Q9UT09	Q9UT09	aro4	Phospho-2-dehydro-3-deoxyheptonate aldolase, tyrosine-inhibited	33644000	25485000	7184100	111120	4389100	251700	892230	176430	1	0	13	1534.71	4.8359e-35	232.37	72134000	23	2883
ADELSNFLK	O74421	O74421	coq3	Ubiquinone biosynthesis O-methyltransferase, mitochondrial	1186500	890600	4856800	2479400	0	0	0	0	0	1	9	1035.52	0.0015109	93.667	9413300	3	934
ADESESTKPVAEGSASESTDESAVDDNK	O14236	O14236	nog2	Nucleolar GTP-binding protein 2	0	0	0	26911000	60342000	19832000	81864000	45284000	0	2	28	2854.21	6.2372e-25	122.09	234230000	16	414
ADESYPIGK	Q9UUE1	Q9UUE1	pyr1	Pyruvate carboxylase	12359000	915800	0	0	0	655910	8310400	696120	0	1	9	978.466	0.00092491	104.48	22937000	5	3056
ADFECDYNYR	O42930	O42930	vps10	Vacuolar protein sorting/targeting protein 10	0	0	0	0	0	4841600	0	0	1	0	10	1351.51	0.0031151	75.197	4841600	1	582
ADFGEFK	Q9US39;Q9HDU9	Q9US39	SPAC1039.02;SPBPB2B2.06c	Uncharacterized protein C1039.02;Uncharacterized protein PB2B2.06c	0	0	0	0	3698000	583290	5268900	505260	0	1	7	812.37	0.017407	87.323	10055000	3	2775
ADFMDIEPSSHSAK	O74522	O74522	adn3	Adhesion defective protein 3	4195800	4829900	2447200	1205700	2635500	379040	0	504930	0	1	14	1549.67	1.4592e-05	89.374	16198000	9	1001
ADFSENDLVYSELEK	P49776	P49776	aph1	Bis(5-nucleosyl)-tetraphosphatase [asymmetrical]	0	0	0	0	2228500	217330	1641600	483810	0	1	15	1757.8	7.0203e-33	197.47	4571200	3	1702
ADFVSLHVPASPETK	P87228	P87228		Putative D-3-phosphoglycerate dehydrogenase	0	0	1221800	0	105800000	3944100	91812000	1849900	0	1	15	1596.81	6.4157e-17	153.23	204620000	8	1855
ADGDVVMVR	O94289	O94289	lub1	Ubiquitin homeostasis protein lub1	4815000	3107000	3071800	1638600	0	0	0	0	1	0	9	976.465	0.00072222	109.44	12632000	5	1228
ADGELSIFAR	Q9UUE6	Q9UUE6	krs1	Lysine--tRNA ligase, cytoplasmic	0	0	0	0	13747000	997530	6504200	484120	1	0	10	1077.55	7.6633e-08	163.65	21733000	7	3061
ADGLVENTLK	O43018	O43018	SPBC354.04	Uncharacterized protein C354.04	2538600	1709100	0	0	0	0	0	0	0	1	10	1058.56	0.0086196	89.171	4247600	0	623
ADGSATINTADEQSSTDELQK	Q9P380	Q9P380	ptr2	Probable peptide transporter ptr2	171060000	332830000	279520000	381940000	258810000	65838000	226950000	93548000	0	1	21	2179.97	0	445.27	1810500000	250	2520
ADGTGTVSDIIK	Q9UTS0	Q9UTS0	psp3	Subtilase-type proteinase psp3	7730300	4004100	5988200	3260200	30166000	96620	16105000	105990	0	1	12	1175.6	2.4758e-09	140.91	67457000	8	3014
ADHILVSGHDGGTGASR	Q9C102	Q9C102	glt1	Putative glutamate synthase [NADPH]	248570	0	0	0	69307000	11504000	58275000	2559100	1	0	17	1648.79	8.8633e-22	148.52	141890000	10	2437
ADHLVEEVLEAR	Q10179	Q10179	grs1	Putative glycine--tRNA ligase	0	0	0	0	19204000	4322500	10429000	2242000	1	0	12	1379.7	2.7333e-15	173.19	36197000	17	2164
ADIDELGTLGVQHHK	O13848	O13848	SPAC19G12.09	NAD/NADP-dependent indole-3-acetaldehyde reductase	0	0	0	0	15301000	2105900	3698100	699220	0	1	15	1631.83	9.9513e-18	156.24	21804000	7	194
ADIPADRK	Q9UUC2	Q9UUC2	SPBC365.01	CRAL-TRIO domain-containing protein C365.01	1452500	0	0	0	0	0	0	0	1	1	8	884.472	0.056372	49.536	1452500	1	3048
ADKFEIEEAVRDDDK	Q9URT2	Q9URT2	SPCP25A2.03	Uncharacterized protein P25A2.03	0	0	0	0	1204100	562960	1031000	189750	1	2	15	1778.83	6.1039e-09	119.47	2987800	4	2733
ADLDHGYEEGR	Q9P383	Q9P383	cbc2	Nuclear cap-binding protein subunit 2	0	0	0	0	24898000	9179000	24511000	4476000	1	0	11	1260.54	2.0356e-11	171.74	63064000	15	2523
ADLENALAQANFK	O94350	O94350	str3	Cystathionine beta-lyase	3887800	2577100	2867200	1296400	12684000	284890	9965200	254150	0	1	13	1403.7	8.4003e-29	214.78	33817000	8	1264
ADLGLNK	O94634	O94634	SPBC1677.03c	Threonine dehydratase, mitochondrial	368130	6474200	4640800	3393500	0	0	0	0	0	1	7	729.402	0.0051449	131.3	14877000	6	1408
ADLIDEGYNR	O42832	O42832	spb1	AdoMet-dependent rRNA methyltransferase spb1	0	0	0	0	4182600	0	1592400	483830	1	0	10	1164.54	3.758e-05	138.22	6258800	3	535
ADLQILISPAGAPDFK	Q09878	Q09878	SPCC584.01c	Probable sulfite reductase [NADPH] flavoprotein component	2493700	2495800	3912200	1874700	0	0	0	0	0	1	16	1654.89	4.7697e-11	119.46	10776000	8	2058
ADLQSSMEDSNK	Q9P775	Q9P775	SPBC1711.16	Uncharacterized WD repeat-containing protein C17D11.16	10923000	3172500	2397600	1918000	0	0	0	0	0	1	12	1339.56	4.3306e-08	126.51	18412000	6	2597
ADLSDMSDSPEYFETLANR	Q09763	Q09763	gef1	Rho guanine nucleotide exchange factor gef1	0	0	0	0	20115000	2519900	15878000	4891600	1	0	19	2175.93	8.9123e-281	416.94	43404000	15	1985
ADLSNPEQR	O14359	O14359	SPBC30D10.14	Uncharacterized AIM2 family protein C30D10.14	5357500	3102800	2289500	796140	0	0	0	0	1	0	9	1028.49	0.0003904	128.28	11546000	4	487
ADLSQSPASYDSLNVPK	P87050	P87050	cdr2	Mitosis inducer protein kinase cdr2	0	0	0	0	1752000	758200	1453900	886990	0	1	17	1790.87	4.7301e-12	113.54	4851000	6	1801
ADLVDKPR	O14036	O14036	smd2	Small nuclear ribonucleoprotein Sm D2	15966000	9296400	12709000	6783700	41224000	1658500	38717000	1327500	1	1	8	912.503	0.00072002	106.6	127680000	11	300
ADLVDKPRSELSEIELAR	O14036	O14036	smd2	Small nuclear ribonucleoprotein Sm D2	0	0	0	0	2345600	0	0	0	2	1	18	2040.09	3.3069e-13	105.9	2345600	2	300
ADMDYFLR	Q09925	Q09925	lcb2	Serine palmitoyltransferase 2	0	0	0	0	6968600	568060	2150600	0	1	0	8	1045.45	0.0033051	99.442	9687300	2	2093
ADMLTEEQR	Q10190	Q10190	lsg1	Large subunit GTPase 1	1861700	2579300	2407700	1158500	0	0	0	0	1	0	9	1107.49	1.6819e-14	175.93	8007200	10	2171
ADMQFTSEKPSVDESITEVDDAIK	O14114	O14114	SPAC31G5.19	Uncharacterized AAA domain-containing protein C31G5.19	0	0	0	0	17424000	3728400	9082900	4480900	0	2	24	2670.22	6.0469e-40	150.4	34716000	9	346
ADMVESQLAILEAPTADEK	Q10242	Q10242	SPAC4G9.12	Probable gluconokinase	2943100	1218400	2120400	1176000	1627800	203020	1561000	378030	0	1	19	2045.98	3.2886e-13	102.07	11228000	5	2199
ADNADDLFQIPK	Q09827	Q09827	sss1	Probable protein transport protein Sec61 subunit gamma	5493500	5174400	4333400	3887700	3835600	302290	876960	380400	0	1	12	1345.65	6.9593e-43	246.51	24284000	16	2025
ADNAGEYHDAEK	P09627	P09627	pma1	Plasma membrane ATPase 1	0	771250	346880	0	400150000	34842000	157830000	25815000	0	1	12	1318.54	3.4423e-52	254.89	619750000	41	1500
ADNDFEGFGIFEEPEGFRPSTPPPK	Q9UT28	Q9UT28	nnt1	Protein N-methyltransferase nnt1	0	0	0	0	739000	0	45989000	37629000	1	1	25	2779.28	6.104e-08	75.529	84357000	4	2893
ADNEDIQKTEAEQLSR	Q02088	Q02088	cdc8	Tropomyosin	0	0	0	0	4811400	433590	0	0	1	1	16	1845.87	0.016438	39.338	5245000	1	1888
ADNSIVVPTDTQK	O74409	O74409	SPCC1223.09	Uricase	0	0	2383300	0	0	0	0	0	0	1	13	1386.7	0.00025411	89.26	2383300	1	926
ADNTSSLQGIR	O13714	O13714	SPAC14C4.07	Uncharacterized membrane protein C14C4.07	0	0	0	0	9585900	1432700	3829200	1247200	1	0	11	1160.58	2.3431e-05	108.58	16095000	6	105
ADNTSVAAAAGSEALAATTATNASPFSAR	Q9UTF7	Q9UTF7	SPAC1B2.03c	Putative elongation of fatty acids protein 1	0	0	1766500	19896000	390700	3322600	4372700	1352500	1	0	29	2693.29	4.4972e-20	109.25	31101000	13	2957
ADNWWLR	O74928	O74928	ade10	Bifunctional purine biosynthesis protein ade10;Phosphoribosylaminoimidazolecarboxamide formyltransferase;IMP cyclohydrolase	0	0	0	0	66758000	1660800	51652000	0	1	0	7	959.461	0.0029358	143.61	120070000	4	1157
ADPGNPGHVAAPMSGTIVEIR	Q9UUE1	Q9UUE1	pyr1	Pyruvate carboxylase	0	0	0	0	30120000	3975000	13485000	527750	1	0	21	2104.04	1.743e-20	115.85	48108000	3	3056
ADPIQEAAIPK	O14206	O14206		Brix domain-containing protein C1B9.03c	3363700	1509600	1756000	1604600	0	0	0	0	0	1	11	1151.62	3.4049e-06	132.86	8233900	3	393
ADPLDER	O74762	O74762	rpn2	26S proteasome regulatory subunit rpn2	12785000	12967000	4865200	5537600	0	0	1569700	568720	1	0	7	814.382	0.019479	85.212	38294000	10	1050
ADPLMITNASR	O94327	O94327	SPBC725.10	Translocator protein homolog	5373100	6611700	0	0	0	0	0	0	1	0	11	1203.59	0.00014395	100.04	11985000	3	1253
ADPNFLK	Q9P7H8	Q9P7H8	ecm29	Proteasome component ecm29	1358100	1844000	5985800	0	1600200	249540	11147000	500080	0	1	7	803.418	0.052663	69.176	22685000	4	2643
ADQEIDIEAR	Q12705	Q12705	ppb1	Serine/threonine-protein phosphatase 2B catalytic subunit	4761200	4604400	2555900	1526600	2482800	0	1466800	220020	1	0	10	1158.55	1.1599e-05	146.16	17618000	9	2328
ADQPENSTKQENPEEDMQIK	Q92357	Q92357	cfr1	Cell fusion protein cfr1	0	0	0	0	2154500	465390	0	275470	0	2	20	2346.03	1.3704e-05	60.621	2895400	2	2391
ADRPEETPSSSVYEQNLR	Q9P7B3	Q9P7B3	SPAC521.04c	Putative cation exchanger C521.04c	0	0	0	0	35315000	7277600	21216000	9364000	2	0	18	2076.97	1.1147e-26	145.83	73172000	22	2612
ADSAWFADGAISPCYNLVDR	P78773	P78773		Probable acetyl-coenzyme A synthetase	0	0	0	0	501130	73046	286070	101870	1	0	20	2227	5.5915e-07	77.871	962120	1	1743
ADSEDYLCK	O74769	O74769	bhd1	Folliculin-like protein bhd1	0	0	0	0	433530	68493	862470	164130	0	1	9	1099.45	0.00064538	90.434	1528600	1	1055
ADSENPSSQVITK	O13615	O13615	prp5	Pre-mRNA-splicing factor prp5	10277000	16602000	14210000	13632000	0	0	0	0	0	1	13	1374.66	1.5886e-35	232.37	54721000	11	63
ADSLILAVR	Q09735	Q09735	SPAC13A11.05	Putative aminopeptidase C13A11.05	1329400	581730	388590	405550	0	0	0	0	1	0	9	956.565	0.0027785	84.615	2705300	1	1967
ADSLTAQELQTTK	P48008	P48008	spn3	Septin homolog spn3	3912300	1934700	3744600	1138300	0	0	0	0	0	1	13	1404.71	6.4095e-20	185.2	10730000	3	1696
ADSSSSFDQAER	O60159	O60159	SPBC19C7.11	Putative anion/proton exchange transporter C19C7.11	0	0	0	0	9995100	726360	7147300	1898000	1	0	12	1298.54	2.14e-14	160.03	19767000	14	841
ADSTNGFCEHNNSNDHQLK	O74845	O74845	hif2	Set3 complex subunit hif2	0	0	0	0	6564400	1214000	11662000	1387900	0	1	19	2186.9	3.4886e-27	142.85	20829000	5	1106
ADSTPISHNLAVTPSFSPIPQQSNK	Q09897	Q09897	chr3	Chitin synthase regulatory factor 3	0	0	24890000	44857000	76837000	7932100	82052000	7156900	0	1	25	2635.32	2.8785e-54	163.15	243720000	47	2071
ADSTQVSPSGPISAK	Q42598	Q42598	thrc	Threonine synthase	140340000	70190000	97884000	55493000	114450000	10807000	89468000	6946300	0	1	15	1443.72	9.5178e-26	184.97	585580000	39	2347
ADSTSHIIK	O43066	O43066	ppk30	Serine/threonine-protein kinase ppk30	41328000	39136000	29449000	7860900	9203000	824300	26615000	2467700	0	1	9	970.508	9.0835e-08	189.52	156880000	17	655
ADSVDISDYIVSHSDDSLSK	P40900	P40900	isp4	Sexual differentiation process protein isp4	0	0	0	0	1224700	275040	3391100	905540	0	1	20	2151.98	1.4406e-14	106.12	5796300	5	1661
ADSVTKEEHQGGSNTLQQTK	O59823	O59823	vma8	V-type proton ATPase subunit D	0	0	0	0	50183000	11861000	20472000	3395800	0	2	20	2157.03	1.2682e-06	69.361	85912000	4	756
ADTGIAVEGATDAAR	P09627	P09627	pma1	Plasma membrane ATPase 1	183520000	122280000	245990000	130980000	147750000	7044600	129950000	11683000	1	0	15	1416.68	4.688e-38	208.47	979190000	54	1500
ADTLDPALLRPGR	O74894	O74894	rpt3	26S protease regulatory subunit 6B homolog	0	3108100	0	0	15893000	344790	13953000	231930	2	0	13	1393.77	0.013537	48.568	33530000	2	1138
ADTLTDDELNFTK	O36023	O36023	spn1	Septin homolog spn1	1720200	2886600	1865300	1043600	0	0	686900	0	0	1	13	1481.69	3.193e-09	136.24	8202500	5	512
ADTSAEPSLDAFNSTQIK	O42923	O42923	cip1	RNA-binding post-transcriptional regulator cip1	1611200	2490000	2886800	2253100	0	0	0	0	0	1	18	1893.9	1.6502e-06	65.855	9241100	4	578
ADTTQGVGEKEQS	Q9P7P1	Q9P7P1	ker1	DNA-directed RNA polymerase I subunit rpa14	814320	0	0	0	0	0	0	0	0	1	13	1348.61	7.2756e-08	126.32	814320	1	2675
ADVENAIK	O59810	O59810	vgl1	Vigilin 1	24610000	18071000	15876000	12419000	22164000	1441800	6232900	208020	0	1	8	858.445	0.00029608	180.34	101020000	8	749
ADVHDIVLVGGSTR	Q10284	Q10284	sks2	Heat shock protein sks2	353620	8845600	16156000	1781300	547350000	30525000	638780000	14571000	1	0	14	1437.76	1.1422e-07	110.84	1258400000	32	2221
ADVSWDDIIPLTER	O14139	O14139	hrp3	Chromodomain helicase hrp3	0	0	0	0	4205300	0	3627200	0	1	0	14	1628.8	2.305e-12	136.26	7832500	3	358
ADVVVGLGK	O94725	O94725	SPCC1393.13	Protein-glutamate O-methyltransferase C1393.13	0	1215800	302010	532800	0	0	0	0	0	1	9	856.502	0.025768	61.09	2050600	1	1464
ADVVVGLPDGLYEK	Q9UT55	Q9UT55	SPAC806.04c	Protein-glutamate O-methyltransferase SPCC1393.13	3148400	556550	0	0	0	0	0	0	0	1	14	1473.77	8.9467e-05	85.909	3705000	2	2910
ADVYMFDEPSSYLDIK	O60102	O60102	rli1	Translation initiation factor rli1	0	0	0	0	2750400	459630	1475900	345360	0	1	16	1907.85	1.8208e-07	90.348	5031400	4	802
ADYEEYGASIAR	P32390	P32390	act2	Actin-related protein 3	0	0	0	0	9349000	812530	2825600	638740	1	0	12	1343.6	4.4972e-11	152.47	13626000	6	1585
ADYGVEAEVINLR	Q09171	Q09171	pdb1	Pyruvate dehydrogenase E1 component subunit beta, mitochondrial	0	0	0	0	2810700	846610	1709800	480140	1	0	13	1447.73	1.21e-14	165.51	5847200	4	1910
ADYSIDK	Q10146	Q10146	rrp6	Exosome complex exonuclease rrp6	1395000	0	0	0	2201700	0	1096600	91231	0	1	7	810.376	0.058061	67.169	4784600	2	2140
ADYYTNICDR	Q10335	Q10335	rpn7	Probable 26S proteasome regulatory subunit rpn7	0	0	0	0	5945700	628450	2272700	373460	1	0	10	1289.53	0.00031399	108.53	9220300	4	2252
AEAAAANNPPGVSEEK	Q09924	Q09924	tif224	Probable translation initiation factor eIF-2B subunit delta	10147000	6294400	10462000	4852800	12196000	591340	8993200	772680	0	1	16	1553.73	1.6581e-22	157.74	54309000	8	2092
AEAAHFATQEHGASSEEVSQNSK	P78794	P78794	cwf15	Pre-mRNA-splicing factor cwf15	0	0	0	0	3552900	0	0	0	0	1	23	2414.07	0.00042236	37.817	3552900	1	1748
AEAALPVGTK	O59761	O59761	tyw1	S-adenosyl-L-methionine-dependent tRNA 4-demethylwyosine synthase	4558100	1714900	0	0	0	0	0	0	0	1	10	955.534	0.00081754	88.056	6273000	2	724
AEADSTSDENLK	Q9UT24	Q9UT24	brr2	Pre-mRNA-splicing factor brr2	3638300	2356700	2341100	2139900	0	0	0	0	0	1	12	1278.56	8.6421e-11	147.33	10476000	5	2890
AEAEEKVSADASVQDIAEK	O13870	O13870	not3	General negative regulator of transcription subunit 3	0	0	0	0	3983800	1243800	6855200	1181300	0	2	19	1988.95	3.0658e-60	211.98	13264000	5	209
AEAENPVFSR	O60125	O60125	bag101	BAG family molecular chaperone regulator 1A	5026300	3848400	753040	0	0	0	0	0	1	0	10	1118.54	1.1011e-07	159.09	9627700	4	822
AEAFINGIPNSK	O59711	O59711	lys9	Saccharopine dehydrogenase [NADP(+), L-glutamate-forming]	10453000	5202800	10241000	5542700	21441000	1045600	32548000	602700	0	1	12	1259.65	5.7255e-19	177.64	87076000	14	695
AEAHITLSPK	P50582	P50582	hsk1	Cell cycle serine/threonine-protein kinase hsk1	28692000	46089000	4888200	21575000	13152000	2350500	0	1932800	0	1	10	1065.58	2.3672e-05	126.56	118680000	10	1714
AEALTITK	O74352	O74352	hob1	Protein hob1	2250300	1542700	0	335300	0	0	0	0	0	1	8	845.486	0.0036191	95.477	4128300	1	896
AEAVEELLLR	O13929	O13929	SPAC23C4.09c	Uncharacterized protein C23C4.09c	2629200	1319000	2791500	1081400	0	0	0	0	1	0	10	1141.63	5.2296e-08	166.97	7821200	3	240
AEAYEAEYR	P25457	P25457	rpl7b	60S ribosomal protein L7-B	0	0	0	0	44857000	9033000	64105000	14155000	1	0	9	1100.48	7.4298e-06	167.12	132150000	9	1561
AEDAPVMIDHAIR	Q92345	Q92345	SPAC1F8.07c	Probable pyruvate decarboxylase C1F8.07c	0	2692600	35305000	5238200	421640000	20979000	263270000	42964000	1	0	13	1452.7	2.9253e-24	194.12	792090000	56	2384
AEDDDNMIEEDVFLK	P36594	P36594	rpb1	DNA-directed RNA polymerase II subunit rpb1	0	0	0	0	2640900	664310	2566900	848910	0	1	15	1797.76	6.8118e-33	197.7	6721000	4	1607
AEDEGIAAVEYIAK	O00087	O00087	dld1	Dihydrolipoyl dehydrogenase, mitochondrial	0	0	0	0	2899700	150350	898490	147820	0	1	14	1477.73	9.9404e-16	144.8	4096400	2	51
AEDISSNELLPTPEEYPYR	Q09698	Q09698	SPAC2F7.07c	Uncharacterized protein C2F7.07c	0	0	0	0	3632300	1410300	8900700	2508700	1	0	19	2222.04	1.4176e-20	131.56	16452000	10	1942
AEDIVDVEDIDNR	Q10146	Q10146	rrp6	Exosome complex exonuclease rrp6	0	0	0	0	7961000	2171700	4958500	1810500	1	0	13	1501.69	3.2524e-11	145	16902000	6	2140
AEDQTAVPVAK	Q92372	Q92372	ssb1	Replication factor A protein 1	0	0	841010	868800	0	0	0	0	0	1	11	1127.58	0.048611	48.568	1709800	0	2400
AEDTPEVLNLVFESEK	Q03392	Q03392	pcn1	Proliferating cell nuclear antigen	0	0	0	0	3743000	287410	2458600	407090	0	1	16	1818.89	5.3876e-55	221.31	6896100	6	1894
AEDTPEVLNLVFESEKNDR	Q03392	Q03392	pcn1	Proliferating cell nuclear antigen	0	0	0	0	2141500	331630	981060	362700	1	1	19	2204.06	2.2805e-09	84.249	3816900	5	1894
AEDVIHIR	Q10208	Q10208	pyk1	Pyruvate kinase	0	589580	8746200	749000	236320000	44131000	884270000	25776000	1	0	8	951.514	0.00079746	149.65	1200600000	23	2183
AEDWLYEEGEDTTK	O59838	O59838	pss1	Heat shock protein homolog pss1	0	647570	0	217480	6862600	2299100	6794900	2755300	0	1	14	1684.71	3.092e-20	171.26	19577000	11	763
AEDYATLK	O74478	O74478	SPCC1840.05c	Probable phosphoribomutase	0	0	0	0	3918400	326780	2661500	243530	0	1	8	909.444	0.014988	76.679	7150300	3	979
AEEALENLESFIDYK	Q9P7W7	Q9P7W7	SPBC1703.03c	Uncharacterized ARM-like repeat-containing protein C1703.03c	0	0	0	0	225810	41434	1085400	0	0	1	15	1769.84	4.0369e-06	85.493	1352600	1	2706
AEEDEDRVCEDASSSDEAK	Q9URX9	Q9URX9	pxr1	Protein pxr1	0	0	0	0	10101000	1579200	23055000	4479700	1	1	19	2140.83	1.6011e-143	262.19	39216000	13	2750
AEEDEDRVCEDASSSDEAKR	Q9URX9	Q9URX9	pxr1	Protein pxr1	0	0	0	0	15971000	1202500	11143000	4677100	2	1	20	2296.93	1.0642e-60	191.41	32993000	7	2750
AEEENSSSETDIVNSNK	Q09173	Q09173	ptc3	Protein phosphatase 2C homolog 3	112150000	154670000	304380000	281930000	153480000	24268000	173520000	43473000	0	1	17	1851.8	8.491e-264	412.41	1247900000	110	1912
AEEHDEAVR	O94715	O94715	rps15a	40S ribosomal protein S15-A	4357700	958200	0	0	250820000	13481000	75581000	12055000	1	0	9	1054.47	2.3419e-06	160.36	357260000	43	1459
AEEILER	P0CT78;P0CT77	P0CT78			369070000	386070000	135930000	122880000	263890000	17873000	95587000	16765000	1	0	7	858.445	0.0044953	133.12	1408100000	28	1517
AEEKSDAESMAPSTPPK	O14360	O14360	naf1	H/ACA ribonucleoprotein complex non-core subunit NAF1	0	4364500	16898000	10744000	0	0	7343300	714480	0	2	17	1789.8	9.1877e-09	91.355	40064000	9	488
AEEMALSHLEPQNAVVLHEDK	O94316	O94316	cwf10	Pre-mRNA-splicing factor cwf10	0	0	0	0	1825800	0	1910100	242660	0	1	21	2375.14	0.0003039	41.615	3978600	2	1245
AEENHDEAVR	Q9UTQ6	Q9UTQ6	rps15b	40S ribosomal protein S15-B	883850	11479000	0	20949000	255620000	9298000	103950000	11898000	1	0	10	1168.51	8.5789e-12	193.28	414080000	31	3005
AEEQAQGLEQEQGQDEAK	Q9P3U0	Q9P3U0	ubp2	Probable ubiquitin carboxyl-terminal hydrolase 2	6778000	2649900	1343300	475350	4804400	402090	1297000	565090	0	1	18	1986.88	1.2137e-87	253.09	18315000	11	2530
AEFDEELLDLR	O74773	O74773	msh2	DNA mismatch repair protein msh2	0	0	0	0	1624300	155730	367170	88117	1	0	11	1348.65	6.6254e-06	126.19	2235300	1	1057
AEFDFLIK	Q09687	Q09687	SPAC13C5.05c	Phosphoacetylglucosamine mutase 1	873680	933680	0	0	0	0	0	0	0	1	8	981.517	0.0098853	81.296	1807400	1	1934
AEFDQLVQK	O94345	O94345	mrpl8	54S ribosomal protein L8, mitochondrial	2252300	0	1151500	0	0	0	0	0	0	1	9	1076.55	5.712e-06	174.41	3403700	2	1261
AEFIAVTDAQCLEGFR	O13831	O13831	trp2	Tryptophan synthase	0	0	0	0	349090	133080	860940	133380	1	0	16	1825.87	0.0055765	40.857	1476500	1	184
AEFQNPGGSVK	O59701	O59701	cys11	Cysteine synthase 1	13871000	6923500	6629100	2814600	0	0	0	0	0	1	11	1132.55	2.8268e-10	162.1	30239000	9	689
AEFSAFGTITSAK	P31209	P31209	pab1	Polyadenylate-binding protein, cytoplasmic and nuclear	0	3778700	1254200	1128100	104390000	2717300	70030000	973310	0	1	13	1328.66	3.2524e-11	145	184270000	15	1578
AEFSPLDELSPK	O74943	O74943	SPCC553.06	Uncharacterized protein C553.06	6380300	6990300	5782200	5699700	1422400	219210	795310	154350	0	1	12	1331.66	7.273e-14	158.42	27444000	13	1161
AEFYHLNPEWMK	Q10490	Q10490	lrs1	Putative leucine--tRNA ligase, cytoplasmic	0	0	0	0	4187200	0	1976700	565240	0	1	12	1579.71	3.6722e-06	111.79	6729200	4	2308
AEGEAEAADIVSK	Q9P7H3	Q9P7H3	phb1	Prohibitin-1	30921000	16643000	14601000	4953500	14208000	955760	4779800	677090	0	1	13	1288.61	6.4221e-35	230.96	87740000	9	2640
AEGISESGDMTESEK	O42832	O42832	spb1	AdoMet-dependent rRNA methyltransferase spb1	0	1328200	633800	768250	991310	0	0	0	0	1	15	1584.65	4.7224e-07	114.64	3721600	4	535
AEGNYFVPHEPK	P25457	P25457	rpl7b	60S ribosomal protein L7-B	0	0	0	0	259200000	23500000	206680000	11831000	0	1	12	1386.66	6.6858e-14	159.66	501210000	23	1561
AEGNYYVPDETK	O60143	O60143	rpl7c	60S ribosomal protein L7-C	0	595260	0	0	136880000	11504000	43709000	8349900	0	1	12	1384.61	5.2329e-14	162.72	201040000	15	831
AEGTPDEIVPHK	P78917	P78917	pgi1	Glucose-6-phosphate isomerase	38539000	24427000	20805000	134470	229480000	9766300	137640000	11860000	0	1	12	1291.64	1.8951e-35	236.12	472650000	62	1769
AEHISLQGHVDNSDEEGQDK	O74978	O74978	SPCC1827.05c	Uncharacterized RNA-binding protein C1827.05c	0	0	0	0	66750000	208720000	692050000	175000000	0	1	20	2206.97	3.3721e-92	240.34	1142500000	111	1185
AEIEGYR	O94653	O94653	bms1	Ribosome biogenesis protein bms1	0	0	0	0	1130900	0	1995400	72733	1	0	7	836.403	0.031459	77.058	3199100	1	1419
AEIEILK	Q9HGN2	Q9HGN2	SPBC36B7.08c	Putative nucleosome assembly protein C36B7.08c	0	0	1299700	505330	0	0	0	0	0	1	7	814.48	0.029132	77.923	1805000	1	2501
AEIENETLR	Q09748	Q09748	dnm1	Dynamin-related protein dnm1	8494700	6951800	4097600	1796200	7451900	580620	0	0	1	0	9	1073.54	0.00014609	143.03	29373000	11	1975
AEIEYSEKPGNFDALIVNDDVEK	Q9P6I5	Q9P6I5	SPBC1198.05	Guanylate kinase	0	0	0	0	3758900	1783700	18250000	6033600	0	2	23	2594.24	1.2804e-61	182.02	29827000	10	2547
AEIGAGFAR	O74478	O74478	SPCC1840.05c	Probable phosphoribomutase	3235600	1238600	600040	0	0	0	0	0	1	0	9	890.461	0.00037107	129.42	5074300	2	979
AEILPSPR	Q09744	Q09744	SPBC12C2.03c	Uncharacterized FAD-binding protein C12C2.03c	0	0	6611300	5196800	1212800	208140	681200	275540	1	0	8	881.497	0.0079103	70.942	14186000	4	1971
AEISAEPTKEEIDIYNEK	P36602	P36602	cdc22	Ribonucleoside-diphosphate reductase large chain	0	0	0	0	38610000	3807500	23941000	3996800	0	2	18	2078.01	2.7966e-50	202.07	70356000	24	1612
AEKDDHTFTIDEDF	P36603	P36603	suc22	Ribonucleoside-diphosphate reductase small chain	0	0	0	0	2503600	4084200	2859000	1618700	0	1	14	1681.71	1.2434e-73	274.24	11066000	14	1613
AEKPEFDHFYNPK	P36591	P36591	dfr1	Dihydrofolate reductase	0	0	0	0	130460000	34373000	145670000	10195000	0	2	13	1620.76	6.5772e-24	195.1	320700000	32	1605
AELATEAYTPLTSLEGIVILK	P87048	P87048	rpn1	26S proteasome regulatory subunit rpn1	0	0	1930100	0	0	0	0	0	0	1	21	2231.23	7.9424e-09	79.489	1930100	1	1799
AELDALLAMEELAR	Q01475	Q01475	sar1	Small COPII coat GTPase sar1	0	0	0	0	2216700	257930	797030	263830	1	0	14	1559.79	0.0022587	61.167	3535500	0	1885
AELDEVHQALEDL	Q02088	Q02088	cdc8	Tropomyosin	41048000	82920000	8410400	0	19537000	2318700	12395000	2790600	0	0	13	1480.7	1.7674e-90	302.58	169420000	16	1888
AELDNIR	Q9P3W6	Q9P3W6	SPAC458.02c	Uncharacterized protein C458.02c	17341000	10153000	303960	0	14938000	930790	14050000	669110	1	0	7	829.429	0.0038957	146.21	58385000	11	2537
AELEANAADCK	Q9UT19	Q9UT19	met26	Probable 5-methyltetrahydropteroyltriglutamate--homocysteine methyltransferase	402130000	272070000	296820000	215130000	214830000	8972100	118300000	17023000	0	1	11	1190.52	2.8612e-26	225.19	1545300000	33	2888
AELENMQVESEAK	O42964	O42964	iws1	Transcription factor iws1	0	0	5285800	3836500	0	0	0	0	0	1	13	1492.67	2.3746e-11	148.52	9122200	2	599
AELENMQVESEAKTSENDQTIDTK	O42964	O42964	iws1	Transcription factor iws1	0	0	0	0	5985200	1525400	6210300	1867400	0	2	24	2725.22	3.4227e-21	118.51	15588000	6	599
AELLPYVK	Q09794	Q09794	ura1	Protein ura1;Glutamine-dependent carbamoyl-phosphate synthase;Aspartate carbamoyltransferase	989800	0	0	0	7602000	72881	3117900	0	0	1	8	931.538	0.0090632	83.206	11783000	2	2004
AELPFMATENIIMAMTK	O60105	O60105	ade8	Adenylosuccinate lyase	3247000	685780	1387300	656340	11473000	142920	2077000	76201	0	1	17	1957.92	3.6326e-08	89.468	19746000	8	805
AELPTSVFEDELQR	Q9UTB0	Q9UTB0	SPAC25B8.08	Dilute domain-containing protein C25B8.08	0	0	0	0	529590	53588	0	0	1	0	14	1632.8	0.0021968	44.998	583180	1	2936
AELQNLSATLK	O94390	O94390	atp7	ATP synthase subunit d, mitochondrial	0	177120	8911900	4354200	46564000	922970	0	360260	0	1	11	1186.66	7.4016e-25	179.6	61291000	8	1286
AEMGLPSVK	Q9HFE5	Q9HFE5	apm1	AP-1 complex subunit mu-1	4714900	2255200	1659700	0	0	0	0	0	0	1	9	946.479	0.00046579	123.6	8629800	4	2481
AEMNSSDEGVAAEAAVR	Q9P6R6	Q9P6R6	atp16	ATP synthase subunit delta, mitochondrial	0	1069700	0	14442000	12340000	1142700	9580100	1105100	1	0	17	1721.75	1.5393e-64	240.13	39679000	8	2586
AENAGDVENACSLVK	O13753	O13753	vma6	V-type proton ATPase subunit d	10548000	4886500	7106400	3078200	6215100	205690	4001500	261460	0	1	15	1575.72	3.5517e-38	211.49	36303000	6	129
[truncated: 21,900 more rows]

## Sheet: Phosphosites
Amino acid	Position	Protein	Gene names	Intensity PGC_SPAC1	Intensity PGC_SPAC2	Intensity PGC_SPAC3	Intensity PGC_SPAC4	Intensity SAX_SPAC1	Intensity SAX_SPAC2	Intensity SAX_SPAC3	Intensity SAX_SPAC4	PGC	PGC	SAX	SAX	Charge	Multiplicity	Localization prob	PEP	Score	Delta score	Score for localization	Mass error [ppm]	Intensity	Proteins	Positions within proteins	Leading proteins	Protein names	Sequence window	Unique identifier
[truncated: 8,353 more rows]

[truncated: 1 more sheets: New phosphosites]
