# Supplementary material for: Label-Free Quantitative Phosphoproteomics of the Fission Yeast Schizosaccharomyces pombe Using Strong Anion Exchange- and Porous Graphitic Carbon-Based Fractionation Strategies
Source: Int J Mol Sci. 2021 Feb 9;22(4):1747. doi: 10.3390/ijms22041747 (PMC7916215; doi:10.3390/ijms22041747)
Supplement: Supplementary file 1 [file ijms-22-01747-s001.zip › Table S2.xlsx]

## Sheet: Hárok1
Significant	-LOG(P-value)	Difference	Protein IDs	Majority protein IDs	Protein names	Gene names	Symbol color	Symbol type	Symbol size	Show label	GOBP name	GOMF name	GOCC name	KEGG name	Peptides	Razor + unique peptides	Unique peptides	Sequence coverage [%]	Unique + razor sequence coverage [%]	Unique sequence coverage [%]	Mol. weight [kDa]	Q-value	Score	Intensity	MS/MS Count	Density_PGC_SPAC1_PGC_SPAC2	Excluded fraction_PGC_SPAC1_PGC_SPAC2	PGC_SPAC1	PGC_SPAC2	PGC_SPAC3	PGC_SPAC4	SAX_SPAC1	SAX_SPAC2	SAX_SPAC3	SAX_SPAC4
	2.16582	-2.53566	A6X972	A6X972	EKC/KEOPS complex subunit gon7	gon7	Color [DarkGray]	1	4		adenosine metabolic process;biological regulation;biosynthetic process;cellular biosynthetic process;cellular macromolecule biosynthetic process;cellular macromolecule metabolic process;cellular metabolic process;cellular nitrogen compound metabolic process;cellular process;heterocycle metabolic process;macromolecule biosynthetic process;macromolecule metabolic process;macromolecule modification;…		cell part;chromosomal part;chromosome, telomeric region;EKC/KEOPS complex;intracellular organelle part;intracellular part;macromolecular complex;nuclear chromosome part;nuclear chromosome, telomeric region;nuclear part;organelle part;protein complex		2	2	2	31.5	31.5	31.5	8.5686	0	3.1133	16289000	6	NaN	NaN	-5.20791	-4.95604	-4.23852	-6.53408	-2.91412	-3.62581	-1.67118	-2.58283
	0.0729434	-0.26295	A6X980	A6X980	Transcription factor tau subunit sfc7	sfc7	Color [DarkGray]	1	4		biological regulation;biosynthetic process;cellular biosynthetic process;cellular macromolecule metabolic process;cellular metabolic process;cellular nitrogen compound metabolic process;cellular process;macromolecule metabolic process;metabolic process;nitrogen compound metabolic process;nucleic acid metabolic process;nucleobase-containing compound metabolic process;primary metabolic process;regu…	binding;core RNA polymerase binding transcription factor activity;core RNA polymerase III binding transcription factor activity;DNA binding;nucleic acid binding;protein binding transcription factor activity	cell part;intracellular organelle part;intracellular part;macromolecular complex;nuclear part;nucleoplasm part;organelle part;protein complex;transcription factor complex;transcription factor TFIIIC complex		1	1	1	18.3	18.3	18.3	13.324	0	3.1801	14876000	6	NaN	NaN	-4.19267	-1.84194	-3.80174	-5.4494	-3.14764	-6.46372	-3.20205	-1.42054
	0.67503	0.643739	A9ZLL8	A9ZLL8	Protein lsd90	lsd90	Color [DarkGray]	1	4		biosynthetic process;carboxylic acid biosynthetic process;carboxylic acid metabolic process;cellular biosynthetic process;cellular ketone metabolic process;cellular lipid metabolic process;cellular metabolic process;cellular process;fatty acid biosynthetic process;fatty acid metabolic process;lipid biosynthetic process;lipid metabolic process;long-chain fatty acid biosynthetic process;long-chain …	adenyl nucleotide binding;adenyl ribonucleotide binding;ATP binding;binding;nucleotide binding;purine nucleotide binding;purine ribonucleoside triphosphate binding;purine ribonucleotide binding;ribonucleotide binding			12	12	12	19.3	19.3	19.3	82.323	0	86.553	447550000	78	0.948756	0.960461	1.35571	1.24893	2.37807	2.9315	0.782223	1.27191	1.80708	1.47805
	1.93196	-2.17998	B5BP45	B5BP45	Uncharacterized amino-acid permease C460.01c	SPBC460.01c	Color [DarkGray]	1	4			active transmembrane transporter activity;amine transmembrane transporter activity;amino acid transmembrane transporter activity;antiporter activity;arginine transmembrane transporter activity;basic amino acid transmembrane transporter activity;carboxylic acid transmembrane transporter activity;L-amino acid transmembrane transporter activity;L-lysine transmembrane transporter activity;organic aci…	cell part;cytoplasmic part;integral to membrane;integral to plasma membrane;intracellular membrane-bounded organelle;intracellular organelle;intracellular part;intrinsic to membrane;intrinsic to plasma membrane;membrane part;membrane-bounded organelle;organelle;plasma membrane part;vacuole		4	4	4	9.1	9.1	9.1	62.784	0	15.429	17806000	10	NaN	NaN	-3.7199	-4.24297	-6.02329	-3.56794	-2.51854	-2.48475	-2.30322	-1.5277
	0.022352	-0.0681753	B5BP46	B5BP46	Putative glutathione S-transferase C1183.02	SPBC460.02c	Color [DarkGray]	1	4			catalytic activity;glutathione transferase activity;transferase activity;transferase activity, transferring alkyl or aryl (other than methyl) groups	cell part;cytoplasm;intracellular part		9	9	6	31.8	31.8	25	25.717	0	39.807	197250000	41	0.569493	0.571301	1.04265	0.0723495	-0.926992	-0.951685	1.02789	1.78871	-2.19555	-1.11204
	0.516887	0.900071	C6Y4A2	C6Y4A2	Uncharacterized protein C4G9.22	SPAC4G9.22	Color [DarkGray]	1	4						4	4	4	53.2	53.2	53.2	10.616	0	105.26	283920000	48	0.141871	0.161233	0.110876	1.87112	0.735952	3.05526	-0.690288	1.16664	0.324533	1.37204
	1.74563	-2.61741	C6Y4A3	C6Y4A3	ATP synthase subunit K, mitochondrial	atp19	Color [DarkGray]	1	4		ATP biosynthetic process;ATP metabolic process;ATP synthesis coupled proton transport;biosynthetic process;cation transport;cellular biosynthetic process;cellular metabolic process;cellular nitrogen compound biosynthetic process;cellular nitrogen compound metabolic process;cellular process;energy coupled proton transport, down electrochemical gradient;establishment of localization;heterocycle bio…		cell part;cytoplasmic part;integral to membrane;intracellular organelle part;intracellular part;intrinsic to membrane;macromolecular complex;membrane part;mitochondrial membrane part;mitochondrial part;mitochondrial proton-transporting ATP synthase complex, coupling factor F(o);organelle part;protein complex;proton-transporting ATP synthase complex, coupling factor F(o);proton-transporting two-se…		3	3	3	26.5	26.5	26.5	7.7199	0	6.8896	25094000	9	NaN	NaN	-5.2245	-6.35389	-3.34894	-2.92248	-1.8012	-1.69141	-2.13929	-1.74825
	1.40711	-2.27411	C6Y4A9	C6Y4A9	Uncharacterized protein C23D3.17	SPAC23D3.17	Color [DarkGray]	1	4						2	2	2	28.2	28.2	28.2	8.9759	0	7.8134	22933000	9	NaN	NaN	-2.57426	-3.87427	-6.42754	-4.58801	-2.92889	-1.61479	-1.56453	-2.25942
	3.3045	-2.2585	C6Y4C1	C6Y4C1	Protein pet117, mitochondrial	pet117	Color [DarkGray]	1	4		cellular component assembly;cellular component assembly at cellular level;cellular component organization;cellular component organization at cellular level;cellular component organization or biogenesis;cellular component organization or biogenesis at cellular level;cellular macromolecular complex assembly;cellular macromolecular complex subunit organization;cellular process;cellular protein compl…		cell part;cytoplasmic part;intracellular membrane-bounded organelle;intracellular organelle;intracellular part;membrane-bounded organelle;mitochondrion;organelle		2	2	2	15.9	15.9	15.9	10.374	0	13.079	10304000	5	NaN	NaN	-5.29359	-5.61919	-4.50906	-5.64882	-2.70457	-2.86334	-3.59761	-2.87115
+	1.27555	-3.29433	C6Y4C4	C6Y4C4	Succinate dehydrogenase assembly factor 4, mitochondrial	SPBC26H8.16	Color [DarkGray]	1	4		cellular component assembly;cellular component assembly at cellular level;cellular component biogenesis;cellular component organization;cellular component organization at cellular level;cellular component organization or biogenesis;cellular component organization or biogenesis at cellular level;cellular macromolecular complex assembly;cellular macromolecular complex subunit organization;cellular …		cell part;cytoplasmic part;intracellular membrane-bounded organelle;intracellular organelle;intracellular organelle lumen;intracellular organelle part;intracellular part;membrane-bounded organelle;membrane-enclosed lumen;mitochondrial matrix;mitochondrial part;mitochondrion;organelle;organelle lumen;organelle part		5	5	5	35	35	35	11.649	0	12.885	91641000	26	0.618472	0.621303	-2.07776	-1.77766	-2.64164	-7.39124	0.234043	0.665487	-0.85845	-0.752071
	1.81077	1.91077	C6Y4C6	C6Y4C6	Uncharacterized protein C29A10.17	SPBC29A10.17	Color [DarkGray]	1	4						3	3	3	21.6	21.6	21.6	17.547	0	14.663	237340000	55	0.853493	0.872763	1.83557	1.87578	0.464046	0.0854073	-0.151257	-0.565262	-1.72119	-0.944584
	0.268405	-0.765595	C6Y4C7	C6Y4C7	Uncharacterized membrane protein C757.15	SPCC757.15	Color [DarkGray]	1	4		cellular component assembly;cellular component assembly at cellular level;cellular component biogenesis;cellular component organization;cellular component organization at cellular level;cellular component organization or biogenesis;cellular component organization or biogenesis at cellular level;cellular macromolecular complex assembly;cellular macromolecular complex subunit organization;cellular …		cell part;cytoplasmic part;integral to membrane;intracellular organelle part;intracellular part;intrinsic to membrane;membrane;membrane part;mitochondrial inner membrane;mitochondrial membrane;mitochondrial part;organelle inner membrane;organelle membrane;organelle part		2	2	2	36.2	36.2	36.2	7.99	0.00034095	2.275	17206000	2	NaN	NaN	-4.42729	-4.25266	-6.41381	-4.8437	-1.36172	-6.45876	-4.91714	-4.13746
	0.482571	-0.510204	C6Y4D2	C6Y4D2	Probable 54S ribosomal protein MRP49, mitochondrial	mrp49	Color [DarkGray]	1	4		biosynthetic process;cellular biosynthetic process;cellular component organization;cellular component organization at cellular level;cellular component organization or biogenesis;cellular component organization or biogenesis at cellular level;cellular macromolecule biosynthetic process;cellular macromolecule metabolic process;cellular metabolic process;cellular process;cellular protein metabolic …		cell part;cytoplasmic part;intracellular organelle part;intracellular part;large ribosomal subunit;macromolecular complex;mitochondrial large ribosomal subunit;mitochondrial part;organellar large ribosomal subunit;organelle part;ribonucleoprotein complex		3	3	3	28.1	28.1	28.1	15.308	0	27.579	15952000	8	NaN	NaN	-4.21516	-3.96726	-2.97998	-3.45418	-2.92163	-2.99214	-2.4034	-4.25859
	1.52121	-0.955839	C6Y4D4	C6Y4D4	Uncharacterized protein C569.09	SPCC569.09	Color [DarkGray]	1	4						1	1	1	14.1	14.1	14.1	11.643	0	2.8726	4205900	1	NaN	NaN	-4.26197	-4.63502	-4.89131	-3.67475	-3.63004	-3.85493	-2.89279	-3.26192
	1.30168	0.554132	G2TRJ4	G2TRJ4	Uncharacterized protein tam1	tam1	Color [DarkGray]	1	4						1	1	1	10.3	10.3	10.3	12.693	0	2.8551	2163900	2	0.112491	0.131231	-4.60963	-5.13275	-4.30288	-4.51933	-5.37404	-5.46421	-5.11007	-4.83279
	0.717045	0.986161	G2TRK9	G2TRK9	Uncharacterized protein new13	new13	Color [DarkGray]	1	4				cell part;membrane;plasma membrane		1	1	1	8.3	8.3	8.3	13.534	0.0051864	1.3944	1020900	1	NaN	NaN	-4.47267	-2.91478	-5.39459	-5.64913	-5.79967	-5.5173	-6.14298	-4.91586
	1.49304	-2.34689	G2TRL3	G2TRL3	Ribosome assembly protein 3	rsa3	Color [DarkGray]	1	4		cellular component assembly;cellular component assembly at cellular level;cellular component organization;cellular component organization at cellular level;cellular component organization or biogenesis;cellular component organization or biogenesis at cellular level;cellular macromolecular complex assembly;cellular macromolecular complex subunit organization;cellular process;macromolecular complex…		cell part;intracellular non-membrane-bounded organelle;intracellular organelle;intracellular organelle part;intracellular part;macromolecular complex;non-membrane-bounded organelle;nuclear part;nucleolus;organelle;organelle part;preribosome;preribosome, large subunit precursor;ribonucleoprotein complex		1	1	1	8.8	8.8	8.8	9.4115	0.0067633	1.2989	6740300	3	NaN	NaN	-3.75074	-5.26476	-6.24607	-7.37835	-4.15736	-3.29233	-3.36072	-2.44194
	1.49459	1.56144	G2TRL5	G2TRL5	Uncharacterized protein new2	new2	Color [DarkGray]	1	4						1	1	1	10.5	10.5	10.5	10.9	0.00034083	2.256	2157800	2	NaN	NaN	-5.26894	-5.0513	-5.83873	-3.66284	-6.50635	-7.05994	-6.87985	-5.62142
	0.191113	-0.178738	G2TRN2	G2TRN2	Uncharacterized protein new9	new9	Color [DarkGray]	1	4				cell part;integral to membrane;intrinsic to membrane;membrane part		1	1	1	19.3	19.3	19.3	6.7987	0	2.8323	2744300	2	NaN	NaN	-4.24083	-5.40292	-4.74666	-5.39292	-5.47122	-4.62979	-4.49484	-4.47253
	0.567396	2.39546	G2TRN4	G2TRN4	Enhancer of rudimentary homolog	new10	Color [DarkGray]	1	4		biological regulation;biosynthetic process;cell cycle;cellular biosynthetic process;cellular metabolic process;cellular nitrogen compound biosynthetic process;cellular nitrogen compound metabolic process;cellular process;heterocycle biosynthetic process;heterocycle metabolic process;metabolic process;nitrogen compound metabolic process;nucleobase-containing compound biosynthetic process;nucleobas…		cell part;cytoplasm;intracellular organelle part;intracellular part;nuclear part;nucleoplasm;organelle part		2	2	2	26	26	26	12.204	0	32.533	104110000	11	0.15131	0.170551	1.65148	0.110228	-5.61021	-3.77875	-6.48301	-2.11711	-3.01381	-5.59515
+	2.90184	3.15464	G2TRP5	G2TRP5	Cytochrome c oxidase subunit 7	cox7	Color [DarkGray]	1	4		cellular metabolic process;cellular process;electron transport chain;generation of precursor metabolites and energy;metabolic process;mitochondrial electron transport, cytochrome c to oxygen;oxidation-reduction process;respiratory electron transport chain	catalytic activity;cation transmembrane transporter activity;cytochrome-c oxidase activity;heme-copper terminal oxidase activity;hydrogen ion transmembrane transporter activity;inorganic cation transmembrane transporter activity;ion transmembrane transporter activity;monovalent inorganic cation transmembrane transporter activity;oxidoreductase activity;oxidoreductase activity, acting on a heme gr…	cell part;cytoplasmic part;integral to membrane;intracellular organelle part;intracellular part;intrinsic to membrane;macromolecular complex;membrane part;mitochondrial membrane part;mitochondrial part;mitochondrial respiratory chain complex IV;organelle part;protein complex;respiratory chain complex IV		1	1	1	13.6	13.6	13.6	6.7338	0.0035831	1.4521	23965000	12	0.514249	0.51675	-0.809452	-1.99417	-1.8709	-2.30987	-4.71097	-5.03619	-6.00958	-3.84622
	0.229229	0.349581	G2TRP6	G2TRP6	Cytochrome c oxidase subunit 6B-like protein new16	new16	Color [DarkGray]	1	4		cellular component assembly;cellular component assembly at cellular level;cellular component biogenesis;cellular component organization;cellular component organization at cellular level;cellular component organization or biogenesis;cellular component organization or biogenesis at cellular level;cellular macromolecular complex assembly;cellular macromolecular complex subunit organization;cellular …	catalytic activity;cation transmembrane transporter activity;cytochrome-c oxidase activity;heme-copper terminal oxidase activity;hydrogen ion transmembrane transporter activity;inorganic cation transmembrane transporter activity;ion transmembrane transporter activity;monovalent inorganic cation transmembrane transporter activity;oxidoreductase activity;oxidoreductase activity, acting on a heme gr…	cell part;cytoplasmic part;intracellular membrane-bounded organelle;intracellular organelle;intracellular organelle part;intracellular part;membrane;membrane-bounded organelle;membrane-enclosed lumen;mitochondrial inner membrane;mitochondrial intermembrane space;mitochondrial membrane;mitochondrial part;nucleus;organelle;organelle envelope lumen;organelle inner membrane;organelle membrane;organel…		2	2	2	20	20	20	10.223	0.0086372	1.1481	15561000	4	0.279041	0.293002	-2.52785	-3.9153	-3.57244	-3.5987	-3.06288	-5.34746	-3.25411	-3.34818
	0.181708	0.820842	G2TRP7	G2TRP7	Mitochondrial import receptor subunit tom5	tom5	Color [DarkGray]	1	4		cellular component assembly;cellular component assembly at cellular level;cellular component organization;cellular component organization at cellular level;cellular component organization or biogenesis;cellular component organization or biogenesis at cellular level;cellular macromolecular complex assembly;cellular macromolecular complex subunit organization;cellular process;cellular protein compl…		cell part;cytoplasmic part;integral to membrane;intracellular organelle part;intracellular part;intrinsic to membrane;macromolecular complex;membrane part;mitochondrial membrane part;mitochondrial outer membrane translocase complex;mitochondrial part;organelle part;protein complex		2	2	2	42.9	42.9	42.9	5.3623	0	15.364	96757000	15	0.415438	0.421267	0.405432	-0.859163	-1.09328	-5.81252	-2.64048	-4.82711	0.412338	-3.58765
	0.531594	-1.0908	G2TRP9	G2TRP9	Cytochrome c oxidase protein 20, mitochondrial	cox20	Color [DarkGray]	1	4		cellular component assembly;cellular component assembly at cellular level;cellular component biogenesis;cellular component organization;cellular component organization at cellular level;cellular component organization or biogenesis;cellular component organization or biogenesis at cellular level;cellular macromolecular complex assembly;cellular macromolecular complex subunit organization;cellular …		cell part;cytoplasmic part;integral to membrane;intracellular organelle part;intracellular part;intrinsic to membrane;membrane;membrane part;mitochondrial inner membrane;mitochondrial membrane;mitochondrial part;organelle inner membrane;organelle membrane;organelle part		2	2	2	22.5	22.5	22.5	13.437	0	4.0181	35084000	5	NaN	NaN	-2.10291	-5.65057	-1.58576	-2.72468	-1.35221	-2.09921	-2.60401	-1.64528
	0.986659	1.13609	G2TRQ0	G2TRQ0	Uncharacterized protein tam13	tam13	Color [DarkGray]	1	4						4	4	4	63.2	63.2	63.2	10.171	0	52.427	97033000	33	0.663913	0.669717	-0.459461	-1.43608	0.493044	0.00658989	-0.538565	-2.27281	-0.999388	-2.12952
+	2.54927	3.14707	G2TRQ2	G2TRQ2	Uncharacterized protein tam8	tam8	Color [DarkGray]	1	4						2	2	2	51.9	51.9	51.9	8.9794	0	33.349	250720000	39	0.914468	0.92946	1.52668	1.09113	1.75765	2.39877	-0.236463	-3.05755	-1.33341	-1.18662
+	3.98559	-5.05983	G2TRQ6	G2TRQ6	Uncharacterized protein tam11	tam11	Color [DarkGray]	1	4						1	1	1	19.4	19.4	19.4	6.9346	0	6.7173	54235000	10	NaN	NaN	-5.39644	-6.94568	-4.27392	-5.99042	-0.548822	-0.574305	-0.69931	-0.544699
	1.84883	2.43362	G2TRQ8	G2TRQ8	54S ribosomal protein L36, mitochondrial	tam9	Color [DarkGray]	1	4		biosynthetic process;cellular biosynthetic process;cellular component organization;cellular component organization at cellular level;cellular component organization or biogenesis;cellular component organization or biogenesis at cellular level;cellular macromolecule biosynthetic process;cellular macromolecule metabolic process;cellular metabolic process;cellular process;cellular protein metabolic …	structural constituent of ribosome;structural molecule activity	cell part;cytoplasmic part;intracellular organelle part;intracellular part;large ribosomal subunit;macromolecular complex;mitochondrial large ribosomal subunit;mitochondrial part;organellar large ribosomal subunit;organelle part;ribonucleoprotein complex		1	1	1	12.8	12.8	12.8	9.8022	0	3.2748	5692900	2	NaN	NaN	-3.32725	-5.32904	-2.54047	-2.97651	-5.95591	-6.89257	-5.90304	-5.15623
	2.0465	1.84062	G2TRQ9	G2TRQ9	Uncharacterized protein tam10	tam10	Color [DarkGray]	1	4				cell part;intracellular non-membrane-bounded organelle;intracellular organelle;intracellular organelle part;intracellular part;non-membrane-bounded organelle;nuclear part;nucleolus;organelle;organelle part		4	4	4	29.8	29.8	29.8	19.111	0	57.547	205760000	24	0.98688	0.989815	0.97031	0.720856	1.5812	1.71006	-0.0095787	0.09622	-1.73476	-0.731943
+	6.29076	5.67253	G2TRT3	G2TRT3	Protein tam14	tam14	Color [DarkGray]	1	4		establishment of localization;establishment of protein localization;protein transport;transport		cell part;cytoplasmic part;endoplasmic reticulum membrane;endoplasmic reticulum part;integral to membrane;intracellular organelle part;intracellular part;intrinsic to membrane;membrane;membrane part;organelle membrane;organelle part		1	1	1	12.9	12.9	12.9	8.1216	0	3.6424	90208000	16	0.985617	0.988649	0.748684	0.333532	0.129143	0.326035	-5.59166	-5.71728	-4.82663	-5.01717
+	3.58687	-4.49373	G2TRU3	G2TRU3	Uncharacterized protein PB16A4.07	SPCPB16A4.07	Color [DarkGray]	1	4						2	2	2	21.7	21.7	21.7	8.0357	0	23.753	60028000	32	NaN	NaN	-4.05807	-4.32717	-4.56519	-4.77484	-1.16479	0.858614	-0.619892	1.1757
	0.644508	-0.630709	G2TRU5	G2TRU5	COX assembly mitochondrial protein 2	cmc2	Color [DarkGray]	1	4		cellular component assembly;cellular component assembly at cellular level;cellular component biogenesis;cellular component organization;cellular component organization at cellular level;cellular component organization or biogenesis;cellular component organization or biogenesis at cellular level;cellular macromolecular complex assembly;cellular macromolecular complex subunit organization;cellular …	binding;cation binding;copper ion binding;ion binding;metal ion binding;transition metal ion binding	cell part;cytoplasmic part;extrinsic to membrane;extrinsic to mitochondrial inner membrane;extrinsic to organelle membrane;intracellular organelle part;intracellular part;membrane part;mitochondrial membrane part;mitochondrial part;organelle part		1	1	1	11.2	11.2	11.2	10.591	0	5.7591	4501500	2	NaN	NaN	-3.79657	-4.60892	-5.66727	-5.20441	-4.00828	-4.6323	-4.50988	-3.60387
	1.70654	1.47844	O00084	O00084	Urease	ure1	Color [DarkGray]	1	4		catabolic process;cellular amide catabolic process;cellular amide metabolic process;cellular catabolic process;cellular metabolic process;cellular nitrogen compound catabolic process;cellular nitrogen compound metabolic process;cellular process;metabolic process;nitrogen compound metabolic process;nitrogen cycle metabolic process;small molecule catabolic process;small molecule metabolic process;u…	binding;catalytic activity;cation binding;hydrolase activity;hydrolase activity, acting on carbon-nitrogen (but not peptide) bonds;hydrolase activity, acting on carbon-nitrogen (but not peptide) bonds, in linear amides;ion binding;metal ion binding;nickel ion binding;transition metal ion binding;urease activity	cell part;cytoplasmic part;cytosol;intracellular part	Arginine and proline metabolism;Purine metabolism	11	11	11	15.7	15.7	15.7	91.181	0	23.591	69744000	23	0.157254	0.176511	0.219067	-1.5919	-0.39772	-0.745869	-1.75178	-1.52113	-2.62782	-2.52946
	0.516197	0.683497	O00087	O00087	Dihydrolipoyl dehydrogenase, mitochondrial	dld1	Color [DarkGray]	1	4		2-oxoglutarate metabolic process;acetyl-CoA biosynthetic process;acetyl-CoA biosynthetic process from pyruvate;acetyl-CoA metabolic process;amine catabolic process;amine metabolic process;biological regulation;biosynthetic process;carboxylic acid catabolic process;carboxylic acid metabolic process;catabolic process;cell redox homeostasis;cellular amine metabolic process;cellular amino acid catabo…	binding;catalytic activity;coenzyme binding;cofactor binding;dihydrolipoyl dehydrogenase activity;flavin adenine dinucleotide binding;oxidoreductase activity;oxidoreductase activity, acting on a sulfur group of donors;oxidoreductase activity, acting on a sulfur group of donors, NAD or NADP as acceptor;oxidoreductase activity, acting on NADH or NADPH;oxidoreductase activity, acting on the aldehyde…	cell part;cytoplasmic part;glycine cleavage complex;intracellular membrane-bounded organelle;intracellular organelle;intracellular organelle part;intracellular part;macromolecular complex;membrane-bounded organelle;mitochondrial oxoglutarate dehydrogenase complex;mitochondrial part;mitochondrial pyruvate dehydrogenase complex;mitochondrion;organelle;organelle part;oxoglutarate dehydrogenase compl…	Citrate cycle (TCA cycle);Glycine, serine and threonine metabolism;Glycolysis / Gluconeogenesis;Pyruvate metabolism;Valine, leucine and isoleucine degradation	17	17	17	39.7	39.7	39.7	54.731	0	123.41	925550000	113	0.697436	0.707155	2.75695	2.45076	2.62061	2.16783	2.95616	0.899414	2.72614	0.68045
+	4.10317	-3.69637	O00091	O00091	Glucose-6-phosphate 1-dehydrogenase	zwf1	Color [DarkGray]	1	4		alcohol metabolic process;carbohydrate metabolic process;cellular carbohydrate metabolic process;cellular metabolic process;cellular process;generation of precursor metabolites and energy;glucose metabolic process;hexose metabolic process;metabolic process;monosaccharide metabolic process;pentose metabolic process;pentose-phosphate shunt, oxidative branch;primary metabolic process;small molecule …	binding;catalytic activity;coenzyme binding;cofactor binding;glucose-6-phosphate dehydrogenase activity;NADP binding;nucleotide binding;oxidoreductase activity;oxidoreductase activity, acting on CH-OH group of donors;oxidoreductase activity, acting on the CH-OH group of donors, NAD or NADP as acceptor	cell part;cytoplasm;cytoplasmic part;cytosol;intracellular part	Glutathione metabolism;Pentose phosphate pathway	20	20	20	41.8	41.8	41.8	57.204	0	123.05	610760000	107	0.944571	0.957291	-0.46084	-0.85523	-0.864269	-1.85894	3.02767	3.19385	2.3773	2.14739
	1.26865	-2.79079	O13282	O13282	Transcription initiation factor TFIID subunit 5	taf5	Color [DarkGray]	1	4		biological regulation;biosynthetic process;cellular biosynthetic process;cellular component organization;cellular component organization at cellular level;cellular component organization or biogenesis;cellular component organization or biogenesis at cellular level;cellular macromolecule metabolic process;cellular metabolic process;cellular nitrogen compound metabolic process;cellular process;cell…		cell part;cytoplasmic part;cytosol;histone acetyltransferase complex;intracellular membrane-bounded organelle;intracellular organelle;intracellular organelle part;intracellular part;macromolecular complex;membrane-bounded organelle;nuclear part;nucleoplasm part;nucleus;organelle;organelle part;protein complex;SAGA complex;SAGA-type complex;transcription factor complex;transcription factor TFIID c…	Basal transcription factors	4	4	4	9.6	9.6	9.6	72.38	0	58.38	361160000	66	0.32856	0.33907	-2.76072	-1.81085	0.368959	1.81212	1.9823	3.10283	0.765587	2.92195
	2.20423	1.12032	O13286	O13286	WD repeat-containing protein srw1	srw1	Color [DarkGray]	1	4		activation of anaphase-promoting complex activity;biological regulation;catabolic process;cell communication;cell cycle arrest;cell cycle arrest in response to nitrogen starvation;cell cycle process;cell surface receptor linked signaling pathway;cellular catabolic process;cellular macromolecule catabolic process;cellular macromolecule metabolic process;cellular metabolic process;cellular process;…		cell part;intracellular membrane-bounded organelle;intracellular organelle;intracellular part;macromolecular complex;membrane-bounded organelle;nucleus;organelle;protein complex	Cell cycle;Cell cycle - yeast;Progesterone-mediated oocyte maturation;Ubiquitin mediated proteolysis	6	6	6	8.8	8.8	8.8	62.059	0	15.371	255740000	50	0.866879	0.885128	1.40728	1.49866	1.02739	0.859079	0.42516	0.48381	-0.154396	-0.443455
	0.11526	0.249176	O13310	O13310	Serine/threonine-protein kinase orb6	orb6	Color [DarkGray]	1	4		actin cytoskeleton organization;actin filament-based process;biological regulation;cell wall assembly;cellular component assembly;cellular component assembly at cellular level;cellular component organization;cellular component organization at cellular level;cellular component organization or biogenesis;cellular component organization or biogenesis at cellular level;cellular process;cellular respo…	adenyl nucleotide binding;adenyl ribonucleotide binding;ATP binding;binding;catalytic activity;kinase activity;nucleotide binding;phosphotransferase activity, alcohol group as acceptor;protein kinase activity;protein serine/threonine kinase activity;purine nucleotide binding;purine ribonucleoside triphosphate binding;purine ribonucleotide binding;ribonucleotide binding;transferase activity;transf…	cell cortex of cell tip;cell cortex part;cell part;cytoplasmic part;cytosol;intracellular membrane-bounded organelle;intracellular organelle;intracellular part;membrane-bounded organelle;nucleus;organelle		3	3	3	6.2	6.2	6.2	54.691	0	3.3199	7086300	3	0.363057	0.371341	-3.24853	-2.85529	-6.03445	-5.45068	-4.98505	-4.61149	-4.71098	-4.27814
	1.61682	1.50372	O13326	O13326	O-acetylhomoserine (thiol)-lyase	SPBC428.11	Color [DarkGray]	1	4		amine biosynthetic process;amine metabolic process;aspartate family amino acid biosynthetic process;aspartate family amino acid metabolic process;biosynthetic process;carboxylic acid biosynthetic process;carboxylic acid metabolic process;cellular amine metabolic process;cellular amino acid biosynthetic process;cellular amino acid metabolic process;cellular biosynthetic process;cellular ketone met…	binding;carbon-oxygen lyase activity;catalytic activity;cofactor binding;cysteine synthase activity;lyase activity;O-acetylhomoserine aminocarboxypropyltransferase activity;pyridoxal phosphate binding;transferase activity;transferase activity, transferring alkyl or aryl (other than methyl) groups;vitamin B6 binding;vitamin binding	cell part;cytoplasm;cytoplasmic part;cytosol;intracellular membrane-bounded organelle;intracellular organelle;intracellular part;membrane-bounded organelle;nucleus;organelle	Cysteine and methionine metabolism	3	3	3	9.8	9.8	9.8	46.408	0	17.191	53906000	14	0.408001	0.414616	-0.191364	-1.4969	-0.667433	-2.01636	-2.20804	-3.44568	-2.50362	-2.22961
	0.600531	0.432651	O13351	O13351	Ubiquitin-like protein pmt3/smt3	pmt3	Color [DarkGray]	1	4		anatomical structure homeostasis;biological regulation;cell cycle process;cellular component organization;cellular component organization at cellular level;cellular component organization or biogenesis;cellular component organization or biogenesis at cellular level;cellular macromolecule metabolic process;cellular metabolic process;cellular nitrogen compound metabolic process;cellular process;cel…	protein tag	cell part;chromosomal part;intracellular membrane-bounded organelle;intracellular organelle;intracellular organelle part;intracellular part;linear element;membrane-bounded organelle;nuclear chromosome part;nuclear part;nucleus;organelle;organelle part	RNA transport	6	6	6	49.6	49.6	49.6	12.934	0	220.18	1788800000	184	0.64242	0.646154	3.55713	3.53274	4.40371	4.35963	3.1191	3.35752	3.42332	4.22267
	0.956749	-0.74525	O13370	O13370	ATP-dependent RNA helicase ded1	ded1	Color [DarkGray]	1	4		biological regulation;cell cycle phase;cell cycle process;cell division;cellular component organization;cellular component organization at cellular level;cellular component organization or biogenesis;cellular component organization or biogenesis at cellular level;cellular macromolecule metabolic process;cellular metabolic process;cellular nitrogen compound metabolic process;cellular process;chrom…	adenyl nucleotide binding;adenyl ribonucleotide binding;ATP binding;ATPase activity;ATPase activity, coupled;ATP-dependent helicase activity;ATP-dependent RNA helicase activity;binding;catalytic activity;helicase activity;hydrolase activity;hydrolase activity, acting on acid anhydrides;hydrolase activity, acting on acid anhydrides, in phosphorus-containing anhydrides;nucleic acid binding;nucleosi…	cell part;cytoplasmic part;cytosol;intracellular non-membrane-bounded organelle;intracellular organelle;intracellular organelle part;intracellular part;non-membrane-bounded organelle;nuclear part;nucleolus;organelle;organelle part	RIG-I-like receptor signaling pathway	34	34	33	56.1	56.1	54.4	69.758	0	323.31	6797900000	538	0.378377	0.386316	4.9026	4.9603	4.39909	6.11437	5.89743	5.58042	5.59769	6.28181
	1.87292	-1.43994	O13601	O13601	DnaJ-related protein rsp1	rsp1	Color [DarkGray]	1	4		biological regulation;cellular component assembly;cellular component assembly at cellular level;cellular component disassembly;cellular component disassembly at cellular level;cellular component organization;cellular component organization at cellular level;cellular component organization or biogenesis;cellular component organization or biogenesis at cellular level;cellular macromolecule metaboli…	binding;chaperone binding;heat shock protein binding;Hsp70 protein binding;protein binding;unfolded protein binding	cell division site;cell division site part;cell part;cytoplasm;cytoplasmic part;cytoskeletal part;cytosol;equatorial microtubule organizing center;intracellular membrane-bounded organelle;intracellular organelle;intracellular organelle part;intracellular part;macromolecular complex;membrane-bounded organelle;microtubule;microtubule organizing center;nucleus;organelle;organelle part;protein complex		1	1	1	3.4	3.4	3.4	56.288	0	25.948	12132000	4	NaN	NaN	-5.10405	-4.06704	-3.1672	-4.46645	-2.65584	-2.90598	-2.92581	-2.55734
	1.08656	0.780437	O13602	O13602	Probable 37S ribosomal protein S28, mitochondrial	mrps28	Color [DarkGray]	1	4		biosynthetic process;cellular biosynthetic process;cellular component organization;cellular component organization at cellular level;cellular component organization or biogenesis;cellular component organization or biogenesis at cellular level;cellular macromolecule biosynthetic process;cellular macromolecule metabolic process;cellular metabolic process;cellular process;cellular protein metabolic …	binding;nucleic acid binding;RNA binding;rRNA binding;structural constituent of ribosome;structural molecule activity	cell part;cytoplasmic part;intracellular membrane-bounded organelle;intracellular organelle;intracellular organelle part;intracellular part;macromolecular complex;membrane-bounded organelle;mitochondrial part;mitochondrial small ribosomal subunit;mitochondrion;organellar small ribosomal subunit;organelle;organelle part;ribonucleoprotein complex;small ribosomal subunit		3	3	3	14.2	14.2	14.2	33.952	0	6.2679	11996000	5	0.504512	0.507215	-2.62047	-3.20657	-3.86834	-3.48234	-4.13302	-3.86543	-4.78005	-3.52097
	0.217761	0.738209	O13612	O13612	NEDD8-specific protease 2	nep2	Color [DarkGray]	1	4		cell cycle;cellular macromolecule metabolic process;cellular metabolic process;cellular process;cellular protein metabolic process;macromolecule metabolic process;macromolecule modification;meiotic cell cycle;metabolic process;primary metabolic process;protein deneddylation;protein metabolic process;protein modification by small protein conjugation or removal;protein modification by small protein…	catalytic activity;cysteine-type peptidase activity;hydrolase activity;NEDD8-specific protease activity;peptidase activity;peptidase activity, acting on L-amino acid peptides;small conjugating protein-specific protease activity	cell part;cytoplasm;intracellular membrane-bounded organelle;intracellular organelle;intracellular part;membrane-bounded organelle;nucleus;organelle		4	4	4	13.3	13.3	13.3	46.433	0	13.605	81146000	13	NaN	NaN	-4.76656	-0.551842	0.623245	0.807674	-1.03587	-2.8129	-1.50827	-1.48328
+	2.50009	-3.3377	O13614	O13614	40S ribosomal protein S10-B	rps10b	Color [DarkGray]	1	4		biosynthetic process;cellular biosynthetic process;cellular localization;cellular macromolecule biosynthetic process;cellular macromolecule metabolic process;cellular metabolic process;cellular process;cellular protein metabolic process;cytoplasmic translation;establishment of localization;establishment of localization in cell;establishment of organelle localization;establishment of ribosome loca…	structural constituent of ribosome;structural molecule activity	cell part;cytoplasmic part;cytosol;cytosolic small ribosomal subunit;intracellular organelle part;intracellular part;macromolecular complex;organelle part;ribonucleoprotein complex;small ribosomal subunit	Ribosome	9	5	5	61.9	32.7	32.7	16.443	0	60.94	1566600000	90	0.0552167	0.0681118	1.86577	-0.0192928	-1.01552	0.683487	4.04322	3.66628	4.40643	2.74932
+	4.76506	4.39538	O13615	O13615	Pre-mRNA-splicing factor prp5	prp5	Color [DarkGray]	1	4		cellular macromolecule metabolic process;cellular metabolic process;cellular nitrogen compound metabolic process;cellular process;macromolecule metabolic process;metabolic process;mRNA metabolic process;mRNA processing;nitrogen compound metabolic process;nuclear mRNA cis splicing, via spliceosome;nuclear mRNA splicing, via spliceosome;nucleic acid metabolic process;nucleobase-containing compound …		cell part;intracellular membrane-bounded organelle;intracellular organelle;intracellular organelle part;intracellular part;macromolecular complex;membrane-bounded organelle;nuclear part;nucleus;organelle;organelle part;protein complex;Prp19 complex;ribonucleoprotein complex;spliceosomal complex	Spliceosome	3	3	3	7.2	7.2	7.2	52.418	0	35.156	64701000	14	0.56656	0.567943	-0.740786	-0.109947	0.372646	0.557789	-3.80928	-4.34832	-4.75275	-4.59146
	1.24676	0.867206	O13620	O13620	Multiple RNA-binding domain-containing protein 1	mrd1	Color [DarkGray]	1	4		cellular component assembly;cellular component assembly at cellular level;cellular component organization;cellular component organization at cellular level;cellular component organization or biogenesis;cellular component organization or biogenesis at cellular level;cellular macromolecular complex assembly;cellular macromolecular complex subunit organization;cellular macromolecule metabolic proces…	binding;nucleic acid binding;nucleotide binding;RNA binding	90S preribosome;cell part;intracellular membrane-bounded organelle;intracellular non-membrane-bounded organelle;intracellular organelle;intracellular organelle part;intracellular part;macromolecular complex;membrane-bounded organelle;non-membrane-bounded organelle;nuclear part;nucleolus;nucleus;organelle;organelle part;preribosome;ribonucleoprotein complex		10	10	10	15.2	15.2	15.2	93.676	0	223.65	544230000	79	0.791659	0.810715	2.22605	2.3252	2.56436	2.76451	0.678072	2.19799	1.46174	2.0735
	0.0137112	-0.055927	O13622	O13622	ATP-dependent RNA helicase mss116, mitochondrial	mss116	Color [DarkGray]	1	4		biological regulation;biosynthetic process;cellular biosynthetic process;cellular component organization;cellular component organization at cellular level;cellular component organization or biogenesis;cellular component organization or biogenesis at cellular level;cellular macromolecule biosynthetic process;cellular macromolecule metabolic process;cellular metabolic process;cellular nitrogen comp…	adenyl nucleotide binding;adenyl ribonucleotide binding;ATP binding;ATPase activity;ATPase activity, coupled;ATP-dependent helicase activity;ATP-dependent RNA helicase activity;binding;catalytic activity;helicase activity;hydrolase activity;hydrolase activity, acting on acid anhydrides;hydrolase activity, acting on acid anhydrides, in phosphorus-containing anhydrides;nucleic acid binding;nucleosi…	cell part;cytoplasm;cytoplasmic part;intracellular membrane-bounded organelle;intracellular non-membrane-bounded organelle;intracellular organelle;intracellular organelle lumen;intracellular organelle part;intracellular part;membrane-bounded organelle;membrane-enclosed lumen;mitochondrial matrix;mitochondrial part;mitochondrion;non-membrane-bounded organelle;nuclear part;nucleolus;organelle;organ…		5	5	5	11.4	11.4	11.4	59.449	0	21.708	101690000	18	0.107127	0.125758	-2.7901	-0.808065	-1.73096	-1.32529	0.366247	-0.97328	-0.368664	-5.45501
	1.643	1.63007	O13632	O13632	Tyrosine-protein phosphatase yvh1	yvh1	Color [DarkGray]	1	4		cellular component assembly;cellular component assembly at cellular level;cellular component organization;cellular component organization at cellular level;cellular component organization or biogenesis;cellular component organization or biogenesis at cellular level;cellular macromolecular complex assembly;cellular macromolecular complex subunit organization;cellular macromolecule metabolic proces…	catalytic activity;hydrolase activity;hydrolase activity, acting on ester bonds;phosphatase activity;phosphoprotein phosphatase activity;phosphoric ester hydrolase activity;protein tyrosine phosphatase activity;protein tyrosine/serine/threonine phosphatase activity	cell part;cytoplasm;cytoplasmic part;cytosol;intracellular membrane-bounded organelle;intracellular organelle;intracellular part;membrane-bounded organelle;nucleus;organelle		1	1	1	3.3	3.3	3.3	38.005	0.00033727	2.0973	6284500	3	0.309818	0.321218	-2.98441	-3.99232	-3.83275	-3.02844	-4.31461	-4.51207	-5.14814	-6.38338
+	2.32504	4.5878	O13633	O13633	Uncharacterized J domain-containing protein C17A3.05c		Color [DarkGray]	1	4		cellular macromolecule metabolic process;cellular metabolic process;cellular process;cellular protein metabolic process;macromolecule metabolic process;metabolic process;primary metabolic process;protein folding;protein metabolic process	binding;heat shock protein binding;Hsp70 protein binding;protein binding	cell part;cytoplasmic part;endoplasmic reticulum;endoplasmic reticulum membrane;endoplasmic reticulum part;integral to membrane;intracellular membrane-bounded organelle;intracellular organelle;intracellular organelle part;intracellular part;intrinsic to membrane;membrane;membrane part;membrane-bounded organelle;organelle;organelle membrane;organelle part	Protein processing in endoplasmic reticulum	4	4	4	10.9	10.9	10.9	46.399	0	22.209	299780000	31	0.860489	0.879515	1.89477	1.87646	2.0411	2.50421	-1.55879	-5.37483	-0.54311	-2.55795
	0.39628	-0.659886	O13636	O13636	Mitochondrial import inner membrane translocase subunit tim50	tim50	Color [DarkGray]	1	4		cellular process;establishment of localization;establishment of localization in cell;establishment of protein localization;establishment of protein localization in mitochondrion;establishment of protein localization to organelle;intracellular protein transmembrane transport;intracellular protein transport;intracellular transport;mitochondrial transport;protein import;protein import into mitochond…		cell part;cytoplasmic part;integral to membrane;intracellular membrane-bounded organelle;intracellular organelle;intracellular organelle part;intracellular part;intrinsic to membrane;macromolecular complex;membrane part;membrane-bounded organelle;mitochondrial inner membrane presequence translocase complex;mitochondrial membrane part;mitochondrial part;mitochondrion;organelle;organelle part;prote…		2	2	2	3.5	3.5	3.5	52.571	0	2.7701	11853000	2	0.170532	0.189725	-3.32565	-4.77769	-4.49631	-5.27266	-2.86912	-5.55248	-3.64706	-3.16411
	0.397614	-0.360522	O13637	O13637	Protein transport protein sec31	sec31	Color [DarkGray]	1	4		cellular component organization;cellular component organization or biogenesis;cellular membrane organization;cellular process;ER to Golgi vesicle-mediated transport;establishment of localization;establishment of localization in cell;establishment of protein localization;Golgi vesicle transport;intracellular protein transport;intracellular transport;membrane organization;nuclear envelope organizat…		cell part;COPII vesicle coat;cytoplasm;cytoplasmic part;cytoplasmic vesicle part;cytosol;endoplasmic reticulum membrane;endoplasmic reticulum part;intracellular organelle part;intracellular part;macromolecular complex;membrane;membrane coat;membrane part;organelle membrane;organelle part;protein complex;vesicle coat	Protein processing in endoplasmic reticulum	35	35	35	33.8	33.8	33.8	132.5	0	323.31	14761000000	439	0.115856	0.134744	6.43371	6.55524	6.44378	5.68922	6.6373	7.22366	7.03039	5.67269
	0.284146	-0.332561	O13639	O13639	Adenosylhomocysteinase		Color [DarkGray]	1	4		amine metabolic process;aspartate family amino acid metabolic process;carboxylic acid metabolic process;cellular amine metabolic process;cellular amino acid metabolic process;cellular ketone metabolic process;cellular metabolic process;cellular modified amino acid metabolic process;cellular nitrogen compound metabolic process;cellular process;coenzyme metabolic process;cofactor metabolic process;…	adenosylhomocysteinase activity;catalytic activity;hydrolase activity;hydrolase activity, acting on ether bonds;trialkylsulfonium hydrolase activity	cell part;cytoplasmic part;cytosol;intracellular part	Cysteine and methionine metabolism	23	23	23	45	45	45	47.383	0	323.31	8171500000	326	0.27273	0.287237	5.15553	5.38092	5.09053	4.86941	6.26011	4.66244	6.29817	4.60592
	1.30262	1.55129	O13640	O13640	Uncharacterized alpha-1,2-galactosyltransferase C8D2.17		Color [DarkGray]	1	4		carbohydrate metabolic process;cell wall biogenesis;cell wall organization or biogenesis;cellular carbohydrate metabolic process;cellular cell wall organization or biogenesis;cellular component biogenesis;cellular component biogenesis at cellular level;cellular component organization or biogenesis;cellular component organization or biogenesis at cellular level;cellular macromolecule metabolic pro…	alpha-1,2-galactosyltransferase activity;catalytic activity;galactosyltransferase activity;transferase activity;transferase activity, transferring glycosyl groups;transferase activity, transferring hexosyl groups	cell part;cytoplasmic part;endoplasmic reticulum;Golgi apparatus part;Golgi membrane;integral to membrane;intracellular membrane-bounded organelle;intracellular organelle;intracellular organelle part;intracellular part;intrinsic to membrane;membrane;membrane part;membrane-bounded organelle;organelle;organelle membrane;organelle part	Various types of N-glycan biosynthesis	5	5	5	12.8	12.8	12.8	36.998	0	33.161	54518000	21	0.830145	0.849384	-1.01185	-1.00856	-1.79041	-0.798519	-1.38416	-3.8469	-2.02484	-3.5586
	1.38383	1.85254	O13644	O13644	Integral membrane protein sed5	sed5	Color [DarkGray]	1	4		cellular component organization;cellular component organization at cellular level;cellular component organization or biogenesis;cellular component organization or biogenesis at cellular level;cellular membrane fusion;cellular membrane organization;cellular process;ER to Golgi vesicle-mediated transport;establishment of localization;establishment of localization in cell;establishment of protein lo…	binding;protein binding;SNAP receptor activity;SNARE binding	cell part;cis-Golgi network;cytoplasmic part;Golgi apparatus part;Golgi membrane;integral to membrane;intracellular organelle part;intracellular part;intrinsic to membrane;macromolecular complex;membrane;membrane part;organelle membrane;organelle part;protein complex;SNARE complex	SNARE interactions in vesicular transport	2	2	2	8.4	8.4	8.4	34.89	0	9.6349	9896600	5	0.186663	0.20577	-2.97195	-4.62465	-1.57205	-2.26381	-4.80815	-5.4673	-4.10885	-4.45831
+	4.06172	3.01084	O13648	O13648	Ribosomal protein arginine N-methyltransferase rmt3	rmt3	Color [DarkGray]	1	4		biological regulation;cellular component biogenesis;cellular component biogenesis at cellular level;cellular component organization;cellular component organization at cellular level;cellular component organization or biogenesis;cellular component organization or biogenesis at cellular level;cellular macromolecule metabolic process;cellular metabolic process;cellular process;cellular protein metab…	arginine N-methyltransferase activity;binding;catalytic activity;cation binding;histone methyltransferase activity;histone-arginine N-methyltransferase activity;ion binding;metal ion binding;methyltransferase activity;N-methyltransferase activity;protein methyltransferase activity;protein-arginine N-methyltransferase activity;protein-arginine omega-N asymmetric methyltransferase activity;ribonucl…	cell part;cytoplasm;cytoplasmic part;cytosol;intracellular non-membrane-bounded organelle;intracellular organelle;intracellular part;macromolecular complex;non-membrane-bounded organelle;organelle;ribonucleoprotein complex;ribosome		5	5	5	8.3	8.3	8.3	61.76	0	124.59	324600000	59	0.50602	0.508509	1.54544	2.56726	1.9562	2.43457	-0.942261	-0.239727	-1.23273	-1.12518
	2.1744	-1.8518	O13651	O13651	Isoleucine--tRNA ligase, cytoplasmic	irs1	Color [DarkGray]	1	4		amine metabolic process;amino acid activation;biosynthetic process;carboxylic acid metabolic process;cellular amine metabolic process;cellular amino acid metabolic process;cellular biosynthetic process;cellular ketone metabolic process;cellular macromolecule biosynthetic process;cellular macromolecule metabolic process;cellular metabolic process;cellular nitrogen compound metabolic process;cellul…	adenyl nucleotide binding;adenyl ribonucleotide binding;aminoacyl-tRNA editing activity;aminoacyl-tRNA ligase activity;ATP binding;binding;carboxylic ester hydrolase activity;catalytic activity;hydrolase activity;hydrolase activity, acting on ester bonds;isoleucine-tRNA ligase activity;ligase activity;ligase activity, forming aminoacyl-tRNA and related compounds;ligase activity, forming carbon-ox…	cell part;cytoplasmic part;cytosol;intracellular part	Aminoacyl-tRNA biosynthesis;Valine, leucine and isoleucine biosynthesis	38	38	38	34.3	34.3	34.3	122.91	0	323.31	4036500000	293	0.624039	0.626077	3.44721	3.25732	3.24601	2.71752	5.72872	5.66494	4.76946	3.91214
	0.293487	-0.504335	O13656	O13656	Probable mitochondrial import receptor subunit tom40	tom40	Color [DarkGray]	1	4		cellular component organization;cellular component organization at cellular level;cellular component organization or biogenesis;cellular component organization or biogenesis at cellular level;cellular membrane organization;cellular process;establishment of localization;establishment of localization in cell;establishment of protein localization;establishment of protein localization in mitochondrio…	active transmembrane transporter activity;channel activity;macromolecule transmembrane transporter activity;passive transmembrane transporter activity;porin activity;P-P-bond-hydrolysis-driven protein transmembrane transporter activity;P-P-bond-hydrolysis-driven transmembrane transporter activity;primary active transmembrane transporter activity;protein channel activity;protein transmembrane tran…	cell part;cytoplasmic part;intracellular membrane-bounded organelle;intracellular organelle;intracellular organelle part;intracellular part;macromolecular complex;membrane part;membrane-bounded organelle;mitochondrial membrane part;mitochondrial outer membrane translocase complex;mitochondrial part;mitochondrion;organelle;organelle part;pore complex;protein complex	Amyotrophic lateral sclerosis (ALS)	7	7	7	23.8	23.8	23.8	37.552	0	53.865	213500000	30	0.791434	0.810559	-0.498528	-0.334616	-0.228563	-1.07262	1.31299	-0.82398	0.95784	-1.56383
	1.51711	-2.31148	O13657	O13657	Putative metal ion transporter C27B12.12c		Color [DarkGray]	1	4		cation transport;divalent inorganic cation transport;divalent metal ion transport;establishment of localization;ion transport;magnesium ion transport;metal ion transport;response to chemical stimulus;response to inorganic substance;response to metal ion;response to nickel ion;response to stimulus;transport	cation transmembrane transporter activity;divalent inorganic cation transmembrane transporter activity;inorganic cation transmembrane transporter activity;ion transmembrane transporter activity;magnesium ion transmembrane transporter activity;metal ion transmembrane transporter activity;substrate-specific transmembrane transporter activity;substrate-specific transporter activity;transmembrane tra…	cell part;cytoplasm;integral to membrane;integral to plasma membrane;intracellular part;intrinsic to membrane;intrinsic to plasma membrane;membrane part;plasma membrane part		20	20	20	29.4	29.4	29.4	89.396	0	323.31	1386800000	258	0.0232418	0.0311906	-0.159641	3.10745	0.916714	2.76639	3.49025	3.7668	3.87183	4.74794
	2.68743	1.52285	O13658	O13658	Uncharacterized transcriptional regulatory protein C27B12.11c		Color [DarkGray]	1	4		biological regulation;biosynthetic process;cellular biosynthetic process;cellular macromolecule biosynthetic process;cellular macromolecule metabolic process;cellular metabolic process;cellular nitrogen compound metabolic process;cellular process;macromolecule biosynthetic process;macromolecule metabolic process;metabolic process;nitrogen compound metabolic process;nucleic acid metabolic process;…	binding;cation binding;core promoter proximal region DNA binding;core promoter proximal region sequence-specific DNA binding;DNA binding;ion binding;metal ion binding;nucleic acid binding;nucleic acid binding transcription factor activity;regulatory region DNA binding;regulatory region nucleic acid binding;RNA polymerase II core promoter proximal region sequence-specific DNA binding;RNA polymeras…	cell part;cytoplasmic part;cytosol;intracellular membrane-bounded organelle;intracellular organelle;intracellular part;membrane-bounded organelle;nucleus;organelle		7	7	7	11.8	11.8	11.8	81.928	0	136.26	841200000	120	0.488931	0.491944	2.48902	3.35816	3.20588	3.88204	1.55158	1.85162	1.7041	1.73638
+	4.51568	-5.26407	O13665	O13665	Factor arrest protein 11	far11	Color [DarkGray]	1	4		biological regulation;cell cycle;cellular process;negative regulation of barrier septum formation;negative regulation of biological process;negative regulation of cell communication;negative regulation of cell division;negative regulation of cellular component organization;negative regulation of cellular process;negative regulation of cytokinesis;negative regulation of intracellular protein kinas…		cell part;cytoplasmic part;cytoskeletal part;envelope;fungal-type vacuole;intracellular membrane-bounded organelle;intracellular organelle;intracellular organelle part;intracellular part;lytic vacuole;membrane-bounded organelle;microtubule organizing center;nuclear envelope;nuclear part;old spindle pole body;organelle;organelle envelope;organelle part;spindle pole body;storage vacuole;vacuole		2	2	2	4.3	4.3	4.3	95.092	0	117.58	141240000	21	NaN	NaN	-3.77286	-4.07533	-5.11913	-3.89778	0.82774	1.34484	0.17688	1.84172
	0.254295	0.661954	O13671	O13671	Importin-alpha re-exporter	kap109	Color [DarkGray]	1	4		establishment of localization;establishment of localization in cell;establishment of protein localization;intracellular protein transport;intracellular transport;nuclear transport;nucleocytoplasmic transport;protein targeting;protein transport;transport	binding;GTP binding;guanyl nucleotide binding;guanyl ribonucleotide binding;nucleotide binding;purine nucleotide binding;purine ribonucleoside triphosphate binding;purine ribonucleotide binding;ribonucleotide binding	cell part;cytoplasm;envelope;intracellular organelle part;intracellular part;macromolecular complex;membrane;membrane part;nuclear envelope;nuclear membrane;nuclear part;nuclear pore;organelle envelope;organelle membrane;organelle part;pore complex;protein complex		7	7	7	6.7	6.7	6.7	109.42	0	9.7992	75898000	18	0.318034	0.328819	-0.85804	0.465342	-2.36432	-3.48415	-0.763674	-2.13302	-2.18598	-3.80631
	0.0467109	0.0800247	O13672	O13672	60S ribosomal protein L8	rpl8	Color [DarkGray]	1	4		biosynthetic process;cellular biosynthetic process;cellular component biogenesis;cellular component biogenesis at cellular level;cellular component organization or biogenesis;cellular component organization or biogenesis at cellular level;cellular macromolecule biosynthetic process;cellular macromolecule metabolic process;cellular metabolic process;cellular process;cellular protein metabolic proc…	structural constituent of ribosome;structural molecule activity	cell part;cytosolic large ribosomal subunit;intracellular organelle part;intracellular part;large ribosomal subunit;macromolecular complex;organelle part;ribonucleoprotein complex	Ribosome	26	26	26	65.3	65.3	65.3	28.606	0	107.33	13727000000	395	0.145101	0.164399	6.10535	5.63317	6.52988	6.20075	6.90125	5.6008	7.01936	4.62764
	0.0565034	-0.411403	O13679	O13679	Uncharacterized protein C737.05	SPCC737.05	Color [DarkGray]	1	4		cellular component organization;cellular component organization at cellular level;cellular component organization or biogenesis;cellular component organization or biogenesis at cellular level;cellular process;organelle organization;peroxisome organization		cell part;cytoplasmic part;endoplasmic reticulum;integral to membrane;intracellular membrane-bounded organelle;intracellular organelle;intracellular organelle part;intracellular part;intrinsic to membrane;membrane;membrane part;membrane-bounded organelle;microbody;microbody membrane;microbody part;organelle;organelle membrane;organelle part;peroxisomal membrane;peroxisomal part		1	1	1	3.8	3.8	3.8	30.665	0.00034211	2.3583	179720000	14	0.72125	0.733289	1.18752	0.454946	-5.00959	-5.41238	0.600553	-7.38966	0.0812817	-0.426071
+	2.4388	-4.57219	O13681	O13681	Integral inner nuclear membrane protein ima1	IMA1	Color [DarkGray]	1	4		cellular component organization;cellular component organization or biogenesis;cellular membrane organization;cellular process;membrane organization;nuclear inner membrane organization;nuclear membrane organization		cell part;chromosomal part;chromosome, centromeric core region;envelope;integral to membrane;intracellular organelle part;intracellular part;intrinsic to membrane;membrane;membrane part;microtubule organizing center attachment site;nuclear envelope;nuclear inner membrane;nuclear membrane;nuclear part;organelle envelope;organelle inner membrane;organelle membrane;organelle part		1	1	1	2.4	2.4	2.4	70.433	0	23.173	32380000	18	NaN	NaN	-5.41311	-3.61695	-8.15929	-6.08124	-1.13102	-1.55052	-1.89285	-0.407436
	0.224271	-0.411844	O13682	O13682	Helicase swr1	swr1	Color [DarkGray]	1	4		ATP-dependent chromatin remodeling;biological regulation;biosynthetic process;cellular biosynthetic process;cellular component organization;cellular component organization at cellular level;cellular component organization or biogenesis;cellular component organization or biogenesis at cellular level;cellular macromolecular complex subunit organization;cellular macromolecule biosynthetic process;ce…	adenyl nucleotide binding;adenyl ribonucleotide binding;ATP binding;ATPase activity;ATPase activity, coupled;ATP-dependent DNA helicase activity;ATP-dependent helicase activity;binding;catalytic activity;DNA binding;DNA helicase activity;DNA-dependent ATPase activity;helicase activity;hydrolase activity;hydrolase activity, acting on acid anhydrides;hydrolase activity, acting on acid anhydrides, i…	cell part;chromatin remodeling complex;chromosomal part;intracellular membrane-bounded organelle;intracellular organelle;intracellular organelle part;intracellular part;macromolecular complex;membrane-bounded organelle;nuclear chromosome part;nuclear part;nucleus;organelle;organelle part;protein complex;Swr1 complex		2	2	2	1.9	1.9	1.9	149.45	0	14.231	6907100	3	NaN	NaN	-3.38774	-3.98782	-5.35546	-2.81904	-4.36041	-2.86098	-4.2814	-2.39988
	0.631643	0.717957	O13685	O13685	Ubiquitin-conjugating enzyme E2 13	ubc13	Color [DarkGray]	1	4		cellular macromolecule metabolic process;cellular metabolic process;cellular nitrogen compound metabolic process;cellular process;cellular protein metabolic process;cellular response to stimulus;cellular response to stress;DNA metabolic process;DNA repair;macromolecule metabolic process;macromolecule modification;metabolic process;nitrogen compound metabolic process;nucleic acid metabolic process…	acid-amino acid ligase activity;adenyl nucleotide binding;adenyl ribonucleotide binding;ATP binding;binding;catalytic activity;enzyme binding;ligase activity;ligase activity, forming carbon-nitrogen bonds;nucleotide binding;protein binding;purine nucleotide binding;purine ribonucleoside triphosphate binding;purine ribonucleotide binding;ribonucleotide binding;small conjugating protein ligase acti…	cell part;cytoplasmic part;cytosol;intracellular membrane-bounded organelle;intracellular organelle;intracellular part;membrane-bounded organelle;nucleus;organelle	Ubiquitin mediated proteolysis	7	7	7	49.3	49.3	49.3	16.855	0	57.096	143690000	33	0.990475	0.992348	0.213785	-0.0665703	0.0838661	-0.499113	-0.0839729	-1.19219	0.194433	-2.05813
	3.46051	-1.18203	O13686	O13686	Uncharacterized RWD, RING finger and WD repeat-containing protein C11E3.05	SPAC11E3.05	Color [DarkGray]	1	4		cellular macromolecule metabolic process;cellular metabolic process;cellular process;cellular protein metabolic process;macromolecule metabolic process;macromolecule modification;metabolic process;primary metabolic process;protein metabolic process;protein modification by small protein conjugation;protein modification by small protein conjugation or removal;protein modification process;protein ub…	binding;cation binding;ion binding;metal ion binding;transition metal ion binding;zinc ion binding	cell part;cytoplasmic part;fungal-type vacuole membrane;intracellular organelle part;intracellular part;macromolecular complex;membrane;organelle membrane;organelle part;protein complex;Seh1-associated complex;vacuolar membrane;vacuolar part		12	12	12	9.8	9.8	9.8	149.06	0	51.125	447490000	64	0.975886	0.982078	0.734568	0.62537	0.82913	1.22729	2.07459	2.29313	1.88116	1.89558
	1.827	0.870105	O13687	O13687	V-type proton ATPase subunit E	vma4	Color [DarkGray]	1	4		ATP hydrolysis coupled proton transport;biological regulation;cation homeostasis;cation transport;cellular cation homeostasis;cellular chemical homeostasis;cellular homeostasis;cellular ion homeostasis;cellular monovalent inorganic cation homeostasis;cellular process;chemical homeostasis;energy coupled proton transport, against electrochemical gradient;establishment of localization;homeostatic pr…	active transmembrane transporter activity;adenyl nucleotide binding;adenyl ribonucleotide binding;ATP binding;ATPase activity;ATPase activity, coupled;ATPase activity, coupled to movement of substances;ATPase activity, coupled to transmembrane movement of ions;ATPase activity, coupled to transmembrane movement of substances;binding;catalytic activity;cation transmembrane transporter activity;cati…	cell part;cytoplasmic part;fungal-type vacuole membrane;intracellular organelle part;intracellular part;macromolecular complex;membrane;membrane part;organelle membrane;organelle part;protein complex;proton-transporting two-sector ATPase complex, catalytic domain;proton-transporting V-type ATPase, V1 domain;vacuolar membrane;vacuolar part;vacuolar proton-transporting V-type ATPase, V1 domain	Collecting duct acid secretion;Epithelial cell signaling in Helicobacter pylori infection;Oxidative phosphorylation;Phagosome;Rheumatoid arthritis;Vibrio cholerae infection	9	9	9	34.4	34.4	34.4	25.741	0	181.43	1896000000	151	0.545245	0.546379	3.87334	4.17176	4.0949	4.59757	3.20359	3.0173	3.10767	3.92858
	1.75004	-2.02989	O13689	O13689	Uncharacterized protein C11E3.10	SPAC11E3.10	Color [DarkGray]	1	4				cell part;cytoplasmic part;Golgi apparatus;integral to membrane;intracellular membrane-bounded organelle;intracellular organelle;intracellular part;intrinsic to membrane;membrane part;membrane-bounded organelle;organelle		1	1	1	18.5	18.5	18.5	18.481	0	17.46	6688800	13	NaN	NaN	-5.17664	-4.51044	-4.7124	-6.58656	-4.07931	-3.0112	-3.62703	-2.14894
	0.870345	-3.07226	O13690	O13690	PH and SEC7 domain-containing protein C11E3.11c	SPAC11E3.11c	Color [DarkGray]	1	4		activation of bipolar cell growth;biological regulation;cellular process;establishment of localization;establishment of localization in cell;establishment of protein localization;intracellular protein transport;intracellular transport;positive regulation of biological process;positive regulation of bipolar cell growth;positive regulation of cell growth;positive regulation of cellular component or…	ARF guanyl-nucleotide exchange factor activity;enzyme regulator activity;GTPase regulator activity;guanyl-nucleotide exchange factor activity;nucleoside-triphosphatase regulator activity;small GTPase regulator activity	cell cortex;cell cortex of cell tip;cell cortex part;cell part;cytoplasmic part;intracellular part		8	8	8	12.3	12.3	12.3	105.91	0	153.66	202920000	45	0.689834	0.697043	-0.320999	0.12623	-1.10893	-7.39882	0.783743	0.239029	1.12828	1.43545
+	2.7055	-3.26393	O13692	O13692	1,3-beta-glucanosyltransferase gas5	gas5	Color [DarkGray]	1	4		1,3-beta-D-glucan metabolic process;beta-glucan metabolic process;carbohydrate metabolic process;cell wall 1,3-beta-D-glucan metabolic process;cell wall beta-glucan metabolic process;cell wall macromolecule metabolic process;cell wall organization;cell wall organization or biogenesis;cell wall polysaccharide metabolic process;cellular carbohydrate metabolic process;cellular cell wall macromolecul…	1,3-beta-glucanosyltransferase activity;catalytic activity;glucanosyltransferase activity;transferase activity	anchored to membrane;cell part;cell surface;cell wall;external encapsulating structure;extracellular region;fungal-type cell wall;intrinsic to membrane;membrane part		3	3	3	9.6	9.6	9.6	53.692	0	22.686	39262000	11	NaN	NaN	-4.28734	-5.39864	-4.21867	-5.73684	-1.04781	-3.0052	-0.816719	-1.71604
	0.526594	-0.823248	O13693	O13693	Uncharacterized protein C11E3.14	SPAC11E3.14	Color [DarkGray]	1	4				cell part;cytoplasm;cytoplasmic part;cytosol;intracellular membrane-bounded organelle;intracellular organelle;intracellular part;membrane-bounded organelle;nucleus;organelle		5	5	5	10	10	10	67.09	0	38.87	35189000	20	0.696058	0.705645	-2.12926	-2.23985	-2.34439	-3.59617	-2.43316	0.144463	-2.23563	-2.49236
+	2.23315	-4.00081	O13695	O13695	Uncharacterized serine-rich protein C11G7.01	SPAC11G7.01	Color [DarkGray]	1	4				cell part;integral to membrane;intrinsic to membrane;membrane part		3	3	3	7.5	7.5	7.5	52.992	0	39.619	112770000	7	NaN	NaN	-3.37537	-5.5745	-4.78365	-4.72517	-2.19551	-0.427496	1.66679	-1.49923
	1.40978	-1.0948	O13696	O13696	Isocitrate dehydrogenase [NAD] subunit 1, mitochondrial	idh1	Color [DarkGray]	1	4		acetyl-CoA catabolic process;acetyl-CoA metabolic process;amine biosynthetic process;amine metabolic process;biosynthetic process;carboxylic acid biosynthetic process;carboxylic acid metabolic process;catabolic process;cellular amine metabolic process;cellular amino acid biosynthetic process;cellular amino acid metabolic process;cellular biosynthetic process;cellular catabolic process;cellular ke…	binding;catalytic activity;cation binding;coenzyme binding;cofactor binding;ion binding;isocitrate dehydrogenase (NAD+) activity;isocitrate dehydrogenase activity;magnesium ion binding;metal ion binding;NAD binding;nucleic acid binding;nucleotide binding;oxidoreductase activity;oxidoreductase activity, acting on CH-OH group of donors;oxidoreductase activity, acting on the CH-OH group of donors, N…	cell part;cytoplasm;cytoplasmic part;intracellular organelle lumen;intracellular organelle part;intracellular part;membrane-enclosed lumen;mitochondrial matrix;mitochondrial part;organelle lumen;organelle part	Citrate cycle (TCA cycle)	10	10	10	35.4	35.4	35.4	38.758	0	95.223	240640000	40	0.936943	0.949135	-0.260016	-0.765316	-0.282209	-0.577358	1.57134	0.0746841	0.980064	-0.131794
	1.15686	0.797127	O13701	O13701	Transcription initiation factor TFIID subunit 7	taf7	Color [DarkGray]	1	4		biological regulation;biosynthetic process;cellular biosynthetic process;cellular component assembly;cellular component assembly at cellular level;cellular component organization;cellular component organization at cellular level;cellular component organization or biogenesis;cellular component organization or biogenesis at cellular level;cellular macromolecular complex assembly;cellular macromolec…	binding;DNA binding;enzyme binding;histone acetyltransferase binding;nucleic acid binding;protein binding;protein binding transcription factor activity;regulatory region DNA binding;regulatory region nucleic acid binding;transcription coactivator activity;transcription cofactor activity;transcription factor binding;transcription factor binding transcription factor activity;transcription regulator…	cell part;cytoplasmic part;cytosol;intracellular membrane-bounded organelle;intracellular organelle;intracellular organelle part;intracellular part;macromolecular complex;membrane-bounded organelle;nuclear part;nucleoplasm part;nucleus;organelle;organelle part;protein complex;transcription factor complex;transcription factor TFIID complex	Basal transcription factors	7	7	7	23.9	23.9	23.9	45	0	66.333	103890000	47	0.955051	0.965527	-0.147106	-0.605509	-0.485571	0.512093	-1.18234	-0.807692	-0.352583	-1.57199
	0.0465725	0.123523	O13703	O13703	Vacuolar protein sorting-associated protein vts1	vts1	Color [DarkGray]	1	4		cellular process;endosome transport;endosome transport via multivesicular body sorting pathway;establishment of localization;establishment of localization in cell;establishment of protein localization;intracellular transport;late endosome to vacuole transport;late endosome to vacuole transport via multivesicular body sorting pathway;lipid transport;organic substance transport;protein transport;tr…		cell part;cytoplasmic part;endosomal part;endosome;endosome membrane;intracellular membrane-bounded organelle;intracellular organelle;intracellular organelle part;intracellular part;late endosome;membrane;membrane-bounded organelle;multivesicular body;organelle;organelle membrane;organelle part		4	4	4	12.6	12.6	12.6	42.304	0	61.996	375140000	47	0.774539	0.790974	2.48786	2.24748	-0.846649	-0.0360928	0.939522	1.00149	-0.287584	1.70508
	1.53494	-1.02825	O13704	O13704	Thioredoxin domain-containing protein C13F5.05, mitochondrial	SPAC13F5.05	Color [DarkGray]	1	4		biological regulation;cell redox homeostasis;cellular homeostasis;cellular macromolecule metabolic process;cellular metabolic process;cellular process;cellular protein metabolic process;cellular response to stimulus;cellular response to stress;homeostatic process;macromolecule metabolic process;metabolic process;oxidation-reduction process;primary metabolic process;protein folding;protein metabol…	catalytic activity;disulfide oxidoreductase activity;intramolecular oxidoreductase activity;intramolecular oxidoreductase activity, interconverting keto- and enol-groups;intramolecular oxidoreductase activity, transposing S-S bonds;isomerase activity;oxidoreductase activity;oxidoreductase activity, acting on a sulfur group of donors;protein disulfide isomerase activity;protein disulfide oxidoredu…	cell part;cytoplasmic part;endoplasmic reticulum lumen;endoplasmic reticulum part;intracellular membrane-bounded organelle;intracellular organelle;intracellular organelle lumen;intracellular organelle part;intracellular part;membrane-bounded organelle;membrane-enclosed lumen;mitochondrion;organelle;organelle lumen;organelle part	Protein processing in endoplasmic reticulum	1	1	1	3	3	3	40.763	0	12.56	5113100	4	NaN	NaN	-5.39463	-4.60885	-5.46307	-4.3929	-3.98162	-4.37864	-4.11684	-3.26936
	1.39022	1.27164	O13705	O13705	Exocyst complex component sec10	sec10	Color [DarkGray]	1	4		cellular process;cytokinetic cell separation;cytokinetic process;establishment of localization;establishment of localization in cell;establishment of protein localization;intracellular protein transport;intracellular transport;membrane docking;protein transport;transport;vesicle docking;vesicle docking involved in exocytosis		cell cortex of cell tip;cell cortex part;cell division site;cell part;cell pole;cell tip;cytoplasmic part;cytosol;exocyst;intracellular membrane-bounded organelle;intracellular organelle;intracellular part;macromolecular complex;membrane-bounded organelle;nucleus;organelle;protein complex		3	3	3	3.8	3.8	3.8	92.515	0	3.3456	5573800	5	0.345009	0.354807	-3.51363	-3.55626	-5.04256	-4.98581	-5.55877	-5.7414	-6.00012	-4.88454
	0.761903	-1.34205	O13709	O13709	Uncharacterized protein C14C4.01c		Color [DarkGray]	1	4				cell part;cytoplasmic part;intracellular membrane-bounded organelle;intracellular organelle;intracellular part;membrane-bounded organelle;mitochondrion;organelle		1	1	1	5.7	5.7	5.7	27.039	0	6.1192	10700000	3	NaN	NaN	-4.1724	-5.59723	-5.47034	-5.25078	-2.33682	-2.65445	-4.31737	-5.8139
	0.817214	1.441	O13710	O13710	Structural maintenance of chromosomes protein 5	smc5	Color [DarkGray]	1	4		cell cycle;cellular macromolecule metabolic process;cellular metabolic process;cellular nitrogen compound metabolic process;cellular process;cellular response to stimulus;cellular response to stress;DNA metabolic process;DNA recombination;DNA repair;double-strand break repair;double-strand break repair via homologous recombination;macromolecule metabolic process;meiotic cell cycle;metabolic proce…	adenyl nucleotide binding;adenyl ribonucleotide binding;ATP binding;binding;nucleotide binding;purine nucleotide binding;purine ribonucleoside triphosphate binding;purine ribonucleotide binding;ribonucleotide binding	barrier septum;cell part;cell septum;chromosomal part;cytoplasmic part;cytoskeletal part;cytosol;intracellular membrane-bounded organelle;intracellular non-membrane-bounded organelle;intracellular organelle;intracellular organelle part;intracellular part;macromolecular complex;membrane-bounded organelle;mitotic spindle;non-membrane-bounded organelle;nucleus;organelle;organelle part;protein comple…		2	2	2	1.8	1.8	1.8	124.26	0.0003427	2.3717	9378500	8	NaN	NaN	-5.27118	-4.04318	-1.52732	-2.13848	-4.83065	-5.02998	-4.6657	-4.21784
	0.407546	0.614232	O13711	O13711	Uncharacterized protein C14C4.04	SPAC14C4.04	Color [DarkGray]	1	4				cell part;cytoplasmic part;fungal-type vacuole membrane;Golgi apparatus;intracellular membrane-bounded organelle;intracellular organelle;intracellular organelle part;intracellular part;membrane;membrane-bounded organelle;organelle;organelle membrane;organelle part;vacuolar membrane;vacuolar part		1	1	1	5.2	5.2	5.2	29.71	0.0058328	1.3875	11314000	0	0.227367	0.244057	-2.77467	-4.31173	-3.19202	-4.12205	-4.12801	-5.0515	-2.67948	-4.99841
+	2.3105	3.62349	O13712	O13712	Meiotically up-regulated gene 61 protein	mug61	Color [DarkGray]	1	4		attachment of telomeres to nuclear envelope;cell cycle process;cellular component organization;cellular component organization or biogenesis;cellular membrane organization;cellular process;membrane organization;nuclear envelope organization	adenyl nucleotide binding;adenyl ribonucleotide binding;ATP binding;binding;nucleotide binding;purine nucleotide binding;purine ribonucleoside triphosphate binding;purine ribonucleotide binding;ribonucleotide binding	cell part;chromosomal part;chromosome, centromeric core region;cytoplasmic part;endoplasmic reticulum;endoplasmic reticulum membrane;endoplasmic reticulum part;envelope;integral to membrane;integral to nuclear inner membrane;integral to organelle membrane;intracellular membrane-bounded organelle;intracellular organelle;intracellular organelle part;intracellular part;intrinsic to membrane;intrinsi…		1	1	1	0.9	0.9	0.9	94.907	0.0013356	1.9176	25897000	6	0.813796	0.833509	-1.38682	-1.38541	-1.57287	-0.859961	-5.43103	-7.02936	-3.62214	-3.61647
	0.958339	0.775715	O13713	O13713	Nuclear polyadenylated RNA-binding protein nab2	nab2	Color [DarkGray]	1	4		biological regulation;cellular macromolecule metabolic process;cellular metabolic process;cellular nitrogen compound metabolic process;cellular process;establishment of localization;establishment of localization in cell;establishment of RNA localization;intracellular transport;macromolecule metabolic process;metabolic process;mRNA 3'-end processing;mRNA export from nucleus;mRNA metabolic process;…	binding;cation binding;ion binding;metal ion binding;mRNA binding;nucleic acid binding;poly(A) RNA binding;poly-purine tract binding;pre-mRNA binding;RNA binding;single-stranded RNA binding	cell part;cytoplasm;envelope;intracellular membrane-bounded organelle;intracellular organelle;intracellular organelle part;intracellular part;membrane-bounded organelle;nuclear envelope;nuclear part;nucleus;organelle;organelle envelope;organelle part		6	6	6	20.2	20.2	20.2	33.929	0	110.13	128640000	55	0.431479	0.436367	0.0367069	1.03524	-0.519255	-0.30369	-0.628359	-1.04967	-1.0803	-0.0955219
+	4.9308	-7.22599	O13714	O13714	Uncharacterized membrane protein C14C4.07	SPAC14C4.07	Color [DarkGray]	1	4			transmembrane transporter activity;transporter activity	cell part;cytoplasmic part;fungal-type vacuole membrane;Golgi apparatus;integral to membrane;intracellular membrane-bounded organelle;intracellular organelle;intracellular organelle part;intracellular part;intrinsic to membrane;membrane;membrane part;membrane-bounded organelle;organelle;organelle membrane;organelle part;vacuolar membrane;vacuolar part		4	4	4	6.7	6.7	6.7	71.755	0	78.128	416700000	49	0.216702	0.23444	-3.77297	-4.56092	-4.48791	-5.72432	2.41623	2.59247	1.78005	3.56908
	0.0198552	-0.0231271	O13718	O13718	Vacuolar transporter chaperone 2	vtc2	Color [DarkGray]	1	4		autophagy;catabolic process;cellular catabolic process;cellular component organization;cellular component organization at cellular level;cellular component organization or biogenesis;cellular component organization or biogenesis at cellular level;cellular membrane fusion;cellular membrane organization;cellular metabolic process;cellular process;establishment of localization;establishment of local…		cell part;cytoplasmic part;endoplasmic reticulum;fungal-type vacuole membrane;integral to membrane;intracellular membrane-bounded organelle;intracellular organelle;intracellular organelle part;intracellular part;intrinsic to membrane;macromolecular complex;membrane;membrane part;membrane-bounded organelle;organelle;organelle membrane;organelle part;protein complex;vacuolar membrane;vacuolar part;…		22	22	22	32.4	32.4	32.4	85.444	0	316.95	3654800000	299	0.244527	0.260548	4.31806	5.0874	4.74634	5.17101	4.22608	5.53026	4.29275	5.36622
+	2.50324	3.4693	O13719	O13719	SWIRM domain-containing protein laf1	laf1	Color [DarkGray]	1	4		biological regulation;biosynthetic process;cellular biosynthetic process;cellular component organization;cellular component organization at cellular level;cellular component organization or biogenesis;cellular component organization or biogenesis at cellular level;cellular macromolecule biosynthetic process;cellular macromolecule metabolic process;cellular metabolic process;cellular nitrogen comp…	binding;DNA binding;nucleic acid binding	cell part;chromatin remodeling complex;chromosomal part;histone deacetylase complex;intracellular organelle part;intracellular part;macromolecular complex;nuclear chromosome part;nuclear part;nucleoplasm part;organelle part;protein complex;Rpd3L-Expanded complex;Rpd3S complex;Sin3-type complex		2	2	2	7.7	7.7	7.7	33.903	0	6.5109	19945000	3	0.0833965	0.100727	-2.94684	-0.65971	-3.19606	-1.50799	-4.92167	-6.67853	-4.94462	-5.64297
	0.24767	-0.398209	O13722	O13722	Transcription initiation factor TFIID subunit 12	taf12	Color [DarkGray]	1	4		biological regulation;biosynthetic process;cellular biosynthetic process;cellular component organization;cellular component organization at cellular level;cellular component organization or biogenesis;cellular component organization or biogenesis at cellular level;cellular macromolecule metabolic process;cellular metabolic process;cellular nitrogen compound metabolic process;cellular process;cell…	core RNA polymerase binding transcription factor activity;core RNA polymerase II binding transcription factor activity;protein binding transcription factor activity	cell part;chromatin;chromosomal part;histone acetyltransferase complex;intracellular membrane-bounded organelle;intracellular organelle;intracellular organelle part;intracellular part;macromolecular complex;membrane-bounded organelle;nuclear chromatin;nuclear chromosome part;nuclear part;nucleoplasm part;nucleus;organelle;organelle part;protein complex;SAGA complex;SAGA-type complex;transcription…	Basal transcription factors	6	6	6	17.3	17.3	17.3	49.195	0	9.3046	65827000	13	0.385706	0.392713	-1.83125	-3.07634	-0.281355	-0.586546	-0.994846	-0.697178	-1.1051	-1.38553
	1.19888	1.42727	O13724	O13724	Zinc finger protein zpr1	zpr1	Color [DarkGray]	1	4		biosynthetic process;cell communication;cellular biosynthetic process;cellular macromolecule biosynthetic process;cellular macromolecule metabolic process;cellular metabolic process;cellular process;cellular protein metabolic process;cellular response to external stimulus;cellular response to extracellular stimulus;cellular response to nutrient levels;cellular response to stimulus;cytoplasmic tra…	binding;cation binding;ion binding;metal ion binding;transition metal ion binding;zinc ion binding	cell part;cytoplasm;cytoplasmic part;cytosol;intracellular membrane-bounded organelle;intracellular organelle;intracellular part;membrane-bounded organelle;nucleus;organelle		11	11	11	28.8	28.8	28.8	51.376	0	115.75	437950000	56	0.845895	0.866396	2.0856	1.98074	1.62209	1.21486	1.8764	-0.178356	0.431841	-0.935677
+	4.30666	-6.71627	O13726	O13726	Uncharacterized Na(+)/H(+) antiporter C15A10.06	SPAC15A10.06	Color [DarkGray]	1	4		biological regulation;cation homeostasis;cation transport;cellular potassium ion transport;cellular process;chemical homeostasis;establishment of localization;homeostatic process;ion homeostasis;ion transmembrane transport;ion transport;metal ion transport;monovalent inorganic cation homeostasis;monovalent inorganic cation transport;potassium ion transmembrane transport;potassium ion transport;re…	active transmembrane transporter activity;antiporter activity;cation transmembrane transporter activity;cation:cation antiporter activity;hydrogen ion transmembrane transporter activity;inorganic cation transmembrane transporter activity;ion transmembrane transporter activity;metal ion transmembrane transporter activity;monovalent cation:hydrogen antiporter activity;monovalent inorganic cation tr…	cell part;cytoplasm;cytoplasmic part;Golgi apparatus;Golgi apparatus part;Golgi membrane;integral to membrane;intracellular membrane-bounded organelle;intracellular organelle;intracellular organelle part;intracellular part;intrinsic to membrane;membrane;membrane part;membrane-bounded organelle;organelle;organelle membrane;organelle part		1	1	1	1.9	1.9	1.9	63.603	0	24.43	253880000	11	NaN	NaN	-3.87615	-4.55233	-6.33053	-6.35245	1.62219	0.963402	1.76032	1.40773
	2.23784	2.26503	O13727	O13727	Uncharacterized protein C15A10.07	SPAC15A10.07	Color [DarkGray]	1	4				cell part;cytoplasmic part;cytosol;intracellular membrane-bounded organelle;intracellular organelle;intracellular part;membrane-bounded organelle;nucleus;organelle		3	3	3	22.8	22.8	22.8	18.15	0	3.0153	19574000	8	0.718124	0.730736	-2.03068	-2.04607	-2.42083	-2.8283	-4.09724	-5.06766	-3.46661	-5.75448
	0.0712675	-0.139719	O13728	O13728	Alpha-actinin-like protein 1	ain1	Color [DarkGray]	1	4		actin crosslink formation;actin cytoskeleton organization;actin filament bundle assembly;actin filament organization;actin filament-based process;cellular component assembly;cellular component assembly at cellular level;cellular component organization;cellular component organization at cellular level;cellular component organization or biogenesis;cellular component organization or biogenesis at ce…	binding;binding, bridging;protein binding;protein binding, bridging	actomyosin contractile ring;cell cortex part;cell division site part;cell part;contractile ring;cytoplasmic part;cytoskeletal part;intracellular organelle part;intracellular part;organelle part		2	2	2	3.7	3.7	3.7	72.442	0	8.1338	6469200	7	NaN	NaN	-3.90385	-4.57814	-5.13456	-5.11439	-3.51915	-3.36305	-5.75509	-5.53477
	0.248841	0.650613	O13731	O13731	E3 ubiquitin-protein ligase ubr11	ubr11	Color [DarkGray]	1	4		catabolic process;cellular catabolic process;cellular macromolecule catabolic process;cellular macromolecule metabolic process;cellular metabolic process;cellular process;cellular protein metabolic process;macromolecule catabolic process;macromolecule metabolic process;macromolecule modification;metabolic process;modification-dependent macromolecule catabolic process;modification-dependent protei…	binding;catalytic activity;cation binding;ion binding;ligase activity;metal ion binding;transition metal ion binding;zinc ion binding	cell part;cytoplasm;intracellular membrane-bounded organelle;intracellular organelle;intracellular part;macromolecular complex;membrane-bounded organelle;nucleus;organelle;protein complex;ubiquitin ligase complex		6	6	6	2.7	2.7	2.7	234.04	0.0038986	1.4308	7766200	3	0.0565967	0.0694216	-2.60642	-5.53401	-5.06153	-4.55252	-4.54934	-3.31119	-5.12444	-7.37198
+	2.21549	2.63255	O13733	O13733	Protein kinase domain-containing protein ppk3	ppk3	Color [DarkGray]	1	4		establishment of localization;establishment of localization in cell;establishment of RNA localization;intracellular transport;nuclear export;nuclear transport;nucleic acid transport;nucleobase-containing compound transport;nucleocytoplasmic transport;RNA export from nucleus;RNA transport;transport;tRNA export from nucleus;tRNA transport	adenyl nucleotide binding;adenyl ribonucleotide binding;ATP binding;binding;catalytic activity;kinase activity;nucleotide binding;phosphotransferase activity, alcohol group as acceptor;protein kinase activity;purine nucleotide binding;purine ribonucleoside triphosphate binding;purine ribonucleotide binding;ribonucleotide binding;transferase activity;transferase activity, transferring phosphorus-c…	cell part;cytoplasmic part;Golgi apparatus;intracellular membrane-bounded organelle;intracellular organelle;intracellular part;membrane-bounded organelle;organelle		4	4	4	6.1	6.1	6.1	71.632	0	22.838	1139100000	50	0.637482	0.641237	3.15951	3.55922	5.28367	2.69424	1.21403	0.730829	0.443417	1.77818
	0.423794	0.31506	O13734	O13734	Shugoshin-2	sgo2	Color [DarkGray]	1	4		cell cycle process;cell division;cellular component organization;cellular component organization at cellular level;cellular component organization or biogenesis;cellular component organization or biogenesis at cellular level;cellular localization;cellular macromolecule localization;cellular process;cellular protein complex localization;cellular protein localization;chromosome organization;chromos…		cell part;chromatin;chromosomal part;chromosome, centromeric region;condensed chromosome kinetochore;condensed chromosome, centromeric region;condensed nuclear chromosome kinetochore;condensed nuclear chromosome, centromeric region;cytoplasm;heterochromatin;intracellular membrane-bounded organelle;intracellular non-membrane-bounded organelle;intracellular organelle;intracellular organelle part;in…		10	10	10	23.2	23.2	23.2	72.484	0	255.34	1803000000	161	0.440093	0.445562	3.96053	4.4283	3.2724	3.35647	3.19825	3.95584	3.1307	3.47266
	3.58168	1.7306	O13735	O13735	Actin-interacting protein 3 homolog	fat1	Color [DarkGray]	1	4		actin cytoskeleton organization;actin filament-based process;activation of bipolar cell growth;biological regulation;cellular component organization;cellular component organization at cellular level;cellular component organization or biogenesis;cellular component organization or biogenesis at cellular level;cellular process;cytoskeleton organization;establishment or maintenance of cell polarity;e…	actin binding;binding;cytoskeletal protein binding;protein binding	actin cap;cell cortex part;cell part;cell pole;cell tip;cytoplasm;cytoplasmic part;cytoskeletal part;growing cell tip;intracellular organelle part;intracellular part;non-growing cell tip;organelle part;site of polarized growth		27	27	27	23.3	23.3	23.3	154.32	0	323.31	1328000000	284	0.559405	0.56151	3.6866	4.04904	4.05315	4.07694	2.04277	2.59205	1.74621	2.56231
	2.28093	1.16782	O13736	O13736	Actin cytoskeleton-regulatory complex protein sla1	sla1	Color [DarkGray]	1	4		actin cortical patch assembly;actin cytoskeleton organization;actin filament organization;actin filament-based process;cell wall organization or biogenesis;cellular cell wall organization or biogenesis;cellular component assembly;cellular component assembly at cellular level;cellular component organization;cellular component organization at cellular level;cellular component organization or biogen…		actin cortical patch;cell cortex part;cell division site;cell part;cell pole;cell tip;cytoplasmic part;cytoskeletal part;cytosol;endosomal part;endosome membrane;intracellular organelle part;intracellular part;macromolecular complex;membrane;membrane part;nuclear part;nuclear pore;organelle membrane;organelle part;plasma membrane;pore complex;protein complex		27	27	27	24	24	24	154.63	0	257.21	5175400000	381	0.20923	0.227218	5.79955	5.46051	5.44799	5.69831	4.7003	3.69287	4.48231	4.85958
	0.60925	-1.28104	O13739	O13739	Probable chorismate mutase	SPAC16E8.04c	Color [DarkGray]	1	4		amine biosynthetic process;amine metabolic process;aromatic amino acid family biosynthetic process;aromatic amino acid family biosynthetic process, prephenate pathway;aromatic amino acid family metabolic process;aromatic compound biosynthetic process;biosynthetic process;carboxylic acid biosynthetic process;carboxylic acid metabolic process;cellular amine metabolic process;cellular amino acid bio…	catalytic activity;chorismate mutase activity;intramolecular transferase activity;isomerase activity	cell part;cytoplasm;cytoplasmic part;cytosol;intracellular membrane-bounded organelle;intracellular organelle;intracellular part;membrane-bounded organelle;nucleus;organelle	Phenylalanine, tyrosine and tryptophan biosynthesis	4	4	4	25.9	25.9	25.9	29.05	0	62.508	30421000	17	0.711062	0.722851	-2.06126	-2.18181	-3.86525	-6.13148	-1.6229	-2.61054	-2.92406	-1.95815
	2.48248	1.13298	O13741	O13741	Nucleolar protein 12	nop12	Color [DarkGray]	1	4		cellular macromolecule metabolic process;cellular metabolic process;cellular nitrogen compound metabolic process;cellular process;macromolecule metabolic process;metabolic process;ncRNA metabolic process;ncRNA processing;nitrogen compound metabolic process;nucleic acid metabolic process;nucleobase-containing compound metabolic process;primary metabolic process;RNA metabolic process;RNA processing…	binding;nucleic acid binding;nucleotide binding;RNA binding	cell part;intracellular non-membrane-bounded organelle;intracellular organelle;intracellular organelle part;intracellular part;non-membrane-bounded organelle;nuclear part;nucleolus;organelle;organelle part		17	17	17	37.7	37.7	37.7	49.38	0	284.25	657480000	146	0.731275	0.744449	2.84385	2.75641	2.35085	2.35918	1.61621	0.846941	1.57091	1.7443
	0.772543	1.45915	O13742	O13742	V-type proton ATPase subunit a	vph1	Color [DarkGray]	1	4		ATP biosynthetic process;ATP hydrolysis coupled proton transport;ATP metabolic process;ATP synthesis coupled proton transport;biological regulation;biosynthetic process;cation homeostasis;cation transport;cellular biosynthetic process;cellular cation homeostasis;cellular chemical homeostasis;cellular component assembly;cellular component assembly at cellular level;cellular component organization;…	active transmembrane transporter activity;adenyl nucleotide binding;adenyl ribonucleotide binding;ATP binding;ATPase activity;ATPase activity, coupled;ATPase activity, coupled to movement of substances;ATPase activity, coupled to transmembrane movement of ions;ATPase activity, coupled to transmembrane movement of substances;ATPase binding;binding;catalytic activity;cation transmembrane transporte…	cell part;cytoplasmic part;endoplasmic reticulum;fungal-type vacuole membrane;integral to membrane;intracellular membrane-bounded organelle;intracellular organelle;intracellular organelle part;intracellular part;intrinsic to membrane;macromolecular complex;membrane;membrane part;membrane-bounded organelle;organelle;organelle membrane;organelle part;protein complex;proton-transporting two-sector A…	Collecting duct acid secretion;Epithelial cell signaling in Helicobacter pylori infection;ko05152;Lysosome;Oxidative phosphorylation;Phagosome;Rheumatoid arthritis;Vibrio cholerae infection	5	5	5	6.7	6.7	6.7	94.158	0	17.153	47754000	17	0.895472	0.912713	-0.971834	-1.21982	-1.84092	-2.03271	-1.25339	-1.70297	-3.91643	-5.02907
+	3.77802	-6.18356	O13743	O13743	Uncharacterized protein C16E8.08	SPAC16E8.08	Color [DarkGray]	1	4				cell cortex of cell tip;cell cortex part;cell division site;cell part;cytoplasmic part;intracellular part		3	3	3	10.8	10.8	10.8	30.5	0	19.647	94204000	14	NaN	NaN	-4.79001	-5.53342	-5.98818	-5.55126	-1.02245	1.52863	0.230112	2.13507
+	3.13558	2.91934	O13744	O13744	37S ribosomal protein S7, mitochondrial	SPAC16E8.10c	Color [DarkGray]	1	4		biosynthetic process;cellular biosynthetic process;cellular component organization;cellular component organization at cellular level;cellular component organization or biogenesis;cellular component organization or biogenesis at cellular level;cellular macromolecule biosynthetic process;cellular macromolecule metabolic process;cellular metabolic process;cellular process;cellular protein metabolic …	binding;nucleic acid binding;RNA binding;structural constituent of ribosome;structural molecule activity	cell part;cytoplasmic part;intracellular membrane-bounded organelle;intracellular organelle;intracellular organelle part;intracellular part;macromolecular complex;membrane-bounded organelle;mitochondrial part;mitochondrial small ribosomal subunit;mitochondrion;organellar small ribosomal subunit;organelle;organelle part;ribonucleoprotein complex;small ribosomal subunit		2	2	2	6.9	6.9	6.9	29.559	0	6.2502	10486000	8	0.622399	0.624972	-2.38828	-2.70781	-3.11886	-2.65179	-5.08353	-6.86961	-4.95934	-5.63164
	1.48319	-2.16047	O13745	O13745	RNA polymerase II transcription factor B subunit 1	tfb1	Color [DarkGray]	1	4		biological regulation;biosynthetic process;cellular biosynthetic process;cellular macromolecule metabolic process;cellular metabolic process;cellular nitrogen compound metabolic process;cellular process;DNA conformation change;DNA duplex unwinding;DNA geometric change;DNA metabolic process;macromolecule metabolic process;metabolic process;nitrogen compound metabolic process;nucleic acid metabolic…	core RNA polymerase binding transcription factor activity;core RNA polymerase II binding transcription factor activity;protein binding transcription factor activity	carboxy-terminal domain protein kinase complex;cell part;core TFIIH complex;cytoplasm;cytoplasmic part;cytosol;holo TFIIH complex;intracellular organelle part;intracellular part;macromolecular complex;nuclear part;nucleoplasm part;nucleotide-excision repair complex;nucleotide-excision repair factor 3 complex;organelle part;protein complex;transcription factor complex	Basal transcription factors;Nucleotide excision repair	2	2	2	6.4	6.4	6.4	60.6	0	16.13	8217900	7	NaN	NaN	-4.54407	-5.14929	-4.3552	-6.08546	-4.07489	-1.24811	-3.90948	-2.25963
	0.0991334	0.269616	O13747	O13747	RING finger protein ETP1 homolog	SPAC16E8.13	Color [DarkGray]	1	4		cellular macromolecule metabolic process;cellular metabolic process;cellular process;cellular protein metabolic process;macromolecule metabolic process;macromolecule modification;metabolic process;primary metabolic process;protein metabolic process;protein modification by small protein conjugation;protein modification by small protein conjugation or removal;protein modification process;protein ub…	acid-amino acid ligase activity;binding;catalytic activity;cation binding;ion binding;ligase activity;ligase activity, forming carbon-nitrogen bonds;metal ion binding;protein binding;small conjugating protein binding;small conjugating protein ligase activity;transition metal ion binding;ubiquitin binding;ubiquitin-protein ligase activity;zinc ion binding	cell part;cytoplasmic part;cytosol;intracellular part;macromolecular complex;protein complex;ubiquitin ligase complex		3	3	3	4.4	4.4	4.4	61.825	0	13.05	263400000	28	0.799472	0.817457	1.8499	2.06041	-1.346	-1.55854	0.336227	0.121492	-0.329506	-0.200897
	1.19644	1.70855	O13748	O13748	Alpha N-terminal protein methyltransferase 1	tae1	Color [DarkGray]	1	4		biosynthetic process;cellular biosynthetic process;cellular macromolecule biosynthetic process;cellular macromolecule metabolic process;cellular metabolic process;cellular process;cellular protein metabolic process;cytoplasmic translation;macromolecule biosynthetic process;macromolecule metabolic process;macromolecule methylation;macromolecule modification;metabolic process;methylation;N-terminal…	catalytic activity;methyltransferase activity;N-terminal protein N-methyltransferase activity;protein methyltransferase activity;S-adenosylmethionine-dependent methyltransferase activity;transferase activity;transferase activity, transferring one-carbon groups	cell part;cytoplasm;cytoplasmic part;cytosol;intracellular membrane-bounded organelle;intracellular organelle;intracellular part;membrane-bounded organelle;nucleus;organelle		2	2	2	11.4	11.4	11.4	24.388	0	2.7748	4541200	1	NaN	NaN	-3.71805	-5.32576	-2.38627	-4.6532	-5.27232	-5.45249	-5.26768	-6.92501
	0.465222	1.5608	O13750	O13750	Probable succinyl-CoA ligase [ADP-forming] subunit alpha, mitochondrial	SPAC16E8.17c	Color [DarkGray]	1	4		acetyl-CoA catabolic process;acetyl-CoA metabolic process;catabolic process;cellular catabolic process;cellular metabolic process;cellular process;coenzyme catabolic process;coenzyme metabolic process;cofactor catabolic process;cofactor metabolic process;metabolic process;succinyl-CoA metabolic process;tricarboxylic acid cycle	acid-thiol ligase activity;ATP citrate synthase activity;binding;catalytic activity;CoA-ligase activity;cofactor binding;GTP binding;guanyl nucleotide binding;guanyl ribonucleotide binding;ligase activity;ligase activity, forming carbon-sulfur bonds;nucleotide binding;purine nucleotide binding;purine ribonucleoside triphosphate binding;purine ribonucleotide binding;ribonucleotide binding;succinat…	cell part;cytoplasmic part;intracellular membrane-bounded organelle;intracellular organelle;intracellular part;macromolecular complex;membrane-bounded organelle;mitochondrion;organelle;protein complex;succinate-CoA ligase complex;tricarboxylic acid cycle enzyme complex	Citrate cycle (TCA cycle);Propanoate metabolism	4	4	4	13.9	13.9	13.9	34.706	0	43.944	46694000	16	0.870261	0.889405	-0.349962	-1.02774	-3.98785	-3.28345	-1.96866	-7.3779	-2.51297	-3.03267
	0.35372	-0.250287	O13753	O13753	V-type proton ATPase subunit d	vma6	Color [DarkGray]	1	4		ATP hydrolysis coupled proton transport;biological regulation;cation homeostasis;cation transport;cellular cation homeostasis;cellular chemical homeostasis;cellular homeostasis;cellular ion homeostasis;cellular monovalent inorganic cation homeostasis;cellular process;chemical homeostasis;energy coupled proton transport, against electrochemical gradient;establishment of localization;homeostatic pr…	adenyl nucleotide binding;adenyl ribonucleotide binding;ATP binding;binding;cation transmembrane transporter activity;hydrogen ion transmembrane transporter activity;inorganic cation transmembrane transporter activity;ion transmembrane transporter activity;monovalent inorganic cation transmembrane transporter activity;nucleotide binding;purine nucleotide binding;purine ribonucleoside triphosphate…	cell part;cytoplasmic part;intracellular membrane-bounded organelle;intracellular organelle;intracellular organelle part;intracellular part;macromolecular complex;membrane part;membrane-bounded organelle;nucleus;organelle;organelle part;protein complex;proton-transporting two-sector ATPase complex, proton-transporting domain;proton-transporting V-type ATPase, V0 domain;vacuolar part;vacuolar prot…	Collecting duct acid secretion;Epithelial cell signaling in Helicobacter pylori infection;ko05152;Lysosome;Oxidative phosphorylation;Phagosome;Rheumatoid arthritis;Vibrio cholerae infection	7	7	7	25.7	25.7	25.7	39.323	0	70.651	134710000	31	0.545363	0.546809	0.374311	-0.715906	-0.359602	-0.631668	0.107195	0.147131	-0.60944	0.0233975
+	1.80219	2.91387	O13754	O13754	Hsp70/Hsp90 co-chaperone cns1	cns1	Color [DarkGray]	1	4		cellular macromolecule metabolic process;cellular metabolic process;cellular process;cellular protein metabolic process;macromolecule metabolic process;metabolic process;primary metabolic process;protein folding;protein metabolic process	binding;heat shock protein binding;protein binding	cell part;cytoplasmic part;cytosol;intracellular membrane-bounded organelle;intracellular organelle;intracellular part;macromolecular complex;membrane-bounded organelle;nucleus;organelle;protein complex		3	3	3	12.8	12.8	12.8	40.531	0	27.372	17541000	5	0.434426	0.43944	-1.15143	-2.41633	-2.74331	-4.93802	-5.38941	-6.60946	-6.04272	-4.86297
	0.973626	1.64933	O13755	O13755	Fumarate reductase	osm1	Color [DarkGray]	1	4		acetyl-CoA catabolic process;acetyl-CoA metabolic process;carboxylic acid metabolic process;catabolic process;cellular catabolic process;cellular ketone metabolic process;cellular metabolic process;cellular process;coenzyme catabolic process;coenzyme metabolic process;cofactor catabolic process;cofactor metabolic process;dicarboxylic acid metabolic process;fumarate metabolic process;metabolic pro…	catalytic activity;fumarate reductase (NADH) activity;oxidoreductase activity;oxidoreductase activity, acting on the CH-CH group of donors;oxidoreductase activity, acting on the CH-CH group of donors, NAD or NADP as acceptor;succinate dehydrogenase activity	cell part;cytoplasm;cytoplasmic part;cytosol;intracellular membrane-bounded organelle;intracellular organelle;intracellular part;membrane-bounded organelle;mitochondrion;nucleus;organelle		4	4	4	7.8	7.8	7.8	55.483	0	4.841	17785000	6	0.429233	0.434416	-1.23869	-2.48018	-4.87714	-4.09461	-4.3756	-4.9521	-5.6154	-4.34484
+	3.40438	-6.71303	O13758	O13758	Uncharacterized protein C17A2.08c	SPAC17A2.08c	Color [DarkGray]	1	4		cellular component disassembly;cellular component disassembly at cellular level;cellular component organization;cellular component organization at cellular level;cellular component organization or biogenesis;cellular component organization or biogenesis at cellular level;cellular macromolecular complex disassembly;cellular macromolecular complex subunit organization;cellular process;macromolecula…		cell part;cytoplasmic part;cytosol;intracellular membrane-bounded organelle;intracellular organelle;intracellular organelle part;intracellular part;macromolecular complex;membrane-bounded organelle;nuclear part;nucleus;organelle;organelle part;post-mRNA release spliceosomal complex;ribonucleoprotein complex;spliceosomal complex;U2-type post-mRNA release spliceosomal complex;U2-type spliceosomal c…		6	6	6	24.1	24.1	24.1	41.874	0	137.54	592780000	42	0.105484	0.124146	-5.33364	-4.82063	-2.59761	-1.72098	2.94376	3.19053	2.20462	4.04034
	1.32712	0.900189	O13759	O13759	RNA-binding post-transcriptional regulator csx1	csx1	Color [DarkGray]	1	4		3'-UTR-mediated mRNA stabilization;biological regulation;cellular macromolecule metabolic process;cellular metabolic process;cellular nitrogen compound metabolic process;cellular process;macromolecule metabolic process;metabolic process;mRNA metabolic process;mRNA stabilization;nitrogen compound metabolic process;nucleic acid metabolic process;nucleobase-containing compound metabolic process;post…	binding;mRNA binding;nucleic acid binding;nucleotide binding;RNA binding	cell part;cytoplasm;cytoplasmic mRNA processing body;cytoplasmic part;cytosol;intracellular non-membrane-bounded organelle;intracellular organelle;intracellular part;macromolecular complex;non-membrane-bounded organelle;organelle;ribonucleoprotein complex;RNA granule;stress granule		15	15	15	31.5	31.5	31.5	67.87	0	323.31	4539600000	239	0.10707	0.125694	4.63917	5.67364	5.01713	6.16898	4.60673	4.14964	4.43644	4.70535
+	3.31951	3.6781	O13765	O13765	Lariat debranching enzyme	dbr1	Color [DarkGray]	1	4		cellular macromolecule metabolic process;cellular metabolic process;cellular nitrogen compound metabolic process;cellular process;intronic snoRNA processing;macromolecule metabolic process;metabolic process;mRNA metabolic process;mRNA processing;ncRNA metabolic process;ncRNA processing;nitrogen compound metabolic process;nuclear mRNA cis splicing, via spliceosome;nuclear mRNA splicing, via splice…	catalytic activity;endonuclease activity;endonuclease activity, active with either ribo- or deoxyribonucleic acids and producing 5'-phosphomonoesters;endoribonuclease activity;endoribonuclease activity, producing 5'-phosphomonoesters;hydrolase activity;hydrolase activity, acting on ester bonds;nuclease activity;ribonuclease activity;RNA lariat debranching enzyme activity	cell part;intracellular membrane-bounded organelle;intracellular organelle;intracellular part;membrane-bounded organelle;nucleus;organelle		4	4	4	9	9	9	54.565	0	24.71	148810000	41	0.643149	0.647167	0.630005	1.26363	1.02593	1.51836	-2.77035	-3.70537	-2.53629	-1.26246
	3.49477	1.41053	O13769	O13769	Ubiquitin-like-specific protease 2	ulp2	Color [DarkGray]	1	4		cellular macromolecule metabolic process;cellular metabolic process;cellular process;cellular protein metabolic process;macromolecule metabolic process;macromolecule modification;metabolic process;primary metabolic process;protein desumoylation;protein metabolic process;protein modification by small protein conjugation or removal;protein modification by small protein removal;protein modification …	catalytic activity;cysteine-type peptidase activity;hydrolase activity;peptidase activity;peptidase activity, acting on L-amino acid peptides;small conjugating protein-specific protease activity;SUMO-specific protease activity	cell part;intracellular membrane-bounded organelle;intracellular organelle;intracellular part;membrane-bounded organelle;nucleus;organelle		6	6	6	12.4	12.4	12.4	71.916	0	80.462	189980000	54	0.753977	0.769602	0.548954	0.989519	1.19674	1.27216	-0.434547	-0.601967	-0.124012	-0.47422
	0.461931	-1.0214	O13771	O13771	Uncharacterized protein C17A5.09c	SPAC17A5.09c	Color [DarkGray]	1	4		biological regulation;regulation of biological process;regulation of catalytic activity;regulation of cellular metabolic process;regulation of cellular process;regulation of cellular protein metabolic process;regulation of dephosphorylation;regulation of hydrolase activity;regulation of macromolecule metabolic process;regulation of metabolic process;regulation of molecular function;regulation of …	enzyme inhibitor activity;enzyme regulator activity;phosphatase inhibitor activity;phosphatase regulator activity;protein phosphatase inhibitor activity;protein phosphatase regulator activity	cell part;cytoplasmic part;cytosol;intracellular membrane-bounded organelle;intracellular organelle;intracellular part;membrane-bounded organelle;nucleus;organelle		6	6	6	23.5	23.5	23.5	34.978	0	63.876	47716000	28	0.410605	0.417198	-1.80013	-0.842287	-4.34271	-2.10098	-2.56501	0.575846	-1.7835	-1.22782
	0.713166	0.499718	O13773	O13773	UBA domain-containing protein 7	ucp7	Color [DarkGray]	1	4		cellular component disassembly;cellular component disassembly at cellular level;cellular component organization;cellular component organization at cellular level;cellular component organization or biogenesis;cellular component organization or biogenesis at cellular level;cellular macromolecular complex disassembly;cellular macromolecular complex subunit organization;cellular macromolecule metabol…	binding;clathrin binding;heat shock protein binding;Hsp70 protein binding;polyubiquitin binding;protein binding;small conjugating protein binding;ubiquitin binding	cell part;cytoplasmic part;endoplasmic reticulum membrane;endoplasmic reticulum part;Golgi apparatus;intracellular membrane-bounded organelle;intracellular organelle;intracellular organelle part;intracellular part;macromolecular complex;membrane;membrane part;membrane-bounded organelle;organelle;organelle membrane;organelle part;protein complex		10	10	10	17.2	17.2	17.2	79.483	0	182.71	596010000	117	0.744971	0.76089	2.49007	2.73363	1.88115	2.22822	1.32898	2.575	1.42728	2.00294
+	4.10875	-4.88829	O13774	O13774	GTP cyclohydrolase 1	SPAC17A5.13	Color [DarkGray]	1	4		7,8-dihydroneopterin 3'-triphosphate biosynthetic process;amine biosynthetic process;amine metabolic process;aromatic compound biosynthetic process;biosynthetic process;carboxylic acid biosynthetic process;carboxylic acid metabolic process;cellular amine metabolic process;cellular amino acid biosynthetic process;cellular amino acid metabolic process;cellular aromatic compound metabolic process;ce…	binding;catalytic activity;cation binding;cyclohydrolase activity;GTP binding;GTP cyclohydrolase activity;GTP cyclohydrolase I activity;guanyl nucleotide binding;guanyl ribonucleotide binding;hydrolase activity;hydrolase activity, acting on carbon-nitrogen (but not peptide) bonds;hydrolase activity, acting on carbon-nitrogen (but not peptide) bonds, in cyclic amidines;ion binding;metal ion bindin…	cell part;cytoplasm;cytoplasmic part;cytosol;intracellular membrane-bounded organelle;intracellular organelle;intracellular part;membrane-bounded organelle;nucleus;organelle	Folate biosynthesis	4	4	4	8.5	8.5	8.5	26.492	0	6.7425	137150000	27	NaN	NaN	-4.79226	-3.55063	-2.82176	-4.39919	0.475491	1.0898	0.722637	1.70139
	2.66199	-1.95711	O13775	O13775	Probable glutamate--tRNA ligase, cytoplasmic	gus1	Color [DarkGray]	1	4		amine metabolic process;amino acid activation;biosynthetic process;carboxylic acid metabolic process;cellular amine metabolic process;cellular amino acid metabolic process;cellular biosynthetic process;cellular ketone metabolic process;cellular macromolecule biosynthetic process;cellular macromolecule metabolic process;cellular metabolic process;cellular nitrogen compound metabolic process;cellul…	adenyl nucleotide binding;adenyl ribonucleotide binding;aminoacyl-tRNA ligase activity;ATP binding;binding;catalytic activity;glutamate-tRNA ligase activity;ligase activity;ligase activity, forming aminoacyl-tRNA and related compounds;ligase activity, forming carbon-oxygen bonds;nucleotide binding;purine nucleotide binding;purine ribonucleoside triphosphate binding;purine ribonucleotide binding;r…	cell part;cytoplasmic part;cytosol;intracellular membrane-bounded organelle;intracellular organelle;intracellular part;membrane-bounded organelle;nucleus;organelle	Aminoacyl-tRNA biosynthesis;Porphyrin and chlorophyll metabolism	23	23	23	33	33	33	80.749	0	248.77	1637700000	166	0.846297	0.866562	2.01329	2.01915	1.8921	0.94364	4.43612	3.38463	3.72895	3.14692
	0.992334	-1.59717	O13776	O13776	Ubp5-interacting protein ftp105	ftp105	Color [DarkGray]	1	4		cellular localization;cellular macromolecule localization;cellular process;cellular protein localization;localization;macromolecule localization;protein localization		cell part;cytoplasmic part;cytosol;Golgi apparatus;intracellular membrane-bounded organelle;intracellular organelle;intracellular part;membrane-bounded organelle;organelle		7	7	7	10.9	10.9	10.9	104.83	0	40.428	106740000	26	0.221882	0.239106	-0.687069	-2.45148	-3.64898	-0.0250969	-0.0121098	-0.0646725	-0.16909	-0.178076
	2.0265	1.86873	O13777	O13777	Uncharacterized protein C1610.01		Color [DarkGray]	1	4		anion transport;biological regulation;cell volume homeostasis;cellular component assembly;cellular component assembly at cellular level;cellular component organization;cellular component organization at cellular level;cellular component organization or biogenesis;cellular component organization or biogenesis at cellular level;cellular homeostasis;cellular macromolecular complex assembly;cellular …		cell part;cytoplasm;cytoplasmic part;cytosol;intracellular membrane-bounded organelle;intracellular organelle;intracellular organelle part;intracellular part;macromolecular complex;membrane;membrane-bounded organelle;methylosome;methyltransferase complex;nuclear part;nucleus;organelle;organelle part;pICln-Sm protein complex;plasma membrane;protein complex;ribonucleoprotein complex;spliceosomal co…	RNA transport	1	1	1	4.6	4.6	4.6	24.947	0	11.605	608030000	49	0.138042	0.157321	1.6462	3.26356	2.78334	3.70103	0.736795	0.84823	0.68228	1.65191
	0.843152	-3.08589	O13779	O13779	Putative metal ion transporter C17A12.14		Color [DarkGray]	1	4		cation transport;divalent inorganic cation transport;divalent metal ion transport;establishment of localization;ion transport;magnesium ion transport;metal ion transport;transport	cation transmembrane transporter activity;divalent inorganic cation transmembrane transporter activity;inorganic cation transmembrane transporter activity;ion transmembrane transporter activity;magnesium ion transmembrane transporter activity;metal ion transmembrane transporter activity;substrate-specific transmembrane transporter activity;substrate-specific transporter activity;transmembrane tra…	cell part;cytoplasm;integral to membrane;integral to plasma membrane;intracellular part;intrinsic to membrane;intrinsic to plasma membrane;membrane part;plasma membrane part		12	12	12	24.1	24.1	24.1	71.197	0	323.31	1712100000	130	0.600002	0.601727	3.09675	3.59899	-4.30904	0.764126	3.40793	3.26631	4.44574	4.37441
	3.20802	1.68583	O13780	O13780	Uncharacterized protein C17G6.02c	SPAC17G6.02c	Color [DarkGray]	1	4		biological regulation;cellular component organization;cellular component organization or biogenesis;cellular membrane organization;cellular process;cellular response to chemical stimulus;cellular response to oxidative stress;cellular response to stimulus;cellular response to stress;establishment of localization;lipid translocation;lipid transport;membrane organization;organic substance transport;…	ATPase activity;ATPase activity, coupled;ATPase activity, coupled to movement of substances;catalytic activity;hydrolase activity;hydrolase activity, acting on acid anhydrides;hydrolase activity, acting on acid anhydrides, in phosphorus-containing anhydrides;lipid transporter activity;nucleoside-triphosphatase activity;phospholipid transporter activity;phospholipid-translocating ATPase activity;p…	cell division site;cell part;cell pole;cell tip;cytoplasm;cytoplasmic part;Golgi apparatus;integral to membrane;intracellular membrane-bounded organelle;intracellular organelle;intracellular part;intrinsic to membrane;membrane;membrane part;membrane-bounded organelle;organelle;plasma membrane;vacuole		1	1	1	2.5	2.5	2.5	35.929	0.00033875	2.1759	170520000	46	0.965004	0.973472	1.26534	0.974928	0.344387	0.700266	-1.12708	-1.15482	-0.716305	-0.460197
	1.0926	1.52098	O13783	O13783	Vacuolar protein-sorting protein bro1	bro1	Color [DarkGray]	1	4		catabolic process;cellular catabolic process;cellular macromolecule catabolic process;cellular macromolecule metabolic process;cellular metabolic process;cellular process;endosome transport;endosome transport via multivesicular body sorting pathway;establishment of localization;establishment of localization in cell;establishment of protein localization;establishment of protein localization to org…		cell part;cytoplasm;cytoplasmic part;endosome;intracellular membrane-bounded organelle;intracellular organelle;intracellular part;membrane-bounded organelle;organelle		7	7	7	10.3	10.3	10.3	86.621	0	23.898	49498000	13	0.330072	0.340302	-1.45202	-0.212828	-0.729198	-3.13499	-1.94478	-3.5927	-2.96343	-3.11205
+	2.06855	-3.48047	O13784	O13784	40S ribosomal protein S24-A	rps24a	Color [DarkGray]	1	4		biosynthetic process;cellular biosynthetic process;cellular macromolecule biosynthetic process;cellular macromolecule metabolic process;cellular metabolic process;cellular nitrogen compound metabolic process;cellular process;cellular protein metabolic process;cytoplasmic translation;cytoplasmic translational elongation;macromolecule biosynthetic process;macromolecule metabolic process;metabolic p…	binding;nucleotide binding;structural constituent of ribosome;structural molecule activity	cell part;cytoplasmic part;cytosol;cytosolic small ribosomal subunit;intracellular organelle part;intracellular part;macromolecular complex;organelle part;ribonucleoprotein complex;small ribosomal subunit	Ribosome	9	9	3	50.7	50.7	24.6	15.47	0	38.056	2979500000	99	0.78297	0.800788	1.2513	1.61409	1.76184	0.276993	5.26403	6.75894	3.94023	2.86291
	0.748829	0.584116	O13787	O13787	Translocation protein sec62	sec62	Color [DarkGray]	1	4		establishment of localization;establishment of localization in cell;establishment of protein localization;establishment of protein localization in endoplasmic reticulum;establishment of protein localization to organelle;intracellular protein transport;intracellular transport;posttranslational protein targeting to membrane;protein targeting;protein targeting to ER;protein targeting to membrane;pro…	protein transporter activity;substrate-specific transporter activity;transporter activity	cell part;cytoplasmic part;endoplasmic reticulum;endoplasmic reticulum membrane;endoplasmic reticulum part;integral to endoplasmic reticulum membrane;integral to membrane;integral to organelle membrane;intracellular membrane-bounded organelle;intracellular organelle;intracellular organelle part;intracellular part;intrinsic to endoplasmic reticulum membrane;intrinsic to membrane;intrinsic to organ…	Protein export;Protein processing in endoplasmic reticulum	7	7	7	16.8	16.8	16.8	31.585	0	76.305	1973700000	181	0.534963	0.537123	3.98983	3.71676	4.66006	4.19859	3.56098	4.14703	2.64281	3.87796
	1.3474	1.15393	O13788	O13788	SWI/SNF and RSC complexes subunit ssr1	ssr1	Color [DarkGray]	1	4		biological regulation;biosynthetic process;cellular biosynthetic process;cellular component organization;cellular component organization at cellular level;cellular component organization or biogenesis;cellular component organization or biogenesis at cellular level;cellular macromolecule biosynthetic process;cellular macromolecule metabolic process;cellular metabolic process;cellular nitrogen comp…	binding;chromatin binding;DNA binding;nucleic acid binding	cell part;chromatin;chromatin remodeling complex;chromosomal part;cytoplasmic part;cytosol;intracellular membrane-bounded organelle;intracellular organelle;intracellular organelle part;intracellular part;macromolecular complex;membrane-bounded organelle;nuclear chromatin;nuclear chromosome part;nuclear part;nucleus;organelle;organelle part;protein complex;RSC complex;SWI/SNF complex;SWI/SNF-type …		12	12	12	23.7	23.7	23.7	59.638	0	28.634	60940000	33	0.878867	0.898023	-0.958929	-1.13922	-0.488863	-0.704662	-1.33605	-3.10174	-2.21822	-1.25137
	0.968874	-3.82114	O13789	O13789	Uncharacterized beta-glucan synthesis-associated protein C17G6.11c	SPAC17G6.11c	Color [DarkGray]	1	4		1,6-beta-glucan biosynthetic process;1,6-beta-glucan metabolic process;beta-glucan biosynthetic process;beta-glucan metabolic process;biosynthetic process;carbohydrate biosynthetic process;carbohydrate metabolic process;cell wall beta-glucan metabolic process;cell wall macromolecule biosynthetic process;cell wall macromolecule metabolic process;cell wall organization;cell wall organization or bio…	catalytic activity;glucosidase activity;hydrolase activity;hydrolase activity, acting on glycosyl bonds;hydrolase activity, hydrolyzing O-glycosyl compounds	cell part;cytoplasmic part;endoplasmic reticulum;endoplasmic reticulum membrane;endoplasmic reticulum part;integral to membrane;intracellular membrane-bounded organelle;intracellular organelle;intracellular organelle part;intracellular part;intrinsic to membrane;membrane;membrane part;membrane-bounded organelle;organelle;organelle membrane;organelle part		6	6	6	11.6	11.6	11.6	70.008	0	84.902	798240000	64	NaN	NaN	-3.33832	1.61512	-4.92236	3.5622	2.97125	3.7262	2.61564	2.88812
	2.33527	1.55276	O13790	O13790	Cullin-1	cul1	Color [DarkGray]	1	4		catabolic process;cell cycle;cell division;cellular catabolic process;cellular macromolecule catabolic process;cellular macromolecule metabolic process;cellular metabolic process;cellular process;cellular protein metabolic process;macromolecule catabolic process;macromolecule metabolic process;macromolecule modification;metabolic process;modification-dependent macromolecule catabolic process;modi…		cell part;cullin-RING ubiquitin ligase complex;cytoplasmic part;cytosol;intracellular organelle part;intracellular part;macromolecular complex;nuclear part;nuclear SCF ubiquitin ligase complex;nuclear ubiquitin ligase complex;organelle part;protein complex;SCF ubiquitin ligase complex;ubiquitin ligase complex	Cell cycle;Cell cycle - yeast;Circadian rhythm - mammal;Oocyte meiosis;Protein processing in endoplasmic reticulum;TGF-beta signaling pathway;Ubiquitin mediated proteolysis;Wnt signaling pathway	1	1	1	1.2	1.2	1.2	89.425	0.00034118	2.2894	5997200	1	0.244094	0.260307	-3.16417	-4.34644	-4.24675	-4.6843	-5.37192	-5.6223	-6.00391	-5.65456
	1.6182	1.15367	O13791	O13791	Protein slt1	slt1	Color [DarkGray]	1	4				cell part;cytoplasmic part;cytosol;intracellular part		10	10	10	29.3	29.3	29.3	49.136	0	158.82	647070000	118	0.584244	0.585289	1.95745	2.79996	3.00875	3.33687	1.53618	1.46079	1.16501	2.32636
+	2.4856	-2.62597	O13792	O13792	ATP-dependent RNA helicase uap56	uap56	Color [DarkGray]	1	4		biological regulation;cellular macromolecule metabolic process;cellular metabolic process;cellular nitrogen compound metabolic process;cellular process;cellular response to stimulus;cellular response to stress;establishment of localization;establishment of localization in cell;establishment of RNA localization;intracellular transport;macromolecule metabolic process;metabolic process;mRNA 3'-end p…	adenyl nucleotide binding;adenyl ribonucleotide binding;ATP binding;ATPase activity;ATPase activity, coupled;ATP-dependent helicase activity;ATP-dependent RNA helicase activity;binding;catalytic activity;helicase activity;hydrolase activity;hydrolase activity, acting on acid anhydrides;hydrolase activity, acting on acid anhydrides, in phosphorus-containing anhydrides;nucleic acid binding;nucleosi…	cell part;cytoplasm;intracellular membrane-bounded organelle;intracellular non-membrane-bounded organelle;intracellular organelle;intracellular organelle part;intracellular part;macromolecular complex;membrane-bounded organelle;non-membrane-bounded organelle;nuclear part;nucleolus;nucleus;organelle;organelle part;protein complex;ribonucleoprotein complex;spliceosomal complex;transcription export …	mRNA surveillance pathway;RNA transport;Spliceosome	16	16	16	36.6	36.6	36.6	49.231	0	93.911	1187000000	108	0.117805	0.136584	-0.164595	1.7373	0.773321	0.298431	3.98266	3.55621	3.4021	2.20736
	0.957459	1.33675	O13793	O13793	Probable mitochondrial transport protein fsf1	fsf1	Color [DarkGray]	1	4		biological regulation;cation homeostasis;chemical homeostasis;homeostatic process;ion homeostasis;iron ion homeostasis;regulation of biological quality	active transmembrane transporter activity;carboxylic acid transmembrane transporter activity;organic acid transmembrane transporter activity;secondary active transmembrane transporter activity;substrate-specific transmembrane transporter activity;substrate-specific transporter activity;transmembrane transporter activity;transporter activity;tricarboxylate secondary active transmembrane transporte…	cell part;cytoplasmic part;integral to membrane;intracellular membrane-bounded organelle;intracellular organelle;intracellular organelle part;intracellular part;intrinsic to membrane;membrane;membrane part;membrane-bounded organelle;mitochondrial membrane;mitochondrial part;mitochondrion;organelle;organelle membrane;organelle part		7	7	7	24.8	24.8	24.8	35.447	0	62.344	71335000	25	0.138259	0.157648	0.0712662	-1.85938	-0.537441	-1.48056	-1.62967	-2.82364	-1.1118	-3.58799
	2.12965	1.26054	O13794	O13794	Endoribonuclease ysh1	ysh1	Color [DarkGray]	1	4		cellular macromolecule metabolic process;cellular metabolic process;cellular nitrogen compound metabolic process;cellular process;macromolecule metabolic process;metabolic process;mRNA 3'-end processing;mRNA cleavage;mRNA metabolic process;mRNA polyadenylation;mRNA processing;nitrogen compound metabolic process;nucleic acid metabolic process;nucleic acid phosphodiester bond hydrolysis;nucleobase-…	binding;catalytic activity;cation binding;endonuclease activity;endoribonuclease activity;hydrolase activity;hydrolase activity, acting on ester bonds;ion binding;metal ion binding;nuclease activity;ribonuclease activity	cell part;cytoplasmic part;cytosol;intracellular membrane-bounded organelle;intracellular organelle;intracellular organelle part;intracellular part;macromolecular complex;membrane-bounded organelle;mRNA cleavage and polyadenylation specificity factor complex;mRNA cleavage factor complex;nuclear part;nucleoplasm part;nucleus;organelle;organelle part;protein complex	mRNA surveillance pathway	3	3	3	5.3	5.3	5.3	85.989	0	4.264	20732000	17	0.581881	0.582991	-2.52748	-2.54171	-2.24302	-1.51737	-3.19734	-3.23507	-4.08557	-3.35378
	0.245651	-0.231243	O13795	O13795	Protein pof8	pof8	Color [DarkGray]	1	4		catabolic process;cellular catabolic process;cellular macromolecule catabolic process;cellular macromolecule metabolic process;cellular metabolic process;cellular process;macromolecule catabolic process;macromolecule metabolic process;metabolic process;modification-dependent macromolecule catabolic process;modification-dependent protein catabolic process;primary metabolic process;proteasomal prot…	binding;binding, bridging;nucleotide binding;protein binding;protein binding, bridging	cell part;cytoplasmic part;cytosol;intracellular membrane-bounded organelle;intracellular organelle;intracellular part;macromolecular complex;membrane-bounded organelle;nucleus;organelle;protein complex;ubiquitin ligase complex		1	1	1	3.7	3.7	3.7	46.808	0	3.492	2201600	1	NaN	NaN	-5.61924	-4.93055	-4.84374	-4.45178	-4.60358	-4.53136	-5.57959	-4.2058
	1.02301	-1.62484	O13796	O13796	Ribosome quality control complex subunit 1	rqc1	Color [DarkGray]	1	4				cell part;cytoplasm;cytoplasmic part;cytosol;intracellular part		7	7	7	14.5	14.5	14.5	75.014	0	135.55	588750000	71	0.158331	0.177476	0.200802	1.88008	-0.231499	2.72215	1.85241	3.04468	2.33276	3.84103
	0.590942	-0.576962	O13797	O13797	Small glutamine-rich tetratricopeptide repeat-containing protein 2	sgt2	Color [DarkGray]	1	4		cellular process;establishment of localization;transport;vesicle-mediated transport		cell part;cytoplasmic part;cytosol;intracellular membrane-bounded organelle;intracellular organelle;intracellular part;macromolecular complex;membrane-bounded organelle;nucleus;organelle;protein complex		14	14	14	53.9	53.9	53.9	34.001	0	164.94	606070000	94	0.294953	0.307359	1.82673	0.627552	1.84776	1.44192	2.34987	2.27922	2.48534	0.937386
	0.488675	1.40181	O13798	O13798	Caffeine-induced protein 16	cid16	Color [DarkGray]	1	4		metabolic process	adenylyltransferase activity;catalytic activity;nucleotidyltransferase activity;polynucleotide adenylyltransferase activity;transferase activity;transferase activity, transferring phosphorus-containing groups	cell part;cytoplasm;intracellular part		2	2	2	1.4	1.4	1.4	138.53	0	2.7862	14875000	3	0.168517	0.187756	-4.30247	-4.62611	-0.90308	-3.17439	-2.92915	-5.84743	-2.99051	-6.8462
	0.819994	-1.11966	O13799	O13799	Uncharacterized helicase C17H9.02	SPAC17H9.02	Color [DarkGray]	1	4		biological regulation;catabolic process;cellular catabolic process;cellular localization;cellular macromolecule catabolic process;cellular macromolecule localization;cellular macromolecule metabolic process;cellular metabolic process;cellular nitrogen compound metabolic process;cellular process;intracellular mRNA localization;localization;macromolecule catabolic process;macromolecule localization…	adenyl nucleotide binding;adenyl ribonucleotide binding;ATP binding;ATPase activity;ATPase activity, coupled;ATP-dependent helicase activity;ATP-dependent RNA helicase activity;binding;catalytic activity;helicase activity;hydrolase activity;hydrolase activity, acting on acid anhydrides;hydrolase activity, acting on acid anhydrides, in phosphorus-containing anhydrides;nucleic acid binding;nucleosi…	cell part;intracellular membrane-bounded organelle;intracellular non-membrane-bounded organelle;intracellular organelle;intracellular organelle part;intracellular part;macromolecular complex;membrane-bounded organelle;non-membrane-bounded organelle;nuclear body;nuclear part;nucleolus;nucleoplasm part;nucleus;organelle;organelle part;protein complex;TRAMP complex	RNA degradation	3	2	2	4.6	3.8	3.8	118.46	0	33.39	9526300	6	NaN	NaN	-4.25769	-6.18634	-3.09869	-4.66287	-2.99478	-3.62082	-3.09246	-4.01889
	0.0804409	-0.154995	O13801	O13801	Uncharacterized RNA-binding protein C17H9.04c	SPAC17H9.04c	Color [DarkGray]	1	4			binding;cation binding;ion binding;metal ion binding;nucleic acid binding;nucleotide binding;RNA binding;transition metal ion binding;zinc ion binding	cell part;intracellular non-membrane-bounded organelle;intracellular organelle;intracellular organelle part;intracellular part;non-membrane-bounded organelle;nuclear part;nucleolus;organelle;organelle part		5	5	5	9.6	9.6	9.6	66.396	0	13.328	68327000	23	0.664753	0.670372	-2.07626	-2.60777	-0.199394	-1.98112	-0.301739	-2.23035	-1.47373	-2.23874
	1.95084	1.34335	O13802	O13802	Probable rRNA-processing protein ebp2	ebp2	Color [DarkGray]	1	4		cellular macromolecule metabolic process;cellular metabolic process;cellular nitrogen compound metabolic process;cellular process;macromolecule metabolic process;metabolic process;ncRNA metabolic process;ncRNA processing;nitrogen compound metabolic process;nucleic acid metabolic process;nucleobase-containing compound metabolic process;primary metabolic process;RNA metabolic process;RNA processing…		cell part;intracellular membrane-bounded organelle;intracellular non-membrane-bounded organelle;intracellular organelle;intracellular organelle part;intracellular part;membrane-bounded organelle;non-membrane-bounded organelle;nuclear part;nucleolus;nucleus;organelle;organelle part		8	8	8	26.1	26.1	26.1	37.818	0	184.4	339550000	87	0.715525	0.728052	1.32775	1.81363	2.04324	2.45184	0.556297	0.365927	-0.0143852	1.3552
	0.86572	-1.08959	O13803	O13803	Uncharacterized protein C17H9.06c	SPAC17H9.06c	Color [DarkGray]	1	4				cell part;intracellular membrane-bounded organelle;intracellular organelle;intracellular part;membrane-bounded organelle;nucleus;organelle		6	6	6	12.1	12.1	12.1	68.796	0	110.16	41901000	21	0.101419	0.119576	-3.16158	-1.13037	-3.14899	-2.13048	-2.3314	-1.26205	-1.28133	-0.338293
	1.32305	2.51327	O13804	O13804	Uncharacterized protein C17H9.07	SPAC17H9.07	Color [DarkGray]	1	4		biological regulation;cotranslational protein targeting to membrane;establishment of localization;establishment of localization in cell;establishment of protein localization;establishment of protein localization in endoplasmic reticulum;establishment of protein localization to organelle;intracellular protein transport;intracellular transport;negative regulation of biological process;negative regu…	7S RNA binding;binding;nucleic acid binding;RNA binding	cell part;cytoplasmic part;cytosol;intracellular membrane-bounded organelle;intracellular non-membrane-bounded organelle;intracellular organelle;intracellular organelle part;intracellular part;macromolecular complex;membrane-bounded organelle;non-membrane-bounded organelle;nuclear part;nucleolus;nucleus;organelle;organelle part;ribonucleoprotein complex;signal recognition particle;signal recognit…		5	5	5	43.3	43.3	43.3	13.412	0	8.5003	33030000	12	0.0814275	0.0985043	-0.569525	-3.20044	-1.77952	-2.38437	-2.74847	-5.99724	-3.34384	-5.89738
	0.723871	-1.43774	O13807	O13807	DNA damage-binding protein 1	ddb1	Color [DarkGray]	1	4		biological regulation;biosynthetic process;catabolic process;cellular biosynthetic process;cellular catabolic process;cellular macromolecule biosynthetic process;cellular macromolecule catabolic process;cellular macromolecule metabolic process;cellular metabolic process;cellular nitrogen compound metabolic process;cellular process;cellular protein metabolic process;cellular response to stimulus;c…	binding;damaged DNA binding;DNA binding;nucleic acid binding;protein binding;protein complex binding	cell part;cullin-RING ubiquitin ligase complex;cytoplasmic part;cytosol;Ddb1-Ckn1 complex;Ddb1-Wdr21 complex;intracellular membrane-bounded organelle;intracellular non-membrane-bounded organelle;intracellular organelle;intracellular organelle part;intracellular part;macromolecular complex;membrane-bounded organelle;non-membrane-bounded organelle;nuclear part;nucleolus;nucleotide-excision repair c…	Nucleotide excision repair;Ubiquitin mediated proteolysis	1	1	1	1.7	1.7	1.7	120.65	0	14.093	9043600	11	NaN	NaN	-3.3496	-3.30928	-3.74862	-6.18637	-4.51797	-1.66003	-3.03333	-1.63158
	1.29887	2.14074	O13808	O13808	Actin-depolymerizing factor gmf1	gmf1	Color [DarkGray]	1	4		actin cortical patch assembly;actin cytoskeleton organization;actin filament-based process;biological regulation;cellular component assembly;cellular component assembly at cellular level;cellular component organization;cellular component organization at cellular level;cellular component organization or biogenesis;cellular component organization or biogenesis at cellular level;cellular process;cor…	Arp2/3 complex binding;binding;protein binding;protein complex binding	actin cortical patch;cell cortex part;cell part;cytoplasmic part;cytoskeletal part;cytosol;intracellular membrane-bounded organelle;intracellular organelle;intracellular organelle part;intracellular part;membrane-bounded organelle;nucleus;organelle;organelle part		2	2	2	17.7	17.7	17.7	16.281	0	44.368	9002300	6	NaN	NaN	-2.98675	-4.23666	-4.41669	-0.791222	-4.57387	-5.86333	-5.21222	-5.34487
+	2.45845	3.18698	O13809	O13809	Uncharacterized FAD-binding protein C17H9.12c	SPAC17H9.12c	Color [DarkGray]	1	4		cellular component assembly;cellular component assembly at cellular level;cellular component organization;cellular component organization at cellular level;cellular component organization or biogenesis;cellular component organization or biogenesis at cellular level;cellular macromolecular complex assembly;cellular macromolecular complex subunit organization;cellular macromolecule metabolic proces…	catalytic activity;oxidoreductase activity	cell part;cytoplasmic part;extrinsic to membrane;extrinsic to mitochondrial inner membrane;extrinsic to organelle membrane;integral to membrane;intracellular membrane-bounded organelle;intracellular organelle;intracellular organelle part;intracellular part;intrinsic to membrane;membrane;membrane part;membrane-bounded organelle;mitochondrial membrane;mitochondrial membrane part;mitochondrial outer…	Amino sugar and nucleotide sugar metabolism	6	6	6	18.4	18.4	18.4	29.375	0	14.966	100840000	27	0.994004	0.994694	0.38117	-0.0103684	0.733875	0.0692406	-1.61173	-4.73251	-2.39518	-2.83458
	1.51515	-1.97802	O13810	O13810	Probable glutamate 5-kinase	SPAC17H9.13c	Color [DarkGray]	1	4		amine biosynthetic process;amine metabolic process;biosynthetic process;carboxylic acid biosynthetic process;carboxylic acid metabolic process;cellular amine metabolic process;cellular amino acid biosynthetic process;cellular amino acid metabolic process;cellular biosynthetic process;cellular ketone metabolic process;cellular metabolic process;cellular nitrogen compound biosynthetic process;cellu…	adenyl nucleotide binding;adenyl ribonucleotide binding;amino acid kinase activity;ATP binding;binding;catalytic activity;glutamate 5-kinase activity;kinase activity;nucleic acid binding;nucleotide binding;phosphotransferase activity, carboxyl group as acceptor;purine nucleotide binding;purine ribonucleoside triphosphate binding;purine ribonucleotide binding;ribonucleotide binding;RNA binding;tra…	cell part;cytoplasm;intracellular part	Arginine and proline metabolism	7	7	7	23.9	23.9	23.9	43.933	0	71.914	89031000	28	0.715087	0.727629	-1.16116	-0.873495	-2.87055	-3.71303	-0.614597	-0.163526	-0.153034	0.225018
+	4.01451	-2.98219	O13811	O13811	Protein disulfide-isomerase C17H9.14c	SPAC17H9.14c	Color [DarkGray]	1	4		biological regulation;cell redox homeostasis;cellular homeostasis;cellular macromolecule metabolic process;cellular metabolic process;cellular process;cellular protein metabolic process;cellular response to chemical stimulus;cellular response to oxidative stress;cellular response to stimulus;cellular response to stress;homeostatic process;macromolecule metabolic process;metabolic process;oxidatio…	catalytic activity;disulfide oxidoreductase activity;intramolecular oxidoreductase activity;intramolecular oxidoreductase activity, interconverting keto- and enol-groups;intramolecular oxidoreductase activity, transposing S-S bonds;isomerase activity;oxidoreductase activity;oxidoreductase activity, acting on a sulfur group of donors;protein disulfide isomerase activity;protein disulfide oxidoredu…	cell part;cytoplasmic part;endoplasmic reticulum;intracellular membrane-bounded organelle;intracellular organelle;intracellular part;membrane-bounded organelle;organelle	Protein processing in endoplasmic reticulum	15	15	15	44.6	44.6	44.6	40.691	0	247.53	2988500000	161	0.723904	0.736564	2.61698	2.31868	2.22722	1.64111	5.07744	5.81382	4.58099	5.26048
	0.145987	0.244006	O13813	O13813	Mitochondrial import receptor subunit tom22	tom22	Color [DarkGray]	1	4		cellular process;establishment of localization;establishment of localization in cell;establishment of protein localization;establishment of protein localization in mitochondrion;establishment of protein localization to organelle;intracellular protein transmembrane transport;intracellular protein transport;intracellular transport;mitochondrial transport;protein import;protein import into mitochond…		cell part;cytoplasmic part;integral to membrane;intracellular organelle part;intracellular part;intrinsic to membrane;macromolecular complex;membrane part;mitochondrial membrane part;mitochondrial outer membrane translocase complex;mitochondrial part;organelle part;protein complex		4	4	4	25.7	25.7	25.7	15.912	0	50.471	148310000	26	0.939841	0.95228	-0.456461	-0.866653	0.176315	0.485302	0.128151	-2.01876	0.504627	-0.251534
	1.31028	-1.16221	O13816	O13816	Cohesin subunit psc3	psc3	Color [DarkGray]	1	4		cell cycle process;cell division;cellular component organization;cellular component organization at cellular level;cellular component organization or biogenesis;cellular component organization or biogenesis at cellular level;cellular process;chromosome organization;mitotic sister chromatid cohesion;organelle organization;sister chromatid cohesion		cell part;centromeric heterochromatin;chromatin;chromosomal part;chromosome;cohesin complex;condensed chromosome;condensed nuclear chromosome;heterochromatin;intracellular membrane-bounded organelle;intracellular non-membrane-bounded organelle;intracellular organelle;intracellular organelle part;intracellular part;macromolecular complex;mating-type region heterochromatin;membrane-bounded organell…	Cell cycle;Cell cycle - yeast;Meiosis - yeast	1	1	1	1.6	1.6	1.6	110.65	0	2.6826	1945900	1	NaN	NaN	-6.2135	-5.24186	-6.43002	-5.60056	-4.88155	-4.98924	-5.36738	-3.59894
	1.27848	1.12167	O13817	O13817	Protein transport protein sec73	sec73	Color [DarkGray]	1	4		cellular process;establishment of localization;establishment of localization in cell;establishment of protein localization;exocytosis;intracellular protein transport;intracellular transport;protein transport;secretion;secretion by cell;transport;vesicle-mediated transport	ARF guanyl-nucleotide exchange factor activity;enzyme regulator activity;GTPase regulator activity;guanyl-nucleotide exchange factor activity;nucleoside-triphosphatase regulator activity;small GTPase regulator activity	cell division site;cell part;cell pole;cell tip;cytoplasmic part;cytosol;intracellular part		11	11	11	14.1	14.1	14.1	122.59	0	221.42	337960000	112	0.363063	0.371412	0.650488	1.87807	2.113	2.48062	0.580666	0.155766	0.570847	1.32821
	0.111936	-0.424613	O13818	O13818	Uncharacterized PH domain-containing protein C19A8.02	SPAC19A8.02	Color [DarkGray]	1	4				cell part;cytoplasm;cytoplasmic part;cytoskeletal part;integral to membrane;intracellular organelle part;intracellular part;intrinsic to membrane;membrane;membrane part;microtubule organizing center;nuclear membrane;nuclear part;organelle membrane;organelle part;spindle pole body		5	5	5	4.3	4.3	4.3	140.56	0	47.485	141070000	37	0.917041	0.931986	1.14022	1.15654	-4.19002	-2.28036	-1.18378	-0.761829	-1.28489	0.755325
	1.60817	-1.93107	O13820	O13820	Cytochrome P450 61	erg5	Color [DarkGray]	1	4		alcohol biosynthetic process;alcohol metabolic process;biosynthetic process;cellular alcohol biosynthetic process;cellular alcohol metabolic process;cellular biosynthetic process;cellular localization;cellular macromolecule localization;cellular metabolic process;cellular process;cellular protein localization;ergosterol biosynthetic process;ergosterol metabolic process;lipid biosynthetic process;…	binding;C-22 sterol desaturase activity;catalytic activity;cation binding;heme binding;ion binding;iron ion binding;metal ion binding;oxidoreductase activity;oxidoreductase activity, acting on paired donors, with incorporation or reduction of molecular oxygen;oxidoreductase activity, acting on paired donors, with oxidation of a pair of donors resulting in the reduction of molecular oxygen to two …	cell part;cytoplasmic part;endoplasmic reticulum;intracellular membrane-bounded organelle;intracellular organelle;intracellular part;membrane-bounded organelle;organelle	Aminobenzoate degradation;Bisphenol degradation;Limonene and pinene degradation;Polycyclic aromatic hydrocarbon degradation;Stilbenoid, diarylheptanoid and gingerol biosynthesis	16	16	16	32.8	32.8	32.8	62.27	0	109	456040000	54	0.862776	0.882232	0.552055	-0.123829	-0.952877	-1.02368	2.25476	1.17516	2.52718	0.218855
	1.51014	0.753225	O13821	O13821	Vacuolar protein sorting-associated protein 27	sst4	Color [DarkGray]	1	4		anatomical structure formation involved in morphogenesis;ascospore-type prospore formation;biological regulation;cellular component assembly;cellular component assembly at cellular level;cellular component assembly involved in morphogenesis;cellular component organization;cellular component organization at cellular level;cellular component organization or biogenesis;cellular component organizatio…	binding;cation binding;ion binding;lipid binding;metal ion binding;phosphatidylinositol binding;phosphatidylinositol-3-phosphate binding;phospholipid binding;protein binding;small conjugating protein binding;ubiquitin binding	cell part;cytoplasmic part;cytosol;endosomal part;endosome membrane;ESCRT-0 complex;intracellular membrane-bounded organelle;intracellular organelle;intracellular organelle part;intracellular part;macromolecular complex;membrane;membrane-bounded organelle;nucleus;organelle;organelle membrane;organelle part;prospore membrane;protein complex	Endocytosis;Phagosome	8	8	8	17.7	17.7	17.7	68.242	0	82.458	776020000	104	0.749786	0.76575	2.55457	2.70682	2.88842	3.36532	1.97683	2.03005	1.78307	2.71229
	2.77896	2.09099	O13822	O13822	Uncharacterized oxidoreductase C19A8.06	SPAC19A8.06	Color [DarkGray]	1	4			catalytic activity;oxidoreductase activity;oxidoreductase activity, acting on CH or CH2 groups;oxidoreductase activity, acting on CH or CH2 groups, NAD or NADP as acceptor	cell part;cytoplasm;cytoplasmic part;endoplasmic reticulum;intracellular membrane-bounded organelle;intracellular organelle;intracellular organelle part;intracellular part;membrane;membrane-bounded organelle;nuclear membrane;nuclear part;organelle;organelle membrane;organelle part		2	2	2	5.3	5.3	5.3	45.226	0	15.065	32307000	13	0.456248	0.460576	-1.99981	-1.27824	-1.49616	-1.01314	-2.59764	-3.68062	-4.09801	-3.77505
	0.944692	-0.82508	O13823	O13823	U3 small nucleolar ribonucleoprotein protein imp4	imp4	Color [DarkGray]	1	4		cellular macromolecule metabolic process;cellular metabolic process;cellular nitrogen compound metabolic process;cellular process;macromolecule metabolic process;metabolic process;ncRNA metabolic process;ncRNA processing;nitrogen compound metabolic process;nucleic acid metabolic process;nucleobase-containing compound metabolic process;primary metabolic process;RNA metabolic process;RNA processing…	binding;nucleic acid binding;RNA binding;rRNA binding;rRNA primary transcript binding;snoRNA binding	cell part;intracellular membrane-bounded organelle;intracellular non-membrane-bounded organelle;intracellular organelle;intracellular organelle part;intracellular part;macromolecular complex;membrane-bounded organelle;Mpp10 complex;non-membrane-bounded organelle;nuclear part;nucleolar part;nucleolus;nucleus;organelle;organelle part;preribosome;protein complex;ribonucleoprotein complex;small-subun…	Ribosome biogenesis in eukaryotes	3	3	3	13.5	13.5	13.5	33.395	0	51.039	72455000	19	0.619287	0.621669	-1.08345	-2.03608	-0.944159	-1.72278	-1.56977	0.171478	-0.411041	-0.676815
	0.106261	-0.163223	O13824	O13824	Nonsense-mediated mRNA decay protein 2	upf2	Color [DarkGray]	1	4		catabolic process;cellular catabolic process;cellular macromolecule catabolic process;cellular macromolecule metabolic process;cellular metabolic process;cellular nitrogen compound metabolic process;cellular process;exonucleolytic nuclear-transcribed mRNA catabolic process involved in deadenylation-dependent decay;macromolecule catabolic process;macromolecule metabolic process;metabolic process;m…	binding;nucleic acid binding;RNA binding	cell part;cytoplasm;cytoplasmic part;cytosol;intracellular part	mRNA surveillance pathway;RNA transport	2	2	2	1.7	1.7	1.7	122.09	0.0013333	1.8868	3236400	3	0.023037	0.0309305	-5.13714	-6.64678	-4.15603	-5.17229	-5.73327	-4.86937	-4.63181	-5.2249
	0.533842	-1.31361	O13827	O13827	Uncharacterized protein C19A8.11c	SPAC19A8.11c	Color [DarkGray]	1	4				cell part;cytoplasmic part;cytosol;intracellular membrane-bounded organelle;intracellular organelle;intracellular part;membrane-bounded organelle;nucleus;organelle		3	3	3	13.8	13.8	13.8	28.218	0	115.24	639540000	64	0.143298	0.162778	-1.20022	0.677277	3.24589	2.96835	1.94908	2.8793	2.1749	3.94245
	1.03357	-1.36903	O13828	O13828	mRNA decapping complex subunit 2	dcp2	Color [DarkGray]	1	4		biological regulation;catabolic process;cellular catabolic process;cellular macromolecule catabolic process;cellular macromolecule metabolic process;cellular metabolic process;cellular nitrogen compound metabolic process;cellular process;deadenylation-dependent decapping of nuclear-transcribed mRNA;deadenylation-independent decapping of nuclear-transcribed mRNA;macromolecule catabolic process;mac…	adenyl nucleotide binding;adenyl ribonucleotide binding;ATP binding;binding;catalytic activity;cation binding;hydrolase activity;hydrolase activity, acting on acid anhydrides;hydrolase activity, acting on acid anhydrides, in phosphorus-containing anhydrides;ion binding;m7G(5')pppN diphosphatase activity;magnesium ion binding;manganese ion binding;metal ion binding;nucleic acid binding;nucleotide …	cell part;cytoplasm;cytoplasmic mRNA processing body;cytoplasmic part;cytosol;intracellular membrane-bounded organelle;intracellular non-membrane-bounded organelle;intracellular organelle;intracellular part;macromolecular complex;membrane-bounded organelle;mRNA cap binding complex;non-membrane-bounded organelle;nucleus;organelle;protein complex;ribonucleoprotein complex;RNA cap binding complex;RN…	RNA degradation	10	10	10	18.2	18.2	18.2	83.233	0	60.29	75544000	34	NaN	NaN	-3.44207	-1.5692	-1.85965	-0.154224	-0.568562	-0.118233	-0.612028	-0.250185
	0.224545	-0.824678	O13829	O13829	U1 small nuclear ribonucleoprotein 70 kDa homolog	usp101	Color [DarkGray]	1	4		cellular component assembly;cellular component assembly at cellular level;cellular component organization;cellular component organization at cellular level;cellular component organization or biogenesis;cellular component organization or biogenesis at cellular level;cellular macromolecular complex assembly;cellular macromolecular complex subunit organization;cellular macromolecule metabolic proces…	binding;mRNA binding;nucleic acid binding;nucleotide binding;RNA binding;snRNA binding;U1 snRNA binding	cell part;commitment complex;cytoplasmic part;cytosol;intracellular membrane-bounded organelle;intracellular organelle;intracellular organelle part;intracellular part;macromolecular complex;membrane-bounded organelle;nuclear part;nucleus;organelle;organelle part;ribonucleoprotein complex;small nuclear ribonucleoprotein complex;spliceosomal complex;U1 snRNP;U2-type spliceosomal complex	Spliceosome	3	3	3	16.1	16.1	16.1	30.198	0	17.626	13431000	13	NaN	NaN	-3.29501	-4.43633	-5.77464	-5.53443	-2.36483	-2.08456	-3.35749	-7.93481
	1.16325	0.963579	O13830	O13830	Probable peptidyl-tRNA hydrolase 2	SPAC19A8.14	Color [DarkGray]	1	4		biosynthetic process;cellular biosynthetic process;cellular component organization;cellular component organization at cellular level;cellular component organization or biogenesis;cellular component organization or biogenesis at cellular level;cellular macromolecule biosynthetic process;cellular macromolecule metabolic process;cellular metabolic process;cellular process;cellular protein metabolic …	aminoacyl-tRNA hydrolase activity;carboxylic ester hydrolase activity;catalytic activity;hydrolase activity;hydrolase activity, acting on ester bonds	cell part;cytoplasm;cytoplasmic part;cytosol;intracellular membrane-bounded organelle;intracellular organelle;intracellular part;membrane-bounded organelle;mitochondrion;organelle		4	4	4	28.8	28.8	28.8	21.428	0	44.334	29201000	17	0.221349	0.2388	-2.86537	-1.5063	-1.87658	-1.81975	-2.42695	-3.90508	-2.76532	-2.82497
	0.940245	0.733376	O13831	O13831	Tryptophan synthase	trp2	Color [DarkGray]	1	4		amine biosynthetic process;amine metabolic process;aromatic amino acid family biosynthetic process;aromatic amino acid family metabolic process;aromatic compound biosynthetic process;biosynthetic process;carboxylic acid biosynthetic process;carboxylic acid metabolic process;cellular amine metabolic process;cellular amino acid biosynthetic process;cellular amino acid metabolic process;cellular aro…	binding;carbon-oxygen lyase activity;catalytic activity;cofactor binding;hydro-lyase activity;lyase activity;pyridoxal phosphate binding;tryptophan synthase activity;vitamin B6 binding;vitamin binding	cell part;cytoplasm;cytoplasmic part;cytosol;intracellular membrane-bounded organelle;intracellular organelle;intracellular part;membrane-bounded organelle;nucleus;organelle	Glycine, serine and threonine metabolism;Phenylalanine, tyrosine and tryptophan biosynthesis	22	22	22	37	37	37	75.436	0	306.62	1470700000	174	0.473087	0.476791	3.81822	3.32006	3.42778	2.98799	3.35869	2.41951	3.0871	1.75524
	2.4618	1.89833	O13833	O13833	Poly(A) RNA polymerase protein cid1	cid1	Color [DarkGray]	1	4		cellular macromolecule metabolic process;cellular metabolic process;cellular nitrogen compound metabolic process;cellular process;macromolecule metabolic process;metabolic process;nitrogen compound metabolic process;nucleic acid metabolic process;nucleobase-containing compound metabolic process;primary metabolic process;RNA 3' uridylation;RNA 3'-end processing;RNA metabolic process;RNA polyadenyl…	binding;catalytic activity;cation binding;ion binding;magnesium ion binding;metal ion binding;nucleic acid binding;nucleotide binding;nucleotidyltransferase activity;pyrimidine nucleotide binding;pyrimidine ribonucleotide binding;ribonucleotide binding;RNA binding;RNA uridylyltransferase activity;transferase activity;transferase activity, transferring phosphorus-containing groups;uridylyltransfer…	cell part;cytoplasm;cytoplasmic part;cytosol;intracellular part		2	2	2	3	3	3	46.256	0	23.659	110320000	47	0.815968	0.835917	0.0541458	0.32716	-0.128628	1.07286	-1.0005	-1.35772	-2.44684	-1.46275
	1.21723	-1.32627	O13834	O13834	E3 ubiquitin-protein ligase ptr1	ptr1	Color [DarkGray]	1	4		establishment of localization;establishment of localization in cell;establishment of RNA localization;intracellular transport;mRNA export from nucleus;mRNA transport;nuclear export;nuclear transport;nucleic acid transport;nucleobase-containing compound transport;nucleocytoplasmic transport;RNA export from nucleus;RNA transport;transport	catalytic activity;ligase activity	cell part;intracellular membrane-bounded organelle;intracellular organelle;intracellular part;membrane-bounded organelle;nucleus;organelle	Ubiquitin mediated proteolysis	10	10	10	3.6	3.6	3.6	365.03	0	30.657	60676000	50	0.558946	0.560629	-1.73551	-1.15415	-2.37059	-2.38576	-1.55276	0.529007	-1.26789	-0.0492821
	0.279167	-0.172997	O13835	O13835	U3 small nucleolar ribonucleoprotein protein imp3	imp3	Color [DarkGray]	1	4		cellular macromolecule metabolic process;cellular metabolic process;cellular nitrogen compound metabolic process;cellular process;macromolecule metabolic process;metabolic process;ncRNA metabolic process;ncRNA processing;nitrogen compound metabolic process;nucleic acid metabolic process;nucleobase-containing compound metabolic process;primary metabolic process;RNA metabolic process;RNA processing…	binding;nucleic acid binding;RNA binding;snoRNA binding	cell part;intracellular membrane-bounded organelle;intracellular non-membrane-bounded organelle;intracellular organelle;intracellular organelle part;intracellular part;macromolecular complex;membrane-bounded organelle;Mpp10 complex;non-membrane-bounded organelle;nuclear part;nucleolar part;nucleolus;nucleus;organelle;organelle part;preribosome;protein complex;ribonucleoprotein complex;small nucle…	Ribosome biogenesis in eukaryotes	5	5	5	28.4	28.4	28.4	21.777	0	24.137	26283000	9	0.485085	0.488104	-2.61884	-2.22277	-3.24596	-2.82797	-2.14686	-2.79245	-2.70762	-2.57662
	3.03029	2.13287	O13838	O13838	Nucleoporin nup40	nup40	Color [DarkGray]	1	4		establishment of localization;establishment of localization in cell;establishment of protein localization;establishment of RNA localization;intracellular transport;mRNA transport;nuclear export;nuclear transport;nucleic acid transport;nucleobase-containing compound transport;nucleocytoplasmic transport;protein transport;RNA export from nucleus;RNA transport;rRNA export from nucleus;rRNA transport…		cell part;envelope;intracellular organelle part;intracellular part;macromolecular complex;membrane;membrane part;nuclear envelope;nuclear membrane;nuclear part;nuclear pore;organelle envelope;organelle membrane;organelle part;pore complex;protein complex		5	5	5	18.9	18.9	18.9	40.254	0	113.37	542290000	59	0.311354	0.322871	3.08261	2.12259	2.85232	2.75822	-0.151257	0.686855	0.505789	1.24288
+	2.7143	3.67657	O13839	O13839	G2-specific protein kinase fin1	fin1	Color [DarkGray]	1	4		biological regulation;cell cycle process;cellular component assembly;cellular component assembly at cellular level;cellular component organization;cellular component organization at cellular level;cellular component organization or biogenesis;cellular component organization or biogenesis at cellular level;cellular process;cellular response to stimulus;cytokinetic process;cytoskeleton organization…	adenyl nucleotide binding;adenyl ribonucleotide binding;ATP binding;binding;catalytic activity;kinase activity;nucleotide binding;phosphotransferase activity, alcohol group as acceptor;protein kinase activity;protein serine/threonine kinase activity;purine nucleotide binding;purine ribonucleoside triphosphate binding;purine ribonucleotide binding;ribonucleotide binding;transferase activity;transf…	cell part;cytoplasmic part;cytoskeletal part;cytosol;envelope;intracellular membrane-bounded organelle;intracellular organelle;intracellular organelle part;intracellular part;membrane-bounded organelle;microtubule organizing center;new spindle pole body;nuclear envelope;nuclear part;nucleus;organelle;organelle envelope;organelle part;spindle pole body		1	1	1	1.2	1.2	1.2	82.688	0.00033784	2.1276	20335000	8	0.832038	0.851513	-1.29603	-1.36946	-2.55364	-3.43044	-5.07499	-6.59516	-6.73792	-4.94779
	1.79095	-0.847558	O13842	O13842	Chitin deacetylase 1	cda1	Color [DarkGray]	1	4		amine metabolic process;aminoglycan catabolic process;aminoglycan metabolic process;anatomical structure formation involved in morphogenesis;ascospore wall assembly;ascospore wall chitin catabolic process;ascospore wall chitin metabolic process;carbohydrate catabolic process;carbohydrate metabolic process;catabolic process;cell wall assembly;cell wall chitin catabolic process;cell wall chitin met…	catalytic activity;chitin deacetylase activity;deacetylase activity;hydrolase activity;hydrolase activity, acting on carbon-nitrogen (but not peptide) bonds;hydrolase activity, acting on carbon-nitrogen (but not peptide) bonds, in linear amides	cell part;cell wall part;chitosan layer of spore wall;cytoplasmic part;cytosol;external encapsulating structure part;intracellular membrane-bounded organelle;intracellular organelle;intracellular part;membrane-bounded organelle;nucleus;organelle		1	1	1	5	5	5	36.206	0	5.0375	3385800	2	NaN	NaN	-5.61204	-5.70871	-4.78787	-5.64228	-4.54149	-4.87771	-4.69956	-4.24191
	0.0207539	-0.0529699	O13844	O13844	Uncharacterized mitochondrial carrier C19G12.05	SPAC19G12.05	Color [DarkGray]	1	4			active transmembrane transporter activity;carboxylic acid transmembrane transporter activity;organic acid transmembrane transporter activity;secondary active transmembrane transporter activity;substrate-specific transmembrane transporter activity;substrate-specific transporter activity;transmembrane transporter activity;transporter activity;tricarboxylate secondary active transmembrane transporte…	cell part;cytoplasmic part;integral to membrane;intracellular membrane-bounded organelle;intracellular organelle;intracellular organelle part;intracellular part;intrinsic to membrane;membrane;membrane part;membrane-bounded organelle;mitochondrial inner membrane;mitochondrial membrane;mitochondrial part;mitochondrion;organelle;organelle inner membrane;organelle membrane;organelle part		6	6	6	17.9	17.9	17.9	31.573	0	6.2233	165580000	18	0.296162	0.308582	0.268551	-1.2517	-0.0293179	-0.814211	0.66341	0.183147	0.306791	-2.76815
	1.54385	-2.69572	O13845	O13845	RNA-binding protein rsd1	rsd1	Color [DarkGray]	1	4		cellular macromolecule metabolic process;cellular metabolic process;cellular nitrogen compound metabolic process;cellular process;macromolecule metabolic process;metabolic process;mRNA metabolic process;mRNA processing;nitrogen compound metabolic process;nuclear mRNA cis splicing, via spliceosome;nuclear mRNA splicing, via spliceosome;nucleic acid metabolic process;nucleobase-containing compound …	binding;nucleic acid binding;nucleotide binding;RNA binding	cell part;intracellular membrane-bounded organelle;intracellular organelle;intracellular organelle part;intracellular part;macromolecular complex;membrane-bounded organelle;nuclear part;nucleus;organelle;organelle part;ribonucleoprotein complex;spliceosomal complex		10	10	10	17.7	17.7	17.7	69.362	0	135.24	1111700000	95	0.0195007	0.0261282	-0.786062	2.666	2.26652	-0.638563	3.58121	3.4593	3.17464	4.0756
+	3.13484	-4.52483	O13846	O13846	Ceramide very long chain fatty acid hydroxylase-like protein C19G12.08	SPAC19G12.08	Color [DarkGray]	1	4		biosynthetic process;carboxylic acid biosynthetic process;carboxylic acid metabolic process;cellular biosynthetic process;cellular ketone metabolic process;cellular lipid metabolic process;cellular metabolic process;cellular process;ceramide metabolic process;fatty acid biosynthetic process;fatty acid metabolic process;inositolphosphoceramide metabolic process;lipid biosynthetic process;lipid met…	binding;catalytic activity;cation binding;fatty acid alpha-hydroxylase activity;ion binding;iron ion binding;metal ion binding;oxidoreductase activity;sphingosine hydroxylase activity;transition metal ion binding	cell part;cytoplasmic part;endoplasmic reticulum;endoplasmic reticulum membrane;endoplasmic reticulum part;integral to membrane;intracellular membrane-bounded organelle;intracellular organelle;intracellular organelle part;intracellular part;intrinsic to membrane;membrane;membrane part;membrane-bounded organelle;organelle;organelle membrane;organelle part		12	12	12	40.9	40.9	40.9	40.229	0	195.19	3615700000	131	0.71406	0.726221	0.393576	0.914289	0.669016	0.658438	5.32414	6.91423	5.03879	3.45747
	0.486045	-0.699122	O13848	O13848	NAD/NADP-dependent indole-3-acetaldehyde reductase	SPAC19G12.09	Color [DarkGray]	1	4			alpha-keto amide reductase activity;alpha-keto ester reductase activity;catalytic activity;indole-3-acetaldehyde reductase (NADH) activity;indole-3-acetaldehyde reductase (NADPH) activity;oxidoreductase activity;oxidoreductase activity, acting on CH-OH group of donors;oxidoreductase activity, acting on NADH or NADPH;oxidoreductase activity, acting on NADH or NADPH, NAD or NADP as acceptor;oxidore…	cell part;cytoplasm;cytoplasmic part;cytosol;intracellular membrane-bounded organelle;intracellular organelle;intracellular part;membrane-bounded organelle;nucleus;organelle		16	16	16	63.7	63.7	63.7	31.569	0	102.57	641680000	69	0.989641	0.991763	0.88101	0.645611	1.30918	1.15519	3.06908	1.26727	2.31414	0.13698
+	2.2544	-4.35677	O13849	O13849	Carboxypeptidase Y	cpy1	Color [DarkGray]	1	4		catabolic process;cellular catabolic process;cellular macromolecule catabolic process;cellular macromolecule metabolic process;cellular metabolic process;cellular process;cellular protein catabolic process;cellular protein metabolic process;macromolecule catabolic process;macromolecule metabolic process;metabolic process;primary metabolic process;protein catabolic process;protein metabolic proces…	carboxypeptidase activity;catalytic activity;exopeptidase activity;hydrolase activity;peptidase activity;peptidase activity, acting on L-amino acid peptides;serine hydrolase activity;serine-type carboxypeptidase activity;serine-type exopeptidase activity;serine-type peptidase activity	cell part;cytoplasm;cytoplasmic part;fungal-type vacuole;intracellular membrane-bounded organelle;intracellular organelle;intracellular part;lytic vacuole;membrane-bounded organelle;organelle;storage vacuole;vacuole	Lysosome;Renin-angiotensin system	21	21	21	21.1	21.1	21.1	114.24	0	323.31	2713500000	404	0.0238283	0.0319644	3.22162	0.928165	-0.202408	-1.61301	4.97357	5.34183	4.62744	4.81861
	0.946119	-0.781789	O13853	O13853	Phosphatidylinositol 4-phosphate 5-kinase its3	its3	Color [DarkGray]	1	4		acylglycerol biosynthetic process;acylglycerol metabolic process;biosynthetic process;cell cycle;cell division;cellular biosynthetic process;cellular lipid metabolic process;cellular metabolic process;cellular process;diacylglycerol biosynthetic process;diacylglycerol metabolic process;glycerol ether biosynthetic process;glycerol ether metabolic process;glycerolipid biosynthetic process;glyceroli…	1-phosphatidylinositol-4-phosphate 5-kinase activity;adenyl nucleotide binding;adenyl ribonucleotide binding;ATP binding;binding;catalytic activity;inositol or phosphatidylinositol kinase activity;kinase activity;lipid kinase activity;nucleotide binding;phosphatidylinositol phosphate kinase activity;phosphotransferase activity, alcohol group as acceptor;purine nucleotide binding;purine ribonucleo…	cell part;cell septum;intracellular membrane-bounded organelle;intracellular organelle;intracellular part;membrane;membrane-bounded organelle;nucleus;organelle;plasma membrane	Endocytosis;Fc gamma R-mediated phagocytosis;Inositol phosphate metabolism;Phosphatidylinositol signaling system;Regulation of actin cytoskeleton	6	6	6	11.6	11.6	11.6	83.747	0	44.163	310830000	57	0.965082	0.973663	0.389122	0.26721	0.197985	1.43928	1.13487	0.605379	1.70853	1.97198
+	4.86422	-5.47154	O13855	O13855	Uncharacterized protein C1A6.01c		Color [DarkGray]	1	4		biological regulation;regulation of biological process;regulation of biosynthetic process;regulation of cellular biosynthetic process;regulation of cellular macromolecule biosynthetic process;regulation of cellular metabolic process;regulation of cellular process;regulation of gene expression;regulation of macromolecule biosynthetic process;regulation of macromolecule metabolic process;regulation…	binding;cation binding;ion binding;metal ion binding;protein binding transcription factor activity;transcription coactivator activity;transcription cofactor activity;transcription factor binding transcription factor activity;transition metal ion binding;zinc ion binding	cell part;cytoplasm;cytoplasmic part;cytosol;intracellular membrane-bounded organelle;intracellular organelle;intracellular part;membrane-bounded organelle;nucleus;organelle		2	2	2	5.1	5.1	5.1	50.907	0	8.7192	86122000	8	NaN	NaN	-5.24301	-4.38828	-5.38474	-5.49077	-0.591236	1.02218	0.315634	0.632791
	1.72537	-2.71049	O13856	O13856	Uncharacterized WD repeat-containing protein C1A6.02		Color [DarkGray]	1	4		cellular component biogenesis;cellular component biogenesis at cellular level;cellular component organization or biogenesis;cellular component organization or biogenesis at cellular level;cellular macromolecule metabolic process;cellular metabolic process;cellular nitrogen compound metabolic process;cellular process;macromolecule metabolic process;metabolic process;nitrogen compound metabolic pro…		cell part;intracellular membrane-bounded organelle;intracellular non-membrane-bounded organelle;intracellular organelle;intracellular organelle part;intracellular part;macromolecular complex;membrane-bounded organelle;non-membrane-bounded organelle;nuclear part;nucleolus;nucleus;organelle;organelle part;protein complex		2	2	2	9.4	9.4	9.4	39.779	0	7.8244	12508000	7	NaN	NaN	-4.52338	-5.82081	-3.4988	-7.14695	-3.10057	-1.66203	-2.62447	-2.76092
	0.187124	-0.571827	O13857	O13857	Putative lysophospholipase C1A6.03c	SPAC1A6.03c	Color [DarkGray]	1	4		catabolic process;cellular catabolic process;cellular lipid catabolic process;cellular lipid metabolic process;cellular metabolic process;cellular process;glycerolipid catabolic process;glycerolipid metabolic process;glycerophospholipid catabolic process;glycerophospholipid metabolic process;lipid catabolic process;lipid metabolic process;metabolic process;organophosphate metabolic process;phosph…	carboxylic ester hydrolase activity;catalytic activity;hydrolase activity;hydrolase activity, acting on ester bonds;lipase activity;lysophospholipase activity;phospholipase activity	cell part;cell wall;cytoplasm;external encapsulating structure;external side of plasma membrane;extracellular region;fungal-type cell wall;intracellular part;membrane part;plasma membrane part	Glycerophospholipid metabolism	4	4	4	8	8	8	73.585	0	6.9924	88769000	16	0.617021	0.619477	-2.29898	-2.17817	-2.57933	-3.55052	0.743822	-1.8997	-2.25262	-4.9112
+	3.96436	-3.2176	O13858	O13858	Eisosome protein sle1	sle1	Color [DarkGray]	1	4				cell part;cell pole;cell tip;membrane;plasma membrane		12	12	12	25.5	25.5	25.5	69.793	0	323.31	804890000	106	0.321818	0.332916	-0.689827	0.606415	0.28439	0.354582	2.76006	3.4494	3.4004	3.8161
+	3.33366	2.48158	O13861	O13861	tRNA threonylcarbamoyladenosine dehydratase		Color [DarkGray]	1	4			adenyl nucleotide binding;adenyl ribonucleotide binding;ATP binding;binding;catalytic activity;nucleotide binding;purine nucleotide binding;purine ribonucleoside triphosphate binding;purine ribonucleotide binding;ribonucleotide binding;small protein activating enzyme activity	cell part;cytoplasmic part;cytosol;integral to membrane;intracellular membrane-bounded organelle;intracellular organelle;intracellular organelle part;intracellular part;intrinsic to membrane;membrane;membrane part;membrane-bounded organelle;mitochondrial membrane;mitochondrial outer membrane;mitochondrial part;mitochondrion;organelle;organelle membrane;organelle outer membrane;organelle part;oute…		12	12	12	25.4	25.4	25.4	54.299	0	39.228	208670000	50	0.184557	0.203906	1.72566	0.356928	1.46888	1.63008	-0.898628	-1.67786	-1.02743	-1.14086
	0.707793	-2.80905	O13862	O13862	Transcriptional activator protein rdp1	rdp1	Color [DarkGray]	1	4		biological regulation;positive regulation of biological process;positive regulation of biosynthetic process;positive regulation of cellular biosynthetic process;positive regulation of cellular metabolic process;positive regulation of cellular process;positive regulation of gene expression;positive regulation of macromolecule biosynthetic process;positive regulation of macromolecule metabolic proc…	binding;cation binding;core promoter proximal region DNA binding;core promoter proximal region sequence-specific DNA binding;DNA binding;ion binding;metal ion binding;nucleic acid binding;nucleic acid binding transcription factor activity;regulatory region DNA binding;regulatory region nucleic acid binding;RNA polymerase II core promoter proximal region sequence-specific DNA binding;RNA polymeras…	cell part;chromatin;chromosomal part;intracellular membrane-bounded organelle;intracellular organelle;intracellular organelle part;intracellular part;membrane-bounded organelle;nuclear chromatin;nuclear chromosome part;nuclear part;nucleus;organelle;organelle part		2	2	2	9.4	9.4	9.4	51.766	0	70.093	252080000	29	0.309359	0.320852	0.740479	2.03778	-4.99716	-5.12456	-0.11412	0.913246	1.07385	2.01974
	0.415547	0.282498	O13863	O13863	Uncharacterized kinase C1B1.02c	SPAC1B1.02c	Color [DarkGray]	1	4		biosynthetic process;cellular biosynthetic process;cellular metabolic process;cellular nitrogen compound biosynthetic process;cellular nitrogen compound metabolic process;cellular process;coenzyme biosynthetic process;coenzyme metabolic process;cofactor biosynthetic process;cofactor metabolic process;heterocycle biosynthetic process;heterocycle metabolic process;metabolic process;NAD metabolic pr…	catalytic activity;kinase activity;NAD+ kinase activity;phosphotransferase activity, alcohol group as acceptor;transferase activity;transferase activity, transferring phosphorus-containing groups	cell part;cytoplasmic part;cytosol;intracellular part		3	3	3	6	6	6	60.708	0	64.843	252310000	78	0.643149	0.647167	0.607872	1.26556	0.747499	1.36532	0.235727	0.438692	0.895176	1.28667
	0.65677	0.610537	O13864	O13864	Importin subunit beta-1	kap95	Color [DarkGray]	1	4		establishment of localization;establishment of localization in cell;establishment of protein localization;establishment of RNA localization;intracellular protein transport;intracellular transport;mRNA transport;nuclear transport;nucleic acid transport;nucleobase-containing compound transport;nucleocytoplasmic transport;protein targeting;protein transport;RNA transport;transport	binding;GTP binding;guanyl nucleotide binding;guanyl ribonucleotide binding;nucleotide binding;protein transporter activity;purine nucleotide binding;purine ribonucleoside triphosphate binding;purine ribonucleotide binding;ribonucleotide binding;substrate-specific transporter activity;transporter activity	cell part;cytoplasm;envelope;intracellular organelle part;intracellular part;macromolecular complex;membrane part;nuclear envelope;nuclear part;nuclear pore;organelle envelope;organelle part;pore complex;protein complex	RNA transport	9	9	9	13	13	13	94.746	0	41.117	143130000	54	0.982694	0.986904	0.396717	-0.0393105	0.116554	-0.780371	0.404177	-1.17705	-1.09099	-0.884695
	2.61653	1.56446	O13865	O13865	PAB-dependent poly(A)-specific ribonuclease subunit pan3-like	SPAC1B1.04c	Color [DarkGray]	1	4		cellular macromolecule metabolic process;cellular metabolic process;cellular nitrogen compound metabolic process;cellular process;cellular response to stimulus;cellular response to stress;DNA metabolic process;DNA repair;macromolecule metabolic process;metabolic process;mRNA 3'-end processing;mRNA metabolic process;mRNA processing;nitrogen compound metabolic process;nucleic acid metabolic process…	binding;catalytic activity;cation binding;ion binding;metal ion binding;transferase activity;transferase activity, transferring phosphorus-containing groups	cell part;cytoplasm;cytoplasmic part;cytosol;intracellular membrane-bounded organelle;intracellular organelle;intracellular part;macromolecular complex;membrane-bounded organelle;mitochondrion;organelle;PAN complex;protein complex		4	4	4	9	9	9	76.045	0	66.511	219320000	60	0.545378	0.546917	0.507919	1.32172	1.27112	1.76806	0.0632648	-0.427013	-0.26948	-0.755783
+	1.93265	-2.69338	O13867	O13867	Uracil phosphoribosyltransferase 1	SPAC1B3.01c	Color [DarkGray]	1	4		biosynthetic process;cellular aromatic compound metabolic process;cellular biosynthetic process;cellular metabolic compound salvage;cellular metabolic process;cellular nitrogen compound biosynthetic process;cellular nitrogen compound metabolic process;cellular process;heterocycle biosynthetic process;heterocycle metabolic process;metabolic process;nitrogen compound metabolic process;nucleobase me…	binding;catalytic activity;GTP binding;guanyl nucleotide binding;guanyl ribonucleotide binding;nucleotide binding;purine nucleotide binding;purine ribonucleoside triphosphate binding;purine ribonucleotide binding;ribonucleotide binding;transferase activity;transferase activity, transferring glycosyl groups;transferase activity, transferring pentosyl groups;uracil phosphoribosyltransferase activity	cell part;cytoplasmic part;cytosol;intracellular membrane-bounded organelle;intracellular organelle;intracellular part;membrane-bounded organelle;nucleus;organelle	Pyrimidine metabolism	5	5	5	25.1	25.1	25.1	24.466	0	25.823	434050000	35	0.794382	0.81306	-0.096323	-0.903851	-0.840918	-0.723316	2.33257	3.99471	1.12423	0.757626
+	4.1468	-5.45719	O13868	O13868	Transcription elongation factor 1 homolog	SPAC1B3.02c	Color [DarkGray]	1	4		biological regulation;biosynthetic process;cellular biosynthetic process;cellular component organization;cellular component organization at cellular level;cellular component organization or biogenesis;cellular component organization or biogenesis at cellular level;cellular macromolecule metabolic process;cellular metabolic process;cellular nitrogen compound metabolic process;cellular process;chro…	binding;cation binding;ion binding;metal ion binding;transition metal ion binding;zinc ion binding	cell part;intracellular membrane-bounded organelle;intracellular organelle;intracellular part;membrane-bounded organelle;nucleus;organelle		1	1	1	20.6	20.6	20.6	11.803	0	71.242	97900000	22	NaN	NaN	-4.6475	-5.95437	-4.07719	-4.72129	0.217838	1.01792	-0.311924	1.50458
	0.245707	0.59758	O13869	O13869	Translation factor guf1, mitochondrial	guf1	Color [DarkGray]	1	4		biological regulation;biosynthetic process;cellular biosynthetic process;cellular macromolecule biosynthetic process;cellular macromolecule metabolic process;cellular metabolic process;cellular process;cellular protein metabolic process;macromolecule biosynthetic process;macromolecule metabolic process;metabolic process;positive regulation of biological process;positive regulation of biosynthetic…	binding;catalytic activity;GTP binding;GTPase activity;guanyl nucleotide binding;guanyl ribonucleotide binding;hydrolase activity;hydrolase activity, acting on acid anhydrides;hydrolase activity, acting on acid anhydrides, in phosphorus-containing anhydrides;nucleoside-triphosphatase activity;nucleotide binding;purine nucleotide binding;purine ribonucleoside triphosphate binding;purine ribonucleo…	cell part;cytoplasmic part;intracellular membrane-bounded organelle;intracellular organelle;intracellular organelle lumen;intracellular organelle part;intracellular part;membrane;membrane-bounded organelle;membrane-enclosed lumen;mitochondrial inner membrane;mitochondrial matrix;mitochondrial membrane;mitochondrial part;mitochondrion;organelle;organelle inner membrane;organelle lumen;organelle me…		1	1	1	1.8	1.8	1.8	73.521	0.0058234	1.366	20637000	6	0.136601	0.155833	-3.03218	-1.3087	-3.94499	-4.30397	-2.30441	-2.91941	-5.60312	-4.15322
	2.30557	1.02703	O13870	O13870	General negative regulator of transcription subunit 3	not3	Color [DarkGray]	1	4		biological regulation;biosynthetic process;catabolic process;cellular biosynthetic process;cellular catabolic process;cellular macromolecule biosynthetic process;cellular macromolecule catabolic process;cellular macromolecule metabolic process;cellular metabolic process;cellular nitrogen compound metabolic process;cellular process;macromolecule biosynthetic process;macromolecule catabolic process…		CCR4-NOT core complex;cell part;cytoplasm;cytoplasmic part;cytosol;intracellular membrane-bounded organelle;intracellular organelle;intracellular organelle part;intracellular part;macromolecular complex;membrane-bounded organelle;nuclear part;nucleoplasm part;nucleus;organelle;organelle part;protein complex	RNA degradation	27	27	27	45.2	45.2	45.2	72.759	0	323.31	13128000000	473	0.0940482	0.11194	6.86783	6.74755	7.29044	7.20165	5.53428	5.81943	6.23625	6.40937
+	2.7602	-3.66279	O13871	O13871	Uncharacterized methyltransferase C1B3.06c	SPAC1B3.06c	Color [DarkGray]	1	4			catalytic activity;methyltransferase activity;transferase activity;transferase activity, transferring one-carbon groups	cell part;cytoplasmic part;cytosol;intracellular membrane-bounded organelle;intracellular organelle;intracellular part;membrane-bounded organelle;nucleus;organelle		2	2	2	11.2	11.2	11.2	31.773	0	16.42	39147000	12	NaN	NaN	-4.09631	-5.71692	-5.04729	-4.65609	-0.666802	0.0788612	-2.65888	-1.61864
	0.0186221	-0.0545483	O13874	O13874	Uncharacterized NOC2 family protein C1B3.09c	SPAC1B3.09c	Color [DarkGray]	1	4		cellular component biogenesis;cellular component biogenesis at cellular level;cellular component organization or biogenesis;cellular component organization or biogenesis at cellular level;cellular localization;cellular process;establishment of localization;establishment of localization in cell;establishment of organelle localization;establishment of ribosome localization;intracellular transport;l…		cell part;cytoplasmic part;intracellular membrane-bounded organelle;intracellular non-membrane-bounded organelle;intracellular organelle;intracellular organelle part;intracellular part;macromolecular complex;membrane-bounded organelle;Noc complex;Noc1p-Noc2p complex;Noc2p-Noc3p complex;non-membrane-bounded organelle;nuclear part;nucleolar part;nucleolus;nucleoplasm part;nucleus;organelle;organell…		4	4	4	9.5	9.5	9.5	60.786	0	23.519	25575000	9	NaN	NaN	-4.95631	-3.02255	-1.31898	-0.992264	-3.41776	-2.94486	-1.98975	-1.71955
	0.682183	-1.85369	O13877	O13877	DNA-directed RNA polymerases I, II, and III subunit RPABC5	rpb10	Color [DarkGray]	1	4		biosynthetic process;cellular biosynthetic process;cellular macromolecule biosynthetic process;cellular macromolecule metabolic process;cellular metabolic process;cellular nitrogen compound metabolic process;cellular process;macromolecule biosynthetic process;macromolecule metabolic process;metabolic process;nitrogen compound metabolic process;nucleic acid metabolic process;nucleobase-containing …	binding;catalytic activity;cation binding;DNA binding;DNA-directed RNA polymerase activity;ion binding;metal ion binding;nucleic acid binding;nucleotidyltransferase activity;RNA polymerase activity;transferase activity;transferase activity, transferring phosphorus-containing groups;transition metal ion binding;zinc ion binding	cell part;cytoplasmic part;cytosol;DNA-directed RNA polymerase complex;DNA-directed RNA polymerase I complex;DNA-directed RNA polymerase II, core complex;DNA-directed RNA polymerase III complex;intracellular membrane-bounded organelle;intracellular non-membrane-bounded organelle;intracellular organelle;intracellular organelle part;intracellular part;macromolecular complex;membrane-bounded organel…	Cytosolic DNA-sensing pathway;Huntington's disease;Purine metabolism;Pyrimidine metabolism;RNA polymerase	2	2	2	28.2	28.2	28.2	8.2757	0	7.8396	44128000	6	0.16723	0.186664	-1.19764	-3.23971	-5.39806	-6.57796	-1.00937	-2.99526	-1.63084	-3.36312
	0.887961	2.47212	O13878	O13878	U3 small nucleolar RNA-associated protein 17	utp17	Color [DarkGray]	1	4		biosynthetic process;cellular biosynthetic process;cellular macromolecule biosynthetic process;cellular macromolecule metabolic process;cellular metabolic process;cellular nitrogen compound metabolic process;cellular process;macromolecule biosynthetic process;macromolecule metabolic process;maturation of SSU-rRNA;metabolic process;ncRNA metabolic process;ncRNA processing;nitrogen compound metabol…	binding;nucleic acid binding;RNA binding;snoRNA binding	cell part;intracellular non-membrane-bounded organelle;intracellular organelle;intracellular organelle part;intracellular part;macromolecular complex;non-membrane-bounded organelle;nuclear part;nucleolar part;nucleolus;organelle;organelle part;preribosome;protein complex;ribonucleoprotein complex;small-subunit processome;t-UTP complex	Ribosome biogenesis in eukaryotes	6	6	6	8.6	8.6	8.6	88.937	0	24.852	47473000	12	0.599273	0.601018	-1.27508	-0.774252	-1.74041	-2.8943	-1.4963	-6.52564	-2.20441	-6.34615
	0.124454	-0.340165	O13880	O13880	Vitamin H transporter 1	vht1	Color [DarkGray]	1	4		cation transport;cellular process;establishment of localization;hydrogen transport;ion transport;monovalent inorganic cation transport;proton transport;transmembrane transport;transport;vitamin transmembrane transport;vitamin transport	active transmembrane transporter activity;cation transmembrane transporter activity;ion transmembrane transporter activity;secondary active transmembrane transporter activity;solute:cation symporter activity;solute:hydrogen symporter activity;substrate-specific transmembrane transporter activity;substrate-specific transporter activity;symporter activity;transmembrane transporter activity;transpor…	cell part;cytoplasmic part;Golgi apparatus;integral to membrane;integral to plasma membrane;intracellular membrane-bounded organelle;intracellular organelle;intracellular part;intrinsic to membrane;intrinsic to plasma membrane;membrane part;membrane-bounded organelle;organelle;plasma membrane part		4	4	4	8.3	8.3	8.3	62.821	0	41.046	73831000	29	0.740259	0.754599	-0.351242	-0.0298786	-3.49434	-3.38944	-1.24843	-2.63927	-1.22115	-0.795397
+	3.8982	3.17371	O13889	O13889	Eukaryotic translation initiation factor 2-alpha kinase 1	hri1	Color [DarkGray]	1	4		biological regulation;cellular macromolecule metabolic process;cellular metabolic process;cellular process;cellular protein metabolic process;cellular response to stimulus;cellular response to stress;cytoplasmic translational initiation;macromolecule metabolic process;macromolecule modification;metabolic process;phosphate-containing compound metabolic process;phosphorus metabolic process;phosphor…	adenyl nucleotide binding;adenyl ribonucleotide binding;ATP binding;binding;catalytic activity;eukaryotic translation initiation factor 2alpha kinase activity;kinase activity;nucleotide binding;phosphotransferase activity, alcohol group as acceptor;protein kinase activity;protein serine/threonine kinase activity;purine nucleotide binding;purine ribonucleoside triphosphate binding;purine ribonucle…	cell part;cytoplasmic part;cytosol;intracellular part	Hepatitis C;Measles;Protein processing in endoplasmic reticulum	3	3	3	5.1	5.1	5.1	79.063	0	30.357	77440000	26	0.540308	0.542208	-0.530559	0.206606	0.295212	0.636959	-3.26456	-3.34688	-3.25806	-2.21711
	0.214954	-0.245545	O13892	O13892	Uncharacterized protein C20G4.08		Color [DarkGray]	1	4		catabolic process;cellular catabolic process;cellular component assembly;cellular component assembly at cellular level;cellular component organization;cellular component organization at cellular level;cellular component organization or biogenesis;cellular component organization or biogenesis at cellular level;cellular macromolecular complex assembly;cellular macromolecular complex subunit organiz…	binding;protein binding;protein complex scaffold;structural molecule activity	cell part;cytoplasm;cytoplasmic mRNA processing body;cytoplasmic part;intracellular non-membrane-bounded organelle;intracellular organelle;intracellular part;macromolecular complex;non-membrane-bounded organelle;organelle;ribonucleoprotein complex;RNA granule;stress granule		18	18	18	24.6	24.6	24.6	119.23	0	323.31	660930000	122	0.626571	0.629034	1.35428	2.03179	2.09423	2.69289	1.97404	1.43701	2.65982	3.08449
	0.0941775	0.231824	O13898	O13898	Dolichyl-phosphate-mannose--protein mannosyltransferase 1	ogm1	Color [DarkGray]	1	4		biosynthetic process;carbohydrate metabolic process;cell wall glycoprotein biosynthetic process;cell wall macromolecule biosynthetic process;cell wall macromolecule metabolic process;cell wall mannoprotein biosynthetic process;cell wall organization or biogenesis;cellular biosynthetic process;cellular carbohydrate metabolic process;cellular cell wall macromolecule metabolic process;cellular cell …	catalytic activity;dolichyl-phosphate-mannose-protein mannosyltransferase activity;mannosyltransferase activity;transferase activity;transferase activity, transferring glycosyl groups;transferase activity, transferring hexosyl groups	cell part;cytoplasmic part;endomembrane system;endoplasmic reticulum membrane;endoplasmic reticulum part;integral to membrane;intracellular organelle part;intracellular part;intrinsic to membrane;membrane;membrane part;nuclear membrane;nuclear part;organelle membrane;organelle part	Other types of O-glycan biosynthesis	5	5	5	4	4	4	101.33	0	20.679	25699000	10	0.0938849	0.111773	-2.24483	-4.98195	-3.06122	-2.01201	-1.80762	-3.90048	-2.97701	-4.5422
	1.06797	1.67474	O13899	O13899	Uncharacterized CDP-alcohol phosphatidyltransferase class-I family protein C22A12.08c	SPAC22A12.08c	Color [DarkGray]	1	4		biosynthetic process;cardiolipin biosynthetic process;cardiolipin metabolic process;cellular biosynthetic process;cellular component organization;cellular component organization at cellular level;cellular component organization or biogenesis;cellular component organization or biogenesis at cellular level;cellular lipid metabolic process;cellular membrane organization;cellular metabolic process;ce…	cardiolipin synthase activity;catalytic activity;hydrolase activity;phosphatidyltransferase activity;phosphotransferase activity, for other substituted phosphate groups;transferase activity;transferase activity, transferring phosphorus-containing groups	cell part;cytoplasmic part;intracellular membrane-bounded organelle;intracellular organelle;intracellular part;membrane;membrane-bounded organelle;mitochondrion;organelle	Glycerophospholipid metabolism	3	3	3	6.3	6.3	6.3	63.879	0	10.107	12458000	9	0.319862	0.330893	-2.59443	-3.78039	-2.61547	-3.93101	-3.34405	-4.9875	-6.83777	-4.45094
	1.54196	1.47241	O13900	O13900	Pre-mRNA-splicing factor sap114	sap114	Color [DarkGray]	1	4		biological regulation;cellular component assembly;cellular component assembly at cellular level;cellular component organization;cellular component organization at cellular level;cellular component organization or biogenesis;cellular component organization or biogenesis at cellular level;cellular macromolecular complex assembly;cellular macromolecular complex subunit organization;cellular macromol…	binding;nucleic acid binding;RNA binding	catalytic step 2 spliceosome;cell part;intracellular membrane-bounded organelle;intracellular organelle;intracellular organelle part;intracellular part;macromolecular complex;membrane-bounded organelle;nuclear part;nucleus;organelle;organelle part;prespliceosome;ribonucleoprotein complex;small nuclear ribonucleoprotein complex;spliceosomal complex;U2 snRNP;U2-type prespliceosome;U2-type spliceoso…	Spliceosome	2	2	2	7.7	7.7	7.7	54.409	0	18.297	62874000	21	0.415876	0.421594	-0.962488	0.0860271	-1.5179	-0.139391	-2.55506	-2.68422	-2.07097	-1.11315
	1.08727	1.86432	O13901	O13901	Uncharacterized CDP-alcohol phosphatidyltransferase class-I family protein C22A12.10	SPAC22A12.10	Color [DarkGray]	1	4		alcohol metabolic process;amine biosynthetic process;amine metabolic process;biosynthetic process;CDP-choline pathway;cellular amine metabolic process;cellular biogenic amine biosynthetic process;cellular biogenic amine metabolic process;cellular biosynthetic process;cellular lipid metabolic process;cellular metabolic process;cellular nitrogen compound biosynthetic process;cellular nitrogen compo…	catalytic activity;CDP-alcohol phosphatidyltransferase activity;diacylglycerol cholinephosphotransferase activity;ethanolaminephosphotransferase activity;phosphotransferase activity, for other substituted phosphate groups;transferase activity;transferase activity, transferring phosphorus-containing groups	cell part;cytoplasmic part;endoplasmic reticulum;endoplasmic reticulum membrane;endoplasmic reticulum part;integral to membrane;intracellular membrane-bounded organelle;intracellular organelle;intracellular organelle part;intracellular part;intrinsic to membrane;membrane;membrane part;membrane-bounded organelle;organelle;organelle membrane;organelle part	Ether lipid metabolism;Glycerophospholipid metabolism;Phosphonate and phosphinate metabolism	2	2	2	6.5	6.5	6.5	44.083	0	6.1903	18331000	4	0.215539	0.233204	-1.98665	-3.8056	-2.38247	-3.14171	-2.46042	-6.14068	-5.41363	-4.759
	0.310017	-0.279304	O13902	O13902	Dihydroxyacetone kinase 1	dak1	Color [DarkGray]	1	4		alcohol catabolic process;alcohol metabolic process;alditol catabolic process;alditol metabolic process;anaerobic glycerol catabolic process;carbohydrate catabolic process;carbohydrate metabolic process;catabolic process;cellular carbohydrate catabolic process;cellular carbohydrate metabolic process;cellular metabolic process;cellular process;energy derivation by oxidation of organic compounds;fe…	adenyl nucleotide binding;adenyl ribonucleotide binding;ATP binding;binding;catalytic activity;glycerone kinase activity;kinase activity;nucleotide binding;phosphotransferase activity, alcohol group as acceptor;purine nucleotide binding;purine ribonucleoside triphosphate binding;purine ribonucleotide binding;ribonucleotide binding;transferase activity;transferase activity, transferring phosphorus…	cell part;cytoplasm;cytoplasmic part;cytosol;intracellular part	Glycerolipid metabolism;Methane metabolism;RIG-I-like receptor signaling pathway	29	29	29	57.8	57.8	57.8	62.316	0	295.5	1444800000	249	0.368859	0.37668	3.54641	2.76249	3.37763	2.24169	3.53147	3.71483	3.14312	2.65601
	1.92674	-1.69191	O13903	O13903	Exosome complex component rrp40	rrp40	Color [DarkGray]	1	4		catabolic process;cellular catabolic process;cellular localization;cellular macromolecule catabolic process;cellular macromolecule localization;cellular macromolecule metabolic process;cellular metabolic process;cellular nitrogen compound metabolic process;cellular process;cleavage involved in rRNA processing;CUT catabolic process;CUT metabolic process;exonucleolytic nuclear-transcribed mRNA cata…	binding;nucleic acid binding;RNA binding	cell part;cytoplasmic exosome (RNase complex);cytoplasmic part;exosome (RNase complex);intracellular non-membrane-bounded organelle;intracellular organelle;intracellular organelle part;intracellular part;macromolecular complex;non-membrane-bounded organelle;nuclear exosome (RNase complex);nuclear part;nucleolus;organelle;organelle part;protein complex	RNA degradation	6	6	6	27.1	27.1	27.1	26.725	0	36.516	39188000	17	0.677343	0.684919	-2.21439	-2.4991	-4.18704	-3.47785	-1.8132	-1.329	-1.25076	-1.21779
	1.22852	-2.27505	O13905	O13905	BSD domain-containing protein C22A12.14c	SPAC22A12.14c	Color [DarkGray]	1	4				cell part;cytoplasm;cytoplasmic part;cytosol;intracellular part		7	7	7	28.2	28.2	28.2	39.397	0	269.09	355190000	84	0.788038	0.807292	-1.60997	-1.62233	0.48037	2.07327	1.34661	1.94189	1.92261	3.21045
	0.299471	-0.374885	O13907	O13907	Probable ATP-citrate synthase subunit 2	SPAC22A12.16	Color [DarkGray]	1	4		acetyl-CoA biosynthetic process;acetyl-CoA catabolic process;acetyl-CoA metabolic process;biosynthetic process;carboxylic acid biosynthetic process;carboxylic acid metabolic process;catabolic process;cellular biosynthetic process;cellular catabolic process;cellular ketone metabolic process;cellular lipid metabolic process;cellular metabolic process;cellular process;coenzyme biosynthetic process;c…	adenyl nucleotide binding;adenyl ribonucleotide binding;ATP binding;ATP citrate synthase activity;binding;catalytic activity;nucleotide binding;purine nucleotide binding;purine ribonucleoside triphosphate binding;purine ribonucleotide binding;ribonucleotide binding;transferase activity;transferase activity, transferring acyl groups;transferase activity, transferring acyl groups, acyl groups conve…	cell part;cytoplasm;cytoplasmic part;cytosol;intracellular membrane-bounded organelle;intracellular organelle;intracellular part;membrane-bounded organelle;nucleus;organelle	Carbon fixation pathways in prokaryotes;Citrate cycle (TCA cycle)	20	20	20	43.5	43.5	43.5	53.942	0	209.67	1679400000	175	0.573353	0.574341	3.47937	3.10075	2.98382	1.75303	4.09056	2.54331	3.52591	2.65672
	0.759543	0.608618	O13910	O13910	U3 small nucleolar ribonucleoprotein protein mpp10	mpp10	Color [DarkGray]	1	4		cellular macromolecule metabolic process;cellular metabolic process;cellular nitrogen compound metabolic process;cellular process;macromolecule metabolic process;maturation of SSU-rRNA;metabolic process;ncRNA metabolic process;ncRNA processing;nitrogen compound metabolic process;nucleic acid metabolic process;nucleobase-containing compound metabolic process;primary metabolic process;RNA metabolic…		cell part;cytoplasmic part;cytosol;intracellular membrane-bounded organelle;intracellular non-membrane-bounded organelle;intracellular organelle;intracellular organelle part;intracellular part;macromolecular complex;membrane-bounded organelle;Mpp10 complex;non-membrane-bounded organelle;nuclear part;nucleolar part;nucleolus;nucleus;organelle;organelle part;preribosome;protein complex;ribonucleopr…	Ribosome biogenesis in eukaryotes	12	12	12	18.2	18.2	18.2	67.706	0	72.061	92531000	31	0.573578	0.574906	-0.27479	-1.38605	-0.168659	-0.357981	-0.874504	-1.40054	-0.552055	-1.79486
	1.02968	-2.42288	O13911	O13911	Bifunctional polynucleotide phosphatase/kinase;Polynucleotide 3-phosphatase;Polynucleotide 5-hydroxyl-kinase	pnk1	Color [DarkGray]	1	4		base-excision repair;cellular macromolecule metabolic process;cellular metabolic process;cellular nitrogen compound metabolic process;cellular process;cellular response to stimulus;cellular response to stress;DNA metabolic process;DNA repair;macromolecule metabolic process;metabolic process;nitrogen compound metabolic process;nucleic acid metabolic process;nucleobase-containing compound metabolic…	adenyl nucleotide binding;adenyl ribonucleotide binding;ATP binding;ATP-dependent polydeoxyribonucleotide 5'-hydroxyl-kinase activity;ATP-dependent polynucleotide kinase activity;binding;catalytic activity;DNA binding;double-stranded DNA binding;hydrolase activity;hydrolase activity, acting on ester bonds;kinase activity;nucleic acid binding;nucleobase-containing compound kinase activity;nucleoti…	cell part;intracellular membrane-bounded organelle;intracellular non-membrane-bounded organelle;intracellular organelle;intracellular organelle part;intracellular part;membrane-bounded organelle;non-membrane-bounded organelle;nuclear part;nucleolus;nucleus;organelle;organelle part		1	1	1	3.7	3.7	3.7	47.088	0	6.5073	26911000	4	NaN	NaN	-4.93729	-5.33046	-5.68409	-5.63011	-1.15988	-2.0868	-2.12189	-6.52188
	0.0717679	-0.17994	O13912	O13912	Uncharacterized protein C23C11.06c	SPAC23C11.06c	Color [DarkGray]	1	4				cell part;cytoplasm;integral to membrane;intracellular part;intrinsic to membrane;membrane part		1	1	1	2.2	2.2	2.2	60.123	0	24.007	1611000	4	NaN	NaN	-4.51607	-3.97973	-5.21492	-4.87319	-6.76492	-3.17136	-4.78842	-3.13945
	0.743834	-0.475555	O13914	O13914	Alanine--tRNA ligase	ala1	Color [DarkGray]	1	4		alanyl-tRNA aminoacylation;amine metabolic process;amino acid activation;carboxylic acid metabolic process;cellular amine metabolic process;cellular amino acid metabolic process;cellular ketone metabolic process;cellular macromolecule metabolic process;cellular metabolic process;cellular nitrogen compound metabolic process;cellular process;macromolecule metabolic process;metabolic process;mitocho…	adenyl nucleotide binding;adenyl ribonucleotide binding;alanine-tRNA ligase activity;aminoacyl-tRNA ligase activity;ATP binding;binding;catalytic activity;cation binding;ion binding;ligase activity;ligase activity, forming aminoacyl-tRNA and related compounds;ligase activity, forming carbon-oxygen bonds;metal ion binding;nucleic acid binding;nucleotide binding;purine nucleotide binding;purine rib…	cell part;cytoplasm;cytoplasmic part;cytosol;intracellular membrane-bounded organelle;intracellular organelle;intracellular part;membrane-bounded organelle;mitochondrion;organelle	Aminoacyl-tRNA biosynthesis	34	34	34	40.5	40.5	40.5	107.38	0	323.31	1566900000	216	0.600497	0.602318	3.41593	3.13898	3.37752	2.25474	3.42182	3.12022	3.74526	3.80209
	0.321236	-1.22478	O13916	O13916	Anaphase-promoting complex subunit hcn1	hcn1	Color [DarkGray]	1	4		anaphase-promoting complex-dependent proteasomal ubiquitin-dependent protein catabolic process;biological regulation;catabolic process;cell cycle phase;cell cycle process;cellular catabolic process;cellular macromolecule catabolic process;cellular macromolecule metabolic process;cellular metabolic process;cellular process;macromolecule catabolic process;macromolecule metabolic process;meiosis I;m…		anaphase-promoting complex;cell part;cullin-RING ubiquitin ligase complex;cytoplasmic part;cytosol;intracellular membrane-bounded organelle;intracellular organelle;intracellular organelle part;intracellular part;macromolecular complex;membrane-bounded organelle;nuclear part;nuclear ubiquitin ligase complex;nucleus;organelle;organelle part;protein complex;ubiquitin ligase complex		2	2	2	15	15	15	9.074	0	6.5745	130800000	26	0.96368	0.972142	0.759392	0.304485	-4.63635	-4.91608	-1.24022	-1.01894	0.515472	-1.84574
	2.32158	-2.034	O13917	O13917	Hypoxanthine-guanine phosphoribosyltransferase	hpt1	Color [DarkGray]	1	4		biosynthetic process;cellular biosynthetic process;cellular metabolic compound salvage;cellular metabolic process;cellular nitrogen compound biosynthetic process;cellular nitrogen compound metabolic process;cellular process;GMP biosynthetic process;GMP metabolic process;GMP salvage;heterocycle biosynthetic process;heterocycle metabolic process;IMP biosynthetic process;IMP metabolic process;IMP sa…	binding;catalytic activity;cation binding;guanine phosphoribosyltransferase activity;hypoxanthine phosphoribosyltransferase activity;ion binding;metal ion binding;nucleotide binding;transferase activity;transferase activity, transferring glycosyl groups;transferase activity, transferring pentosyl groups	cell part;cytoplasm;cytoplasmic part;endoplasmic reticulum;intracellular membrane-bounded organelle;intracellular organelle;intracellular part;membrane-bounded organelle;nucleus;organelle		5	5	5	32	32	32	23.572	0	38.806	222820000	36	0.497875	0.499909	-1.83963	-1.16843	-0.355692	-1.48182	1.58237	0.935459	0.854614	-0.0820274
+	1.74511	-4.09281	O13918	O13918	Zinc homeostasis factor 1	zhf1	Color [DarkGray]	1	4		biological regulation;cation homeostasis;cation transport;cellular cation homeostasis;cellular chemical homeostasis;cellular cobalt ion homeostasis;cellular divalent inorganic cation homeostasis;cellular homeostasis;cellular ion homeostasis;cellular process;cellular zinc ion homeostasis;chemical homeostasis;cobalt ion homeostasis;detoxification of cadmium ion;divalent inorganic cation homeostasis…	cation transmembrane transporter activity;divalent inorganic cation transmembrane transporter activity;inorganic cation transmembrane transporter activity;ion transmembrane transporter activity;metal ion transmembrane transporter activity;substrate-specific transmembrane transporter activity;substrate-specific transporter activity;transition metal ion transmembrane transporter activity;transmembr…	cell part;cytoplasmic part;endoplasmic reticulum membrane;endoplasmic reticulum part;fungal-type vacuole membrane;Golgi apparatus;integral to membrane;intracellular membrane-bounded organelle;intracellular organelle;intracellular organelle part;intracellular part;intrinsic to membrane;membrane;membrane part;membrane-bounded organelle;nuclear membrane;nuclear part;organelle;organelle membrane;orga…	Mineral absorption	2	2	2	7.5	7.5	7.5	42.941	0	11.133	209500000	21	0.0583418	0.071721	-4.18447	-1.26137	-5.3722	-0.0318336	0.634205	1.51269	1.61221	1.76226
	2.06038	1.63038	O13919	O13919	Paired amphipathic helix protein pst2	pst2	Color [DarkGray]	1	4		biological regulation;cellular component organization;cellular component organization at cellular level;cellular component organization or biogenesis;cellular component organization or biogenesis at cellular level;cellular macromolecule metabolic process;cellular metabolic process;cellular process;cellular protein metabolic process;chromatin modification;chromatin organization;chromatin remodelin…	protein binding transcription factor activity;RNA polymerase II transcription cofactor activity;RNA polymerase II transcription corepressor activity;RNA polymerase II transcription factor binding transcription factor activity;RNA polymerase II transcription factor binding transcription factor activity involved in negative regulation of transcription;transcription cofactor activity;transcription c…	cell part;chromatin remodeling complex;chromosomal part;histone deacetylase complex;intracellular membrane-bounded organelle;intracellular organelle;intracellular organelle part;intracellular part;macromolecular complex;membrane-bounded organelle;nuclear chromosome part;nuclear part;nucleoplasm part;nucleus;organelle;organelle part;protein complex;Rpd3S complex;Sin3-type complex		8	8	8	10.5	10.5	10.5	124.85	0	323.31	1499300000	77	0.64242	0.646154	3.52001	3.57186	3.93227	4.79111	2.79238	2.02643	2.87809	1.59682
	1.19438	0.808566	O13920	O13920	LETM1 domain-containing protein mdm28, mitochondrial	mdm28	Color [DarkGray]	1	4		biological regulation;cation homeostasis;cation transport;cellular cation homeostasis;cellular chemical homeostasis;cellular component organization;cellular component organization at cellular level;cellular component organization or biogenesis;cellular component organization or biogenesis at cellular level;cellular homeostasis;cellular ion homeostasis;cellular localization;cellular macromolecule …		cell part;cytoplasmic part;integral to membrane;intracellular membrane-bounded organelle;intracellular organelle;intracellular organelle part;intracellular part;intrinsic to membrane;membrane;membrane part;membrane-bounded organelle;mitochondrial inner membrane;mitochondrial membrane;mitochondrial part;mitochondrion;organelle;organelle inner membrane;organelle membrane;organelle part		9	9	9	21.6	21.6	21.6	55.723	0	20.295	78115000	26	0.822405	0.84189	-0.628788	-0.562306	-1.01306	-0.980934	-0.652557	-1.96692	-1.62575	-2.17412
	0.0326535	-0.0196772	O13923	O13923	Coronin-like protein crn1	crn1	Color [DarkGray]	1	4		actin cytoskeleton organization;actin filament bundle assembly;actin filament organization;actin filament polymerization;actin filament-based process;actin polymerization or depolymerization;cellular component assembly;cellular component assembly at cellular level;cellular component organization;cellular component organization at cellular level;cellular component organization or biogenesis;cellul…	actin binding;binding;cytoskeletal protein binding;protein binding	actin cortical patch;actomyosin contractile ring;cell cortex part;cell division site part;cell part;cell pole;cell tip;contractile ring;cytoplasmic membrane-bounded vesicle;cytoplasmic part;cytoplasmic vesicle;cytoskeletal part;endocytic vesicle;growing cell tip;intracellular membrane-bounded organelle;intracellular organelle;intracellular organelle part;intracellular part;macromolecular complex;…		32	32	32	52.7	52.7	52.7	67.015	0	288.89	2149500000	252	0.591814	0.593397	3.35038	3.80339	3.85151	4.28791	4.02778	3.72277	3.92413	3.69723
	0.446512	-1.5179	O13924	O13924	Serine/threonine-protein kinase haspin homolog hrk1	hrk1	Color [DarkGray]	1	4		biological regulation;cell cycle process;cellular component organization;cellular component organization at cellular level;cellular component organization or biogenesis;cellular component organization or biogenesis at cellular level;cellular localization;cellular macromolecule localization;cellular macromolecule metabolic process;cellular metabolic process;cellular process;cellular protein locali…	adenyl nucleotide binding;adenyl ribonucleotide binding;ATP binding;binding;catalytic activity;histone kinase activity;histone kinase activity (H3-T3 specific);histone threonine kinase activity;kinase activity;nucleotide binding;phosphotransferase activity, alcohol group as acceptor;protein kinase activity;protein serine/threonine kinase activity;purine nucleotide binding;purine ribonucleoside tr…	cell part;centromeric heterochromatin;chromatin;chromosomal part;cytoplasmic part;cytosol;heterochromatin;intracellular membrane-bounded organelle;intracellular organelle;intracellular organelle part;intracellular part;mating-type region heterochromatin;membrane-bounded organelle;nuclear centromeric heterochromatin;nuclear chromatin;nuclear chromosome part;nuclear heterochromatin;nuclear part;nuc…		2	2	2	5.3	5.3	5.3	56.52	0	8.4663	40952000	6	0.181153	0.200553	-4.04937	-2.97391	-5.72022	-1.58372	-0.871592	0.703131	-4.99151	-3.09565
+	1.61678	3.49915	O13928	O13928	GTP-binding protein rho3	rho3	Color [DarkGray]	1	4		actin cytoskeleton organization;actin filament-based process;biological regulation;cell cycle;cell division;cellular component organization;cellular component organization at cellular level;cellular component organization or biogenesis;cellular component organization or biogenesis at cellular level;cellular process;cellular response to stimulus;cytoskeleton organization;establishment or maintenan…	binding;catalytic activity;GTP binding;GTPase activity;guanyl nucleotide binding;guanyl ribonucleotide binding;hydrolase activity;hydrolase activity, acting on acid anhydrides;hydrolase activity, acting on acid anhydrides, in phosphorus-containing anhydrides;nucleoside-triphosphatase activity;nucleotide binding;purine nucleotide binding;purine ribonucleoside triphosphate binding;purine ribonucleo…	cell part;cytoplasmic part;cytosol;intracellular membrane-bounded organelle;intracellular organelle;intracellular part;membrane;membrane-bounded organelle;nucleus;organelle;plasma membrane		7	7	6	33.2	33.2	29.8	22.501	0	16.73	67951000	19	0.481332	0.48525	0.814554	-0.363895	-2.47559	-3.01692	-3.1621	-6.56567	-3.9942	-5.31647
+	2.95775	2.6149	O13929	O13929	Uncharacterized protein C23C4.09c	SPAC23C4.09c	Color [DarkGray]	1	4			binding;DNA binding;double-stranded DNA binding;nucleic acid binding;structure-specific DNA binding	cell part;cytoplasm;intracellular membrane-bounded organelle;intracellular organelle;intracellular part;membrane-bounded organelle;nucleus;organelle		3	3	3	25.2	25.2	25.2	15.042	0	16.929	21702000	15	0.645216	0.649072	-2.22467	-2.03661	-1.20403	-1.45514	-5.19514	-3.52247	-4.72361	-3.93883
	0.245959	-0.609344	O13930	O13930	Rab guanine nucleotide exchange factor sec2	sec2	Color [DarkGray]	1	4		biological regulation;cellular process;establishment of localization;establishment of localization in cell;establishment of protein localization;exocytosis;intracellular protein transport;intracellular transport;positive regulation of catalytic activity;positive regulation of GTPase activity;positive regulation of hydrolase activity;positive regulation of molecular function;protein transport;regu…	enzyme regulator activity;GTPase regulator activity;guanyl-nucleotide exchange factor activity;nucleoside-triphosphatase regulator activity	cell division site;cell part;cell pole;cell tip		6	6	6	12.1	12.1	12.1	59.052	0	12.04	377350000	49	0.590073	0.591883	1.80139	0.980516	-2.03495	2.07803	1.80209	1.50906	0.263638	1.68758
	0.162733	0.345036	O13932	O13932	Protein transport protein bet1	bet1	Color [DarkGray]	1	4		cellular component organization;cellular component organization or biogenesis;cellular process;ER to Golgi vesicle-mediated transport;establishment of localization;establishment of localization in cell;establishment of protein localization;Golgi vesicle transport;intracellular protein transport;intracellular transport;membrane fusion;membrane organization;protein transport;transport;vesicle-media…	binding;protein binding;SNAP receptor activity	cell part;cytoplasmic part;endoplasmic reticulum;endoplasmic reticulum membrane;endoplasmic reticulum part;fungal-type vacuole membrane;Golgi apparatus;Golgi apparatus part;Golgi membrane;integral to membrane;intracellular membrane-bounded organelle;intracellular organelle;intracellular organelle part;intracellular part;intrinsic to membrane;membrane;membrane part;membrane-bounded organelle;organ…	SNARE interactions in vesicular transport	2	2	2	33.3	33.3	33.3	13.251	0.0013347	1.9002	11865000	7	0.121862	0.140882	-2.61674	-5.02252	-2.36401	-3.91248	-4.59835	-3.84772	-4.55034	-2.29948
	0.798644	-1.52914	O13935	O13935	Multisite-specific tRNA:(cytosine-C(5))-methyltransferase trm4b	trm4b	Color [DarkGray]	1	4		cellular macromolecule metabolic process;cellular metabolic process;cellular nitrogen compound metabolic process;cellular process;macromolecule metabolic process;macromolecule methylation;macromolecule modification;metabolic process;methylation;ncRNA metabolic process;ncRNA processing;nitrogen compound metabolic process;nucleic acid metabolic process;nucleobase-containing compound metabolic proce…	binding;catalytic activity;methyltransferase activity;nucleic acid binding;RNA binding;RNA methyltransferase activity;S-adenosylmethionine-dependent methyltransferase activity;transferase activity;transferase activity, transferring one-carbon groups;tRNA (cytosine) methyltransferase activity;tRNA (cytosine-5-)-methyltransferase activity;tRNA binding;tRNA methyltransferase activity	cell part;intracellular membrane-bounded organelle;intracellular organelle;intracellular part;membrane-bounded organelle;nucleus;organelle		10	10	9	16.5	16.5	14.5	77.821	0	59.956	149860000	25	0.0724985	0.0889765	0.187391	-2.18232	-0.408342	-2.16632	-1.23438	2.17633	0.83709	-0.23206
	0.027335	0.0442891	O13936	O13936	Transcription elongation factor spt5	spt5	Color [DarkGray]	1	4		biological regulation;biosynthetic process;cellular biosynthetic process;cellular macromolecule biosynthetic process;cellular macromolecule metabolic process;cellular metabolic process;cellular nitrogen compound metabolic process;cellular process;macromolecule biosynthetic process;macromolecule metabolic process;metabolic process;mRNA metabolic process;mRNA processing;nitrogen compound metabolic …		cell part;chromatin;chromosomal part;DSIF complex;intracellular membrane-bounded organelle;intracellular organelle;intracellular organelle part;intracellular part;macromolecular complex;membrane-bounded organelle;nuclear chromatin;nuclear chromosome part;nuclear part;nucleoplasm part;nucleus;organelle;organelle part;protein complex;transcription elongation factor complex		22	22	22	27.7	27.7	27.7	109.01	0	323.31	1353200000	235	0.679572	0.687059	2.39072	2.9153	4.0775	4.19153	2.69444	3.12473	3.29354	4.28519
	0.793921	-1.08322	O13939	O13939	AP-3 complex subunit beta	apl6	Color [DarkGray]	1	4		cellular process;establishment of localization;establishment of localization in cell;establishment of protein localization;Golgi to vacuole transport;Golgi vesicle transport;intracellular protein transport;intracellular transport;post-Golgi vesicle-mediated transport;protein transport;transport;vacuolar transport;vesicle-mediated transport		AP-3 adaptor complex;AP-type membrane coat adaptor complex;cell part;clathrin coated vesicle membrane;coated vesicle membrane;cytoplasmic part;cytoplasmic vesicle membrane;cytoplasmic vesicle part;cytosol;intracellular membrane-bounded organelle;intracellular organelle;intracellular organelle part;intracellular part;macromolecular complex;membrane;membrane part;membrane-bounded organelle;nucleus;…	Lysosome	7	7	7	12.6	12.6	12.6	83.87	0	166.87	777350000	96	0.33227	0.342326	-0.0208626	1.23262	2.86561	2.60815	2.95957	2.85326	2.45689	2.74866
	0.891578	-0.665885	O13940	O13940	Probable low-specificity L-threonine aldolase	gly1	Color [DarkGray]	1	4		amine biosynthetic process;amine catabolic process;amine metabolic process;aspartate family amino acid catabolic process;aspartate family amino acid metabolic process;biosynthetic process;carboxylic acid biosynthetic process;carboxylic acid catabolic process;carboxylic acid metabolic process;catabolic process;cellular amine metabolic process;cellular amino acid biosynthetic process;cellular amino…	aldehyde-lyase activity;binding;carbon-carbon lyase activity;catalytic activity;cofactor binding;L-allo-threonine aldolase activity;lyase activity;pyridoxal phosphate binding;threonine aldolase activity;vitamin B6 binding;vitamin binding	cell part;cytoplasmic part;cytosol;intracellular membrane-bounded organelle;intracellular organelle;intracellular part;membrane-bounded organelle;nucleus;organelle	Glycine, serine and threonine metabolism	15	15	15	45.7	45.7	45.7	41.318	0	291.45	2259900000	190	0.673285	0.680264	3.07093	2.80928	3.73058	3.69539	4.71492	4.21398	3.69787	3.34295
	0.152042	-0.233714	O13944	O13944	Oxysterol-binding protein homolog C23H4.01c		Color [DarkGray]	1	4		cellular component organization;cellular component organization or biogenesis;cellular membrane organization;cellular process;endocytosis;establishment of localization;establishment of localization in cell;exocytosis;lipid transport;membrane invagination;membrane organization;organic substance transport;secretion;secretion by cell;sterol transport;transport;vesicle-mediated transport	binding;lipid binding;oxysterol binding;steroid binding;sterol binding	cell part;cytoplasmic part;cytosol;endoplasmic reticulum;integral to membrane;intracellular membrane-bounded organelle;intracellular organelle;intracellular part;intrinsic to membrane;macromolecular complex;membrane part;membrane-bounded organelle;organelle;protein complex		11	11	11	14.2	14.2	14.2	106.81	0	220.26	1352800000	133	0.471444	0.474745	1.81547	2.82933	3.61597	4.3537	3.4505	3.67506	2.73946	3.68432
	1.23646	-0.624127	O13946	O13946	Endoplasmic reticulum vesicle protein 25	erv25	Color [DarkGray]	1	4		cellular process;ER to Golgi vesicle-mediated transport;establishment of localization;establishment of localization in cell;establishment of protein localization;Golgi vesicle transport;intracellular protein transport;intracellular transport;protein transport;transport;vesicle-mediated transport		cell part;coated vesicle;cytoplasmic membrane-bounded vesicle;cytoplasmic part;cytoplasmic vesicle;endoplasmic reticulum;endoplasmic reticulum membrane;endoplasmic reticulum part;ER to Golgi transport vesicle;Golgi apparatus part;Golgi membrane;integral to membrane;intracellular membrane-bounded organelle;intracellular organelle;intracellular organelle part;intracellular part;intrinsic to membran…		6	6	6	38.9	38.9	38.9	24.485	0	22.741	51211000	26	0.395423	0.401869	-2.48045	-1.73484	-1.73973	-1.75733	-1.68681	-1.47569	-0.783438	-1.26991
	1.00556	-1.1688	O13951	O13951	RNA polymerase II nuclear localization protein iwr1	iwr1	Color [DarkGray]	1	4		establishment of localization;establishment of localization in cell;establishment of protein localization;intracellular protein transport;intracellular transport;nuclear import;nuclear transport;nucleocytoplasmic transport;protein import;protein import into nucleus;protein targeting;protein transport;transport		cell part;cytoplasm;DNA-directed RNA polymerase II, holoenzyme;intracellular membrane-bounded organelle;intracellular organelle;intracellular organelle part;intracellular part;macromolecular complex;membrane-bounded organelle;nuclear part;nucleoplasm part;nucleus;organelle;organelle part;protein complex		1	1	1	6.1	6.1	6.1	31.711	0	4.4381	6914900	4	NaN	NaN	-4.95124	-4.4928	-4.61306	-5.73597	-4.93626	-4.38907	-2.68374	-3.10882
	3.19162	1.65782	O13953	O13953	Chromatin modification-related protein eaf3	alp13	Color [DarkGray]	1	4		biological regulation;biosynthetic process;cellular biosynthetic process;cellular component organization;cellular component organization at cellular level;cellular component organization or biogenesis;cellular component organization or biogenesis at cellular level;cellular macromolecule biosynthetic process;cellular macromolecule metabolic process;cellular metabolic process;cellular nitrogen comp…		cell part;chromatin remodeling complex;chromosomal part;H4/H2A histone acetyltransferase complex;histone acetyltransferase complex;histone deacetylase complex;intracellular membrane-bounded organelle;intracellular organelle;intracellular organelle part;intracellular part;macromolecular complex;membrane-bounded organelle;NuA4 histone acetyltransferase complex;nuclear chromosome part;nuclear part;n…		6	6	6	21.4	21.4	21.4	39.138	0	44.041	1277300000	61	0.637506	0.641362	3.4431	3.67335	4.22844	4.26322	2.16599	2.14983	1.97253	2.68848
	1.86415	0.963254	O13955	O13955	Vacuolar morphogenesis protein 6	vam6	Color [DarkGray]	1	4		biological regulation;cellular component organization;cellular component organization at cellular level;cellular component organization or biogenesis;cellular component organization or biogenesis at cellular level;cellular membrane fusion;cellular membrane organization;cellular process;establishment of localization;establishment of localization in cell;establishment of protein localization;intrac…	enzyme regulator activity;GTPase regulator activity;guanyl-nucleotide exchange factor activity;nucleoside-triphosphatase regulator activity;Rab guanyl-nucleotide exchange factor activity;Ras guanyl-nucleotide exchange factor activity;small GTPase regulator activity	cell part;cytoplasmic part;cytosol;fungal-type vacuole;fungal-type vacuole membrane;intracellular membrane-bounded organelle;intracellular organelle;intracellular organelle part;intracellular part;lytic vacuole;membrane;membrane-bounded organelle;nucleus;organelle;organelle membrane;organelle part;storage vacuole;vacuolar membrane;vacuolar part;vacuole		3	3	3	2.8	2.8	2.8	103.69	0	70.264	225580000	44	0.675046	0.683054	0.686537	1.27722	1.31642	1.0558	-0.04533	-0.460905	0.351093	0.638105
	0.982437	1.82977	O13956	O13956	Ribosome biogenesis protein tsr1 homolog	SPAC23H4.15	Color [DarkGray]	1	4		cellular component biogenesis;cellular component biogenesis at cellular level;cellular component organization or biogenesis;cellular component organization or biogenesis at cellular level;cellular macromolecule metabolic process;cellular metabolic process;cellular nitrogen compound metabolic process;cellular process;macromolecule metabolic process;metabolic process;ncRNA metabolic process;ncRNA p…	binding;ribonucleoprotein binding	cell part;cytoplasm;intracellular membrane-bounded organelle;intracellular non-membrane-bounded organelle;intracellular organelle;intracellular organelle part;intracellular part;membrane-bounded organelle;non-membrane-bounded organelle;nuclear part;nucleolus;nucleus;organelle;organelle part		10	10	10	16.9	16.9	16.9	90.125	0	323.31	2483000000	109	0.0799644	0.0970727	3.49206	4.92642	5.16763	6.06175	0.970131	3.21645	3.31995	4.82226
	1.41666	1.02436	O13958	O13958	Serine/threonine-protein kinase srb10	srb10	Color [DarkGray]	1	4		biological regulation;biosynthetic process;cellular biosynthetic process;cellular macromolecule biosynthetic process;cellular macromolecule metabolic process;cellular metabolic process;cellular nitrogen compound metabolic process;cellular process;cellular protein metabolic process;macromolecule biosynthetic process;macromolecule metabolic process;macromolecule modification;metabolic process;nitro…	adenyl nucleotide binding;adenyl ribonucleotide binding;ATP binding;binding;catalytic activity;cation binding;cyclin-dependent protein kinase activity;ion binding;kinase activity;metal ion binding;nucleotide binding;phosphotransferase activity, alcohol group as acceptor;protein kinase activity;protein serine/threonine kinase activity;purine nucleotide binding;purine ribonucleoside triphosphate bi…	cell part;intracellular organelle part;intracellular part;macromolecular complex;mediator complex;nuclear part;nucleoplasm part;organelle part;protein complex		3	3	3	6.2	6.2	6.2	42.585	0.003268	1.5065	45506000	9	0.705254	0.715033	-0.898718	-1.78036	-1.79061	-1.51644	-1.55432	-2.85742	-2.71388	-2.95796
	1.32534	1.39253	O13959	O13959	RING-box protein pip1	pip1	Color [DarkGray]	1	4		biological regulation;biosynthetic process;catabolic process;cellular biosynthetic process;cellular catabolic process;cellular component organization;cellular component organization at cellular level;cellular component organization or biogenesis;cellular component organization or biogenesis at cellular level;cellular macromolecule biosynthetic process;cellular macromolecule catabolic process;cell…	acid-amino acid ligase activity;binding;catalytic activity;cation binding;ion binding;ligase activity;ligase activity, forming carbon-nitrogen bonds;metal ion binding;NEDD8 ligase activity;small conjugating protein ligase activity;transition metal ion binding;zinc ion binding	cell part;Cul2-RING ubiquitin ligase complex;Cul3-RING ubiquitin ligase complex;CUL4 RING ubiquitin ligase complex;Cul7-RING ubiquitin ligase complex;cullin-RING ubiquitin ligase complex;cytoplasm;cytoplasmic part;cytosol;intracellular membrane-bounded organelle;intracellular organelle;intracellular organelle part;intracellular part;macromolecular complex;membrane-bounded organelle;nuclear part;n…	Cell cycle;Cell cycle - yeast;Circadian rhythm - mammal;Nucleotide excision repair;Oocyte meiosis;Pathways in cancer;Protein processing in endoplasmic reticulum;Renal cell carcinoma;TGF-beta signaling pathway;Ubiquitin mediated proteolysis;Wnt signaling pathway	1	1	1	9.3	9.3	9.3	12.724	0	4.0611	41188000	9	0.876826	0.895256	-0.998585	-1.52697	-0.755116	-2.8776	-2.36281	-3.49595	-2.47761	-3.39203
	1.38625	1.35919	O13960	O13960	Cell wall protein ecm33	ecm33	Color [DarkGray]	1	4		biological regulation;calcium ion homeostasis;cation homeostasis;cell wall organization;cell wall organization or biogenesis;cellular cell wall organization;cellular cell wall organization or biogenesis;cellular component organization;cellular component organization or biogenesis;cellular component organization or biogenesis at cellular level;cellular process;cellular response to stimulus;chemica…		anchored to membrane;cell part;cell surface;cell wall;cytoplasmic part;cytosol;external encapsulating structure;external side of plasma membrane;extracellular region;fungal-type cell wall;integral to membrane;intracellular part;intrinsic to membrane;membrane part;plasma membrane part		2	2	2	3.8	3.8	3.8	43.345	0	2.6803	965450000	37	0.510681	0.513315	3.26248	2.64353	3.41029	2.83334	2.63312	1.56584	2.16065	0.353241
+	2.45275	-3.5332	O13961	O13961	Nuclear envelope protein ndc1	cut11	Color [DarkGray]	1	4		cell cycle process;cellular component assembly;cellular component assembly at cellular level;cellular component organization;cellular component organization at cellular level;cellular component organization or biogenesis;cellular component organization or biogenesis at cellular level;cellular localization;cellular process;cytoskeleton organization;establishment of localization;establishment of lo…	binding;protein anchor;protein binding	cell part;cytoplasmic part;endoplasmic reticulum;envelope;intracellular membrane-bounded organelle;intracellular organelle;intracellular organelle part;intracellular part;macromolecular complex;membrane;membrane part;membrane-bounded organelle;nuclear envelope;nuclear membrane;nuclear part;nuclear pore;organelle;organelle envelope;organelle membrane;organelle part;pore complex;protein complex	RNA transport	6	6	6	11	11	11	69.354	0	32.101	44165000	15	NaN	NaN	-5.1143	-3.42366	-3.84786	-6.51764	-0.724117	-2.02407	-1.2771	-0.745369
	1.47991	1.01503	O13963	O13963	Diphosphomevalonate decarboxylase	mvd1	Color [DarkGray]	1	4		acetyl-CoA metabolic process;alcohol biosynthetic process;alcohol metabolic process;biosynthetic process;cellular alcohol biosynthetic process;cellular alcohol metabolic process;cellular biosynthetic process;cellular lipid metabolic process;cellular metabolic process;cellular process;coenzyme metabolic process;cofactor metabolic process;ergosterol biosynthetic process;ergosterol metabolic process…	adenyl nucleotide binding;adenyl ribonucleotide binding;ATP binding;binding;carbon-carbon lyase activity;carboxy-lyase activity;catalytic activity;diphosphomevalonate decarboxylase activity;lyase activity;nucleotide binding;purine nucleotide binding;purine ribonucleoside triphosphate binding;purine ribonucleotide binding;ribonucleotide binding	cell part;cytoplasmic part;cytosol;intracellular membrane-bounded organelle;intracellular organelle;intracellular part;membrane-bounded organelle;nucleus;organelle	Terpenoid backbone biosynthesis	13	13	13	27.7	27.7	27.7	42.755	0	143.2	959810000	119	0.312106	0.32373	2.43482	3.64161	2.87422	3.98775	2.00934	2.37319	2.07698	2.41877
	1.09789	-2.98067	O13964	O13964	Uncharacterized protein C24C9.04	SPAC24C9.04	Color [DarkGray]	1	4				cell part;cytoplasmic part;cytosol;intracellular membrane-bounded organelle;intracellular organelle;intracellular part;membrane-bounded organelle;nucleus;organelle		2	2	2	14	14	14	13.789	0	117.86	539290000	66	NaN	NaN	-3.713	2.64329	0.763104	-1.43411	2.21578	2.50205	1.95612	3.508
	0.557724	0.647027	O13965	O13965	Meiotically up-regulated gene 70 protein	mug70	Color [DarkGray]	1	4		cell cycle;cellular process;meiotic cell cycle		cell part;cytoplasm;cytoplasmic part;cytosol;integral to membrane;intracellular membrane-bounded organelle;intracellular organelle;intracellular organelle part;intracellular part;intrinsic to membrane;membrane;membrane part;membrane-bounded organelle;nuclear membrane;nuclear part;nucleus;organelle;organelle membrane;organelle part		6	6	6	9.6	9.6	9.6	79.253	0	151.43	236690000	58	0.453365	0.457528	0.716618	1.78689	1.27738	-0.59973	0.438763	-0.121485	-0.168455	0.444225
	0.969726	-0.965786	O13966	O13966	Aconitate hydratase, mitochondrial	SPAC24C9.06c	Color [DarkGray]	1	4		acetyl-CoA catabolic process;acetyl-CoA metabolic process;amine metabolic process;carboxylic acid metabolic process;catabolic process;cellular amine metabolic process;cellular amino acid metabolic process;cellular catabolic process;cellular ketone metabolic process;cellular metabolic process;cellular nitrogen compound metabolic process;cellular process;citrate metabolic process;coenzyme catabolic…	4 iron, 4 sulfur cluster binding;aconitate hydratase activity;binding;carbon-oxygen lyase activity;catalytic activity;cation binding;hydro-lyase activity;ion binding;iron-sulfur cluster binding;lyase activity;metal cluster binding;metal ion binding	cell part;cytoplasmic part;cytosol;intracellular membrane-bounded organelle;intracellular organelle;intracellular organelle lumen;intracellular organelle part;intracellular part;membrane-bounded organelle;membrane-enclosed lumen;mitochondrial matrix;mitochondrial part;mitochondrion;organelle;organelle lumen;organelle part	Carbon fixation pathways in prokaryotes;Citrate cycle (TCA cycle);Glyoxylate and dicarboxylate metabolism	30	30	29	35.2	35.2	34.3	86.112	0	270.67	2352900000	181	0.346555	0.356442	3.50059	2.64113	3.23757	2.4662	4.69472	4.11332	4.26591	2.63469
	0.45543	-0.83825	O13968	O13968	Uncharacterized carboxypeptidase C24C9.08	SPAC24C9.08	Color [DarkGray]	1	4		catabolic process;cellular catabolic process;cellular macromolecule catabolic process;cellular macromolecule metabolic process;cellular metabolic process;cellular process;cellular protein catabolic process;cellular protein metabolic process;macromolecule catabolic process;macromolecule metabolic process;metabolic process;primary metabolic process;protein catabolic process;protein metabolic proces…	binding;carboxypeptidase activity;catalytic activity;cation binding;exopeptidase activity;hydrolase activity;ion binding;metal ion binding;metallocarboxypeptidase activity;metalloexopeptidase activity;metallopeptidase activity;peptidase activity;peptidase activity, acting on L-amino acid peptides	cell part;cytoplasmic part;fungal-type vacuole;integral to membrane;intracellular membrane-bounded organelle;intracellular organelle;intracellular organelle part;intracellular part;intrinsic to membrane;lytic vacuole;membrane;membrane part;membrane-bounded organelle;organelle;organelle membrane;organelle part;storage vacuole;vacuolar membrane;vacuolar part;vacuole		5	5	5	9.9	9.9	9.9	66.606	0	19.086	19729000	10	NaN	NaN	-5.79527	-3.8481	-2.17513	-2.93685	-2.32276	-3.5774	-2.5507	-2.95148
+	2.07803	-3.40056	O13971	O13971	Suppressor of glycerol defect protein 1	sgd1	Color [DarkGray]	1	4		cellular component biogenesis;cellular component biogenesis at cellular level;cellular component organization or biogenesis;cellular component organization or biogenesis at cellular level;cellular process;ribonucleoprotein complex biogenesis;ribosomal small subunit biogenesis	binding;nucleic acid binding;RNA binding	cell part;intracellular membrane-bounded organelle;intracellular non-membrane-bounded organelle;intracellular organelle;intracellular organelle part;intracellular part;membrane-bounded organelle;non-membrane-bounded organelle;nuclear part;nucleolus;nucleus;organelle;organelle part		8	8	8	9.2	9.2	9.2	87.87	0	77.846	67854000	28	0.439628	0.444609	-3.10789	-3.00729	-5.55366	-2.49595	-1.70734	0.119068	0.113798	0.911917
	0.025257	0.0308714	O13972	O13972	Probable serine hydroxymethyltransferase, cytosolic	SPAC24C9.12c	Color [DarkGray]	1	4		amine metabolic process;carboxylic acid metabolic process;cellular amine metabolic process;cellular amino acid metabolic process;cellular aromatic compound metabolic process;cellular ketone metabolic process;cellular metabolic process;cellular nitrogen compound metabolic process;cellular process;coenzyme metabolic process;cofactor metabolic process;folic acid-containing compound metabolic process…	binding;catalytic activity;cofactor binding;glycine hydroxymethyltransferase activity;hydroxymethyl-, formyl- and related transferase activity;pyridoxal phosphate binding;transferase activity;transferase activity, transferring one-carbon groups;vitamin B6 binding;vitamin binding	cell part;cytoplasm;intracellular part	Cyanoamino acid metabolism;Glycine, serine and threonine metabolism;Methane metabolism;One carbon pool by folate	26	26	25	59.5	59.5	57.6	51.86	0	293.05	3838100000	334	0.367878	0.375518	4.64749	4.17896	4.51105	4.01229	5.22372	3.79536	4.67498	3.53225
	0.30796	0.425021	O13981	O13981	ER membrane protein complex subunit 1	emc1	Color [DarkGray]	1	4		cellular macromolecule metabolic process;cellular metabolic process;cellular process;cellular protein metabolic process;macromolecule metabolic process;metabolic process;primary metabolic process;protein folding;protein folding in endoplasmic reticulum;protein metabolic process		cell part;cytoplasmic part;endoplasmic reticulum;ER membrane protein complex;intracellular membrane-bounded organelle;intracellular organelle;intracellular part;macromolecular complex;membrane-bounded organelle;organelle;protein complex		5	5	5	7.1	7.1	7.1	100.92	0	35.826	53000000	14	0.762245	0.778566	-1.32383	-2.02537	-1.67752	-1.64077	-1.23388	-3.61028	-1.2396	-2.28382
	0.903901	-0.877604	O13982	O13982	Uncharacterized WD repeat-containing protein C25H1.08c	SPAC25H1.08c	Color [DarkGray]	1	4		cellular component assembly;cellular component assembly at cellular level;cellular component organization;cellular component organization at cellular level;cellular component organization or biogenesis;cellular component organization or biogenesis at cellular level;cellular macromolecular complex assembly;cellular macromolecular complex subunit organization;cellular process;macromolecular complex…		cell part;cytoplasm;cytoplasmic part;cytosol;intracellular membrane-bounded organelle;intracellular organelle;intracellular part;macromolecular complex;membrane-bounded organelle;nucleus;organelle;protein complex		1	1	1	4.3	4.3	4.3	43.431	0	10.04	3864700	1	NaN	NaN	-5.0976	-6.2701	-4.70268	-5.30853	-4.09578	-5.12057	-5.02245	-3.62968
+	2.13199	-3.16075	O13983	O13983	Putative ATP-dependent helicase hrq1	hrq1	Color [DarkGray]	1	4		cellular macromolecule metabolic process;cellular metabolic process;cellular nitrogen compound metabolic process;cellular process;cellular response to stimulus;cellular response to stress;DNA conformation change;DNA duplex unwinding;DNA geometric change;DNA metabolic process;DNA repair;macromolecule metabolic process;metabolic process;nitrogen compound metabolic process;nucleic acid metabolic pro…	3'-5' DNA helicase activity;adenyl nucleotide binding;adenyl ribonucleotide binding;ATP binding;ATPase activity;ATPase activity, coupled;ATP-dependent 3'-5' DNA helicase activity;ATP-dependent DNA helicase activity;ATP-dependent helicase activity;ATP-dependent RNA helicase activity;binding;bubble DNA binding;catalytic activity;DNA binding;DNA helicase activity;DNA secondary structure binding;DNA-…	cell part;chromosomal part;cytoplasm;intracellular membrane-bounded organelle;intracellular non-membrane-bounded organelle;intracellular organelle;intracellular organelle part;intracellular part;membrane-bounded organelle;non-membrane-bounded organelle;nuclear part;nucleolus;nucleus;organelle;organelle part;site of double-strand break		4	4	4	3.7	3.7	3.7	120.97	0	9.825	16209000	7	0.117823	0.136607	-5.0947	-4.4011	-5.57604	-5.93552	-3.83191	-0.434742	-2.55557	-1.54214
	0.0442687	-0.0763245	O13984	O13984	ATPase WRNIP1 homolog C26H5.02c	SPAC26H5.02c	Color [DarkGray]	1	4		biosynthetic process;cellular biosynthetic process;cellular macromolecule biosynthetic process;cellular macromolecule metabolic process;cellular metabolic process;cellular nitrogen compound metabolic process;cellular process;DNA biosynthetic process;DNA metabolic process;DNA synthesis involved in DNA repair;macromolecule biosynthetic process;macromolecule metabolic process;metabolic process;nitro…	adenyl nucleotide binding;adenyl ribonucleotide binding;ATP binding;ATPase activity;ATPase activity, coupled;binding;catalytic activity;cation binding;DNA binding;DNA-dependent ATPase activity;hydrolase activity;hydrolase activity, acting on acid anhydrides;hydrolase activity, acting on acid anhydrides, in phosphorus-containing anhydrides;ion binding;metal ion binding;nucleic acid binding;nucleos…	cell part;intracellular membrane-bounded organelle;intracellular organelle;intracellular part;membrane-bounded organelle;nucleus;organelle		3	3	3	5.2	5.2	5.2	56.306	0	27.978	102730000	23	0.871817	0.891293	0.399448	-0.229233	-2.035	-1.68858	-0.512152	-0.881689	-1.21426	-0.639965
	1.02057	-2.78499	O13986	O13986	Uncharacterized protein C26H5.04	SPAC26H5.04	Color [DarkGray]	1	4		biological regulation;catabolic process;cellular catabolic process;cellular macromolecule catabolic process;cellular macromolecule metabolic process;cellular metabolic process;cellular process;cellular protein catabolic process;cellular protein metabolic process;macromolecule catabolic process;macromolecule metabolic process;metabolic process;modification-dependent macromolecule catabolic process…		cell part;cytoplasm;cytoplasmic part;cytosol;GID complex;intracellular membrane-bounded organelle;intracellular organelle;intracellular part;macromolecular complex;membrane-bounded organelle;nucleus;organelle;protein complex		3	3	3	3.4	3.4	3.4	90.407	0	107.74	48770000	40	NaN	NaN	-5.72607	-4.40215	-4.58921	0.285069	-2.02238	-0.777968	-0.72702	0.234957
	0.529031	0.426787	O13987	O13987	Ankyrin and IPT/TIG repeat-containing protein C26H5.05	SPAC26H5.05	Color [DarkGray]	1	4		biological regulation;positive regulation of biological process;positive regulation of biosynthetic process;positive regulation of cellular biosynthetic process;positive regulation of cellular metabolic process;positive regulation of cellular process;positive regulation of gene expression;positive regulation of macromolecule biosynthetic process;positive regulation of macromolecule metabolic proc…		cell part;cytoplasmic part;endoplasmic reticulum membrane;endoplasmic reticulum part;fungal-type vacuole;integral to cytosolic side of endoplasmic reticulum membrane;integral to endoplasmic reticulum membrane;integral to membrane;integral to organelle membrane;intracellular membrane-bounded organelle;intracellular organelle;intracellular organelle part;intracellular part;intrinsic to endoplasmic …		10	10	10	12	12	12	127.7	0	153.2	279900000	108	0.334461	0.344363	0.672796	1.92241	0.458765	1.57864	0.4333	0.867073	0.638098	0.986996
	2.62987	1.75182	O13989	O13989	Uncharacterized protein C26H5.07c	SPAC26H5.07c	Color [DarkGray]	1	4		biological regulation;cell surface receptor linked signaling pathway;cellular process;cellular response to stimulus;regulation of biological process;regulation of cellular process;response to stimulus;signal transduction	receptor activity	cell part;cytoplasm;integral to membrane;integral to plasma membrane;intracellular part;intrinsic to membrane;intrinsic to plasma membrane;membrane part;plasma membrane part		4	4	4	10.5	10.5	10.5	56.858	0	41.793	513100000	40	0.579542	0.580359	2.12564	2.89028	2.0598	2.6336	1.39501	0.689604	0.011301	0.606113
	1.80969	2.04078	O13990	O13990	Glucan 1,3-beta-glucosidase	bgl2	Color [DarkGray]	1	4		beta-glucan metabolic process;carbohydrate metabolic process;cell wall beta-glucan metabolic process;cell wall macromolecule metabolic process;cell wall organization or biogenesis;cell wall polysaccharide metabolic process;cellular carbohydrate metabolic process;cellular cell wall macromolecule metabolic process;cellular cell wall organization or biogenesis;cellular component organization or biog…	beta-glucosidase activity;catalytic activity;glucan exo-1,3-beta-glucosidase activity;glucosidase activity;hydrolase activity;hydrolase activity, acting on glycosyl bonds;hydrolase activity, hydrolyzing O-glycosyl compounds	cell part;cell wall;external encapsulating structure;extracellular region;fungal-type cell wall	Starch and sucrose metabolism	1	1	1	3.4	3.4	3.4	35.412	0.00034495	2.5391	9182600	5	0.471572	0.475209	-2.89496	-3.22571	-2.29524	-2.75717	-3.31854	-5.06376	-6.12563	-4.82827
	0.878942	-1.27483	O13991	O13991	Uncharacterized oxidoreductase C26H5.09c	SPAC26H5.09c	Color [DarkGray]	1	4		cellular metabolic process;cellular nitrogen compound metabolic process;cellular process;coenzyme metabolic process;cofactor metabolic process;heterocycle metabolic process;metabolic process;NADP metabolic process;NADPH regeneration;nicotinamide nucleotide metabolic process;nitrogen compound metabolic process;nucleobase-containing compound metabolic process;nucleobase-containing small molecule me…	catalytic activity;oxidoreductase activity	cell part;intracellular membrane-bounded organelle;intracellular organelle;intracellular part;membrane-bounded organelle;nucleus;organelle		8	8	8	20.1	20.1	20.1	41.432	0	13.235	220700000	26	0.814925	0.835114	0.319283	0.611765	-1.39014	-2.11663	0.767115	0.878355	1.16126	-0.283152
+	2.3026	2.84351	O13992	O13992	Meiotically up-regulated gene 56 protein	mug56	Color [DarkGray]	1	4		anatomical structure formation involved in morphogenesis;ascospore wall assembly;cell wall assembly;cell wall organization;cell wall organization or biogenesis;cellular cell wall organization;cellular cell wall organization or biogenesis;cellular component assembly;cellular component assembly at cellular level;cellular component assembly involved in morphogenesis;cellular component organization;c…		ascospore wall;cell part;cell wall;cytoplasmic part;cytosol;external encapsulating structure;fungal-type cell wall;intracellular membrane-bounded organelle;intracellular organelle;intracellular part;membrane-bounded organelle;nucleus;organelle;spore wall		1	1	1	1.2	1.2	1.2	110.9	0.00033933	2.2076	6816300	5	0.203248	0.221567	-4.3211	-3.71002	-3.35027	-1.65837	-5.81364	-6.40533	-5.34851	-6.84629
+	3.59119	-5.57265	O13994	O13994	Inositol phoshorylceramide synthase regulatory subunit kei1	kei1	Color [DarkGray]	1	4		biological regulation;biosynthetic process;cellular biosynthetic process;cellular lipid metabolic process;cellular metabolic process;cellular process;ceramide metabolic process;inositolphosphoceramide metabolic process;lipid biosynthetic process;lipid metabolic process;membrane lipid biosynthetic process;membrane lipid metabolic process;metabolic process;organophosphate metabolic process;phosphol…	enzyme regulator activity;inositol phosphoceramide synthase regulator activity	cell part;cytoplasmic part;Golgi apparatus;Golgi apparatus part;inositol phosphoceramide synthase complex;integral to Golgi membrane;integral to membrane;integral to organelle membrane;intracellular membrane-bounded organelle;intracellular organelle;intracellular organelle part;intracellular part;intrinsic to Golgi membrane;intrinsic to membrane;intrinsic to organelle membrane;macromolecular comp…		2	2	2	4.7	4.7	4.7	27.112	0	36.162	206930000	27	NaN	NaN	-5.27509	-4.70071	-4.62862	-2.07252	1.40452	1.42466	1.06315	1.72134
+	3.74765	2.37369	O13995	O13995	Cytochrome P450 regulator dap1	dap1	Color [DarkGray]	1	4		alcohol biosynthetic process;alcohol metabolic process;biological regulation;biosynthetic process;cellular alcohol biosynthetic process;cellular alcohol metabolic process;cellular biosynthetic process;cellular metabolic process;cellular process;ergosterol biosynthetic process;ergosterol metabolic process;lipid biosynthetic process;lipid metabolic process;metabolic process;phytosteroid biosyntheti…	binding;cation binding;enzyme activator activity;enzyme regulator activity;heme binding;ion binding;iron ion binding;lipid binding;metal ion binding;steroid binding;tetrapyrrole binding;transition metal ion binding	cell part;cytoplasmic part;endomembrane system;endoplasmic reticulum;endoplasmic reticulum membrane;endoplasmic reticulum part;integral to membrane;intracellular membrane-bounded organelle;intracellular organelle;intracellular organelle part;intracellular part;intrinsic to membrane;membrane;membrane part;membrane-bounded organelle;organelle;organelle membrane;organelle part		3	3	3	16.9	16.9	16.9	18.874	0	6.7073	133730000	27	0.914835	0.93	0.501598	0.535254	0.767031	0.905144	-0.890869	-2.09245	-1.83878	-1.96364
	2.60313	1.30308	O13997	O13997	Protein IMPACT homolog	yih1	Color [DarkGray]	1	4				cell part;cytoplasm;intracellular membrane-bounded organelle;intracellular organelle;intracellular part;membrane-bounded organelle;nucleus;organelle		5	5	5	25.7	25.7	25.7	31.485	0	66.606	431890000	51	0.740695	0.75562	2.11682	2.45432	2.30402	1.68915	0.655083	0.772144	0.502869	1.42192
	0.275197	-0.305731	O13998	O13998	Obg-like ATPase 1	SPAC27E2.03c	Color [DarkGray]	1	4		biological regulation;metabolic process;negative regulation of biological process;negative regulation of cell cycle;negative regulation of cell cycle process;negative regulation of cellular process;negative regulation of G2/M transition of mitotic cell cycle;negative regulation of mitotic cell cycle;regulation of biological process;regulation of cell cycle;regulation of cell cycle process;regulat…	adenyl nucleotide binding;adenyl ribonucleotide binding;ATP binding;ATPase activity;binding;catalytic activity;cation binding;GTP binding;guanyl nucleotide binding;guanyl ribonucleotide binding;hydrolase activity;hydrolase activity, acting on acid anhydrides;hydrolase activity, acting on acid anhydrides, in phosphorus-containing anhydrides;ion binding;metal ion binding;nucleoside-triphosphatase a…	cell part;cytoplasm;cytoplasmic part;cytosol;intracellular membrane-bounded organelle;intracellular organelle;intracellular part;membrane-bounded organelle;nucleus;organelle		22	22	22	59.7	59.7	59.7	44.332	0	313.19	1737100000	182	0.685311	0.692573	3.11212	2.97879	3.2519	2.49058	3.99892	2.40155	4.00383	2.65202
	0.272299	0.205281	O14002	O14002	Peroxide stress-activated histidine kinase mak2	mak2	Color [DarkGray]	1	4		biological regulation;cellular macromolecule metabolic process;cellular metabolic process;cellular process;cellular protein metabolic process;cellular response to stimulus;cellular response to stress;intracellular protein kinase cascade;intracellular signal transduction;macromolecule metabolic process;macromolecule modification;metabolic process;negative regulation of biological process;negative …	adenyl nucleotide binding;adenyl ribonucleotide binding;ATP binding;binding;catalytic activity;kinase activity;molecular transducer activity;nucleotide binding;phosphotransferase activity, alcohol group as acceptor;phosphotransferase activity, nitrogenous group as acceptor;protein histidine kinase activity;protein kinase activity;purine nucleotide binding;purine ribonucleoside triphosphate bindin…	cell part;cytoplasm;integral to membrane;intracellular part;intrinsic to membrane;membrane part		1	1	1	0.5	0.5	0.5	264.62	0.0026316	1.6241	2243100	1	NaN	NaN	-5.25354	-4.86222	-5.19978	-4.3141	-4.97799	-5.11494	-5.71614	-4.64169
	1.06924	1.19066	O14003	O14003	Replication factor C subunit 3	rfc3	Color [DarkGray]	1	4		biosynthetic process;cellular biosynthetic process;cellular macromolecule biosynthetic process;cellular macromolecule metabolic process;cellular metabolic process;cellular nitrogen compound metabolic process;cellular process;DNA metabolic process;DNA replication;DNA-dependent DNA replication;macromolecule biosynthetic process;macromolecule metabolic process;metabolic process;nitrogen compound met…	adenyl nucleotide binding;adenyl ribonucleotide binding;ATP binding;binding;DNA binding;nucleic acid binding;nucleotide binding;purine nucleotide binding;purine ribonucleoside triphosphate binding;purine ribonucleotide binding;ribonucleotide binding	cell part;chromatin;chromosomal part;Ctf18 RFC-like complex;cytoplasmic part;cytosol;DNA replication factor C complex;Elg1 RFC-like complex;intracellular membrane-bounded organelle;intracellular organelle;intracellular organelle part;intracellular part;macromolecular complex;membrane-bounded organelle;nuclear chromatin;nuclear chromosome part;nuclear DNA replication factor C complex;nuclear part;…	DNA replication;Mismatch repair;Nucleotide excision repair	3	3	3	8.2	8.2	8.2	38.439	0	16.795	22933000	8	0.798931	0.817142	-1.66254	-1.89285	-2.53728	-4.04821	-3.22753	-4.27589	-3.70968	-3.69044
	1.04463	1.83164	O14006	O14006	37S ribosomal protein S9, mitochondrial	mrps9	Color [DarkGray]	1	4		biosynthetic process;cellular biosynthetic process;cellular component organization;cellular component organization at cellular level;cellular component organization or biogenesis;cellular component organization or biogenesis at cellular level;cellular macromolecule biosynthetic process;cellular macromolecule metabolic process;cellular metabolic process;cellular process;cellular protein metabolic …	structural constituent of ribosome;structural molecule activity	cell part;cytoplasmic part;intracellular membrane-bounded organelle;intracellular organelle;intracellular organelle part;intracellular part;macromolecular complex;membrane-bounded organelle;mitochondrial part;mitochondrial small ribosomal subunit;mitochondrion;organellar small ribosomal subunit;organelle;organelle part;ribonucleoprotein complex;small ribosomal subunit		1	1	1	3.7	3.7	3.7	31.062	0.0026195	1.5396	7708400	1	NaN	NaN	-2.57479	-6.07381	-2.5689	-2.56516	-5.37807	-5.61437	-5.5397	-4.57707
	2.34333	-1.26732	O14007	O14007	H/ACA ribonucleoprotein complex subunit 4	cbf5	Color [DarkGray]	1	4		box H/ACA snoRNA 3'-end processing;box H/ACA snoRNA metabolic process;box H/ACA snoRNA processing;cellular macromolecule metabolic process;cellular metabolic process;cellular nitrogen compound metabolic process;cellular process;macromolecule metabolic process;macromolecule modification;metabolic process;ncRNA 3'-end processing;ncRNA metabolic process;ncRNA processing;nitrogen compound metabolic p…	binding;box H/ACA snoRNA binding;catalytic activity;intramolecular transferase activity;isomerase activity;nucleic acid binding;pseudouridine synthase activity;RNA binding;rRNA binding;snoRNA binding	box H/ACA RNP complex;box H/ACA snoRNP complex;cell part;cytoplasmic part;cytosol;intracellular organelle part;intracellular part;macromolecular complex;nuclear part;nucleolar part;organelle part;ribonucleoprotein complex;small nucleolar ribonucleoprotein complex	Ribosome biogenesis in eukaryotes	14	14	14	29.1	29.1	29.1	53.11	0	111.62	665420000	150	0.930409	0.943985	1.53044	1.15115	1.61797	0.52124	2.50867	2.48283	2.79797	2.10061
	2.43088	-0.853232	O14008	O14008	Myosin 1 light chain cam2	cam2	Color [DarkGray]	1	4		actin filament-based movement;actin filament-based process;anatomical structure development;anatomical structure formation involved in morphogenesis;ascospore formation;ascospore-type prospore membrane assembly;barrier septum formation;cell development;cell differentiation;cellular component assembly;cellular component assembly at cellular level;cellular component assembly involved in morphogenes…	binding;calcium ion binding;cation binding;ion binding;metal ion binding	cell cortex;cell cortex part;cell division site part;cell part;cell pole;cell projection part;cell tip;cytoplasm;cytoplasmic part;cytoskeletal part;cytosol;intracellular membrane-bounded organelle;intracellular organelle;intracellular organelle part;intracellular part;macromolecular complex;mating projection tip;medial cortex;membrane;membrane-bounded organelle;myosin complex;myosin I complex;nuc…	Alzheimer's disease;Calcium signaling pathway;Gastric acid secretion;Glioma;GnRH signaling pathway;Insulin signaling pathway;ko05152;Long-term potentiation;Melanogenesis;Neurotrophin signaling pathway;Olfactory transduction;Oocyte meiosis;Phosphatidylinositol signaling system;Phototransduction;Phototransduction - fly;Plant-pathogen interaction;Salivary secretion;Vascular smooth muscle contraction	6	6	6	41.3	41.3	41.3	16.218	0	99.17	295610000	63	0.997954	0.998031	0.542322	0.196646	0.205343	0.399563	1.336	0.744482	1.5209	1.15542
	2.54855	1.31288	O14011	O14011	Pre-mRNA-processing factor 19	prp19	Color [DarkGray]	1	4		catabolic process;cellular catabolic process;cellular component assembly;cellular component assembly at cellular level;cellular component organization;cellular component organization at cellular level;cellular component organization or biogenesis;cellular component organization or biogenesis at cellular level;cellular macromolecular complex assembly;cellular macromolecular complex subunit organiz…	catalytic activity;ligase activity	catalytic step 1 spliceosome;catalytic step 2 spliceosome;cell part;cytoplasm;cytoplasmic part;cytosol;envelope;intracellular membrane-bounded organelle;intracellular organelle;intracellular organelle part;intracellular part;macromolecular complex;membrane-bounded organelle;nuclear envelope;nuclear part;nucleus;organelle;organelle envelope;organelle part;protein complex;Prp19 complex;ribonucleopr…	Spliceosome;Ubiquitin mediated proteolysis	5	5	5	11.3	11.3	11.3	54.191	0	65.525	128660000	42	0.76684	0.78414	0.658958	-0.0906048	0.316616	0.416586	-0.806013	-1.61964	-0.919476	-0.604818
+	3.73671	-3.74375	O14012	O14012	Ribosomal RNA-processing protein 17	rrp17	Color [DarkGray]	1	4		cellular macromolecule metabolic process;cellular metabolic process;cellular nitrogen compound metabolic process;cellular process;macromolecule metabolic process;metabolic process;ncRNA 5'-end processing;ncRNA metabolic process;ncRNA processing;nitrogen compound metabolic process;nucleic acid metabolic process;nucleic acid phosphodiester bond hydrolysis;nucleobase-containing compound metabolic pr…	catalytic activity;exonuclease activity;hydrolase activity;hydrolase activity, acting on ester bonds;nuclease activity	cell part;cytoplasm;intracellular membrane-bounded organelle;intracellular non-membrane-bounded organelle;intracellular organelle;intracellular organelle part;intracellular part;membrane-bounded organelle;non-membrane-bounded organelle;nuclear part;nucleolus;nucleus;organelle;organelle part		5	5	5	20.2	20.2	20.2	24.332	0	7.3425	3056500000	63	0.624198	0.626815	1.29	2.01479	0.0214729	1.58976	5.04525	5.01558	5.30759	4.52259
+	3.10703	-2.50757	O14014	O14014	Probable Rho-type GTPase-activating protein 3	rga3	Color [DarkGray]	1	4		biological regulation;cellular process;cellular response to stimulus;intracellular signal transduction;positive regulation of catalytic activity;positive regulation of GTPase activity;positive regulation of hydrolase activity;positive regulation of molecular function;regulation of biological process;regulation of catabolic process;regulation of catalytic activity;regulation of cellular catabolic …	binding;cation binding;enzyme activator activity;enzyme regulator activity;GTPase activator activity;GTPase regulator activity;ion binding;metal ion binding;nucleoside-triphosphatase regulator activity;transition metal ion binding;zinc ion binding	cell cortex of cell tip;cell cortex part;cell division site;cell part;cell pole;cell septum;cell tip;cytoplasmic part;cytosol;intracellular part		8	8	8	12	12	12	108.65	0	68.806	473030000	59	0.256959	0.271852	-1.29644	0.165611	-0.326807	-0.145065	2.14208	2.03926	2.72934	1.51689
	0.946088	-0.688404	O14018	O14018	Serine--tRNA ligase, cytoplasmic	SPAC29A4.15	Color [DarkGray]	1	4		amine metabolic process;amino acid activation;biosynthetic process;carboxylic acid metabolic process;cellular amine metabolic process;cellular amino acid metabolic process;cellular biosynthetic process;cellular ketone metabolic process;cellular macromolecule biosynthetic process;cellular macromolecule metabolic process;cellular metabolic process;cellular nitrogen compound metabolic process;cellul…	adenyl nucleotide binding;adenyl ribonucleotide binding;aminoacyl-tRNA ligase activity;ATP binding;binding;catalytic activity;ligase activity;ligase activity, forming aminoacyl-tRNA and related compounds;ligase activity, forming carbon-oxygen bonds;nucleotide binding;purine nucleotide binding;purine ribonucleoside triphosphate binding;purine ribonucleotide binding;ribonucleotide binding;serine-tR…	cell part;cytoplasm;cytoplasmic part;cytosol;intracellular part	Aminoacyl-tRNA biosynthesis	21	21	21	44.2	44.2	44.2	51.642	0	236.74	2071400000	208	0.695721	0.70537	3.09516	3.24062	3.03781	2.78947	4.43527	3.61566	4.08937	2.77638
	2.07524	1.27648	O14019	O14019	Serine/threonine-protein kinase hal4	hal4	Color [DarkGray]	1	4		biological regulation;cellular macromolecule metabolic process;cellular metabolic process;cellular process;cellular protein metabolic process;cellular response to abiotic stimulus;cellular response to cation stress;cellular response to osmotic stress;cellular response to salt stress;cellular response to stimulus;cellular response to stress;intracellular signal transduction;macromolecule metabolic…	adenyl nucleotide binding;adenyl ribonucleotide binding;ATP binding;binding;catalytic activity;kinase activity;nucleotide binding;phosphotransferase activity, alcohol group as acceptor;protein kinase activity;protein serine/threonine kinase activity;purine nucleotide binding;purine ribonucleoside triphosphate binding;purine ribonucleotide binding;ribonucleotide binding;transferase activity;transf…	cell part;cytoplasm;cytoplasmic part;cytosol;intracellular membrane-bounded organelle;intracellular organelle;intracellular part;membrane-bounded organelle;nucleus;organelle		9	9	9	18.4	18.4	18.4	69.114	0	101.03	999700000	100	0.624106	0.626569	2.62695	3.20225	3.6515	3.97443	1.89068	1.93871	2.55196	1.96785
	0.31321	0.655927	O14021	O14021	RbAp48-related WD40 repeat-containing protein prw1	prw1	Color [DarkGray]	1	4		biological regulation;biosynthetic process;cell cycle process;cellular biosynthetic process;cellular component organization;cellular component organization at cellular level;cellular component organization or biogenesis;cellular component organization or biogenesis at cellular level;cellular macromolecule biosynthetic process;cellular macromolecule metabolic process;cellular metabolic process;cel…		cell part;chromatin remodeling complex;chromosomal part;cytoplasmic part;cytosol;histone deacetylase complex;intracellular membrane-bounded organelle;intracellular organelle;intracellular organelle part;intracellular part;macromolecular complex;membrane-bounded organelle;nuclear chromosome part;nuclear part;nucleoplasm part;nucleus;organelle;organelle part;protein complex;Rpd3L complex;Rpd3L-Expa…		3	3	3	7.9	7.9	7.9	48.476	0	9.1231	11883000	4	NaN	NaN	-5.05784	-3.37112	-3.58612	-3.62011	-2.34461	-4.91423	-4.87438	-6.12566
	0.132463	0.195113	O14026	O14026	Histone-lysine N-methyltransferase, H3 lysine-36 specific	set2	Color [DarkGray]	1	4		biological regulation;biosynthetic process;cellular biosynthetic process;cellular component organization;cellular component organization at cellular level;cellular component organization or biogenesis;cellular component organization or biogenesis at cellular level;cellular macromolecule metabolic process;cellular metabolic process;cellular nitrogen compound metabolic process;cellular process;cell…	binding;catalytic activity;DNA binding;histone methyltransferase activity;histone methyltransferase activity (H3-K36 specific);histone-lysine N-methyltransferase activity;lysine N-methyltransferase activity;methyltransferase activity;N-methyltransferase activity;nucleic acid binding;protein methyltransferase activity;protein-lysine N-methyltransferase activity;S-adenosylmethionine-dependent methy…	cell part;chromatin;chromosomal part;DNA-directed RNA polymerase II, holoenzyme;intracellular membrane-bounded organelle;intracellular organelle;intracellular organelle part;intracellular part;macromolecular complex;membrane-bounded organelle;nuclear chromatin;nuclear chromosome part;nuclear part;nucleoplasm part;nucleus;organelle;organelle part;protein complex	Lysine degradation	13	13	13	21.9	21.9	21.9	90.678	0	323.31	1923400000	207	0.0580844	0.0713425	2.85155	4.67103	3.76553	4.58672	3.1776	4.13136	3.17922	4.6062
	0.152247	0.181796	O14027	O14027	Probable pyridoxal 5-phosphate synthase subunit PDX1	snz1	Color [DarkGray]	1	4		biosynthetic process;cellular biosynthetic process;cellular metabolic process;cellular process;coenzyme biosynthetic process;coenzyme metabolic process;cofactor biosynthetic process;cofactor metabolic process;heterocycle metabolic process;metabolic process;pyridoxal phosphate biosynthetic process;pyridoxal phosphate metabolic process;pyridoxine biosynthetic process;pyridoxine metabolic process;sm…		cell part;cytoplasmic part;cytosol;intracellular part	Vitamin B6 metabolism	18	18	18	53.7	53.7	53.7	31.403	0	322.4	5918100000	394	0.230462	0.24726	5.51338	4.99885	5.26004	4.3799	5.67076	4.37806	5.33736	4.03882
	0.818608	0.429203	O14029	O14029	COPII coat assembly protein sec16	sec16	Color [DarkGray]	1	4		autophagy;catabolic process;cellular catabolic process;cellular component organization;cellular component organization at cellular level;cellular component organization or biogenesis;cellular component organization or biogenesis at cellular level;cellular metabolic process;cellular process;COPII vesicle coating;establishment of localization;establishment of localization in cell;establishment of p…		cell part;COPII vesicle coat;cytoplasm;cytoplasmic part;cytoplasmic vesicle part;endoplasmic reticulum membrane;endoplasmic reticulum part;Golgi apparatus part;Golgi membrane;intracellular organelle part;intracellular part;macromolecular complex;membrane;membrane coat;membrane part;organelle membrane;organelle part;protein complex;vesicle coat		31	31	31	22.7	22.7	22.7	218.09	0	310.63	3297700000	319	0.346593	0.35651	4.52548	4.96517	4.65231	5.16055	4.16992	4.49017	3.96341	4.96319
	0.0858529	0.132893	O14031	O14031	Glutathione transporter 1	pgt1	Color [DarkGray]	1	4		amine transport;amino acid transport;carboxylic acid transport;cellular process;cellular response to cadmium ion;cellular response to chemical stimulus;cellular response to inorganic substance;cellular response to metal ion;cellular response to stimulus;establishment of localization;establishment of protein localization;glutathione transmembrane transport;glutathione transport;modified amino acid…	active transmembrane transporter activity;amine transmembrane transporter activity;amino acid transmembrane transporter activity;carboxylic acid transmembrane transporter activity;glutathione transmembrane transporter activity;modified amino acid transmembrane transporter activity;organic acid transmembrane transporter activity;substrate-specific transmembrane transporter activity;substrate-speci…	cell part;cytoplasmic part;endoplasmic reticulum;endoplasmic reticulum membrane;endoplasmic reticulum part;integral to membrane;integral to plasma membrane;intracellular membrane-bounded organelle;intracellular organelle;intracellular organelle part;intracellular part;intrinsic to membrane;intrinsic to plasma membrane;membrane;membrane part;membrane-bounded organelle;organelle;organelle membrane;…		5	5	5	7.2	7.2	7.2	96.301	0	196.38	413660000	94	0.626214	0.628664	0.764542	1.4858	1.49723	3.0186	1.34062	1.3665	1.09007	2.43742
	0.454623	-1.36389	O14032	O14032	UPF0664 stress-induced protein C29B12.11c	SPAC29B12.11c	Color [DarkGray]	1	4				cell part;cytoplasmic part;cytosol;intracellular membrane-bounded organelle;intracellular organelle;intracellular part;membrane-bounded organelle;nucleus;organelle		3	3	3	22.4	22.4	22.4	19.704	0	12.495	59731000	7	0.445697	0.450709	-2.24268	-3.22522	-5.10731	-3.98007	0	-1.68232	-1.73255	-5.68484
	0.28386	0.329823	O14036	O14036	Small nuclear ribonucleoprotein Sm D2	smd2	Color [DarkGray]	1	4		cellular component assembly;cellular component assembly at cellular level;cellular component organization;cellular component organization at cellular level;cellular component organization or biogenesis;cellular component organization or biogenesis at cellular level;cellular macromolecular complex assembly;cellular macromolecular complex subunit organization;cellular macromolecule metabolic proces…		cell part;intracellular membrane-bounded organelle;intracellular organelle;intracellular organelle part;intracellular part;macromolecular complex;membrane-bounded organelle;nuclear part;nucleus;organelle;organelle part;protein complex;Prp19 complex;ribonucleoprotein complex;small nuclear ribonucleoprotein complex;spliceosomal complex;U1 snRNP;U2 snRNP;U4/U6 x U5 tri-snRNP complex	Spliceosome	5	5	5	33	33	33	13.095	0	24.717	223050000	39	0.982489	0.986517	0.21526	-0.00795746	1.01718	0.573471	0.885038	-0.555656	0.833475	-0.684198
+	2.18456	-2.8925	O14038	O14038	Uncharacterized protein C2C4.05	SPAC2C4.05	Color [DarkGray]	1	4		biological regulation;cellular process;cellular response to stimulus;ER to Golgi vesicle-mediated transport;establishment of localization;establishment of localization in cell;establishment of protein localization;Golgi vesicle transport;intracellular protein transport;intracellular signal transduction;intracellular transport;protein transport;regulation of biological process;regulation of cellul…		cell part;coated vesicle;cytoplasmic membrane-bounded vesicle;cytoplasmic part;cytoplasmic vesicle;endoplasmic reticulum;endoplasmic reticulum membrane;endoplasmic reticulum part;ER to Golgi transport vesicle;integral to membrane;intracellular membrane-bounded organelle;intracellular organelle;intracellular organelle part;intracellular part;intrinsic to membrane;membrane;membrane part;membrane-bo…		2	2	2	20.1	20.1	20.1	15.738	0	3.9181	47587000	3	NaN	NaN	-3.82001	-5.20428	-5.1626	-2.9421	-1.17953	-1.73348	-0.264778	-2.38121
	2.56464	-1.89091	O14040	O14040	DIS3-like exonuclease 2	dis32	Color [DarkGray]	1	4		catabolic process;cellular catabolic process;cellular macromolecule catabolic process;cellular macromolecule metabolic process;cellular metabolic process;cellular nitrogen compound metabolic process;cellular process;macromolecule catabolic process;macromolecule metabolic process;metabolic process;miRNA catabolic process;miRNA metabolic process;mRNA catabolic process;mRNA metabolic process;ncRNA c…	3'-5' exonuclease activity;3'-5'-exoribonuclease activity;binding;catalytic activity;cation binding;exonuclease activity;exonuclease activity, active with either ribo- or deoxyribonucleic acids and producing 5'-phosphomonoesters;exoribonuclease activity;exoribonuclease activity, producing 5'-phosphomonoesters;hydrolase activity;hydrolase activity, acting on ester bonds;ion binding;metal ion bindi…	cell part;cytoplasm;cytoplasmic exosome (RNase complex);cytoplasmic mRNA processing body;cytoplasmic part;cytosol;exosome (RNase complex);intracellular non-membrane-bounded organelle;intracellular organelle;intracellular organelle part;intracellular part;macromolecular complex;non-membrane-bounded organelle;nuclear exosome (RNase complex);nuclear part;organelle;organelle part;protein complex;ribo…		5	5	5	5.9	5.9	5.9	105.15	0	44.228	110470000	43	0.647456	0.650728	-1.34661	-0.96262	-2.05854	-1.65003	-0.253097	0.93634	-0.0316544	0.894266
	1.16374	-3.08299	O14044	O14044	Pre-rRNA-processing protein pno1	rbp28	Color [DarkGray]	1	4		cellular macromolecule metabolic process;cellular metabolic process;cellular nitrogen compound metabolic process;cellular process;macromolecule metabolic process;metabolic process;ncRNA metabolic process;ncRNA processing;nitrogen compound metabolic process;nucleic acid metabolic process;nucleobase-containing compound metabolic process;primary metabolic process;RNA metabolic process;RNA processing…	binding;nucleic acid binding;RNA binding	cell part;cytoplasmic part;cytosol;intracellular membrane-bounded organelle;intracellular non-membrane-bounded organelle;intracellular organelle;intracellular organelle part;intracellular part;membrane-bounded organelle;non-membrane-bounded organelle;nuclear part;nucleolus;nucleus;organelle;organelle part		6	6	6	30.7	30.7	30.7	26.393	0	125.79	358810000	38	0.345159	0.355147	-0.672419	0.595011	1.18682	-4.68997	1.62231	2.33535	1.44933	3.34441
+	2.51026	-5.03914	O14048	O14048	UBX domain-containing protein 2	ubx2	Color [DarkGray]	1	4		catabolic process;cellular catabolic process;cellular macromolecule catabolic process;cellular macromolecule metabolic process;cellular metabolic process;cellular process;macromolecule catabolic process;macromolecule metabolic process;metabolic process;modification-dependent macromolecule catabolic process;modification-dependent protein catabolic process;primary metabolic process;proteasomal prot…	binding;protein binding;small conjugating protein binding;ubiquitin binding	cell part;cytoplasm;intracellular membrane-bounded organelle;intracellular organelle;intracellular part;membrane-bounded organelle;nucleus;organelle		4	4	4	19	19	19	47.234	0	45.737	148960000	21	NaN	NaN	-6.51693	-5.5797	-4.36581	-1.8422	0.643358	-0.113413	1.22937	0.0925884
+	2.71518	-3.72082	Q9P7B2;O14049	Q9P7B2;O14049	40S ribosomal protein S8-B;40S ribosomal protein S8-A	rps8b;rps8a	Color [DarkGray]	1	4		biosynthetic process;cellular biosynthetic process;cellular component biogenesis;cellular component biogenesis at cellular level;cellular component organization or biogenesis;cellular component organization or biogenesis at cellular level;cellular macromolecule biosynthetic process;cellular macromolecule metabolic process;cellular metabolic process;cellular process;cellular protein metabolic proc…	structural constituent of ribosome;structural molecule activity	cell part;cytoplasmic part;cytosol;cytosolic small ribosomal subunit;intracellular organelle part;intracellular part;macromolecular complex;organelle part;ribonucleoprotein complex;small ribosomal subunit	Ribosome	8	8	8	42	42	42	22.564	0	273.99	6054000000	157	0.678207	0.685721	2.27661	1.70383	1.07705	0.793095	6.51338	4.4136	5.95232	3.85457
	1.85425	-2.4999	O14050	O14050	Uncharacterized MscS family protein C2C4.17c	SPAC2C4.17c	Color [DarkGray]	1	4		biological regulation;calcium ion homeostasis;calcium ion transmembrane transport;calcium ion transport;cation homeostasis;cation transport;cell volume homeostasis;cellular calcium ion homeostasis;cellular cation homeostasis;cellular chemical homeostasis;cellular divalent inorganic cation homeostasis;cellular homeostasis;cellular ion homeostasis;cellular metal ion homeostasis;cellular process;che…	binding;calcium channel activity;calcium ion binding;cation binding;cation channel activity;cation transmembrane transporter activity;channel activity;gated channel activity;ion binding;ion channel activity;ion transmembrane transporter activity;mechanically gated channel activity;mechanically-gated ion channel activity;metal ion binding;passive transmembrane transporter activity;substrate-specif…	cell cortex part;cell part;cortical endoplasmic reticulum;cytoplasmic part;endoplasmic reticulum part;integral to membrane;intracellular organelle part;intracellular part;intrinsic to membrane;membrane part;organelle part		5	5	5	8.6	8.6	8.6	94.643	0	13.435	14317000	10	NaN	NaN	-6.85544	-4.0544	-5.44535	-5.03123	-2.37201	-4.11911	-2.73062	-2.1651
	0.740874	0.704978	O14053	O14053	U3 small nucleolar RNA-associated protein 21 homolog	SPCC1672.07	Color [DarkGray]	1	4		cellular macromolecule metabolic process;cellular metabolic process;cellular nitrogen compound metabolic process;cellular process;macromolecule metabolic process;metabolic process;ncRNA metabolic process;ncRNA processing;nitrogen compound metabolic process;nucleic acid metabolic process;nucleobase-containing compound metabolic process;primary metabolic process;RNA metabolic process;RNA processing…		cell division site;cell part;cytoplasmic part;cytoskeletal part;cytosol;intracellular membrane-bounded organelle;intracellular non-membrane-bounded organelle;intracellular organelle;intracellular organelle part;intracellular part;macromolecular complex;membrane-bounded organelle;mitotic spindle;non-membrane-bounded organelle;nuclear part;nucleolar part;nucleus;organelle;organelle part;preribosome…	Ribosome biogenesis in eukaryotes	11	11	11	16.4	16.4	16.4	100.57	0	37.177	69351000	27	0.777679	0.795103	-0.763447	-1.58286	-1.29749	-0.619913	-0.590702	-2.13468	-1.91139	-2.44684
	0.557369	-0.538203	O14055	O14055	Tyrosine--tRNA ligase, cytoplasmic	tys1	Color [DarkGray]	1	4		amine metabolic process;amino acid activation;biosynthetic process;carboxylic acid metabolic process;cellular amine metabolic process;cellular amino acid metabolic process;cellular biosynthetic process;cellular ketone metabolic process;cellular macromolecule biosynthetic process;cellular macromolecule metabolic process;cellular metabolic process;cellular nitrogen compound metabolic process;cellul…	adenyl nucleotide binding;adenyl ribonucleotide binding;aminoacyl-tRNA ligase activity;ATP binding;binding;catalytic activity;ligase activity;ligase activity, forming aminoacyl-tRNA and related compounds;ligase activity, forming carbon-oxygen bonds;nucleotide binding;purine nucleotide binding;purine ribonucleoside triphosphate binding;purine ribonucleotide binding;ribonucleotide binding;tyrosine-…	cell part;cytoplasm;cytoplasmic part;cytosol;intracellular part	Aminoacyl-tRNA biosynthesis	18	18	18	50.4	50.4	50.4	44.575	0	141.66	968540000	145	0.535202	0.537229	1.56574	2.52014	1.77785	1.95642	3.4576	1.79759	2.84924	1.86853
	0.91719	-1.54032	O14062	O14062	40S ribosomal protein S12-A	rps12a	Color [DarkGray]	1	4		biosynthetic process;cellular biosynthetic process;cellular macromolecule biosynthetic process;cellular macromolecule metabolic process;cellular metabolic process;cellular process;cellular protein metabolic process;cytoplasmic translation;macromolecule biosynthetic process;macromolecule metabolic process;metabolic process;primary metabolic process;protein metabolic process;translation	structural constituent of ribosome;structural molecule activity	cell part;cytosolic small ribosomal subunit;intracellular organelle part;intracellular part;macromolecular complex;organelle part;ribonucleoprotein complex;small ribosomal subunit	Ribosome	6	6	4	57.2	57.2	38.6	15.616	0	145.3	3137300000	90	0.0365076	0.0465354	2.23861	4.59683	2.35363	1.95634	4.66631	4.74659	5.30676	2.58701
	1.00818	1.07271	O14063	O14063	Importin subunit alpha-1	cut15	Color [DarkGray]	1	4		establishment of localization;establishment of localization in cell;establishment of protein localization;intracellular protein transport;intracellular transport;NLS-bearing substrate import into nucleus;nuclear import;nuclear transport;nucleocytoplasmic transport;protein import;protein import into nucleus;protein targeting;protein transport;transport	binding;binding, bridging;GTP binding;guanyl nucleotide binding;guanyl ribonucleotide binding;nucleotide binding;protein binding;protein binding, bridging;protein transporter activity;purine nucleotide binding;purine ribonucleoside triphosphate binding;purine ribonucleotide binding;ribonucleotide binding;substrate-specific transporter activity;transporter activity	cell part;cytoplasm;envelope;intracellular membrane-bounded organelle;intracellular organelle;intracellular organelle part;intracellular part;macromolecular complex;membrane part;membrane-bounded organelle;nuclear envelope;nuclear part;nuclear pore;nucleus;organelle;organelle envelope;organelle part;pore complex;protein complex		7	7	7	12.2	12.2	12.2	60.425	0	9.8701	41153000	15	0.703024	0.712674	-1.32564	-2.13775	-0.629213	-2.51612	-1.89553	-3.53312	-2.48073	-2.99017
	2.41392	1.57901	O14064	O14064	Protein bir1	bir1	Color [DarkGray]	1	4		biological regulation;cell cycle cytokinesis;cell cycle process;cellular component assembly;cellular component assembly at cellular level;cellular component organization;cellular component organization at cellular level;cellular component organization or biogenesis;cellular component organization or biogenesis at cellular level;cellular localization;cellular macromolecule localization;cellular ma…	acid-amino acid ligase activity;binding;catalytic activity;cation binding;ion binding;ligase activity;ligase activity, forming carbon-nitrogen bonds;metal ion binding;small conjugating protein ligase activity;ubiquitin-protein ligase activity	cell part;centromeric heterochromatin;chromatin;chromosomal part;chromosome passenger complex;condensed chromosome kinetochore;condensed nuclear chromosome kinetochore;cytoplasm;cytoskeletal part;heterochromatin;intracellular membrane-bounded organelle;intracellular non-membrane-bounded organelle;intracellular organelle;intracellular organelle part;intracellular part;kinetochore;macromolecular co…		12	12	12	13.2	13.2	13.2	112.58	0	143.8	596340000	127	0.650688	0.65495	2.10822	2.73172	2.96211	3.13246	0.900747	0.535959	1.52267	1.65912
	3.02729	-1.85143	O14065	O14065	Uncharacterized protein C962.01		Color [DarkGray]	1	4			binding;lipid binding;phospholipid binding	cell part;integral to membrane;intrinsic to membrane;membrane part		22	22	22	19.6	19.6	19.6	156.03	0	323.31	4558700000	285	0.550875	0.552426	4.03531	4.17088	3.41577	3.22174	5.16835	5.3263	5.67943	6.07534
	2.32628	1.35353	O14066	O14066	Increased rDNA silencing protein 4 homolog	SPAC1687.09	Color [DarkGray]	1	4		autophagy;biological regulation;catabolic process;cellular catabolic process;cellular metabolic process;cellular process;cellular response to stimulus;CVT pathway;establishment of localization;establishment of localization in cell;establishment of protein localization;establishment of protein localization to organelle;establishment of protein localization to vacuole;inositol lipid-mediated signal…	binding;calcium ion binding;cation binding;ion binding;lipid binding;metal ion binding;phosphatidylinositol binding;phosphatidylinositol-4,5-bisphosphate binding;phospholipid binding	cell division site;cell part;cell pole;cell tip;cytoplasmic part;cytoskeletal part;cytosol;intracellular membrane-bounded organelle;intracellular non-membrane-bounded organelle;intracellular organelle;intracellular organelle part;intracellular part;membrane-bounded organelle;mitochondrion;mitotic spindle;non-membrane-bounded organelle;nuclear part;nucleolus;nucleus;organelle;organelle part;spindle		25	25	25	23.3	23.3	23.3	150.02	0	163.34	792280000	167	0.395314	0.401791	2.6512	3.5951	3.05013	2.65431	1.41451	2.22565	1.65633	1.24013
	0.504966	0.616441	O14069	O14069	Probable 60S ribosomal protein L28e	rpl28e	Color [DarkGray]	1	4		biosynthetic process;cellular biosynthetic process;cellular macromolecule biosynthetic process;cellular macromolecule metabolic process;cellular metabolic process;cellular process;cellular protein metabolic process;cytoplasmic translation;macromolecule biosynthetic process;macromolecule metabolic process;metabolic process;primary metabolic process;protein metabolic process;translation	structural constituent of ribosome;structural molecule activity	cell part;cytoplasmic part;cytosol;cytosolic large ribosomal subunit;intracellular organelle part;intracellular part;large ribosomal subunit;macromolecular complex;organelle part;ribonucleoprotein complex	Ribosome	17	17	17	71.6	71.6	71.6	14.755	0	76.041	8526000000	259	0.155968	0.174998	6.25216	6.02783	5.81319	4.94954	5.75678	4.95923	5.99805	3.86289
	3.02226	1.22156	O14072	O14072	Manganese-transporting ATPase 4	cta4	Color [DarkGray]	1	4		biological regulation;calcium ion homeostasis;calcium ion transmembrane transport;calcium ion transport;cation homeostasis;cation transport;cellular calcium ion homeostasis;cellular cation homeostasis;cellular chemical homeostasis;cellular divalent inorganic cation homeostasis;cellular homeostasis;cellular ion homeostasis;cellular metal ion homeostasis;cellular process;chemical homeostasis;divale…	adenyl nucleotide binding;adenyl ribonucleotide binding;ATP binding;ATPase activity;binding;catalytic activity;cation binding;hydrolase activity;hydrolase activity, acting on acid anhydrides;hydrolase activity, acting on acid anhydrides, in phosphorus-containing anhydrides;ion binding;metal ion binding;nucleoside-triphosphatase activity;nucleotide binding;purine nucleotide binding;purine ribonucl…	cell part;cytoplasmic part;endoplasmic reticulum;endoplasmic reticulum part;integral to endoplasmic reticulum membrane;integral to membrane;integral to organelle membrane;intracellular membrane-bounded organelle;intracellular organelle;intracellular organelle part;intracellular part;intrinsic to endoplasmic reticulum membrane;intrinsic to membrane;intrinsic to organelle membrane;membrane part;mem…		17	17	17	15.4	15.4	15.4	136.26	0	186.89	668270000	123	0.757249	0.773326	2.57174	2.6476	3.09029	2.70029	1.71581	1.25072	1.24935	1.90782
	1.28538	-1.62044	O14075	O14075	Putative 2-hydroxyacid dehydrogenase UNK4.10		Color [DarkGray]	1	4		aldehyde catabolic process;biological regulation;carboxylic acid catabolic process;carboxylic acid metabolic process;catabolic process;cellular aldehyde metabolic process;cellular catabolic process;cellular ketone metabolic process;cellular metabolic process;cellular process;glyoxylate catabolic process;glyoxylate metabolic process;metabolic process;monocarboxylic acid catabolic process;monocarbo…	binding;catalytic activity;coenzyme binding;cofactor binding;glyoxylate reductase activity;NAD binding;nucleotide binding;oxidoreductase activity;oxidoreductase activity, acting on CH-OH group of donors;oxidoreductase activity, acting on the CH-OH group of donors, NAD or NADP as acceptor	cell part;cytoplasmic part;cytosol;intracellular membrane-bounded organelle;intracellular organelle;intracellular part;membrane-bounded organelle;nucleus;organelle		17	17	17	58.4	58.4	58.4	36.701	0	183.35	1520500000	140	0.731058	0.744161	1.58418	2.01432	1.66383	1.25301	4.40549	3.72062	3.48479	1.38619
	0.345842	0.47938	O14076	O14076	Uncharacterized protein UNK4.11c		Color [DarkGray]	1	4		catabolic process;cellular catabolic process;cellular macromolecule catabolic process;cellular macromolecule metabolic process;cellular metabolic process;cellular nitrogen compound metabolic process;cellular process;macromolecule catabolic process;macromolecule metabolic process;metabolic process;modification-dependent macromolecule catabolic process;mRNA catabolic process;mRNA metabolic process;…		cell part;exosome (RNase complex);intracellular membrane-bounded organelle;intracellular non-membrane-bounded organelle;intracellular organelle;intracellular organelle part;intracellular part;macromolecular complex;membrane-bounded organelle;non-membrane-bounded organelle;nuclear exosome (RNase complex);nuclear part;nucleolus;nucleus;organelle;organelle part;protein complex	RNA degradation	5	5	5	24.5	24.5	24.5	21.505	0	134.97	174790000	53	0.579688	0.580701	0.577509	1.34153	-1.14056	-0.395849	0.319435	-0.665039	-0.712675	-0.47661
	0.549164	-0.822006	O14077	O14077	Putative zinc protease mug138	mug138	Color [DarkGray]	1	4		cell cycle;cellular process;macromolecule metabolic process;meiotic cell cycle;metabolic process;peptide mating pheromone maturation involved in conjugation with cellular fusion;peptide pheromone maturation;primary metabolic process;protein maturation;protein metabolic process;proteolysis	binding;catalytic activity;cation binding;endopeptidase activity;hydrolase activity;ion binding;metal ion binding;metalloendopeptidase activity;metallopeptidase activity;peptidase activity;peptidase activity, acting on L-amino acid peptides	cell part;cytoplasmic part;cytosol;intracellular part	Alzheimer's disease	9	9	9	12.2	12.2	12.2	112.14	0	50.253	58332000	25	0.290887	0.30361	-1.70301	-0.390833	-1.96804	-3.59834	-1.52981	-0.85609	-1.40816	-0.578136
	2.52196	1.8507	O14079	O14079	Uncharacterized protein mdb1	mdb1	Color [DarkGray]	1	4				cell part;chromosomal part;intracellular membrane-bounded organelle;intracellular organelle;intracellular organelle part;intracellular part;membrane-bounded organelle;nucleus;organelle;organelle part;site of double-strand break		14	14	14	28.7	28.7	28.7	70.2	0	183.72	1137600000	148	0.420957	0.426291	3.47608	4.14632	3.5432	3.23745	1.66687	2.47546	1.97552	0.882414
	1.08401	-1.07955	O14081	O14081	Putative alpha,alpha-trehalose-phosphate synthase [UDP-forming] 106 kDa subunit		Color [DarkGray]	1	4		biosynthetic process;carbohydrate biosynthetic process;carbohydrate metabolic process;cellular biosynthetic process;cellular carbohydrate biosynthetic process;cellular carbohydrate metabolic process;cellular metabolic process;cellular process;disaccharide biosynthetic process;disaccharide metabolic process;glycoside biosynthetic process;glycoside metabolic process;metabolic process;oligosaccharid…	alpha,alpha-trehalose-phosphate synthase (UDP-forming) activity;catalytic activity;glucosyltransferase activity;transferase activity;transferase activity, transferring glycosyl groups;transferase activity, transferring hexosyl groups;UDP-glucosyltransferase activity;UDP-glycosyltransferase activity	alpha,alpha-trehalose-phosphate synthase complex (UDP-forming);cell part;cytoplasmic part;cytosol;intracellular part;macromolecular complex;protein complex	Starch and sucrose metabolism	16	16	16	18.1	18.1	18.1	106.82	0	122	4279200000	378	0.622458	0.625218	3.32016	3.66853	5.25396	4.97913	4.81592	5.77022	5.42895	5.52489
	1.17979	1.82142	O14084	O14084	Inositol phosphoceramide mannosyltransferase 1	imt1	Color [DarkGray]	1	4		biosynthetic process;cellular biosynthetic process;cellular component organization;cellular component organization or biogenesis;cellular lipid metabolic process;cellular membrane organization;cellular metabolic process;cellular process;ceramide metabolic process;endocytosed protein transport to vacuole;endocytosis;establishment of localization;establishment of localization in cell;establishment …	binding;carbohydrate binding;catalytic activity;mannose binding;mannosyltransferase activity;monosaccharide binding;sugar binding;transferase activity;transferase activity, transferring glycosyl groups;transferase activity, transferring hexosyl groups	cell part;cis-Golgi network membrane;cytoplasmic part;Golgi apparatus;Golgi apparatus part;Golgi membrane;integral to membrane;intracellular membrane-bounded organelle;intracellular organelle;intracellular organelle part;intracellular part;intrinsic to membrane;membrane;membrane part;membrane-bounded organelle;organelle;organelle membrane;organelle part;trans-Golgi network membrane		5	5	5	21	21	21	37.13	0	10.2	23358000	8	0.735302	0.748639	-1.8497	-1.78147	-2.99387	-2.40288	-2.64476	-5.1241	-5.6389	-2.90583
+	1.94898	2.90071	O14085	O14085	Translocation protein sec72	sec72	Color [DarkGray]	1	4		establishment of localization;establishment of localization in cell;establishment of protein localization;establishment of protein localization in endoplasmic reticulum;establishment of protein localization to organelle;intracellular protein transport;intracellular transport;posttranslational protein targeting to membrane;protein targeting;protein targeting to ER;protein targeting to membrane;pro…		cell part;cytoplasmic part;cytosol;endoplasmic reticulum membrane;endoplasmic reticulum part;intracellular membrane-bounded organelle;intracellular organelle;intracellular organelle part;intracellular part;macromolecular complex;membrane;membrane part;membrane-bounded organelle;nucleus;organelle;organelle membrane;organelle part;protein complex;Sec62/Sec63 complex		4	4	4	30.2	30.2	30.2	21.657	0	9.0133	15081000	9	0.353964	0.363141	-2.63789	-1.72318	-1.55574	-2.94943	-5.59381	-6.89504	-3.52673	-4.45348
	1.12974	1.07983	O14086	O14086	DNA-directed RNA polymerase I subunit rpa49	rpa49	Color [DarkGray]	1	4		biosynthetic process;cellular biosynthetic process;cellular macromolecule biosynthetic process;cellular macromolecule metabolic process;cellular metabolic process;cellular nitrogen compound metabolic process;cellular process;macromolecule biosynthetic process;macromolecule metabolic process;metabolic process;nitrogen compound metabolic process;nucleic acid metabolic process;nucleobase-containing …	binding;catalytic activity;DNA binding;DNA-directed RNA polymerase activity;nucleic acid binding;nucleotidyltransferase activity;RNA polymerase activity;transferase activity;transferase activity, transferring phosphorus-containing groups	cell part;DNA-directed RNA polymerase complex;DNA-directed RNA polymerase I complex;intracellular membrane-bounded organelle;intracellular non-membrane-bounded organelle;intracellular organelle;intracellular organelle part;intracellular part;macromolecular complex;membrane-bounded organelle;non-membrane-bounded organelle;nuclear DNA-directed RNA polymerase complex;nuclear part;nucleolar part;nucl…	Purine metabolism;Pyrimidine metabolism;RNA polymerase	12	12	12	27.5	27.5	27.5	48.066	0	23.067	124900000	23	0.982489	0.986517	0.218712	-0.00232124	-0.162243	-0.196228	-0.150002	-1.01522	-0.816057	-2.48013
	1.16308	-0.624477	O14089	O14089	Importin subunit beta-2	kap104	Color [DarkGray]	1	4		establishment of localization;establishment of localization in cell;establishment of protein localization;establishment of RNA localization;intracellular protein transport;intracellular transport;mRNA transport;nuclear transport;nucleic acid transport;nucleobase-containing compound transport;nucleocytoplasmic transport;protein targeting;protein transport;RNA transport;transport	binding;GTP binding;guanyl nucleotide binding;guanyl ribonucleotide binding;nucleotide binding;purine nucleotide binding;purine ribonucleoside triphosphate binding;purine ribonucleotide binding;ribonucleotide binding	cell part;cytoplasmic part;cytosol;envelope;intracellular membrane-bounded organelle;intracellular organelle;intracellular organelle part;intracellular part;macromolecular complex;membrane part;membrane-bounded organelle;nuclear envelope;nuclear part;nuclear pore;nucleus;organelle;organelle envelope;organelle part;pore complex;protein complex		10	10	10	11.3	11.3	11.3	101.72	0	19.343	79170000	35	0.427805	0.433234	-1.95327	-1.09548	-0.894325	-1.64759	-0.369375	-0.839851	-0.85845	-1.02508
+	1.87909	3.82564	O14091	O14091	General alpha-glucoside permease	sut1	Color [DarkGray]	1	4		alpha-glucoside transport;carbohydrate transport;disaccharide transport;establishment of localization;glucoside transport;maltose transport;oligosaccharide transport;organic substance transport;sucrose transport;transport	active transmembrane transporter activity;alpha-glucoside transmembrane transporter activity;carbohydrate transmembrane transporter activity;cation transmembrane transporter activity;cation:sugar symporter activity;disaccharide transmembrane transporter activity;glucoside transmembrane transporter activity;ion transmembrane transporter activity;maltose transmembrane transporter activity;maltose:h…	cell part;cytoplasmic part;fungal-type vacuole membrane;Golgi apparatus;integral to membrane;integral to plasma membrane;intracellular membrane-bounded organelle;intracellular organelle;intracellular organelle part;intracellular part;intrinsic to membrane;intrinsic to plasma membrane;membrane;membrane part;membrane-bounded organelle;organelle;organelle membrane;organelle part;plasma membrane part…		3	3	3	4.9	4.9	4.9	61.744	0	11.286	40295000	9	0.0422958	0.0531164	-2.84183	0.081152	-0.239496	-1.28669	-5.44672	-6.3198	-5.50314	-2.31976
	0.533604	-0.530162	O14092	O14092	5-aminolevulinate synthase, mitochondrial	hem1	Color [DarkGray]	1	4		biosynthetic process;cellular aromatic compound metabolic process;cellular biosynthetic process;cellular metabolic process;cellular nitrogen compound biosynthetic process;cellular nitrogen compound metabolic process;cellular process;cofactor biosynthetic process;cofactor metabolic process;heme biosynthetic process;heme metabolic process;heterocycle biosynthetic process;heterocycle metabolic proce…	5-aminolevulinate synthase activity;binding;catalytic activity;cofactor binding;N-acyltransferase activity;N-succinyltransferase activity;pyridoxal phosphate binding;succinyltransferase activity;transaminase activity;transferase activity;transferase activity, transferring acyl groups;transferase activity, transferring acyl groups other than amino-acyl groups;transferase activity, transferring nit…	cell part;cytoplasmic part;intracellular membrane-bounded organelle;intracellular organelle;intracellular organelle lumen;intracellular organelle part;intracellular part;membrane-bounded organelle;membrane-enclosed lumen;mitochondrial matrix;mitochondrial part;mitochondrion;organelle;organelle lumen;organelle part	Glycine, serine and threonine metabolism;Porphyrin and chlorophyll metabolism	8	8	8	11.8	11.8	11.8	60.959	0	50.347	189930000	53	0.29044	0.303152	0.530647	-0.8852	0.472317	-0.0902214	0.620379	1.41085	0.133976	-0.0170174
+	2.48062	3.52666	O14093	O14093	Vacuolar protein sorting-associated protein 54	vps54	Color [DarkGray]	1	4		cellular process;endosome transport;establishment of localization;establishment of localization in cell;establishment of protein localization;Golgi to vacuole transport;Golgi vesicle transport;intracellular protein transport;intracellular transport;post-Golgi vesicle-mediated transport;protein transport;retrograde transport, endosome to Golgi;transport;vacuolar transport;vesicle-mediated transport	binding;protein binding;SNARE binding;syntaxin binding	cell part;cytoplasm;cytoplasmic part;cytoplasmic vesicle part;endosomal part;endosome membrane;GARP complex;Golgi apparatus;Golgi apparatus part;intracellular membrane-bounded organelle;intracellular organelle;intracellular organelle part;intracellular part;macromolecular complex;membrane;membrane-bounded organelle;organelle;organelle membrane;organelle part;protein complex		5	5	5	7.3	7.3	7.3	107.95	0	62.757	296420000	68	0.386124	0.393245	1.04385	2.19707	2.09972	3.18511	-2.57827	-0.495226	-2.30059	-0.206799
+	2.08521	-2.6271	O14094	O14094	Putative exopolyphosphatase	SPAC2F3.11	Color [DarkGray]	1	4		catabolic process;cellular catabolic process;cellular metabolic process;cellular process;metabolic process;phosphate-containing compound metabolic process;phosphorus metabolic process;polyphosphate catabolic process;polyphosphate metabolic process	binding;catalytic activity;cation binding;exopolyphosphatase activity;hydrolase activity;hydrolase activity, acting on acid anhydrides;hydrolase activity, acting on acid anhydrides, in phosphorus-containing anhydrides;ion binding;metal ion binding;pyrophosphatase activity	cell part;cytoplasm;cytoplasmic part;cytosol;intracellular membrane-bounded organelle;intracellular organelle;intracellular organelle lumen;intracellular organelle part;intracellular part;membrane;membrane-bounded organelle;membrane-enclosed lumen;mitochondrial matrix;mitochondrial part;nucleus;organelle;organelle lumen;organelle part;plasma membrane	Purine metabolism	4	4	4	12.2	12.2	12.2	43.296	0	9.5584	24670000	10	0.163762	0.18363	-3.88011	-4.87913	-3.86591	-4.92048	-1.87723	-0.303799	-3.27469	-1.58153
	2.074	0.95491	O14096;O14095	O14096	Queuine tRNA-ribosyltransferase-like protein	SPAC2F3.13c	Color [DarkGray]	1	4		7-methylguanosine biosynthetic process;7-methylguanosine metabolic process;biological regulation;biosynthetic process;cell redox homeostasis;cellular biosynthetic process;cellular homeostasis;cellular macromolecule metabolic process;cellular metabolic process;cellular nitrogen compound biosynthetic process;cellular nitrogen compound metabolic process;cellular process;cellular protein metabolic pr…	binding;catalytic activity;cation binding;ion binding;metal ion binding;queuine tRNA-ribosyltransferase activity;transferase activity;transferase activity, transferring glycosyl groups;transferase activity, transferring pentosyl groups	cell part;cytoplasm;cytoplasmic part;cytosol;intracellular membrane-bounded organelle;intracellular organelle;intracellular part;membrane-bounded organelle;nucleus;organelle		7	7	7	16	16	16	73.212	0	51.363	229210000	37	0.785527	0.803261	0.707214	1.10787	1.30103	1.5562	-0.230892	0.52368	0.438561	0.121323
	0.702762	-0.783563	O14097	O14097	WW domain-containing protein C2F3.14c	SPAC2F3.14c	Color [DarkGray]	1	4		cellular macromolecule metabolic process;cellular metabolic process;cellular nitrogen compound metabolic process;cellular process;macromolecule metabolic process;metabolic process;mRNA metabolic process;mRNA processing;nitrogen compound metabolic process;nuclear mRNA cis splicing, via spliceosome;nuclear mRNA splicing, via spliceosome;nucleic acid metabolic process;nucleobase-containing compound …		cell part;intracellular membrane-bounded organelle;intracellular organelle;intracellular organelle part;intracellular part;macromolecular complex;membrane-bounded organelle;nuclear part;nucleus;organelle;organelle part;ribonucleoprotein complex;spliceosomal complex;U2-type spliceosomal complex		3	3	3	17.5	17.5	17.5	37.669	0	92.179	42735000	15	0.283171	0.297102	-3.64013	-2.9352	-1.85099	-1.4754	-1.10584	-1.92126	-1.64093	-2.09944
	0.868959	-0.473423	O14098	O14098	CTD kinase subunit alpha	lsk1	Color [DarkGray]	1	4		biological regulation;biosynthetic process;cellular biosynthetic process;cellular macromolecule biosynthetic process;cellular macromolecule metabolic process;cellular metabolic process;cellular nitrogen compound metabolic process;cellular process;cellular protein metabolic process;macromolecule biosynthetic process;macromolecule metabolic process;macromolecule modification;metabolic process;mRNA …	adenyl nucleotide binding;adenyl ribonucleotide binding;ATP binding;binding;catalytic activity;kinase activity;nucleotide binding;phosphotransferase activity, alcohol group as acceptor;protein kinase activity;protein serine/threonine kinase activity;purine nucleotide binding;purine ribonucleoside triphosphate binding;purine ribonucleotide binding;ribonucleotide binding;RNA polymerase II carboxy-t…	carboxy-terminal domain protein kinase complex;cell part;intracellular membrane-bounded organelle;intracellular non-membrane-bounded organelle;intracellular organelle;intracellular organelle part;intracellular part;macromolecular complex;membrane-bounded organelle;non-membrane-bounded organelle;nuclear part;nucleolus;nucleoplasm part;nucleus;organelle;organelle part;positive transcription elongat…		5	5	5	11.5	11.5	11.5	67.365	0	57.019	272170000	37	0.975684	0.981886	0.662691	0.53577	0.260611	0.884703	0.630465	0.656019	1.53472	1.41626
	2.01664	2.07049	O14099	O14099	Uncharacterized RING finger protein C2F3.16	SPAC2F3.16	Color [DarkGray]	1	4		cellular macromolecule metabolic process;cellular metabolic process;cellular process;cellular protein metabolic process;macromolecule metabolic process;macromolecule modification;metabolic process;primary metabolic process;protein metabolic process;protein modification by small protein conjugation;protein modification by small protein conjugation or removal;protein modification process;protein ub…	binding;cation binding;ion binding;metal ion binding;transition metal ion binding;zinc ion binding			4	4	4	10.1	10.1	10.1	49.904	0	45.877	31849000	8	0.106328	0.125085	-0.383518	-2.75666	-2.17696	-2.14082	-3.64904	-4.21387	-4.35995	-3.51707
	0.673041	0.848711	O14100	O14100	Protein zds1	zds1	Color [DarkGray]	1	4		anatomical structure development;anatomical structure formation involved in morphogenesis;ascospore formation;biological regulation;cell development;cell differentiation;cell wall organization;cell wall organization or biogenesis;cellular cell wall organization or biogenesis;cellular component organization or biogenesis;cellular component organization or biogenesis at cellular level;cellular deve…	enzyme regulator activity;phosphatase regulator activity;protein phosphatase regulator activity;protein phosphatase type 2A regulator activity	cell cortex;cell division site;cell part;cell septum;cytoplasm;cytoplasmic part;cytosol;intracellular part		10	10	10	13.1	13.1	13.1	103.1	0	90.711	339840000	57	0.876276	0.894737	1.94327	1.65396	0.832613	0.89521	-0.713177	0.0121002	1.80627	0.825012
	0.0650253	0.111139	O14104	O14104	Homoisocitrate dehydrogenase	lys12	Color [DarkGray]	1	4		amine biosynthetic process;amine metabolic process;aspartate family amino acid biosynthetic process;aspartate family amino acid metabolic process;biosynthetic process;carboxylic acid biosynthetic process;carboxylic acid metabolic process;cellular amine metabolic process;cellular amino acid biosynthetic process;cellular amino acid metabolic process;cellular biosynthetic process;cellular ketone met…	binding;catalytic activity;cation binding;coenzyme binding;cofactor binding;homoisocitrate dehydrogenase activity;ion binding;magnesium ion binding;metal ion binding;NAD binding;nucleotide binding;oxidoreductase activity;oxidoreductase activity, acting on CH-OH group of donors;oxidoreductase activity, acting on the CH-OH group of donors, NAD or NADP as acceptor	cell part;cytoplasm;cytoplasmic part;intracellular membrane-bounded organelle;intracellular organelle;intracellular part;membrane-bounded organelle;mitochondrion;organelle	Lysine biosynthesis	13	13	13	36.5	36.5	36.5	39.256	0	45.299	1152900000	99	0.579417	0.58013	3.02657	2.5136	2.62439	1.68804	3.4514	1.50847	3.09984	1.34833
	0.846255	0.950674	O14105	O14105	Ribulose-phosphate 3-epimerase	SPAC31G5.05c	Color [DarkGray]	1	4		alcohol catabolic process;alcohol metabolic process;carbohydrate catabolic process;carbohydrate metabolic process;catabolic process;cellular carbohydrate catabolic process;cellular carbohydrate metabolic process;cellular metabolic process;cellular process;metabolic process;monosaccharide catabolic process;monosaccharide metabolic process;pentose catabolic process;pentose metabolic process;pentose…	binding;catalytic activity;cation binding;ion binding;isomerase activity;metal ion binding;racemase and epimerase activity;racemase and epimerase activity, acting on carbohydrates and derivatives;ribulose-phosphate 3-epimerase activity	cell part;cytoplasmic part;cytosol;intracellular membrane-bounded organelle;intracellular organelle;intracellular part;membrane-bounded organelle;nucleus;organelle	Carbon fixation in photosynthetic organisms;Pentose and glucuronate interconversions;Pentose phosphate pathway	6	6	6	29.8	29.8	29.8	25.205	0	75.673	180500000	48	0.469086	0.472521	1.11273	-0.0302601	0.770109	-0.384252	-0.523899	-1.08675	0.641302	-1.36501
+	3.47016	3.22862	O14108	O14108	DNA-binding protein eta2	eta2	Color [DarkGray]	1	4			binding;chromatin binding;DNA binding;nucleic acid binding	cell part;intracellular membrane-bounded organelle;intracellular non-membrane-bounded organelle;intracellular organelle;intracellular organelle part;intracellular part;membrane-bounded organelle;non-membrane-bounded organelle;nuclear part;nucleolus;nucleus;organelle;organelle part		2	2	2	3.5	3.5	3.5	65.281	0	17.789	11795000	8	0.313161	0.324531	-3.43769	-2.866	-1.69424	-2.00306	-5.75887	-6.23099	-5.61737	-5.30824
	0.289504	-0.97868	O14110	O14110	Probable aminomethyltransferase, mitochondrial	gcv1	Color [DarkGray]	1	4		amine catabolic process;amine metabolic process;carboxylic acid catabolic process;carboxylic acid metabolic process;catabolic process;cellular amine metabolic process;cellular amino acid catabolic process;cellular amino acid metabolic process;cellular catabolic process;cellular ketone metabolic process;cellular metabolic process;cellular nitrogen compound metabolic process;cellular process;glycin…	aminomethyltransferase activity;catalytic activity;methyltransferase activity;transaminase activity;transferase activity;transferase activity, transferring nitrogenous groups;transferase activity, transferring one-carbon groups	cell part;cytoplasmic part;glycine cleavage complex;intracellular membrane-bounded organelle;intracellular organelle;intracellular part;macromolecular complex;membrane-bounded organelle;mitochondrion;organelle;protein complex	Glycine, serine and threonine metabolism;Nitrogen metabolism;One carbon pool by folate	6	6	6	15.8	15.8	15.8	42.408	0	8.6447	189030000	14	0.800231	0.818876	-1.52644	-2.02895	-1.69772	-2.26928	1.70392	-0.537004	0.079813	-4.85439
+	1.28599	-3.67385	O14111	O14111	Phosphatidylserine decarboxylase proenzyme 3;Phosphatidylserine decarboxylase 3 beta chain;Phosphatidylserine decarboxylase 3 alpha chain	psd3	Color [DarkGray]	1	4		alcohol metabolic process;amine biosynthetic process;amine metabolic process;biosynthetic process;cellular amine metabolic process;cellular biogenic amine biosynthetic process;cellular biogenic amine metabolic process;cellular biosynthetic process;cellular lipid metabolic process;cellular metabolic process;cellular nitrogen compound biosynthetic process;cellular nitrogen compound metabolic proces…	binding;carbon-carbon lyase activity;carboxy-lyase activity;catalytic activity;lipid binding;lyase activity;phosphatidylserine decarboxylase activity;phospholipid binding	cell division site;cell part;cytoplasmic part;cytosol;fungal-type vacuole membrane;Golgi apparatus part;Golgi membrane;Golgi stack;intracellular organelle part;intracellular part;membrane;organelle membrane;organelle part;vacuolar membrane;vacuolar part	Glycerophospholipid metabolism	3	3	3	4.1	4.1	4.1	108.21	0	75.977	132310000	31	NaN	NaN	-6.9394	-1.12875	-0.900097	-4.86843	0.629002	0.668407	0.409647	-0.848335
+	2.06004	-4.54338	O14112	O14112	40S ribosomal protein S10-A	rps10a	Color [DarkGray]	1	4		biosynthetic process;cellular biosynthetic process;cellular localization;cellular macromolecule biosynthetic process;cellular macromolecule metabolic process;cellular metabolic process;cellular process;cellular protein metabolic process;cytoplasmic translation;establishment of localization;establishment of localization in cell;establishment of organelle localization;establishment of ribosome loca…	structural constituent of ribosome;structural molecule activity	cell part;cytoplasmic part;cytosol;cytosolic small ribosomal subunit;intracellular organelle part;intracellular part;macromolecular complex;organelle part;ribonucleoprotein complex;small ribosomal subunit	Ribosome	10	10	6	68.1	68.1	38.2	16.275	0	106.93	3998700000	155	0.0220928	0.0295513	0.659744	3.72731	-0.705566	-1.45292	5.68739	5.13867	5.37687	4.19915
	0.603007	-1.41971	O14113	O14113	Telomere maintenance protein SDE2	sde2	Color [DarkGray]	1	4		biological regulation;cell cycle;cellular process;chromatin silencing;chromatin silencing at telomere;gene silencing;negative regulation of biological process;negative regulation of biosynthetic process;negative regulation of cellular biosynthetic process;negative regulation of cellular macromolecule biosynthetic process;negative regulation of cellular metabolic process;negative regulation of cel…		cell part;cytoplasmic part;cytosol;intracellular membrane-bounded organelle;intracellular organelle;intracellular part;membrane-bounded organelle;nucleus;organelle		4	4	4	17.5	17.5	17.5	29.251	0	46.988	15474000	8	NaN	NaN	-4.50572	-4.37254	-3.53174	-2.31413	-4.95994	-1.61744	-2.23933	-0.22859
	0.480247	-0.703194	O14114	O14114	Uncharacterized AAA domain-containing protein C31G5.19	SPAC31G5.19	Color [DarkGray]	1	4		biological regulation;cellular component organization;cellular component organization at cellular level;cellular component organization or biogenesis;cellular component organization or biogenesis at cellular level;cellular process;chromatin modification;chromatin organization;chromatin remodeling;chromosome organization;metabolic process;negative regulation of biological process;negative regulati…	adenyl nucleotide binding;adenyl ribonucleotide binding;ATP binding;ATPase activity;binding;catalytic activity;chromatin binding;histone binding;hydrolase activity;hydrolase activity, acting on acid anhydrides;hydrolase activity, acting on acid anhydrides, in phosphorus-containing anhydrides;nucleoside-triphosphatase activity;nucleotide binding;protein binding;purine nucleotide binding;purine rib…	cell part;chromatin;chromosomal part;intracellular membrane-bounded organelle;intracellular organelle;intracellular organelle part;intracellular part;membrane-bounded organelle;nuclear chromatin;nuclear chromosome part;nuclear part;nucleus;organelle;organelle part		5	5	5	5.3	5.3	5.3	135.35	0	117.38	323370000	75	0.434729	0.439525	-0.477505	0.553835	2.01252	1.13964	0.553528	1.18882	1.84033	2.45859
	0.51701	1.10782	O14115	O14115	Patatin-like phospholipase domain-containing protein SPAC1786.01c		Color [DarkGray]	1	4		acylglycerol catabolic process;acylglycerol metabolic process;catabolic process;cellular catabolic process;cellular lipid catabolic process;cellular lipid metabolic process;cellular metabolic process;cellular process;glycerol ether catabolic process;glycerol ether metabolic process;glycerolipid catabolic process;glycerolipid metabolic process;lipid catabolic process;lipid metabolic process;metabo…	carboxylic ester hydrolase activity;catalytic activity;hydrolase activity;hydrolase activity, acting on ester bonds;lipase activity;triglyceride lipase activity	cell part;cytoplasm;cytoplasmic part;integral to membrane;intracellular part;intrinsic to membrane;lipid particle;membrane part		4	4	4	6.3	6.3	6.3	72.521	0	8.6138	11705000	6	NaN	NaN	-6.13134	-2.40911	-2.33114	-2.38617	-4.58496	-5.16881	-4.17153	-3.76375
	0.794433	-1.08834	O14116	O14116	Uncharacterized protein C328.01c		Color [DarkGray]	1	4		establishment of localization;establishment of localization in cell;establishment of protein localization;intracellular protein transport;intracellular transport;nuclear export;nuclear transport;nucleocytoplasmic transport;protein export from nucleus;protein targeting;protein transport;transport	binding;GTP binding;guanyl nucleotide binding;guanyl ribonucleotide binding;nuclear export signal receptor activity;nucleotide binding;protein binding;purine nucleotide binding;purine ribonucleoside triphosphate binding;purine ribonucleotide binding;ribonucleotide binding	cell part;cytoplasmic part;cytosol;envelope;intracellular membrane-bounded organelle;intracellular organelle;intracellular organelle part;intracellular part;macromolecular complex;membrane part;membrane-bounded organelle;nuclear envelope;nuclear part;nuclear pore;nucleus;organelle;organelle envelope;organelle part;pore complex;protein complex	RNA transport	4	4	4	3.6	3.6	3.6	140.42	0	6.8168	12829000	7	NaN	NaN	-5.7092	-3.99554	-2.67459	-4.0649	-3.16755	-2.22591	-3.49903	-3.19836
	0.00224477	-0.00996208	O14120	O14120	Sorting nexin mvp1	mvp1	Color [DarkGray]	1	4		autophagy;catabolic process;cellular catabolic process;cellular component organization;cellular component organization at cellular level;cellular component organization or biogenesis;cellular component organization or biogenesis at cellular level;cellular membrane organization;cellular metabolic process;cellular process;CVT pathway;endocytosis;establishment of localization;establishment of locali…	binding;lipid binding;phosphatidylinositol binding;phosphatidylinositol-3-phosphate binding;phospholipid binding	cell part;cytoplasmic part;endosome;extrinsic to membrane;fungal-type vacuole membrane;Golgi apparatus;intracellular membrane-bounded organelle;intracellular organelle;intracellular organelle part;intracellular part;membrane;membrane part;membrane-bounded organelle;organelle;organelle membrane;organelle part;pre-autophagosomal structure;vacuolar membrane;vacuolar part		6	6	6	9	9	9	76.86	0	58.471	203290000	37	0.122445	0.141677	-2.96428	-1.09903	1.5961	2.65169	-1.21611	-1.22423	1.03803	1.62664
+	3.48386	-2.73844	O14121	O14121	Probable NADH-ubiquinone oxidoreductase C3A11.07, mitochondrial	SPAC3A11.07	Color [DarkGray]	1	4		ATP synthesis coupled electron transport;cellular metabolic process;cellular nitrogen compound metabolic process;cellular process;coenzyme metabolic process;cofactor metabolic process;electron transport chain;generation of precursor metabolites and energy;heterocycle metabolic process;metabolic process;mitochondrial ATP synthesis coupled electron transport;NAD metabolic process;NADH metabolic pro…	binding;catalytic activity;coenzyme binding;cofactor binding;flavin adenine dinucleotide binding;NADH dehydrogenase (quinone) activity;NADH dehydrogenase (ubiquinone) activity;NADH dehydrogenase activity;oxidoreductase activity;oxidoreductase activity, acting on NADH or NADPH;oxidoreductase activity, acting on NADH or NADPH, quinone or similar compound as acceptor	cell part;cytoplasmic part;intracellular membrane-bounded organelle;intracellular organelle;intracellular organelle part;intracellular part;membrane;membrane-bounded organelle;mitochondrial inner membrane;mitochondrial membrane;mitochondrial part;mitochondrion;organelle;organelle inner membrane;organelle membrane;organelle part	Oxidative phosphorylation	24	24	24	45.9	45.9	45.9	61.674	0	302.24	1323700000	143	0.957568	0.966846	0.985083	0.873558	0.92314	0.981214	4.19806	4.43257	3.13773	2.94839
	2.50137	-1.88143	O14123	O14123	Probable Na(+)/H(+) antiporter C3A11.09	sod22	Color [DarkGray]	1	4		biological regulation;cation homeostasis;cellular cation homeostasis;cellular chemical homeostasis;cellular homeostasis;cellular ion homeostasis;cellular metal ion homeostasis;cellular monovalent inorganic cation homeostasis;cellular potassium ion homeostasis;cellular process;chemical homeostasis;homeostatic process;ion homeostasis;metal ion homeostasis;monovalent inorganic cation homeostasis;pot…	active transmembrane transporter activity;antiporter activity;cation transmembrane transporter activity;cation:cation antiporter activity;hydrogen ion transmembrane transporter activity;inorganic cation transmembrane transporter activity;ion transmembrane transporter activity;metal ion transmembrane transporter activity;monovalent cation:hydrogen antiporter activity;monovalent inorganic cation tr…	cell part;integral to membrane;intrinsic to membrane;membrane;membrane part;plasma membrane		8	8	8	13.7	13.7	13.7	85.486	0	123.29	513040000	91	0.447528	0.452118	-0.153328	0.812077	0.826443	1.23677	2.31434	2.55523	2.0791	3.29902
	1.25862	-1.8919	O14124	O14124	Uncharacterized dipeptidase C3A11.10c	SPAC3A11.10c	Color [DarkGray]	1	4			aminopeptidase activity;binding;catalytic activity;cation binding;dipeptidase activity;exopeptidase activity;hydrolase activity;ion binding;metal ion binding;metallodipeptidase activity;metalloexopeptidase activity;metallopeptidase activity;peptidase activity;peptidase activity, acting on L-amino acid peptides	cell part;cytoplasmic part;Golgi apparatus;intracellular membrane-bounded organelle;intracellular organelle;intracellular part;membrane-bounded organelle;organelle		6	6	6	20.8	20.8	20.8	46.047	0	16.423	50492000	14	0.491675	0.495325	-2.83495	-2.74738	-2.76203	-5.25639	-0.326223	-1.03478	-2.44379	-2.22834
	0.171151	0.230572	O14126	O14126	26S protease regulatory subunit 6A	tbp1	Color [DarkGray]	1	4		biological regulation;catabolic process;cellular catabolic process;cellular macromolecule catabolic process;cellular macromolecule metabolic process;cellular metabolic process;cellular process;ER-associated protein catabolic process;macromolecule catabolic process;macromolecule metabolic process;metabolic process;modification-dependent macromolecule catabolic process;modification-dependent protei…	adenyl nucleotide binding;adenyl ribonucleotide binding;ATP binding;ATPase activity;binding;catalytic activity;hydrolase activity;hydrolase activity, acting on acid anhydrides;hydrolase activity, acting on acid anhydrides, in phosphorus-containing anhydrides;nucleoside-triphosphatase activity;nucleotide binding;protein binding;purine nucleotide binding;purine ribonucleoside triphosphate binding;p…	cell part;cytoplasmic part;cytosol;cytosolic part;cytosolic proteasome complex;intracellular organelle part;intracellular part;macromolecular complex;nuclear part;nuclear proteasome complex;organelle part;proteasome complex;proteasome regulatory particle, base subcomplex;protein complex	Proteasome	18	18	18	45.4	45.4	45.4	48.835	0	197.33	320500000	88	0.891049	0.908312	1.63856	1.62061	0.539459	-0.287476	1.30886	0.187559	0.553566	0.538879
	0.748145	-1.40812	O14130	O14130	Uncharacterized transcriptional regulatory protein C3C7.04	SPAC3C7.04	Color [DarkGray]	1	4		biological regulation;biosynthetic process;cellular biosynthetic process;cellular macromolecule biosynthetic process;cellular macromolecule metabolic process;cellular metabolic process;cellular nitrogen compound metabolic process;cellular process;macromolecule biosynthetic process;macromolecule metabolic process;metabolic process;nitrogen compound metabolic process;nucleic acid metabolic process;…	binding;cation binding;core promoter proximal region DNA binding;core promoter proximal region sequence-specific DNA binding;DNA binding;ion binding;metal ion binding;nucleic acid binding;nucleic acid binding transcription factor activity;regulatory region DNA binding;regulatory region nucleic acid binding;RNA polymerase II core promoter proximal region sequence-specific DNA binding;RNA polymeras…	cell part;cytoplasm;intracellular membrane-bounded organelle;intracellular organelle;intracellular part;membrane-bounded organelle;nucleus;organelle		2	2	2	3.1	3.1	3.1	87.957	0	3.6876	8600300	9	NaN	NaN	-2.98675	-5.04548	-6.83417	-5.28755	-3.85128	-3.91732	-4.49484	-2.25803
+	5.57557	2.39522	O14132	O14132	Sporulation protein kinase pit1	pit1	Color [DarkGray]	1	4		anatomical structure development;anatomical structure formation involved in morphogenesis;ascospore formation;biological regulation;cell development;cell differentiation;cellular developmental process;cellular process;cellular process involved in reproduction;cellular response to stimulus;developmental process;developmental process involved in reproduction;regulation of biological process;regulat…	adenyl nucleotide binding;adenyl ribonucleotide binding;ATP binding;binding;catalytic activity;kinase activity;nucleotide binding;phosphotransferase activity, alcohol group as acceptor;protein kinase activity;protein serine/threonine kinase activity;purine nucleotide binding;purine ribonucleoside triphosphate binding;purine ribonucleotide binding;ribonucleotide binding;transferase activity;transf…	cell division site;cell part;cytoplasmic part;cytosol;intracellular part	Meiosis - yeast	10	10	10	19.4	19.4	19.4	72.825	0	153.62	1133200000	102	0.602816	0.604454	3.63419	3.8807	4.03429	3.89131	1.35368	1.50928	1.2346	1.76205
	1.94693	-2.20714	O14134	O14134	mRNA export factor elf1	elf1	Color [DarkGray]	1	4		cellular component biogenesis;cellular component biogenesis at cellular level;cellular component organization or biogenesis;cellular component organization or biogenesis at cellular level;cellular process;establishment of localization;establishment of localization in cell;establishment of RNA localization;intracellular transport;mRNA export from nucleus;mRNA transport;nuclear export;nuclear trans…	adenyl nucleotide binding;adenyl ribonucleotide binding;ATP binding;ATPase activity;binding;catalytic activity;hydrolase activity;hydrolase activity, acting on acid anhydrides;hydrolase activity, acting on acid anhydrides, in phosphorus-containing anhydrides;nucleoside-triphosphatase activity;nucleotide binding;purine nucleotide binding;purine ribonucleoside triphosphate binding;purine ribonucleo…	cell part;cytoplasm;cytoplasmic part;cytosol;intracellular membrane-bounded organelle;intracellular organelle;intracellular part;macromolecular complex;membrane-bounded organelle;nucleus;organelle;protein complex		26	26	26	29.7	29.7	29.7	116.7	0	323.31	1814100000	200	0.424798	0.429873	2.32958	1.46447	2.09532	1.79453	4.56658	5.52606	2.86069	3.55913
	0.0487182	0.0745053	O14139	O14139	Chromodomain helicase hrp3	hrp3	Color [DarkGray]	1	4		biological regulation;biosynthetic process;cell cycle process;cellular biosynthetic process;cellular component organization;cellular component organization at cellular level;cellular component organization or biogenesis;cellular component organization or biogenesis at cellular level;cellular macromolecular complex subunit organization;cellular macromolecule biosynthetic process;cellular macromole…	adenyl nucleotide binding;adenyl ribonucleotide binding;ATP binding;ATPase activity;ATPase activity, coupled;ATP-dependent DNA helicase activity;ATP-dependent helicase activity;binding;catalytic activity;DNA binding;DNA helicase activity;DNA-dependent ATPase activity;helicase activity;hydrolase activity;hydrolase activity, acting on acid anhydrides;hydrolase activity, acting on acid anhydrides, i…	cell part;chromatin;chromosomal part;heterochromatin;intracellular membrane-bounded organelle;intracellular organelle;intracellular organelle part;intracellular part;mating-type region heterochromatin;membrane-bounded organelle;nuclear chromatin;nuclear chromosome part;nuclear part;nucleus;organelle;organelle part		20	19	19	16.4	15.8	15.8	159.38	0	111.95	456070000	100	0.203442	0.221687	0.838081	2.39235	1.87105	2.40543	0.950193	2.14001	1.40981	2.70888
	1.70221	0.557666	O14141	O14141	Maf-like protein C3G6.03c	SPAC3G6.03c	Color [DarkGray]	1	4				cell part;cytoplasmic part;cytosol;intracellular membrane-bounded organelle;intracellular organelle;intracellular part;membrane-bounded organelle;nucleus;organelle		5	5	5	24.9	24.9	24.9	26.894	0	36.672	325500000	55	0.91231	0.92766	1.56914	1.47634	1.15763	1.63134	0.84548	0.801708	0.647686	1.30891
+	1.7421	-2.81998	O14146	O14146	Vacuolar protein sorting-associated protein 51	vps51	Color [DarkGray]	1	4		cellular process;endosome transport;establishment of localization;establishment of localization in cell;establishment of protein localization;establishment of protein localization to organelle;establishment of protein localization to vacuole;intracellular protein transport;intracellular transport;protein targeting;protein targeting to vacuole;protein transport;retrograde transport, endosome to Go…		cell part;cytoplasmic part;cytoplasmic vesicle part;cytosol;endosomal part;endosome membrane;GARP complex;Golgi apparatus part;intracellular membrane-bounded organelle;intracellular organelle;intracellular organelle part;intracellular part;macromolecular complex;membrane;membrane-bounded organelle;nucleus;organelle;organelle membrane;organelle part;protein complex		1	1	1	11.9	11.9	11.9	17.513	0	25.285	10424000	9	NaN	NaN	-5.01274	-4.75269	-5.86957	-5.32714	-4.24744	-1.08962	-3.4516	-0.893547
	1.2668	-1.8486	O14148	O14148	Putative DNA helicase ino80	ino80	Color [DarkGray]	1	4		biological regulation;biosynthetic process;cellular biosynthetic process;cellular component organization;cellular component organization at cellular level;cellular component organization or biogenesis;cellular component organization or biogenesis at cellular level;cellular macromolecule biosynthetic process;cellular macromolecule metabolic process;cellular metabolic process;cellular nitrogen comp…	3'-5' DNA helicase activity;adenyl nucleotide binding;adenyl ribonucleotide binding;ATP binding;ATPase activity;ATPase activity, coupled;ATP-dependent 3'-5' DNA helicase activity;ATP-dependent DNA helicase activity;ATP-dependent helicase activity;binding;catalytic activity;DNA binding;DNA helicase activity;DNA-dependent ATPase activity;helicase activity;hydrolase activity;hydrolase activity, acti…	cell part;chromatin remodeling complex;chromosomal part;DNA helicase complex;Ino80 complex;intracellular organelle part;intracellular part;macromolecular complex;nuclear chromosome part;nuclear part;organelle part;protein complex		13	13	13	10.5	10.5	10.5	183.05	0	215.05	826670000	93	0.0371972	0.0473488	-0.67383	2.15758	1.88108	2.36481	2.68892	3.58204	2.84826	4.00485
	0.208382	-0.489358	O14156	O14156	Protein phosphatase 2C homolog 4	ptc4	Color [DarkGray]	1	4		biological regulation;cellular macromolecule metabolic process;cellular metabolic process;cellular process;cellular protein metabolic process;dephosphorylation;macromolecule metabolic process;macromolecule modification;metabolic process;phosphate-containing compound metabolic process;phosphorus metabolic process;positive regulation of biological process;positive regulation of cellular component o…	binding;catalytic activity;cation binding;hydrolase activity;hydrolase activity, acting on ester bonds;ion binding;magnesium-dependent protein serine/threonine phosphatase activity;metal ion binding;phosphatase activity;phosphoprotein phosphatase activity;phosphoric ester hydrolase activity;protein serine/threonine phosphatase activity	cell part;cytoplasm;cytoplasmic part;fungal-type vacuole membrane;intracellular organelle lumen;intracellular organelle part;intracellular part;membrane;membrane-enclosed lumen;mitochondrial inner membrane;mitochondrial matrix;mitochondrial membrane;mitochondrial part;organelle inner membrane;organelle lumen;organelle membrane;organelle part;vacuolar membrane;vacuolar part		2	2	2	6.5	6.5	6.5	43.569	0	19.617	38368000	5	0.349427	0.358773	-3.49222	-3.51536	-2.37016	-2.41953	-0.604401	-3.3083	-4.47261	-1.45453
	1.3531	0.674937	O14157	O14157	Myosin type-2 heavy chain 2	myo3	Color [DarkGray]	1	4		cell cycle cytokinesis;cell cycle process;cellular process;cytokinesis;cytokinesis after mitosis	adenyl nucleotide binding;adenyl ribonucleotide binding;ATP binding;binding;catalytic activity;hydrolase activity;hydrolase activity, acting on acid anhydrides;hydrolase activity, acting on acid anhydrides, in phosphorus-containing anhydrides;motor activity;nucleoside-triphosphatase activity;nucleotide binding;purine nucleotide binding;purine ribonucleoside triphosphate binding;purine ribonucleot…	actomyosin contractile ring;cell cortex part;cell division site part;cell part;contractile ring;cytoplasmic part;cytoskeletal part;intracellular membrane-bounded organelle;intracellular organelle;intracellular organelle part;intracellular part;macromolecular complex;membrane-bounded organelle;mitochondrion;myosin complex;myosin II complex;organelle;organelle part;protein complex	Tight junction;Viral myocarditis	9	9	9	5.2	5.2	5.2	242.57	0	109.44	1205100000	154	0.639812	0.64388	3.46784	3.69721	3.27117	2.77773	2.20386	2.85594	2.99112	2.46328
+	3.57975	4.63088	O14159	O14159	Sphingoid long chain base kinase 4	lcb4	Color [DarkGray]	1	4		activation of protein kinase activity;activation of protein kinase C activity by G-protein coupled receptor protein signaling pathway;biological regulation;biosynthetic process;calcium-mediated signaling;cell surface receptor linked signaling pathway;cellular biosynthetic process;cellular lipid metabolic process;cellular metabolic process;cellular process;cellular response to stimulus;G-protein c…	adenyl nucleotide binding;adenyl ribonucleotide binding;ATP binding;binding;catalytic activity;D-erythro-sphingosine kinase activity;diacylglycerol kinase activity;kinase activity;NAD+ kinase activity;nucleotide binding;phosphotransferase activity, alcohol group as acceptor;purine nucleotide binding;purine ribonucleoside triphosphate binding;purine ribonucleotide binding;ribonucleotide binding;tr…	cell part;cytoplasmic part;endoplasmic reticulum;endoplasmic reticulum membrane;endoplasmic reticulum part;endosomal part;endosome membrane;Golgi apparatus;Golgi apparatus part;Golgi membrane;intracellular membrane-bounded organelle;intracellular organelle;intracellular organelle part;intracellular part;late endosome membrane;membrane;membrane part;membrane-bounded organelle;organelle;organelle m…	Calcium signaling pathway;Fc gamma R-mediated phagocytosis;ko05152;Sphingolipid metabolism;VEGF signaling pathway	2	2	2	4.8	4.8	4.8	51.288	0.00033818	2.139	32681000	8	0.860725	0.880024	-1.2426	-1.5322	-1.0493	-0.288883	-4.24074	-6.71706	-6.26958	-5.40913
+	2.0282	-4.07004	O14161	O14161	Pre-mRNA-splicing factor cwf21	cwf21	Color [DarkGray]	1	4		cellular macromolecule metabolic process;cellular metabolic process;cellular nitrogen compound metabolic process;cellular process;macromolecule metabolic process;metabolic process;mRNA metabolic process;mRNA processing;nitrogen compound metabolic process;nuclear mRNA cis splicing, via spliceosome;nuclear mRNA splicing, via spliceosome;nucleic acid metabolic process;nucleobase-containing compound …		cell part;cytoplasm;intracellular membrane-bounded organelle;intracellular organelle;intracellular organelle part;intracellular part;macromolecular complex;membrane-bounded organelle;nuclear part;nucleus;organelle;organelle part;ribonucleoprotein complex;spliceosomal complex;U2-type spliceosomal complex		8	8	8	34.5	34.5	34.5	34.553	0	213.43	264900000	47	0.567288	0.568837	-1.06062	-0.457634	-4.90694	-2.77604	1.17377	1.28	1.64	2.98515
+	1.42329	-3.50131	O14162	O14162	Putative lipase C4A8.10	SPAC4A8.10	Color [DarkGray]	1	4		catabolic process;cellular catabolic process;cellular lipid catabolic process;cellular lipid metabolic process;cellular metabolic process;cellular process;lipid catabolic process;lipid metabolic process;metabolic process;primary metabolic process	acylglycerol lipase activity;carboxylic ester hydrolase activity;catalytic activity;hydrolase activity;hydrolase activity, acting on ester bonds;lipase activity	cell part;cytoplasmic part;cytosol;intracellular part;lipid particle		1	1	1	2.7	2.7	2.7	86.646	0	7.8874	72846000	3	NaN	NaN	-4.83248	-4.63448	-4.10007	-6.05747	0.300754	0.186356	-1.06239	-5.04397
	0.708282	-0.452764	O14164	O14164	Eukaryotic translation initiation factor 3 subunit C	nip1	Color [DarkGray]	1	4		biological regulation;cellular component assembly;cellular component assembly at cellular level;cellular component organization;cellular component organization at cellular level;cellular component organization or biogenesis;cellular component organization or biogenesis at cellular level;cellular macromolecular complex assembly;cellular macromolecular complex subunit organization;cellular process;…	binding;nucleic acid binding;RNA binding;translation factor activity, nucleic acid binding;translation initiation factor activity	cell part;cytoplasmic part;cytosol;eukaryotic 43S preinitiation complex;eukaryotic 48S preinitiation complex;eukaryotic translation initiation factor 3 complex;eukaryotic translation initiation factor 3 complex, eIF3e;eukaryotic translation initiation factor 3 complex, eIF3m;intracellular part;macromolecular complex;protein complex;ribonucleoprotein complex;translation preinitiation complex	RNA transport	28	28	28	34.1	34.1	34.1	104.37	0	302.86	1737200000	237	0.731849	0.745314	2.75904	2.89692	3.09476	3.47452	4.04169	3.10651	3.90052	2.98759
	1.57419	2.51844	O14165	O14165	Uncharacterized protein C4C5.01	SPAC4C5.01	Color [DarkGray]	1	4			catalytic activity;hydrolase activity	cell part;cytoplasmic part;cytosol;intracellular membrane-bounded organelle;intracellular organelle;intracellular part;membrane-bounded organelle;mitochondrion;nucleus;organelle		3	3	3	14.1	14.1	14.1	27.382	0	22.431	82807000	16	0.393845	0.400469	0.324476	-1.01002	-0.377993	-0.350929	-1.836	-4.09416	-1.12746	-4.43063
	0.78161	-1.72146	O14166	O14166	Uncharacterized protein C4C5.03	SPAC4C5.03	Color [DarkGray]	1	4				cell part;integral to membrane;intrinsic to membrane;membrane part		2	2	2	5.3	5.3	5.3	33.854	0	80.139	49893000	27	NaN	NaN	-3.29475	-1.79967	-5.70451	-0.718567	-0.859285	-0.949068	-1.47125	-1.35205
	0.957604	-1.82613	O14169	O14169	Phosphatidylglycerol phospholipase C	SPAC4D7.02c	Color [DarkGray]	1	4		alcohol metabolic process;alditol metabolic process;carbohydrate metabolic process;catabolic process;cellular carbohydrate metabolic process;cellular catabolic process;cellular lipid catabolic process;cellular lipid metabolic process;cellular metabolic process;cellular process;glycerol metabolic process;glycerolipid catabolic process;glycerolipid metabolic process;glycerophospholipid catabolic pr…	catalytic activity;glycerophosphodiester phosphodiesterase activity;hydrolase activity;hydrolase activity, acting on ester bonds;lipase activity;phosphatidylglycerol phospholipase C activity;phospholipase activity;phospholipase C activity;phosphoric diester hydrolase activity;phosphoric ester hydrolase activity	cell part;cytoplasmic part;endoplasmic reticulum;integral to membrane;intracellular membrane-bounded organelle;intracellular organelle;intracellular organelle part;intracellular part;intrinsic to membrane;membrane;membrane part;membrane-bounded organelle;mitochondrial membrane;mitochondrial part;mitochondrion;organelle;organelle membrane;organelle part	Glycerophospholipid metabolism	1	1	1	3.9	3.9	3.9	35.585	0	22.206	10635000	8	NaN	NaN	-3.65055	-5.50394	-5.27797	-3.49389	-5.02396	-1.90175	-2.38772	-1.30839
	2.06409	2.45524	O14172	O14172	Siroheme biosynthesis protein met8;Precorrin-2 dehydrogenase;Sirohydrochlorin ferrochelatase	met8	Color [DarkGray]	1	4		amine biosynthetic process;amine metabolic process;aspartate family amino acid biosynthetic process;aspartate family amino acid metabolic process;biosynthetic process;carboxylic acid biosynthetic process;carboxylic acid metabolic process;cellular amine metabolic process;cellular amino acid biosynthetic process;cellular amino acid metabolic process;cellular biosynthetic process;cellular ketone met…	catalytic activity;ferrochelatase activity;lyase activity;oxidoreductase activity;oxidoreductase activity, acting on the CH-CH group of donors;oxidoreductase activity, acting on the CH-CH group of donors, NAD or NADP as acceptor;precorrin-2 dehydrogenase activity;sirohydrochlorin ferrochelatase activity	cell part;cytoplasmic part;cytosol;intracellular membrane-bounded organelle;intracellular organelle;intracellular part;membrane-bounded organelle;nucleus;organelle	Porphyrin and chlorophyll metabolism	2	2	2	9.5	9.5	9.5	29.444	0.001336	1.9343	8591800	1	0.357837	0.366296	-3.4254	-3.53198	-2.31402	-2.06311	-6.0726	-6.17888	-4.90746	-3.99655
+	1.91212	-3.99493	O14176	O14176	Pre-mRNA-processing protein prp40	prp40	Color [DarkGray]	1	4		cellular component assembly;cellular component assembly at cellular level;cellular component organization;cellular component organization at cellular level;cellular component organization or biogenesis;cellular component organization or biogenesis at cellular level;cellular macromolecular complex assembly;cellular macromolecular complex subunit organization;cellular process;macromolecular complex…	binding;nucleic acid binding;RNA binding	cell part;commitment complex;intracellular membrane-bounded organelle;intracellular organelle;intracellular organelle part;intracellular part;macromolecular complex;membrane-bounded organelle;nuclear part;nucleus;organelle;organelle part;ribonucleoprotein complex;small nuclear ribonucleoprotein complex;spliceosomal complex;U1 snRNP;U2-type spliceosomal complex	Spliceosome	6	6	6	14.5	14.5	14.5	81.929	0	141.68	125150000	37	NaN	NaN	-4.95142	-3.45369	-4.7202	-0.135929	0.476509	0.743853	0.26779	1.23033
	0.658733	0.489021	O14177	O14177	ESCRT-III complex subunit did4	did4	Color [DarkGray]	1	4		biological regulation;cellular component organization;cellular component organization at cellular level;cellular component organization or biogenesis;cellular component organization or biogenesis at cellular level;cellular membrane organization;cellular process;endosome transport;endosome transport via multivesicular body sorting pathway;establishment of localization;establishment of localization…		cell part;cytoplasm;cytoplasmic part;endosomal part;ESCRT III complex;intracellular organelle part;intracellular part;macromolecular complex;membrane part;organelle part;protein complex	Endocytosis	1	1	1	3.8	3.8	3.8	23.928	0.0058158	1.3501	2627800	2	0.175593	0.194295	-4.67786	-4.41579	-4.48049	-5.34657	-5.1313	-6.02845	-5.03154	-4.6855
+	3.27535	3.82316	O14178	O14178	54S ribosomal protein L40, mitochondrial	mrpl40	Color [DarkGray]	1	4		biosynthetic process;cellular biosynthetic process;cellular component organization;cellular component organization at cellular level;cellular component organization or biogenesis;cellular component organization or biogenesis at cellular level;cellular macromolecule biosynthetic process;cellular macromolecule metabolic process;cellular metabolic process;cellular process;cellular protein metabolic …	structural constituent of ribosome;structural molecule activity	cell part;cytoplasmic part;intracellular membrane-bounded organelle;intracellular organelle;intracellular organelle part;intracellular part;large ribosomal subunit;macromolecular complex;membrane-bounded organelle;mitochondrial large ribosomal subunit;mitochondrial part;mitochondrion;organellar large ribosomal subunit;organelle;organelle part;ribonucleoprotein complex		3	3	3	10	10	10	31.76	0	7.0282	21986000	9	0.809161	0.827598	-1.10398	-1.78541	-1.53131	-3.47238	-6.41392	-5.89719	-5.49942	-5.37517
	1.47178	0.384336	O14179	O14179	Ribosome maturation protein sdo1	sdo1	Color [DarkGray]	1	4		cellular component biogenesis;cellular component biogenesis at cellular level;cellular component organization or biogenesis;cellular component organization or biogenesis at cellular level;cellular localization;cellular process;establishment of localization;establishment of localization in cell;establishment of organelle localization;establishment of ribosome localization;intracellular transport;l…		cell part;cytoplasm;cytoplasmic part;cytosol;intracellular membrane-bounded organelle;intracellular non-membrane-bounded organelle;intracellular organelle;intracellular organelle part;intracellular part;macromolecular complex;membrane-bounded organelle;non-membrane-bounded organelle;nuclear part;nucleolus;nucleus;organelle;organelle part;preribosome;preribosome, large subunit precursor;ribonucleo…	Ribosome biogenesis in eukaryotes	10	10	10	35	35	35	28.075	0	33.285	358390000	64	0.907418	0.923894	1.39737	1.38793	1.44347	1.33551	1.38948	0.929495	0.978727	0.729221
	0.154661	-0.196668	O14180	O14180	Brix domain-containing protein C4F8.04	SPAC4F8.04	Color [DarkGray]	1	4		cellular component assembly;cellular component assembly at cellular level;cellular component biogenesis;cellular component biogenesis at cellular level;cellular component organization;cellular component organization at cellular level;cellular component organization or biogenesis;cellular component organization or biogenesis at cellular level;cellular macromolecular complex assembly;cellular macro…	binding;nucleic acid binding;RNA binding;rRNA binding;rRNA primary transcript binding	cell part;intracellular membrane-bounded organelle;intracellular non-membrane-bounded organelle;intracellular organelle;intracellular organelle part;intracellular part;macromolecular complex;membrane-bounded organelle;non-membrane-bounded organelle;nuclear part;nucleolus;nucleus;organelle;organelle part;preribosome;preribosome, large subunit precursor;ribonucleoprotein complex;small nucleolar rib…		6	6	6	21.2	21.2	21.2	35.834	0	89.085	51300000	25	0.592956	0.595848	-0.809347	-1.89803	-2.1681	-1.37465	-2.05516	-1.56848	-1.57235	-0.267464
	1.78363	2.36805	O14185	O14185	Transgelin	stg1	Color [DarkGray]	1	4		actin crosslink formation;actin cytoskeleton organization;actin filament organization;actin filament-based process;cell cycle cytokinesis;cell cycle process;cellular component organization;cellular component organization at cellular level;cellular component organization or biogenesis;cellular component organization or biogenesis at cellular level;cellular process;cytokinesis;cytokinesis after mit…	actin binding;actin filament binding;binding;cytoskeletal protein binding;protein binding	actin cortical patch;cell cortex part;cell division site;cell part;cell pole;cell tip;cytoplasmic part;cytoskeletal part;cytosol;intracellular membrane-bounded organelle;intracellular organelle;intracellular organelle part;intracellular part;membrane-bounded organelle;nucleus;organelle;organelle part		3	3	3	13.2	13.2	13.2	20.141	0	4.3518	55891000	19	0.894964	0.91236	-0.461411	-1.05371	-0.600016	-1.08744	-3.06658	-4.87564	-1.45116	-3.28138
+	2.94053	3.85938	O14186	O14186	Uncharacterized WD repeat-containing protein C4F8.11	SPAC4F8.11	Color [DarkGray]	1	4				cell part;cytoplasmic part;cytosol;intracellular part;macromolecular complex;protein complex;Seh1-associated complex		3	3	3	3.8	3.8	3.8	93.227	0	37.928	154070000	33	0.700681	0.710461	0.580549	1.17529	1.47673	1.61154	-2.42916	-2.60066	-4.29659	-1.26701
	0.162884	-0.230574	O14187	O14187	Pre-mRNA-splicing factor spp42	spp42	Color [DarkGray]	1	4		assembly of spliceosomal tri-snRNP;cellular component assembly;cellular component assembly at cellular level;cellular component organization;cellular component organization at cellular level;cellular component organization or biogenesis;cellular component organization or biogenesis at cellular level;cellular macromolecular complex assembly;cellular macromolecular complex subunit organization;cell…	binding;catalytic activity;cysteine-type peptidase activity;hydrolase activity;nucleic acid binding;peptidase activity;peptidase activity, acting on L-amino acid peptides;RNA binding;second spliceosomal transesterification activity;small conjugating protein-specific protease activity;snRNA binding;U1 snRNA binding;U2 snRNA binding;U5 snRNA binding;U6 snRNA binding;ubiquitin-specific protease acti…	catalytic step 2 spliceosome;cell part;intracellular organelle part;intracellular part;macromolecular complex;nuclear part;organelle part;protein complex;Prp19 complex;ribonucleoprotein complex;small nuclear ribonucleoprotein complex;spliceosomal complex;U4/U6 x U5 tri-snRNP complex;U5 snRNP	Spliceosome	5	5	5	2.2	2.2	2.2	274.55	0	23.653	44062000	24	0.440724	0.44617	-0.911648	-2.16438	-1.76559	-2.19585	-2.63467	-1.10332	-1.84513	-0.532062
+	1.43957	-4.64708	O14188	O14188	Ras GTPase-activating-like protein rng2	rng2	Color [DarkGray]	1	4		barrier septum formation;biological regulation;cell cycle cytokinesis;cell cycle process;cellular component assembly;cellular component assembly at cellular level;cellular component organization;cellular component organization at cellular level;cellular component organization or biogenesis;cellular component organization or biogenesis at cellular level;cellular localization;cellular macromolecule…	actin binding;binding;calmodulin binding;cytoskeletal protein binding;enzyme activator activity;enzyme regulator activity;GTPase activator activity;GTPase regulator activity;nucleoside-triphosphatase regulator activity;protein binding	actomyosin contractile ring;cell cortex part;cell division site part;cell part;contractile ring;cytoplasm;cytoplasmic part;cytoskeletal part;envelope;intracellular organelle part;intracellular part;macromolecular complex;medial cortical node;microtubule organizing center;nuclear envelope;nuclear part;organelle envelope;organelle part;protein complex;spindle pole body	Regulation of actin cytoskeleton	6	6	6	4.2	4.2	4.2	171.67	0	9.4045	224030000	20	0.0237079	0.0317911	-6.59529	-5.70339	-2.78608	0.967976	0.623274	1.13781	1.95162	0.758825
+	2.47533	-2.63152	O14189	O14189	Protein phosphatase 2C homolog C10F6.17c	SPAC10F6.17c	Color [DarkGray]	1	4		cellular metabolic process;cellular process;dephosphorylation;generation of precursor metabolites and energy;metabolic process;phosphate-containing compound metabolic process;phosphorus metabolic process	[pyruvate dehydrogenase (lipoamide)] phosphatase activity;binding;catalytic activity;cation binding;hydrolase activity;hydrolase activity, acting on ester bonds;ion binding;metal ion binding;phosphatase activity;phosphoprotein phosphatase activity;phosphoric ester hydrolase activity	cell part;cytoplasmic part;intracellular membrane-bounded organelle;intracellular organelle;intracellular part;membrane-bounded organelle;mitochondrion;organelle		2	2	2	7.7	7.7	7.7	49.74	0	6.5473	10065000	9	NaN	NaN	-5.41424	-4.05725	-5.98431	-6.52775	-3.07204	-2.89796	-3.14284	-2.34465
	1.50501	-2.3349	O14192	O14192	Aromatic amino acid aminotransferase C56E4.03	SPAC56E4.03	Color [DarkGray]	1	4		amine metabolic process;aromatic amino acid family metabolic process;biosynthetic process;carboxylic acid metabolic process;cellular amine metabolic process;cellular amino acid metabolic process;cellular aromatic compound metabolic process;cellular ketone metabolic process;cellular metabolic process;cellular nitrogen compound metabolic process;cellular process;metabolic process;nitrogen compound …	aromatic-amino-acid:2-oxoglutarate aminotransferase activity;binding;catalytic activity;cofactor binding;L-phenylalanine aminotransferase activity;L-phenylalanine:2-oxoglutarate aminotransferase activity;pyridoxal phosphate binding;transaminase activity;transferase activity;transferase activity, transferring nitrogenous groups;vitamin B6 binding;vitamin binding	cell part;cytoplasm;cytoplasmic part;cytosol;intracellular membrane-bounded organelle;intracellular organelle;intracellular part;membrane-bounded organelle;nucleus;organelle	Cysteine and methionine metabolism;Isoquinoline alkaloid biosynthesis;Lysine biosynthesis;Novobiocin biosynthesis;Phenylalanine metabolism;Phenylalanine, tyrosine and tryptophan biosynthesis;Tropane, piperidine and pyridine alkaloid biosynthesis;Tryptophan metabolism;Tyrosine metabolism;Ubiquinone and other terpenoid-quinone biosynthesis	10	10	10	24.1	24.1	24.1	53.166	0	53.037	675280000	74	0.505194	0.507812	1.55541	0.62401	-0.105618	-1.91254	3.01377	2.75048	2.51051	1.22611
+	2.93476	-3.88529	O14194	O14194	Gamma-glutamyltranspeptidase 2;Gamma-glutamyltranspeptidase 2 heavy chain;Gamma-glutamyltranspeptidase 2 light chain	ggt2	Color [DarkGray]	1	4		amine catabolic process;amine metabolic process;carboxylic acid catabolic process;carboxylic acid metabolic process;catabolic process;cellular amine metabolic process;cellular amino acid catabolic process;cellular amino acid metabolic process;cellular catabolic process;cellular ketone metabolic process;cellular metabolic process;cellular modified amino acid catabolic process;cellular modified ami…	catalytic activity;gamma-glutamyltransferase activity;transferase activity;transferase activity, transferring acyl groups;transferase activity, transferring amino-acyl groups	cell part;cytoplasmic part;fungal-type vacuole;integral to membrane;intracellular membrane-bounded organelle;intracellular organelle;intracellular organelle part;intracellular part;intrinsic to membrane;lytic vacuole;membrane;membrane part;membrane-bounded organelle;organelle;organelle membrane;organelle part;storage vacuole;vacuolar membrane;vacuolar part;vacuole	Arachidonic acid metabolism;Cyanoamino acid metabolism;Glutathione metabolism;Taurine and hypotaurine metabolism	6	6	6	10.1	10.1	10.1	67.825	0	77.411	40938000	23	NaN	NaN	-4.3124	-5.83859	-3.39634	-5.15832	-1.00064	-0.359581	-1.84955	0.0452557
	1.34606	1.47938	O14195	O14195	Uncharacterized N-acetyltransferase C56E4.07	SPAC56E4.07	Color [DarkGray]	1	4		cellular macromolecule metabolic process;cellular metabolic process;cellular process;cellular protein metabolic process;macromolecule metabolic process;macromolecule modification;metabolic process;N-terminal protein amino acid acetylation;N-terminal protein amino acid modification;primary metabolic process;protein acetylation;protein acylation;protein metabolic process;protein modification process	acetyltransferase activity;catalytic activity;N-acetyltransferase activity;N-acyltransferase activity;peptide alpha-N-acetyltransferase activity;peptide N-acetyltransferase activity;transferase activity;transferase activity, transferring acyl groups;transferase activity, transferring acyl groups other than amino-acyl groups	cell part;cytoplasmic part;endoplasmic reticulum;endoplasmic reticulum membrane;endoplasmic reticulum part;Golgi apparatus;Golgi apparatus part;Golgi membrane;intracellular membrane-bounded organelle;intracellular organelle;intracellular organelle part;intracellular part;macromolecular complex;membrane;membrane part;membrane-bounded organelle;organelle;organelle membrane;organelle part;protein ac…		1	1	1	3.4	3.4	3.4	27.134	0.0035784	1.4424	10594000	2	0.568956	0.570852	-2.14405	-2.89238	-2.90228	-3.44788	-5.03523	-3.47241	-3.39278	-5.40368
	0.111344	-0.2311	O14196	O14196	Meiotically up-regulated gene 165 protein	mug165	Color [DarkGray]	1	4		cell cycle;cellular component organization;cellular component organization at cellular level;cellular component organization or biogenesis;cellular component organization or biogenesis at cellular level;cellular process;chromatin organization;chromosome organization;meiotic cell cycle;organelle organization		cell part;chromatin;chromosomal part;intracellular membrane-bounded organelle;intracellular organelle;intracellular organelle part;intracellular part;membrane-bounded organelle;nuclear chromatin;nuclear chromosome part;nuclear part;nucleus;organelle;organelle part		1	1	1	6.7	6.7	6.7	34.645	0	4.3542	1552300	1	NaN	NaN	-4.5287	-5.00209	-5.28481	-6.03125	-6.5864	-5.04493	-5.1271	-3.16402
	0.565469	0.858846	O14197	O14197	Uncharacterized transporter C5D6.04	SPAC5D6.04	Color [DarkGray]	1	4			transmembrane transporter activity;transporter activity	cell part;cytoplasmic part;endoplasmic reticulum;integral to membrane;intracellular membrane-bounded organelle;intracellular organelle;intracellular part;intrinsic to membrane;membrane part;membrane-bounded organelle;organelle		1	1	1	3.8	3.8	3.8	49.575	0	5.65	5225300	2	0.289716	0.302637	-3.85138	-3.73542	-2.95297	-4.15048	-5.41565	-5.76799	-2.87561	-4.06638
	1.70427	-1.43557	O14200	O14200	PXA domain protein 1	pxa1	Color [DarkGray]	1	4		biological regulation;cellular component organization;cellular component organization at cellular level;cellular component organization or biogenesis;cellular component organization or biogenesis at cellular level;cellular localization;cellular macromolecule localization;cellular process;cellular protein localization;cellular response to stimulus;endosome transport;endosome transport via multives…		cell part;cytoplasm;cytoplasmic part;endosomal part;endosome;integral to endosome membrane;integral to membrane;integral to organelle membrane;intracellular membrane-bounded organelle;intracellular organelle;intracellular organelle part;intracellular part;intrinsic to endosome membrane;intrinsic to membrane;intrinsic to organelle membrane;membrane part;membrane-bounded organelle;organelle;organel…		6	6	6	10.1	10.1	10.1	56.507	0	19.236	261810000	37	0.42327	0.428619	-1.09929	-0.106396	-0.0271301	0.794712	1.08086	1.92462	1.46856	0.830128
	0.204616	-0.412669	O14201	O14201	Meiotically up-regulated gene 86 protein	mug86	Color [DarkGray]	1	4		acetate transmembrane transport;acetate transport;anion transport;carboxylic acid transport;cell cycle;cellular process;establishment of localization;ion transmembrane transport;ion transport;meiotic cell cycle;monocarboxylic acid transport;organic acid transport;organic anion transport;organic substance transport;plasma membrane acetate transport;transmembrane transport;transport	acetate transmembrane transporter activity;anion transmembrane transporter activity;carboxylic acid transmembrane transporter activity;ion transmembrane transporter activity;monocarboxylic acid transmembrane transporter activity;organic acid transmembrane transporter activity;organic anion transmembrane transporter activity;substrate-specific transmembrane transporter activity;substrate-specific …	cell part;cytoplasmic part;endoplasmic reticulum;endoplasmic reticulum membrane;endoplasmic reticulum part;fungal-type vacuole membrane;Golgi apparatus;Golgi apparatus part;Golgi cisterna membrane;Golgi membrane;integral to membrane;intracellular membrane-bounded organelle;intracellular organelle;intracellular organelle part;intracellular part;intrinsic to membrane;membrane;membrane part;membrane…		1	1	1	4.6	4.6	4.6	33.919	0	14.253	9373400	3	NaN	NaN	-2.89606	-4.59592	-5.29181	-4.69114	-2.55189	-3.65782	-4.10447	-5.51007
	0.666291	-1.71108	O14205	O14205	Vacuolar protein sorting-associated protein 74	vps74	Color [DarkGray]	1	4		biological regulation;cellular process;cellular response to chemical stimulus;cellular response to organic substance;cellular response to stimulus;cellular response to stress;cellular response to topologically incorrect protein;cellular response to unfolded protein;endoplasmic reticulum unfolded protein response;ER-nucleus signaling pathway;establishment of localization;establishment of localizat…	binding;lipid binding	cell part;cytoplasmic part;cytosol;Golgi apparatus;Golgi apparatus part;Golgi cisterna membrane;Golgi membrane;intracellular membrane-bounded organelle;intracellular organelle;intracellular organelle part;intracellular part;membrane;membrane-bounded organelle;nucleus;organelle;organelle membrane;organelle part		6	6	6	17.5	17.5	17.5	38.375	0	55.343	1159600000	195	0.0104838	0.014164	-0.487648	4.35644	2.85848	-0.350592	2.63853	3.68604	3.02037	3.87606
	1.62327	-2.18541	O14206	O14206	Brix domain-containing protein C1B9.03c		Color [DarkGray]	1	4		cellular component assembly;cellular component assembly at cellular level;cellular component organization;cellular component organization at cellular level;cellular component organization or biogenesis;cellular component organization or biogenesis at cellular level;cellular macromolecular complex assembly;cellular macromolecular complex subunit organization;cellular process;macromolecular complex…	binding;nucleic acid binding;RNA binding;rRNA binding	cell part;intracellular non-membrane-bounded organelle;intracellular organelle;intracellular organelle part;intracellular part;non-membrane-bounded organelle;nuclear part;nucleolus;organelle;organelle part		10	10	10	22.6	22.6	22.6	44.261	0	36.93	280480000	70	0.284876	0.298334	-1.52338	-0.143293	-0.699766	-0.637278	1.7468	3.18511	0.217251	0.588751
	0.176453	0.285945	O14210	O14210	INO80 complex subunit 2	ies2	Color [DarkGray]	1	4		biological regulation;biosynthetic process;cellular biosynthetic process;cellular component organization;cellular component organization at cellular level;cellular component organization or biogenesis;cellular component organization or biogenesis at cellular level;cellular macromolecule biosynthetic process;cellular macromolecule metabolic process;cellular metabolic process;cellular nitrogen comp…	binding;DNA binding;nucleic acid binding	cell part;chromatin remodeling complex;chromosomal part;DNA helicase complex;Ino80 complex;intracellular membrane-bounded organelle;intracellular organelle;intracellular organelle part;intracellular part;macromolecular complex;membrane-bounded organelle;nuclear chromosome part;nuclear part;nucleus;organelle;organelle part;protein complex		6	6	6	32.5	32.5	32.5	33.535	0	43.569	101350000	37	0.383838	0.391423	-0.739307	0.364042	-1.43211	0.6612	-1.13575	-0.461079	-1.21251	0.519388
	0.0294243	0.0519595	O14213	O14213	Meiotically up-regulated gene 185 protein	mug185	Color [DarkGray]	1	4		cell cycle;cellular component biogenesis;cellular component biogenesis at cellular level;cellular component organization or biogenesis;cellular component organization or biogenesis at cellular level;cellular process;meiotic cell cycle;ribonucleoprotein complex biogenesis;ribosome biogenesis	binding;cation binding;heat shock protein binding;Hsp70 protein binding;ion binding;metal ion binding;nucleic acid binding;protein binding;transition metal ion binding;zinc ion binding	cell part;cytoplasmic part;endoplasmic reticulum;intracellular membrane-bounded organelle;intracellular organelle;intracellular part;membrane-bounded organelle;organelle		3	3	3	12.4	12.4	12.4	45.13	0	8.2297	23685000	14	0.714781	0.727207	-2.02579	-2.40565	-4.19669	-2.38251	-2.4824	-3.09836	-3.6403	-1.99742
	0.911539	0.700053	O14214	O14214	tRNA (guanine(9)-N1)-methyltransferase	trm10	Color [DarkGray]	1	4		cellular macromolecule metabolic process;cellular metabolic process;cellular nitrogen compound metabolic process;cellular process;macromolecule metabolic process;macromolecule methylation;macromolecule modification;metabolic process;methylation;ncRNA metabolic process;ncRNA processing;nitrogen compound metabolic process;nucleic acid metabolic process;nucleobase-containing compound metabolic proce…		cell part;cytoplasm;intracellular membrane-bounded organelle;intracellular non-membrane-bounded organelle;intracellular organelle;intracellular organelle part;intracellular part;membrane-bounded organelle;non-membrane-bounded organelle;nuclear part;nucleolus;nucleus;organelle;organelle part		10	10	10	29.6	29.6	29.6	35.47	0	252.91	567730000	116	0.785008	0.802642	1.73269	2.01912	2.66765	2.98041	1.46891	1.01865	1.86535	2.24673
	0.770552	-0.995727	O14216	O14216	DNA replication regulator sld2	drc1	Color [DarkGray]	1	4				cell part;chromosomal part;cytoplasmic part;cytosol;intracellular membrane-bounded organelle;intracellular organelle;intracellular organelle part;intracellular part;membrane-bounded organelle;nuclear chromosome part;nuclear part;nuclear replication fork;nucleus;organelle;organelle part;replication fork		8	8	8	32.9	32.9	32.9	38.684	0	139.58	348060000	93	0.877525	0.89612	1.00765	0.460291	-0.858206	1.62812	1.61621	0.790907	1.32086	2.49278
	0.371994	0.240113	O14217	O14217	Probable mitochondrial import receptor subunit tom70	tom70	Color [DarkGray]	1	4		cellular component organization;cellular component organization at cellular level;cellular component organization or biogenesis;cellular component organization or biogenesis at cellular level;cellular membrane organization;cellular process;establishment of localization;establishment of localization in cell;establishment of protein localization;establishment of protein localization in mitochondrio…	protein transporter activity;substrate-specific transporter activity;transporter activity	cell part;cytoplasmic part;integral to membrane;intracellular membrane-bounded organelle;intracellular organelle;intracellular organelle part;intracellular part;intrinsic to membrane;macromolecular complex;membrane part;membrane-bounded organelle;mitochondrial membrane part;mitochondrial outer membrane translocase complex;mitochondrial part;mitochondrion;organelle;organelle part;protein complex		26	26	26	39.7	39.7	39.7	69.516	0	252.42	1083900000	169	0.517377	0.519799	3.35685	2.83038	2.71728	2.37	3.00057	2.67703	2.56164	2.07481
+	4.06606	-3.2023	O14219	O14219	Uncharacterized protein C6B12.14c	SPAC6B12.14c	Color [DarkGray]	1	4				cell part;intracellular membrane-bounded organelle;intracellular organelle;intracellular part;membrane-bounded organelle;nucleus;organelle		2	2	2	13.6	13.6	13.6	17.397	0	29.291	18511000	9	NaN	NaN	-4.72081	-5.52281	-5.23053	-4.94265	-2.08631	-1.54356	-2.6491	-1.32863
	0.0360411	-0.119286	O14222	O14222	Syntaxin-like protein fsv1	fsv1	Color [DarkGray]	1	4		cellular component organization;cellular component organization at cellular level;cellular component organization or biogenesis;cellular component organization or biogenesis at cellular level;cellular membrane fusion;cellular membrane organization;cellular process;establishment of localization;establishment of localization in cell;establishment of protein localization;Golgi to vacuole transport;G…	binding;protein binding;SNAP receptor activity	cell part;cytoplasmic part;endoplasmic reticulum;endosomal part;endosome membrane;Golgi apparatus part;Golgi cisterna;Golgi membrane;Golgi trans cisterna;integral to membrane;intracellular membrane-bounded organelle;intracellular organelle;intracellular organelle part;intracellular part;intrinsic to membrane;late endosome membrane;macromolecular complex;membrane;membrane part;membrane-bounded org…	SNARE interactions in vesicular transport	3	3	3	21.5	21.5	21.5	28.266	0	10.109	13490000	4	NaN	NaN	-4.96795	-4.87333	-2.77193	-1.72067	-2.91858	-1.46856	-5.23003	-4.23956
	2.45171	-2.26087	O14223	O14223	Golgi apparatus membrane protein tvp15	tvp15	Color [DarkGray]	1	4		cellular process;establishment of localization;transport;vesicle-mediated transport		cell part;coated vesicle;COPI-coated vesicle;cytoplasmic membrane-bounded vesicle;cytoplasmic part;cytoplasmic vesicle;Golgi apparatus;Golgi apparatus part;Golgi membrane;Golgi-associated vesicle;integral to membrane;intracellular membrane-bounded organelle;intracellular organelle;intracellular organelle part;intracellular part;intrinsic to membrane;membrane;membrane part;membrane-bounded organel…		1	1	1	8.3	8.3	8.3	14.518	0	14.71	12429000	8	NaN	NaN	-4.37937	-5.72014	-4.88346	-5.64689	-3.56541	-3.42008	-2.00199	-2.5989
	0.552011	1.31785	O14224	O14224	Rho GDP-dissociation inhibitor	SPAC6F12.06	Color [DarkGray]	1	4		actin cytoskeleton organization;actin filament organization;actin filament-based process;biological regulation;cellular component organization;cellular component organization at cellular level;cellular component organization or biogenesis;cellular component organization or biogenesis at cellular level;cellular process;cellular response to stimulus;cytoskeleton organization;intracellular signal tr…	enzyme regulator activity;GDP-dissociation inhibitor activity;GTPase regulator activity;nucleoside-triphosphatase regulator activity;Rho GDP-dissociation inhibitor activity;small GTPase regulator activity	cell part;cytoplasmic part;cytosol;intracellular membrane-bounded organelle;intracellular organelle;intracellular part;membrane-bounded organelle;nucleus;organelle	Neurotrophin signaling pathway;Vasopressin-regulated water reabsorption	4	4	4	31.7	31.7	31.7	23.031	0	46.564	107250000	27	0.938213	0.950059	0.421515	-0.129141	-0.906406	-0.435749	-1.04913	-4.72063	-0.690393	0.138981
	0.120196	-0.307958	O14225	O14225	Mitochondrial import receptor subunit tom20	tom20	Color [DarkGray]	1	4		cellular component assembly;cellular component assembly at cellular level;cellular component organization;cellular component organization at cellular level;cellular component organization or biogenesis;cellular component organization or biogenesis at cellular level;cellular macromolecular complex assembly;cellular macromolecular complex subunit organization;cellular process;cellular protein compl…		cell part;cytoplasmic part;integral to membrane;intracellular membrane-bounded organelle;intracellular organelle;intracellular organelle part;intracellular part;intrinsic to membrane;macromolecular complex;membrane part;membrane-bounded organelle;mitochondrial membrane part;mitochondrial outer membrane translocase complex;mitochondrial part;mitochondrion;organelle;organelle part;protein complex		4	4	4	27	27	27	17.529	0	118.67	361260000	33	0.960525	0.970815	1.34022	1.08797	0.672235	-1.7895	1.89828	0.40303	1.25648	-1.01504
+	3.62217	-5.18303	O14226	O14226	Exocyst complex component exo84	exo84	Color [DarkGray]	1	4		cellular component assembly;cellular component assembly at cellular level;cellular component organization;cellular component organization at cellular level;cellular component organization or biogenesis;cellular component organization or biogenesis at cellular level;cellular localization;cellular macromolecular complex assembly;cellular macromolecular complex subunit organization;cellular macromol…		cell cortex part;cell part;cytoplasm;cytoplasmic membrane-bounded vesicle;cytoplasmic part;cytoplasmic vesicle;cytosol;exocyst;intracellular membrane-bounded organelle;intracellular organelle;intracellular part;macromolecular complex;membrane-bounded organelle;membrane-bounded vesicle;organelle;protein complex;transport vesicle;vesicle		3	3	3	3.9	3.9	3.9	68.592	0	46.441	99233000	22	NaN	NaN	-3.503	-4.07117	-4.66548	-5.86218	0.0718021	1.58339	-0.226486	1.20159
	0.470266	0.255176	O14228	O14228	Probable phosphoribosylformylglycinamidine synthase	ade3	Color [DarkGray]	1	4		amine metabolic process;biosynthetic process;carboxylic acid metabolic process;cellular amine metabolic process;cellular amino acid metabolic process;cellular biosynthetic process;cellular ketone metabolic process;cellular metabolic process;cellular nitrogen compound biosynthetic process;cellular nitrogen compound metabolic process;cellular process;'de novo' IMP biosynthetic process;glutamine fam…	adenyl nucleotide binding;adenyl ribonucleotide binding;ATP binding;binding;carbon-nitrogen ligase activity, with glutamine as amido-N-donor;catalytic activity;cation binding;ion binding;ligase activity;ligase activity, forming carbon-nitrogen bonds;metal ion binding;nucleotide binding;phosphoribosylformylglycinamidine synthase activity;purine nucleotide binding;purine ribonucleoside triphosphate…	cell part;cytoplasm;cytoplasmic part;Golgi apparatus;intracellular membrane-bounded organelle;intracellular organelle;intracellular part;membrane-bounded organelle;organelle	Purine metabolism	31	31	31	26.2	26.2	26.2	144.86	0	284.97	886600000	164	0.65516	0.660871	2.75913	2.35405	2.73206	2.39853	2.58479	2.13925	2.73607	1.76296
	2.10992	-1.19201	O14230	O14230	Farnesyl pyrophosphate synthase	fps1	Color [DarkGray]	1	4		alcohol biosynthetic process;alcohol metabolic process;biological regulation;biosynthetic process;cellular alcohol biosynthetic process;cellular alcohol metabolic process;cellular biosynthetic process;cellular lipid metabolic process;cellular macromolecule metabolic process;cellular metabolic process;cellular process;cellular protein metabolic process;ergosterol biosynthetic process;ergosterol me…	binding;catalytic activity;cation binding;dimethylallyltranstransferase activity;geranyltranstransferase activity;ion binding;metal ion binding;prenyltransferase activity;transferase activity;transferase activity, transferring alkyl or aryl (other than methyl) groups	cell part;cytoplasmic part;cytosol;intracellular membrane-bounded organelle;intracellular organelle;intracellular part;membrane-bounded organelle;nucleus;organelle	Terpenoid backbone biosynthesis	12	12	12	31.4	31.4	31.4	39.516	0	251.95	624250000	106	0.448031	0.453	1.62184	0.619095	1.34091	0.892696	2.76152	1.77517	2.28091	2.42499
+	3.66218	2.69045	O14232	O14232	ATP-dependent RNA helicase mtr4	mtr4	Color [DarkGray]	1	4		catabolic process;cellular catabolic process;cellular localization;cellular macromolecule catabolic process;cellular macromolecule localization;cellular macromolecule metabolic process;cellular metabolic process;cellular nitrogen compound metabolic process;cellular process;intracellular mRNA localization;localization;macromolecule catabolic process;macromolecule localization;macromolecule metabol…	adenyl nucleotide binding;adenyl ribonucleotide binding;ATP binding;ATPase activity;ATPase activity, coupled;ATP-dependent helicase activity;ATP-dependent RNA helicase activity;binding;catalytic activity;helicase activity;hydrolase activity;hydrolase activity, acting on acid anhydrides;hydrolase activity, acting on acid anhydrides, in phosphorus-containing anhydrides;nucleic acid binding;nucleosi…	cell part;intracellular membrane-bounded organelle;intracellular non-membrane-bounded organelle;intracellular organelle;intracellular organelle part;intracellular part;macromolecular complex;membrane-bounded organelle;non-membrane-bounded organelle;nuclear part;nucleolus;nucleus;organelle;organelle part;protein complex;TRAMP complex	RNA degradation	14	14	13	11.2	11.2	10.5	126.19	0	26.226	88540000	35	0.458538	0.462559	0.668421	-0.528544	0.138594	-0.326813	-2.13201	-3.04214	-2.62875	-3.00726
	0.0912647	0.249614	O14233	O14233	mRNA 3-end-processing protein rna14	rna14	Color [DarkGray]	1	4		cellular macromolecule metabolic process;cellular metabolic process;cellular nitrogen compound metabolic process;cellular process;macromolecule metabolic process;metabolic process;mRNA 3'-end processing;mRNA cleavage;mRNA metabolic process;mRNA polyadenylation;mRNA processing;nitrogen compound metabolic process;nucleic acid metabolic process;nucleic acid phosphodiester bond hydrolysis;nucleobase-…	binding;mRNA binding;nucleic acid binding;RNA binding	cell part;cytoplasmic part;intracellular membrane-bounded organelle;intracellular organelle;intracellular organelle part;intracellular part;macromolecular complex;membrane-bounded organelle;mitochondrion;mRNA cleavage and polyadenylation specificity factor complex;mRNA cleavage factor complex;nuclear part;nucleoplasm part;nucleus;organelle;organelle part;protein complex	mRNA surveillance pathway	6	6	6	8.7	8.7	8.7	83.925	0	96.983	647000000	70	0.0494502	0.0612391	0.00935173	2.46331	2.31626	4.2763	1.52159	1.47565	1.62544	3.44407
+	2.84461	-2.36246	O14234	O14234	Calcium-channel protein cch1	cch1	Color [DarkGray]	1	4		calcium ion transport;cation transport;cellular process;divalent inorganic cation transport;divalent metal ion transport;establishment of localization;ion transmembrane transport;ion transport;metal ion transport;transmembrane transport;transport	calcium channel activity;cation channel activity;cation transmembrane transporter activity;channel activity;gated channel activity;ion channel activity;ion transmembrane transporter activity;passive transmembrane transporter activity;substrate-specific channel activity;substrate-specific transmembrane transporter activity;substrate-specific transporter activity;transmembrane transporter activity;…	calcium channel complex;cation channel complex;cell part;cytoplasmic part;endoplasmic reticulum;endoplasmic reticulum membrane;endoplasmic reticulum part;integral to membrane;integral to plasma membrane;intracellular membrane-bounded organelle;intracellular organelle;intracellular organelle part;intracellular part;intrinsic to membrane;intrinsic to plasma membrane;ion channel complex;macromolecul…		3	3	3	2.6	2.6	2.6	213.16	0	33.529	16863000	10	NaN	NaN	-4.68856	-6.01527	-4.38337	-4.69888	-2.74719	-3.09265	-2.06533	-2.43107
	0.552763	-0.747836	O14236	O14236	Nucleolar GTP-binding protein 2	nog2	Color [DarkGray]	1	4		cellular component biogenesis;cellular component biogenesis at cellular level;cellular component organization or biogenesis;cellular component organization or biogenesis at cellular level;cellular localization;cellular process;establishment of localization;establishment of localization in cell;establishment of organelle localization;establishment of ribosome localization;intracellular transport;l…	binding;catalytic activity;GTP binding;GTPase activity;guanyl nucleotide binding;guanyl ribonucleotide binding;hydrolase activity;hydrolase activity, acting on acid anhydrides;hydrolase activity, acting on acid anhydrides, in phosphorus-containing anhydrides;nucleoside-triphosphatase activity;nucleotide binding;purine nucleotide binding;purine ribonucleoside triphosphate binding;purine ribonucleo…	cell part;cytoskeletal part;intracellular membrane-bounded organelle;intracellular non-membrane-bounded organelle;intracellular organelle;intracellular organelle part;intracellular part;membrane-bounded organelle;mitotic spindle;non-membrane-bounded organelle;nuclear part;nucleolus;nucleus;organelle;organelle part;spindle	Ribosome biogenesis in eukaryotes	11	11	11	31.1	31.1	31.1	59.913	0	292.67	512250000	99	0.878175	0.897158	1.03947	1.14612	1.5989	2.55874	1.36169	1.99039	2.15569	3.8268
	1.27889	2.44288	O14238	O14238	Probable dolichyl-diphosphooligosaccharide--protein glycosyltransferase subunit ost2	ost2	Color [DarkGray]	1	4		carbohydrate metabolic process;cellular carbohydrate metabolic process;cellular macromolecule metabolic process;cellular metabolic process;cellular process;cellular protein metabolic process;glycosylation;macromolecule glycosylation;macromolecule metabolic process;macromolecule modification;metabolic process;primary metabolic process;protein glycosylation;protein metabolic process;protein modific…	catalytic activity;dolichyl-diphosphooligosaccharide-protein glycotransferase activity;oligosaccharyl transferase activity;transferase activity;transferase activity, transferring glycosyl groups;transferase activity, transferring hexosyl groups	cell part;cytoplasmic part;cytosol;endoplasmic reticulum part;integral to membrane;intracellular membrane-bounded organelle;intracellular organelle;intracellular organelle part;intracellular part;intrinsic to membrane;macromolecular complex;membrane part;membrane-bounded organelle;nucleus;oligosaccharyltransferase complex;organelle;organelle part;protein complex	N-Glycan biosynthesis;Protein processing in endoplasmic reticulum;Various types of N-glycan biosynthesis	2	2	2	18	18	18	13.333	0	50.542	17657000	6	0.471618	0.475302	-1.54235	-2.70127	-1.0003	-5.21195	-4.12845	-4.69453	-5.70367	-5.70075
	2.10531	-2.48645	O14240	O14240	Chromatin modification-related protein eaf6	eaf6	Color [DarkGray]	1	4		biological regulation;biosynthetic process;cellular biosynthetic process;cellular component organization;cellular component organization at cellular level;cellular component organization or biogenesis;cellular component organization or biogenesis at cellular level;cellular macromolecule biosynthetic process;cellular macromolecule metabolic process;cellular metabolic process;cellular nitrogen comp…		cell part;chromatin;chromosomal part;cytoplasmic part;cytosol;H4/H2A histone acetyltransferase complex;histone acetyltransferase complex;intracellular membrane-bounded organelle;intracellular organelle;intracellular organelle part;intracellular part;macromolecular complex;membrane-bounded organelle;nuclear chromatin;nuclear chromosome part;nuclear part;nucleoplasm part;nucleus;organelle;organelle…		1	1	1	10.1	10.1	10.1	15.877	0	17.869	9901500	6	NaN	NaN	-4.70274	-6.67049	-4.0442	-5.96363	-3.08152	-2.90328	-3.22961	-2.22084
+	2.8303	-2.68363	O14241	O14241	Actin-related protein 2/3 complex subunit 2	arc2	Color [DarkGray]	1	4		actin cortical patch assembly;actin cytoskeleton organization;actin filament organization;actin filament-based process;actin nucleation;Arp2/3 complex-mediated actin nucleation;biological regulation;cellular component assembly;cellular component assembly at cellular level;cellular component organization;cellular component organization at cellular level;cellular component organization or biogenesi…		actin cortical patch;Arp2/3 protein complex;cell cortex part;cell division site;cell part;cell pole;cell tip;cytoplasmic part;cytoskeletal part;cytosol;intracellular membrane-bounded organelle;intracellular organelle;intracellular organelle part;intracellular part;macromolecular complex;membrane-bounded organelle;nucleus;organelle;organelle part;protein complex	Bacterial invasion of epithelial cells;Fc gamma R-mediated phagocytosis;Pathogenic Escherichia coli infection;Regulation of actin cytoskeleton;Shigellosis	8	8	8	23.7	23.7	23.7	36.974	0	34.667	158080000	34	0.318228	0.328944	-1.34008	-2.82754	-1.66307	-2.29703	-0.222782	0.65749	1.51595	0.656132
	0.788594	-1.8662	O14243	O14243	Sorting nexin-4	snx4	Color [DarkGray]	1	4		autophagy;catabolic process;cellular catabolic process;cellular component organization;cellular component organization at cellular level;cellular component organization or biogenesis;cellular component organization or biogenesis at cellular level;cellular membrane organization;cellular metabolic process;cellular process;CVT pathway;early endosome to Golgi transport;endocytosis;endosome transport;…	binding;lipid binding;phosphatidylinositol binding;phosphatidylinositol-3-phosphate binding;phospholipid binding	autophagic vacuole;cell part;cytoplasm;cytoplasmic part;endosomal part;endosome;endosome membrane;extrinsic to membrane;Golgi apparatus;intracellular membrane-bounded organelle;intracellular organelle;intracellular organelle part;intracellular part;membrane;membrane part;membrane-bounded organelle;organelle;organelle membrane;organelle part;pre-autophagosomal structure;vacuole		3	3	3	7	7	7	46.376	0	4.5523	13922000	5	NaN	NaN	-4.21586	-3.65532	-4.20006	-7.2792	-2.6979	-0.716515	-4.20509	-4.26612
+	4.33963	-4.98341	O14244	O14244	Uncharacterized membrane protein C6F6.13c	SPAC6F6.13c	Color [DarkGray]	1	4				cell part;cytoplasm;cytoplasmic part;Golgi apparatus;Golgi apparatus part;Golgi membrane;integral to membrane;intracellular membrane-bounded organelle;intracellular organelle;intracellular organelle part;intracellular part;intrinsic to membrane;membrane;membrane part;membrane-bounded organelle;organelle;organelle membrane;organelle part		4	4	4	4.2	4.2	4.2	86.128	0	56.94	49561000	23	NaN	NaN	-5.97311	-5.55054	-5.53235	-4.47935	-0.857428	0.372827	-1.13819	0.0210953
	1.14806	1.65004	O14246	O14246	Protection of telomeres protein tpz1	tpz1	Color [DarkGray]	1	4		anatomical structure homeostasis;biological regulation;cellular component assembly;cellular component assembly at cellular level;cellular component organization;cellular component organization at cellular level;cellular component organization or biogenesis;cellular component organization or biogenesis at cellular level;cellular macromolecular complex assembly;cellular macromolecular complex subun…	binding;DNA binding;nucleic acid binding	cell part;chromosomal part;chromosome, telomeric region;intracellular organelle part;intracellular part;macromolecular complex;nuclear chromosome part;nuclear chromosome, telomeric region;nuclear part;nuclear telomere cap complex;organelle part;protein-DNA complex;telomere cap complex;telosome		2	2	2	6.7	6.7	6.7	57.684	0	45.828	56703000	19	0.713686	0.725659	-1.48846	-1.22377	0.0205326	-0.186108	-2.23562	-4.21532	-1.86447	-1.16256
	0.663492	-0.887985	O14248	O14248	Tip elongation aberrant protein 3	tea3	Color [DarkGray]	1	4		barrier septum formation;biological regulation;cellular component assembly;cellular component assembly at cellular level;cellular component organization;cellular component organization at cellular level;cellular component organization or biogenesis;cellular component organization or biogenesis at cellular level;cellular process;cytokinetic process;regulation of biological process;regulation of ce…		cell cortex of cell tip;cell cortex part;cell division site;cell part;cell septum;cytoplasm;cytoplasmic part;intracellular part		8	8	8	9.5	9.5	9.5	127.75	0	323.31	716360000	138	0.754948	0.770048	2.49384	2.68288	0.499466	1.06885	1.79945	2.32621	2.66495	3.50637
	0.0233573	0.0487978	O14249	O14249	probable cardiolipin-specific deacylase, mitochondrial	SPAC6G10.03c	Color [DarkGray]	1	4		cardiolipin metabolic process;cellular lipid metabolic process;cellular metabolic process;cellular process;glycerolipid metabolic process;glycerophospholipid metabolic process;lipid metabolic process;metabolic process;organophosphate metabolic process;phosphatidylglycerol metabolic process;phospholipid metabolic process;primary metabolic process	carboxylic ester hydrolase activity;catalytic activity;hydrolase activity;hydrolase activity, acting on ester bonds;lipase activity;phospholipase A2 activity;phospholipase activity;transferase activity	cell part;cytoplasm;cytoplasmic part;endoplasmic reticulum;Golgi apparatus;intracellular membrane-bounded organelle;intracellular organelle;intracellular part;membrane-bounded organelle;mitochondrion;organelle	Glycerophospholipid metabolism	2	2	2	5.6	5.6	5.6	48.72	0	5.862	6595800	3	0.169492	0.188888	-3.66904	-4.82589	-4.43965	-6.30642	-4.38798	-6.12467	-4.08909	-4.83444
	0.608707	-0.561032	O14250	O14250	Probable proteasome subunit alpha type-6	SPAC6G10.04c	Color [DarkGray]	1	4		biological regulation;catabolic process;cellular catabolic process;cellular macromolecule catabolic process;cellular macromolecule metabolic process;cellular metabolic process;cellular process;macromolecule catabolic process;macromolecule metabolic process;metabolic process;modification-dependent macromolecule catabolic process;modification-dependent protein catabolic process;positive regulation …	catalytic activity;endopeptidase activity;hydrolase activity;peptidase activity;peptidase activity, acting on L-amino acid peptides;threonine-type endopeptidase activity;threonine-type peptidase activity	cell part;cytoplasm;cytoplasmic part;cytosol;intracellular membrane-bounded organelle;intracellular organelle;intracellular part;macromolecular complex;membrane-bounded organelle;nucleus;organelle;proteasome core complex;proteasome core complex, alpha-subunit complex;protein complex	Proteasome	11	11	11	48.5	48.5	48.5	30.11	0	111.19	301860000	48	0.375762	0.384013	1.13405	-0.071991	-0.251366	1.0173	1.68853	0.584446	0.7148	1.08434
	0.528031	-2.09241	O14251	O14251	Transport protein particle subunit trs120	trs120	Color [DarkGray]	1	4		cellular process;ER to Golgi vesicle-mediated transport;establishment of localization;establishment of localization in cell;establishment of protein localization;Golgi vesicle transport;intracellular protein transport;intracellular transport;protein transport;transport;vesicle-mediated transport		cell division site;cell part;cis-Golgi network;cytoplasmic part;Golgi apparatus;Golgi apparatus part;intracellular membrane-bounded organelle;intracellular organelle;intracellular organelle part;intracellular part;macromolecular complex;membrane-bounded organelle;organelle;organelle part;protein complex;TRAPP complex		2	2	2	1.8	1.8	1.8	137.76	0	6.1725	188830000	25	0.00482453	0.00593038	-6.93292	0.390957	-0.320379	0.698347	0.37949	0.711651	1.2001	-0.0855999
	0.359107	0.317874	O14253	O14253	Nuclear cap-binding protein subunit 1	cbc1	Color [DarkGray]	1	4		catabolic process;cellular catabolic process;cellular macromolecule catabolic process;cellular macromolecule metabolic process;cellular metabolic process;cellular nitrogen compound metabolic process;cellular process;establishment of localization;establishment of RNA localization;macromolecule catabolic process;macromolecule metabolic process;metabolic process;mRNA catabolic process;mRNA metabolic…	binding;mRNA binding;nucleic acid binding;RNA binding;RNA cap binding	cell part;cytoplasmic part;cytoskeletal part;cytosol;intracellular membrane-bounded organelle;intracellular non-membrane-bounded organelle;intracellular organelle;intracellular organelle part;intracellular part;macromolecular complex;membrane-bounded organelle;mitotic spindle;non-membrane-bounded organelle;nuclear cap binding complex;nucleus;organelle;organelle part;perinuclear region of cytoplas…	mRNA surveillance pathway;RNA transport;Spliceosome	8	8	8	11.2	11.2	11.2	90.077	0	115.64	194100000	62	0.939979	0.952465	0.879375	0.875111	0.792578	0.0622444	-0.284452	0.384857	0.011816	1.22559
	2.24535	-1.22335	O14254	O14254	Probable isocitrate dehydrogenase [NADP], mitochondrial	idp1	Color [DarkGray]	1	4		acetyl-CoA catabolic process;acetyl-CoA metabolic process;amine biosynthetic process;amine metabolic process;biosynthetic process;carboxylic acid biosynthetic process;carboxylic acid metabolic process;catabolic process;cellular amine metabolic process;cellular amino acid biosynthetic process;cellular amino acid metabolic process;cellular biosynthetic process;cellular catabolic process;cellular ke…	binding;catalytic activity;cation binding;coenzyme binding;cofactor binding;ion binding;isocitrate dehydrogenase (NADP+) activity;isocitrate dehydrogenase activity;magnesium ion binding;metal ion binding;NAD binding;nucleotide binding;oxidoreductase activity;oxidoreductase activity, acting on CH-OH group of donors;oxidoreductase activity, acting on the CH-OH group of donors, NAD or NADP as accept…	cell part;cytoplasm;cytoplasmic part;intracellular membrane-bounded organelle;intracellular organelle;intracellular part;membrane-bounded organelle;mitochondrion;organelle	Carbon fixation pathways in prokaryotes;Citrate cycle (TCA cycle);Glutathione metabolism;Peroxisome	21	21	21	45.6	45.6	45.6	49.478	0	254.54	1382600000	150	0.695914	0.705508	2.36208	1.83515	2.51059	2.08278	3.85398	3.45807	3.65982	2.71213
	0.142715	0.149627	O14255	O14255	Probable mannosyl-oligosaccharide glucosidase	SPAC6G10.09	Color [DarkGray]	1	4		carbohydrate metabolic process;cell wall biogenesis;cell wall organization or biogenesis;cellular carbohydrate metabolic process;cellular cell wall organization or biogenesis;cellular component biogenesis;cellular component biogenesis at cellular level;cellular component organization or biogenesis;cellular component organization or biogenesis at cellular level;cellular macromolecule metabolic pro…	catalytic activity;glucosidase activity;hydrolase activity;hydrolase activity, acting on glycosyl bonds;hydrolase activity, hydrolyzing O-glycosyl compounds;mannosyl-oligosaccharide glucosidase activity	cell part;cytoplasmic part;endoplasmic reticulum;endoplasmic reticulum membrane;endoplasmic reticulum part;integral to membrane;intracellular membrane-bounded organelle;intracellular organelle;intracellular organelle part;intracellular part;intrinsic to membrane;membrane;membrane part;membrane-bounded organelle;organelle;organelle membrane;organelle part	N-Glycan biosynthesis;Protein processing in endoplasmic reticulum	17	17	17	21.9	21.9	21.9	92.888	0	81.936	323330000	96	0.900421	0.918374	1.00604	1.09583	0.787615	0.906723	1.47618	0.982836	1.07186	-0.333174
	0.340359	0.346288	O14256	O14256	Uncharacterized protein C6G10.10c	SPAC6G10.10c	Color [DarkGray]	1	4				cell part;intracellular membrane-bounded organelle;intracellular organelle;intracellular part;membrane-bounded organelle;nucleus;organelle		1	1	1	7.7	7.7	7.7	22.398	0	2.7748	1832600	1	0.144205	0.163486	-4.70428	-4.73251	-6.15437	-4.59726	-4.92139	-5.97391	-5.15999	-5.51828
	1.13881	2.11791	O14259	O14259	Ubp4-interactor sfp47	sfp47	Color [DarkGray]	1	4		biological regulation;cellular localization;cellular macromolecule localization;cellular process;cellular protein localization;localization;macromolecule localization;negative regulation of catalytic activity;negative regulation of hydrolase activity;negative regulation of molecular function;negative regulation of peptidase activity;negative regulation of ubiquitin-specific protease activity;prot…		cell part;cytoplasm;cytoplasmic part;cytosol;endosome;intracellular membrane-bounded organelle;intracellular organelle;intracellular part;membrane-bounded organelle;organelle		8	8	8	22.4	22.4	22.4	46.782	0	73.73	694940000	92	0.0484882	0.0601684	1.20943	3.42569	0.829264	4.89503	0.891533	0.0708561	0.589271	0.336126
	3.10474	-2.14045	O14260	O14260	UPF0592 membrane protein C7D4.03c	SPAC7D4.03c	Color [DarkGray]	1	4				cell part;integral to membrane;intrinsic to membrane;membrane part		2	2	2	2.7	2.7	2.7	101.02	0	20.342	22069000	10	NaN	NaN	-4.76814	-5.04558	-3.91971	-3.96418	-1.83486	-2.74821	-2.16454	-2.38819
	1.77767	-1.75475	O14261	O14261	Taz1-interacting factor 1	taf1	Color [DarkGray]	1	4		autophagy;biological regulation;catabolic process;cell communication;cellular catabolic process;cellular component organization;cellular component organization at cellular level;cellular component organization or biogenesis;cellular component organization or biogenesis at cellular level;cellular localization;cellular macromolecule localization;cellular metabolic process;cellular process;cellular …		cell part;cytoplasm;cytoplasmic part;extrinsic to membrane;fungal-type vacuole membrane;intracellular membrane-bounded organelle;intracellular organelle;intracellular organelle part;intracellular part;membrane;membrane part;membrane-bounded organelle;nucleus;organelle;organelle membrane;organelle part;pre-autophagosomal structure;pre-autophagosomal structure membrane;vacuolar membrane;vacuolar pa…		9	9	9	8.9	8.9	8.9	106.77	0	70.144	220100000	48	0.420265	0.425545	-1.40125	-0.433472	-1.44506	0.75852	1.27129	1.30734	0.752623	1.16648
	0.170197	0.279263	O14265	O14265	V-type proton ATPase subunit H	vma13	Color [DarkGray]	1	4		ATP hydrolysis coupled proton transport;biological regulation;cation homeostasis;cation transport;cellular cation homeostasis;cellular chemical homeostasis;cellular homeostasis;cellular ion homeostasis;cellular monovalent inorganic cation homeostasis;cellular process;chemical homeostasis;energy coupled proton transport, against electrochemical gradient;establishment of localization;homeostatic pr…	active transmembrane transporter activity;adenyl nucleotide binding;adenyl ribonucleotide binding;ATP binding;ATPase activity;ATPase activity, coupled;ATPase activity, coupled to movement of substances;ATPase activity, coupled to transmembrane movement of ions;ATPase activity, coupled to transmembrane movement of substances;binding;catalytic activity;cation transmembrane transporter activity;cati…	cell part;cytoplasmic part;intracellular organelle part;intracellular part;macromolecular complex;membrane part;organelle part;protein complex;proton-transporting two-sector ATPase complex, catalytic domain;proton-transporting V-type ATPase, V1 domain;vacuolar part;vacuolar proton-transporting V-type ATPase, V1 domain	Epithelial cell signaling in Helicobacter pylori infection;ko05152;Lysosome;Oxidative phosphorylation;Phagosome;Rheumatoid arthritis;Vibrio cholerae infection	5	5	5	11.1	11.1	11.1	51.436	0	14.647	75280000	17	0.864304	0.883593	-0.731743	-1.3123	-1.25736	-2.2005	-0.776215	-2.68965	-0.607071	-2.54603
	0.537134	0.429024	O14267	O14267	Uncharacterized UPF0442 protein C7D4.12c	SPAC7D4.12c	Color [DarkGray]	1	4				cell part;cytoplasmic part;endoplasmic reticulum;endoplasmic reticulum membrane;endoplasmic reticulum part;integral to membrane;intracellular membrane-bounded organelle;intracellular organelle;intracellular organelle part;intracellular part;intrinsic to membrane;membrane;membrane part;membrane-bounded organelle;organelle;organelle membrane;organelle part		4	4	4	5.3	5.3	5.3	83.358	0	10.205	282990000	47	0.936057	0.948582	1.5455	1.30658	0.615253	0.51384	0.0379677	0.648779	1.27998	0.298347
	0.0523266	-0.137898	O14269	O14269	Uncharacterized protein C7D4.14c	SPAC7D4.14c	Color [DarkGray]	1	4		catabolic process;cellular catabolic process;cellular macromolecule catabolic process;cellular macromolecule metabolic process;cellular metabolic process;cellular nitrogen compound metabolic process;cellular process;macromolecule catabolic process;macromolecule metabolic process;metabolic process;mRNA catabolic process;mRNA metabolic process;nitrogen compound metabolic process;nuclear-transcribed…		cell part;chromatin;chromosomal part;intracellular organelle part;intracellular part;nuclear body;nuclear chromatin;nuclear chromosome part;nuclear part;nucleoplasm part;organelle part		8	8	8	19.1	19.1	19.1	62.59	0	23.51	332180000	84	0.496417	0.498341	-0.149855	0.69385	1.15923	2.55728	-0.940021	2.16476	2.12796	1.45941
	0.980681	-1.23784	O14270	O14270	Fork head transcription factor 1	fhl1	Color [DarkGray]	1	4		anatomical structure morphogenesis;barrier septum formation;biological regulation;biosynthetic process;cell cycle phase;cell cycle process;cell differentiation;cellular biosynthetic process;cellular component assembly;cellular component assembly at cellular level;cellular component organization;cellular component organization at cellular level;cellular component organization or biogenesis;cellula…	binding;core promoter proximal region DNA binding;core promoter proximal region sequence-specific DNA binding;DNA binding;nucleic acid binding;nucleic acid binding transcription factor activity;regulatory region DNA binding;regulatory region nucleic acid binding;RNA polymerase II core promoter proximal region sequence-specific DNA binding;RNA polymerase II core promoter proximal region sequence-s…	cell part;intracellular membrane-bounded organelle;intracellular organelle;intracellular part;membrane-bounded organelle;nucleus;organelle		3	3	3	4.7	4.7	4.7	81.127	0	31.958	192280000	37	0.116077	0.134995	-1.61995	0.386782	0.450504	-0.00613594	-0.165979	1.68246	1.01831	1.62775
	1.54941	0.835014	O14273	O14273	Meiotically up-regulated protein C8C9.04	SPAC8C9.04	Color [DarkGray]	1	4		cell cycle;cellular process;meiotic cell cycle		cell part;membrane;plasma membrane		27	27	27	57.7	57.7	57.7	67.035	0	323.31	28063000000	786	0.0399574	0.050378	7.70617	7.9398	8.27424	8.43109	6.67166	7.11538	7.41599	7.80822
	1.34277	2.98149	O14274	O14274	D-tyrosyl-tRNA(Tyr) deacylase	dtd1	Color [DarkGray]	1	4		amine catabolic process;amine metabolic process;biological regulation;biosynthetic process;carboxylic acid catabolic process;carboxylic acid metabolic process;catabolic process;cellular amine metabolic process;cellular amino acid catabolic process;cellular amino acid metabolic process;cellular biosynthetic process;cellular catabolic process;cellular ketone metabolic process;cellular macromolecule…	aminoacyl-tRNA editing activity;carboxylic ester hydrolase activity;catalytic activity;D-aminoacyl-tRNA deacylase activity;D-tyrosyl-tRNA(Tyr) deacylase activity;hydrolase activity;hydrolase activity, acting on ester bonds	cell part;cytoplasm;cytoplasmic part;cytosol;intracellular membrane-bounded organelle;intracellular organelle;intracellular part;membrane-bounded organelle;nucleus;organelle		3	3	3	22.8	22.8	22.8	16.334	0	16.798	56903000	9	0.864304	0.883593	-0.683464	-1.342	-0.300352	-1.1914	-1.62269	-6.25544	-2.14157	-5.42348
	1.14879	2.73442	O14277	O14277	40S ribosomal protein S5-A	rps5a	Color [DarkGray]	1	4		biosynthetic process;cellular biosynthetic process;cellular component biogenesis;cellular component biogenesis at cellular level;cellular component organization or biogenesis;cellular component organization or biogenesis at cellular level;cellular macromolecule biosynthetic process;cellular macromolecule metabolic process;cellular metabolic process;cellular process;cellular protein metabolic proc…	binding;nucleic acid binding;RNA binding;structural constituent of ribosome;structural molecule activity	cell part;cytoplasmic part;cytosol;cytosolic small ribosomal subunit;intracellular non-membrane-bounded organelle;intracellular organelle;intracellular organelle part;intracellular part;macromolecular complex;non-membrane-bounded organelle;nuclear part;nucleolus;organelle;organelle part;ribonucleoprotein complex;small ribosomal subunit	Ribosome	12	1	1	61.6	8.9	8.9	22.224	0	11.696	57974000	12	0.801693	0.820139	-0.860289	-0.760742	-0.424328	-0.334532	-2.7645	-6.9863	-1.66856	-1.89822
+	2.8003	-4.8489	O14279	O14279	Ribosomal RNA-processing protein 14-N	rrp14n	Color [DarkGray]	1	4		cellular component biogenesis;cellular component biogenesis at cellular level;cellular component organization or biogenesis;cellular component organization or biogenesis at cellular level;cellular macromolecule metabolic process;cellular metabolic process;cellular nitrogen compound metabolic process;cellular process;macromolecule metabolic process;metabolic process;ncRNA metabolic process;ncRNA p…		cell part;intracellular membrane-bounded organelle;intracellular non-membrane-bounded organelle;intracellular organelle;intracellular organelle part;intracellular part;membrane-bounded organelle;non-membrane-bounded organelle;nuclear part;nucleolus;nucleus;organelle;organelle part		2	2	2	20.8	20.8	20.8	17.905	0	169.27	176420000	33	NaN	NaN	-5.18844	-3.81971	-3.67969	-1.43314	0.561409	0.873186	1.31099	2.52904
	0.331648	-0.344954	O14283	O14283	Transcription factor prr1	prr1	Color [DarkGray]	1	4		biological regulation;positive regulation of biological process;positive regulation of biosynthetic process;positive regulation of cellular biosynthetic process;positive regulation of cellular metabolic process;positive regulation of cellular process;positive regulation of gene expression;positive regulation of macromolecule biosynthetic process;positive regulation of macromolecule metabolic proc…	binding;core promoter proximal region DNA binding;core promoter proximal region sequence-specific DNA binding;DNA binding;molecular transducer activity;nucleic acid binding;nucleic acid binding transcription factor activity;regulatory region DNA binding;regulatory region nucleic acid binding;RNA polymerase II core promoter proximal region sequence-specific DNA binding;RNA polymerase II core promo…	cell part;intracellular membrane-bounded organelle;intracellular organelle;intracellular part;membrane-bounded organelle;nucleus;organelle		8	8	8	23.7	23.7	23.7	60.045	0	72.365	910140000	120	0.474285	0.478471	1.68606	2.74429	2.39296	3.29407	2.50119	3.72741	2.7188	2.5498
	0.925805	1.42036	O14289	O14289	3-isopropylmalate dehydratase	leu2	Color [DarkGray]	1	4		amine biosynthetic process;amine metabolic process;biosynthetic process;branched chain family amino acid biosynthetic process;branched chain family amino acid metabolic process;carboxylic acid biosynthetic process;carboxylic acid metabolic process;cellular amine metabolic process;cellular amino acid biosynthetic process;cellular amino acid metabolic process;cellular biosynthetic process;cellular …	3-isopropylmalate dehydratase activity;4 iron, 4 sulfur cluster binding;binding;carbon-oxygen lyase activity;catalytic activity;cation binding;hydro-lyase activity;ion binding;iron-sulfur cluster binding;lyase activity;metal cluster binding;metal ion binding	3-isopropylmalate dehydratase complex;cell part;cytoplasmic part;cytosol;cytosolic part;intracellular part;macromolecular complex;protein complex	Valine, leucine and isoleucine biosynthesis	29	29	29	43.8	43.8	43.8	82.782	0	323.31	3286100000	242	0.222634	0.240026	5.66773	5.27395	4.15608	2.67809	4.02328	2.55326	3.28844	2.22945
	2.64798	-1.5238	O14290	O14290	Uncharacterized protein C9E9.04	SPAC9E9.04	Color [DarkGray]	1	4		cellular process;ER to Golgi vesicle-mediated transport;establishment of localization;establishment of localization in cell;establishment of protein localization;Golgi vesicle transport;intracellular protein transport;intracellular transport;protein transport;transport;vesicle-mediated transport		cell part;cytoplasm;cytoplasmic part;endoplasmic reticulum membrane;endoplasmic reticulum part;integral to membrane;intracellular organelle part;intracellular part;intrinsic to membrane;membrane;membrane part;organelle membrane;organelle part		6	6	6	39.9	39.9	39.9	21.238	0	150.63	423470000	37	0.41952	0.424966	0.907488	-0.304995	0.896368	0.243301	1.90217	1.99859	2.12828	1.80834
	0.636548	-2.40452	O14291	O14291	Uncharacterized protein C9E9.05	SPAC9E9.05	Color [DarkGray]	1	4				cell part;intracellular membrane-bounded organelle;intracellular organelle;intracellular part;membrane-bounded organelle;nucleus;organelle		3	3	3	11.2	11.2	11.2	34.709	0	42.147	74109000	19	0.94378	0.956547	-0.454277	-0.783888	-4.13151	-8.1233	-0.987608	-1.63664	-0.649941	-0.600695
[truncated: 2,590 more rows]
