# Supplementary material for: Label-Free Quantitative Phosphoproteomics of the Fission Yeast Schizosaccharomyces pombe Using Strong Anion Exchange- and Porous Graphitic Carbon-Based Fractionation Strategies
Source: Int J Mol Sci. 2021 Feb 9;22(4):1747. doi: 10.3390/ijms22041747 (PMC7916215; doi:10.3390/ijms22041747)
Supplement: Supplementary file 1 [file ijms-22-01747-s001.zip › Table S3.xlsx]

## Sheet: Intensity of phosphopeptides
Position	Amino acid	Protein	Protein names	Gene names	PGC_SPAC1	PGC_SPAC2	PGC_SPAC3	PGC_SPAC4	SAX_SPAC1	SAX_SPAC2	SAX_SPAC3	SAX_SPAC4	Charge	Cluster	GOBP	GOCC	GOCC	GOCC	Motifs	Motifs	Motifs	Motifs	Localization prob	PEP	Score	Delta score	Score for localization	Mass error [ppm]	Intensity	#NAME?	ANOVA q-value	Proteins	Positions within proteins	Leading proteins	Sequence window	Unique identifier
					PGC	PGC	PGC	PGC	SAX	SAX	SAX	SAX			Regulation of GTPase activity	Cell division site	Cell septum	Cell cortex part	Raf1 kinase substrate motif	Phosphorylase kinase substrate motif	BARD1 BRCT domain binding motif	PAK2 kinase substrate motif
12	S	O42901	Uncharacterized protein C119.09c	SPBC119.09c	1.35528	1.28213	-0.44309	0.553477	-0.107044	-1.25207	-0.207833	-1.18084	2	Cluster 2870						+			0.999636	0.000373799	137.81	79.295	137.81	-0.3371	63582000	1.42005	0.0423668	O42901	12	O42901	____MGSSSSRRRSSSLVTKVPKPTIDDRLD	UID1162
12	S	O42901	Uncharacterized protein C119.09c	SPBC119.09c	1.19666	1.07342	0.581749	0.467742	-0.450815	-1.29749	-0.178418	-1.39284	2	Cluster 2870						+			0.999636	0.000373799	137.81	79.295	137.81	-0.3371	63582000	2.48253	0.0117911	O42901	12	O42901	____MGSSSSRRRSSSLVTKVPKPTIDDRLD	UID8244
178	S	O74958	YTH domain-containing protein mmi1	mmi1	0.66871	0.953402	0.866517	0.584312	-0.0805929	-1.4742	0.0217687	-1.53992	2	Cluster 2870									1	0.000477556	121.35	121.35	60.547	-0.0048329	972810000	1.90563	0.0227812	O74958	178	O74958	SRLHGIQPPPKRRTLSPPPRRLADPVVVGSS	UID2451
323	S	P78780	Probable aspartate-semialdehyde dehydrogenase	SPCC1827.06c	0.728878	1.35832	0.695174	0.771418	-0.494419	-1.08372	-0.692163	-1.28349	2	Cluster 2870						+			1	4.96934e-05	175.33	86.933	162	0.0014818	246050000	3.51622	0.00569733	P78780	323	P78780	NENGYAVSVGRIRSDSIFDIKFVSLVHNTVL	UID3481
821	S	P50998	AMP deaminase	ada1	1.1837	0.0623862	1.26959	0.340409	-0.121754	-1.60197	0.00170095	-1.13407	2	Cluster 2870									0.999988	2.37419e-08	128.79	117.42	128.79	0.067967	95479000	1.56003	0.034574	P50998	821	P50998	FPGLSVISERRRRKDSMASSSQDLKD_____	UID10503
821	S	P50998	AMP deaminase	ada1	1.13737	1.059	0.812199	0.544699	-0.575481	-1.21924	-0.51555	-1.243	2	Cluster 2870									0.999988	2.37419e-08	128.79	117.42	128.79	0.067967	95479000	3.51261	0.00568047	P50998	821	P50998	FPGLSVISERRRRKDSMASSSQDLKD_____	UID3421
37	S	O42914	Uncharacterized protein C16A3.08c	SPBC16A3.08c	0.98451	0.950874	0.882845	0.507992	-0.296157	-0.969044	-0.34551	-1.71551	2	Cluster 2870									1	0.00018919	125.82	116.04	64.918	-0.31245	25155000000	2.50262	0.0117272	O42914	37	O42914	TEKKTAASRDKKRSDSPPVPRELVAQSTTSR	UID8255
37	S	O42914	Uncharacterized protein C16A3.08c	SPBC16A3.08c	0.749435	0.887436	0.736768	0.701612	0.0516935	-1.8153	-0.177528	-1.13412	2	Cluster 2870									1	0.00018919	125.82	116.04	64.918	-0.31245	25155000000	1.90993	0.0227619	O42914	37	O42914	TEKKTAASRDKKRSDSPPVPRELVAQSTTSR	UID1173
471	S	Q9URT2	Uncharacterized protein P25A2.03	SPCP25A2.03	0.646216	0.949444	0.675263	1.21439	-0.926307	-1.45336	-0.262385	-0.843264	2	Cluster 2870									0.999978	2.07753e-07	124.12	105.46	124.12	-0.053207	21111000	3.11737	0.0062517	Q9URT2	471	Q9URT2	NTLDDLKKEERYRIPSPESFLSGVKADKFEI	UID5330
230	S	O42924	Probable chromatin modification-related protein eaf7	eaf7	1.3233	1.33842	0.275892	0.473749	-0.540845	-1.142	-0.68208	-1.04643	2	Cluster 2870									0.999936	3.06656e-05	105.99	100.1	84.753	-0.24302	13393000	2.79376	0.00918906	O42924	230	O42924	SEKKESSMTLRKRSVSPSSQNTARSPKRMAT	UID1203
199	S	O74500	Nucleoporin nup60	nup60	0.950443	0.878641	0.770826	0.68021	-0.793595	-1.2716	0.193477	-1.4084	2	Cluster 2870						+			0.99981	3.5781e-20	164.93	152.73	164.93	-0.007216	282330000	2.3697	0.0134882	O74500	199	O74500	KRESGVSSEPRARTSSLTPGNTPNSAKQWSA	UID2097
199	S	O74500	Nucleoporin nup60	nup60	1.03815	0.792819	0.77082	0.581681	-0.208265	-1.60632	-0.0517559	-1.31713	2	Cluster 2870						+			0.99981	3.5781e-20	164.93	152.73	164.93	-0.007216	282330000	2.13082	0.0178628	O74500	199	O74500	KRESGVSSEPRARTSSLTPGNTPNSAKQWSA	UID9179
579	S	O13759	RNA-binding post-transcriptional regulator csx1	csx1	0.782054	1.28057	0.833695	0.74999	-0.852375	-1.1334	-0.605345	-1.05519	2	Cluster 2870						+			0.99926	0.0003566	144.7	113.06	91.043	0.027441	33816000	4.39163	0.00476	O13759	579	O13759	ARASRPWNLGRERQSSLIDLRHELEQNENGL	UID209
53	S	Q9Y7N0	SWR1 complex bromodomain subunit bdf1	bdf1	1.17961	0.915218	0.600924	0.152238	0.20751	-1.76438	-0.200012	-1.09111	2	Cluster 2870									0.995343	0.00132637	65.219	46.119	65.219	0.012994	6598100	1.54895	0.0350303	Q9Y7N0	53	Q9Y7N0	HNDENEESLSRKRDSSGATVGDLKQEEKESM	UID5971
643	S	O13919	Paired amphipathic helix protein pst2	pst2	0.706323	0.921825	0.858564	1.178	-0.787031	-1.17208	-0.654312	-1.05129	2	Cluster 2870						+			1	1.86828e-208	404.86	383.05	403.56	0.63506	581990000	4.66945	0.00306667	O13919	643	O13919	PNIVGNKPVRRKRSNSITQLTEFVKQPKING	UID398
543	S	Q09838	Transcriptional regulator prz1	prz1	1.0629	1.09643	0.940362	0.499408	-0.597771	-1.18005	-0.659617	-1.16166	2	Cluster 2870						+			1	2.13841e-06	171.26	118.05	171.26	0.022248	63727000	3.87177	0.00485714	Q09838	543	Q09838	SNDYLSVRNTRPRSRSLNSLVGNKSENSSSS	UID4044
49	S	O42893	Neutral trehalase	ntp1	0.170006	1.47548	0.626398	1.15089	-0.684134	-0.993338	-0.64978	-1.09552	2	Cluster 2870									0.997161	2.29228e-163	338.23	329.95	233.56	-0.21944	510140000	2.83853	0.00868983	O42893	49	O42893	TDLSTRVSAGRPRTLSTSMEASAAPTIPELK	UID1151
456	S	P78813	ENTH domain-containing protein C794.11c	SPCC794.11c	1.41987	1.17254	-0.139134	0.572174	0.0345802	-1.0218	-0.754588	-1.28364	2	Cluster 2870				+					0.997931	1.23183e-26	221.63	205.61	181.71	0.4232	459160000	1.82065	0.0252806	P78813	456	P78813	VNKVHQENSTRERVVSSSSEPVSKTQNFLDN	UID10582
28	S	O59746	Uncharacterized transcriptional regulatory protein C530.11c	SPBC530.11c	0.946105	1.05221	0.875165	0.770562	-0.913487	-1.11574	-0.450405	-1.16441	2	Cluster 2870									0.999998	2.31493e-37	267.01	214.28	221.66	-0.033626	192580000	4.36126	0.00449057	O59746	28	O59746	LSDSPEDPFLRKRLASNTQLNQKKIRFTENE	UID1495
321	S	O60129	Fork head protein homolog 2	fkh2	1.3516	-0.165984	1.5301	0.351659	-0.34334	-1.00853	-0.665067	-1.05044	2	Cluster 2870									0.98477	3.82704e-18	203.97	196.26	101.32	-0.28095	87145000	1.89535	0.0229519	O60129	321	O60129	EFIAKTRKTPRKRSPSSPVPLLAKKREGSPS	UID1699
287	S	Q09948	Chromatin structure-remodeling complex subunit rsc4	rsc4	0.569859	1.15402	0.898655	0.938916	-1.07429	-0.63888	-1.36233	-0.485947	2	Cluster 2870						+			0.929957	1.29759e-116	273.84	264.08	244.85	0.17127	176720000	3.56975	0.00587937	Q09948	287	Q09948	PTPSVSASTSRERSTSVAPSFITSDQAATPD	UID4208
48	S	Q9UUN5	PRA1-like protein	SPCC306.02c	1.47133	1.19224	0.0039258	0.347332	-0.52514	-1.54196	-0.165182	-0.782552	2	Cluster 2870									0.999998	0.000539006	113.67	106.41	113.67	0.0177	20239000	1.80248	0.0256856	Q9UUN5	48	Q9UUN5	GEFLDVRRISRPRNFSEAQSRISFNFSRFSS	UID5930
146	T	O14066	Increased rDNA silencing protein 4 homolog	SPAC1687.09	0.633541	1.19886	0.369126	0.728865	0.248442	-1.82445	-0.371964	-0.982426	2	Cluster 2870		+							0.998974	0.0205669	72.2	64.633	63.624	0.19212	14997000	1.6672	0.0302865	O14066	146	O14066	KSGYYERTSTRKRSLTVPTPRTSFPHHPRSR	UID6198
418	S	P50528	Serine/threonine-protein kinase plo1	plo1	0.156535	0.330646	1.23502	0.964448	0.14888	-0.657266	-0.199146	-1.97912	2	Cluster 2870									0.983546	0.00421167	61.532	50.368	61.532	0.30801	2895000	1.34815	0.0479729	P50528	418	P50528	TDGSLGSRVKVLREESQSFVPTKSAVTEQVE	UID3406
468	S	Q9P7H1	Tyrosine-protein phosphatase CDC14 homolog	clp1	0.442785	0.544693	0.878261	0.881581	-0.0390108	-2.16896	-0.0379899	-0.501356	2	Cluster 2870		+	+	+					0.999886	6.81608e-20	175.61	174.02	175.61	-0.22283	121110000	1.41948	0.0423701	Q9P7H1	468	Q9P7H1	TPTETISVVRLRRSSSQSNIEPNGVRSPTSS	UID5207
131	S	Q10447	Protein kinase domain-containing protein ppk2	ppk2	1.42663	1.29154	0.305255	-0.237922	-0.146424	-1.51243	-0.244498	-0.882151	2	Cluster 2870								+	0.999995	0.00335156	62.732	48.37	54.09	0.27068	27657000	1.46684	0.0396895	Q10447	131	Q10447	LNRSRSSKEDMYRRRSLHGLPSLSRRNSKKS	UID11726
116	S	Q9UTE1	Probable 6-phosphofructo-2-kinase C222.13c	SPAC222.13c	0.137638	1.36467	0.914534	0.748777	-0.211644	-1.35984	-0.269299	-1.32484	2	Cluster 2870									0.930875	5.56564e-05	77.899	67.254	77.899	0.74872	6839800	2.09145	0.0185874	Q9UTE1	116	Q9UTE1	KNRLRRPGRFPVRQESTIDIPGLTVSKRTEN	UID5685
109	S	Q10428	Serine/threonine-protein phosphatase 2A 56 kDa regulatory subunit delta 1 isoform	par1	0.882253	1.05341	0.501966	1.1522	-0.60063	-1.24999	-0.649642	-1.08957	2	Cluster 2870		+		+					0.999926	4.59432e-11	168	141.77	137.8	0.17708	18692000	3.79051	0.00520721	Q10428	109	Q10428	SLYHISENRNLVRLPSFTDVPVNKWHSLALE	UID4630
483	S	O14093	Vacuolar protein sorting-associated protein 54	vps54	0.220494	0.92693	0.758488	1.30892	-0.910279	-1.25118	0.127055	-1.18043	2	Cluster 2870									0.999989	2.79063e-45	230.05	214.54	230.05	-0.0015967	149580000	2.20328	0.0167891	O14093	483	O14093	EMRSVRKSSDLRRSLSAASLSSLSDSSRRSS	UID7696
638	S	Q9P7S5	Probable ubiquitin carboxyl-terminal hydrolase 7	ubp7	0.901876	1.15321	0.381641	0.954349	-0.493879	-1.34653	-0.255251	-1.29541	2	Cluster 2870								+	0.999997	2.49321e-07	108.08	99.738	88.09	0.086208	207180000	2.7179	0.00972687	Q9P7S5	638	Q9P7S5	KSLKQSPFQKLTRRLSDLSVNSSGQISKQDF	UID12338
11	S	P41004	Structural maintenance of chromosomes protein 4	cut3	0.624107	1.11788	0.745883	0.942487	-0.186036	-1.37787	-0.585911	-1.28054	2	Cluster 2870									0.999733	2.22524e-32	191.93	187.59	191.93	-0.13312	37311000	2.86922	0.00839896	P41004	11	P41004	_____MSDKGIFRTSSTPSIVDVTPDRGERP	UID3333
673	S	Q10165	Probable ribosylation factor GTPase-activating protein cnt6	cnt6	0.460565	1.29488	0.957172	0.819543	-0.574064	-1.2015	-0.556281	-1.20031	2	Cluster 2870	+	+	+						0.993549	0.0017027	95.507	22.274	95.507	-0.0021719	85751000	3.37611	0.00587112	Q10165	673	Q10165	LFSTSFETTPISRKLSGSGIKKAFSRKGSWN	UID4320
639	S	P40995	Rho guanine nucleotide exchange factor scd1	scd1	0.905658	0.93143	0.96632	0.866028	-0.566905	-1.03841	-0.810176	-1.25395	2	Cluster 2870	+	+		+					1	3.00393e-29	214.24	211.46	214.24	0.32535	52225000	4.75157	0.00360784	P40995	639	P40995	ATTTDERPSDFIRLNSEESVGTSSLRTSQTT	UID3311
483	S	O14093	Vacuolar protein sorting-associated protein 54	vps54	0.788692	1.14388	0.589389	1.06722	-0.383002	-1.09775	-0.988467	-1.11997	2	Cluster 2870									0.999989	2.79063e-45	230.05	214.54	230.05	-0.0015967	149580000	3.78509	0.00544	O14093	483	O14093	EMRSVRKSSDLRRSLSAASLSSLSDSSRRSS	UID614
6	S	Q9US54	Transcription initiation factor TFIID subunit 11	taf11	1.13477	0.923424	0.72369	0.860188	-0.643616	-1.12414	-0.653	-1.22131	2	Cluster 2870									0.999998	2.96438e-07	187.76	167.47	160.88	-0.0040431	120170000	4.33532	0.00432727	Q9US54	6	Q9US54	__________MKRTGSASSVPRFQRSMSYDQ	UID5415
152	S	O14079	Uncharacterized protein mdb1	mdb1	0.737915	1.15917	0.534591	0.972511	-0.233485	-1.18309	-0.519093	-1.46852	2	Cluster 2870									1	4.07261e-17	191.89	180.45	134.97	2.0554	29846000	2.76641	0.00938123	O14079	152	O14079	SSNLEQNYNSLIRQGSDQVIPLSRFASEKSA	UID600
761	S	O59817	Protein efr3	efr3	0.892816	0.969531	0.512471	0.907721	-0.0380107	-1.36032	-0.418048	-1.46616	2	Cluster 2870									0.999998	1.99819e-22	240.37	179.2	240.37	0.41221	1163300000	2.37633	0.0135197	O59817	761	O59817	ALSRPHTASTVVRSPSEINLTRQTSNRVPLL	UID1581
135	S	Q9P7B3	Putative cation exchanger C521.04c	SPAC521.04c	0.75979	0.850721	0.815981	1.08062	-0.323582	-1.53044	-0.665123	-0.987968	2	Cluster 2870									1	0.000937887	102.53	89.077	90.861	-0.1426	32378000	3.23123	0.00588738	Q9P7B3	135	Q9P7B3	KQNFKVRPLSPLRGQSPASLRSEESFTLKER	UID5171
163	S	Q09868	RNA-binding post-transcriptional regulator cip2	cip2	0.92789	0.640624	1.09805	0.926557	-0.636762	-1.24516	-0.506029	-1.20518	2	Cluster 2870									0.999998	3.08096e-06	158.42	90.062	158.42	-0.019114	88967000	3.81879	0.00483412	Q09868	163	Q09868	WKEATNSAGLSLRSASALDVLKNSGPATTSL	UID4109
132	S	Q9Y7M1	Putative 2-hydroxyacyl-CoA lyase	SPBC725.04	1.34035	1.48768	0.31429	-0.230465	-0.212898	-1.1389	-0.406457	-1.15359	2	Cluster 2870									1	0.00568741	71.558	66.076	66.989	0.24749	20517000	1.6395	0.031321	Q9Y7M1	132	Q9Y7M1	VSYLSPHTKLAVRPPSPKMVVDSIRRAYRVS	UID5962
375	S	Q10164	Probable Rho-type GTPase-activating protein 2	rga2	0.668154	1.25889	0.651217	0.980343	-0.740588	-1.18243	-0.430864	-1.20472	2	Cluster 2870	+	+		+					1	5.77071e-11	166.52	160.98	162.64	-0.28105	25331000	3.54959	0.00571605	Q10164	375	Q10164	LSSKSGKFHSDFRVVSENVLLQARSETNSPI	UID4314
256	S	Q9UUM7	Protein hob3	hob3	0.523117	1.27589	0.746003	0.975884	-0.769093	-1.15047	-0.357746	-1.24359	2	Cluster 2870	+	+		+		+			1	1.60241e-05	111.95	110.2	101.39	-0.23876	10382000	3.3089	0.00611613	Q9UUM7	256	Q9UUM7	LDDKVEQVLQSMRDLSIAGLNNSQ_______	UID5926
337	S	O74779	Microtubule-associated protein mug164	mug164	0.694113	0.73614	1.09235	0.952401	-0.241392	-1.44716	-0.640479	-1.14597	2	Cluster 2870									0.996064	4.62573e-05	134.57	64.754	134.57	-0.27788	565340000	3.06692	0.00642654	O74779	337	O74779	RPNVSATSNSTVRVASSLAVRPVSRNAQART	UID2305
337	S	O74779	Microtubule-associated protein mug164	mug164	0.967244	0.96111	0.925549	0.823713	-0.638096	-1.09847	-0.738232	-1.20282	2	Cluster 2870									0.996064	4.62573e-05	134.57	64.754	134.57	-0.27788	565340000	4.90747	0.00471795	O74779	337	O74779	RPNVSATSNSTVRVASSLAVRPVSRNAQART	UID9387
1601	S	Q9UT02	Protein transport protein sec71	sec71	0.82939	0.581951	1.12241	0.421626	-0.0292428	-1.47844	0.0827912	-1.53048	2	Cluster 2870	+								0.998991	0.00119576	97.163	75.791	97.163	-0.21458	4784300	1.7056	0.0290499	Q9UT02	1601	Q9UT02	VKENSFRPHEISRFNSQSVFKSKKHHLKSIV	UID5565
289	S	O74463	Uncharacterized protein C1739.01		1.16103	0.243621	0.939367	1.05697	-0.338158	-1.21199	-0.540069	-1.31077	2	Cluster 2870									0.999579	0.000773978	105.94	65.557	83.862	3.3473	11797000	2.75439	0.00964948	O74463	289	O74463	RCSSTDTLSSLSRLTSQDPLKASLPLQSPPL	UID2052
443	S	Q10475	Eukaryotic translation initiation factor 4 gamma	tif471	-0.454432	1.6018	0.812805	0.856968	0.00349881	-1.065	-0.597378	-1.15826	2	Cluster 2870									0.843844	2.2386e-180	340.17	333.12	223.85	0.28343	839030000	1.50767	0.0371435	Q10475	443	Q10475	QTPYTQNFPNMSRSGSQVSDQVVESPNSSTL	UID4665
88	S	O74561	Uncharacterized inositol polyphosphate kinase C970.08	SPCC970.08	0.735325	0.717801	0.714215	0.598581	0.337776	-1.97348	-0.102374	-1.02785	2	Cluster 2870									1	6.22276e-47	270.16	264.08	215.96	-0.054335	623150000	1.4423	0.0411884	O74561	88	O74561	TSLEDVPRLILTRSNSQEQTPLRTHTPVEYM	UID2200
129	S	O42869	Uncharacterized protein C3G9.05	SPAC3G9.05	0.956973	0.963903	0.84279	0.899401	-0.846667	-1.08792	-0.516647	-1.21183	2	Cluster 2870		+	+	+					1	3.66975e-05	103.83	95.519	103.83	0.02264	82276000	4.642	0.00351515	O42869	129	O42869	KEVSSNTPPNMTRAASQPPPQVQRLPASAPK	UID1131
617	S	O42861	ATP-dependent helicase fft3	fft3	1.16785	0.660566	1.10319	0.674082	-0.780524	-0.996211	-0.557979	-1.27097	2	Cluster 2870									1	0.000429051	95.183	60.434	83.53	0.062336	19267000	3.93283	0.00408743	O42861	617	O42861	RAKMMMAPFVLRRKKSQVLDALPKKTRIIEF	UID1130
223	S	O94601	Uncharacterized protein C622.14	SPCC622.14	1.17537	1.26928	0.147348	0.696686	-0.221576	-1.4791	-0.830299	-0.757715	2	Cluster 2870	+								0.998816	2.48633e-06	125.88	113.08	125.88	0.21748	10155000	2.39333	0.013512	O94601	223	O94601	VSALSHGWNMFSRSVSQQIQDVNKSYIQPGI	UID2839
447	S	O13870	General negative regulator of transcription subunit 3	not3	0.935137	0.880259	0.862899	0.88193	-1.0159	-1.00619	-0.220947	-1.31718	3	Cluster 2870									0.999891	2.36499e-131	323.9	320.66	126.04	-0.4295	1630700000	3.56104	0.00580564	O13870	447	O13870	HTASPKMQTQPVRSVSQSSATTETNVKPTKE	UID7438
415	S	O13791	Protein slt1	slt1	-0.0830111	1.28153	0.263593	1.55024	-0.163544	-1.22748	-0.687676	-0.933655	2	Cluster 2870									0.979352	0.000930861	83.087	54.298	61.532	0.18765	38926000	1.79827	0.0257184	O13791	415	O13791	SNVDSNDSASPKRPSSQASLRHNVTVEEVPD	UID257
29	S	O14253	Nuclear cap-binding protein subunit 1	cbc1	0.696097	1.19854	0.858476	0.587997	-0.310365	-1.34899	-0.263831	-1.41792	2	Cluster 2870									1	6.06282e-10	177.93	163.92	132.06	0.13265	13918000	2.54884	0.0111099	O14253	29	O14253	TREGENYGFRPHRGNSQELLAARIKKDITFL	UID780
798	S	Q9UTC4	Uncharacterized protein C227.15	SPAC227.15	0.808517	1.04954	1.04311	0.669053	-0.748364	-1.3068	-0.374392	-1.14066	2	Cluster 2870									0.989511	2.95595e-41	193.39	188.34	107.65	-0.26186	20640000	3.63397	0.00516901	Q9UTC4	798	Q9UTC4	NLDAVSLSPSTVRTGSQISDIGNDAISTTRK	UID5677
346	S	Q9P3A7	Cell division cycle protein 48	cdc48	0.766025	1.08007	0.761685	0.83253	-0.217717	-1.42433	-0.524719	-1.27355	2	Cluster 2870									1	1.32785e-10	141.6	130.56	141.6	-0.16986	15483000	2.91068	0.00838172	Q9P3A7	346	Q9P3A7	PKREKTNGEVERRVVSQLLTLMDGMKARSNV	UID5030
257	S	Q10277	Multicopy suppressor of sporulation protein msa1	msa1	1.20887	0.961854	0.851521	0.168909	-0.754518	-1.30726	0.122293	-1.25166	2	Cluster 2870								+	1	5.89917e-10	140.35	112.2	121.26	-0.19599	69347000	2.14817	0.0175193	Q10277	257	Q10277	SSPFSPPNAHSRRRKSQGKDQSNTPVIKAPA	UID4481
6	S	Q9UTK9	Putative 6-phosphofructo-2-kinase/fructose-2,6-bisphosphatase C144.17c;6-phosphofructo-2-kinase;Fructose-2,6-bisphosphatase	SPAC144.17c	0.350982	0.393459	1.45279	0.83464	-0.124185	-0.922751	-0.258335	-1.7266	2	Cluster 2870								+	1	2.69394e-06	91.589	86.378	91.589	-0.35695	5263600	1.8318	0.025014	Q9UTK9	6	Q9UTK9	__________MSRRNSIAVEQAINPNMLRAA	UID5722
69	S	Q9P7P0	Uncharacterized acyltransferase C1718.04	SPBC1718.04	1.36205	1.49279	0.595904	-0.63166	-0.532018	-1.0141	-0.493944	-0.779024	2	Cluster 2870								+	0.954621	0.000505373	98.942	41.767	65.719	0.42856	29903000	1.51022	0.0370149	Q9P7P0	69	Q9P7P0	LILMLQLRREVGRRTSILVAAKSYRQRFIGL	UID5233
405	S	Q09822	Cell division control protein 15	cdc15	0.671266	0.968805	0.598877	0.570194	0.312646	-1.41394	-0.0257647	-1.68209	2	Cluster 2870		+		+				+	0.999949	7.30133e-12	130.29	121.73	117.13	-0.12561	202460000	1.4972	0.0379619	Q09822	405	Q09822	ESQKPVLTGSSMRRPSVTSPTFEVAARPLTS	UID3997
933	S	Q7LKZ7	Beige protein homolog 1	lvs1	-0.0765912	0.98486	0.817797	0.993582	0.522339	-1.6867	-0.920726	-0.634565	2	Cluster 2870								+	0.993291	5.0022e-05	125.5	103.44	125.5	0.47818	254010000	1.38637	0.0448531	Q7LKZ7	933	Q7LKZ7	YASQATGKSKPIRRSSVSIAVDRSDSNYISI	UID4774
20	S	P36582	Protein kinase C-like 1	pck1	0.67537	0.639033	1.1174	0.679609	0.194598	-1.46587	-0.397891	-1.44226	2	Cluster 2870		+	+			+			1	0.000241172	109.16	69.371	78.513	-0.29989	8044500	1.97927	0.021148	P36582	20	P36582	DDALQDAYKKVEREESLILGAKAMVASTKNP	UID3169
426	S	O74653	Protein pob1	pob1	0.158322	1.24133	0.398973	1.40388	-0.320918	-0.873609	-0.544739	-1.46324	2	Cluster 2870		+		+					0.999989	6.75308e-06	96.143	91.239	96.143	0.27957	7612000	2.17427	0.0171192	O74653	426	O74653	KSTQSAVPENVSRFDSNEPSATSPILKRSSP	UID9295
11	S	Q9USK4	Pre-mRNA-splicing factor cwf20	cwf20	0.221813	1.05358	0.965824	0.830478	-0.535667	-1.84094	0.0401905	-0.735287	2	Cluster 2870									0.999669	1.7393e-102	299.46	292.78	299.46	0.19988	19477000	1.90333	0.0227712	Q9USK4	11	Q9USK4	_____MSLVSYPRSESESDIEEETPLASKSF	UID5446
402	S	Q10199	Septation protein imp2	imp2	0.675011	0.630671	1.05322	0.779217	-0.115928	-1.57839	-0.0574033	-1.3864	2	Cluster 2870		+		+					1	6.61228e-53	247.28	243.42	218.14	0.10319	382040000	2.03322	0.0201315	Q10199	402	Q10199	VGNTAPDALSSPRNDSPLTSAADEQMKHLSL	UID4387
205	S	O13777	Uncharacterized protein C1610.01		0.436155	0.751288	0.767089	0.84543	-0.955337	-1.94777	0.390954	-0.287808	2	Cluster 2870									1	9.88447e-14	171.26	128.39	101.2	-0.24284	35211000	1.48531	0.0383713	O13777	205	O13777	TAENVDTSACDNRFDSPESPVLKWHRTE___	UID231
395	S	Q9UT19	Probable 5-methyltetrahydropteroyltriglutamate--homocysteine methyltransferase	met26	1.08108	0.982667	0.608617	0.216355	0.114771	-1.93489	-0.28886	-0.779742	2	Cluster 2870									1	1.72893e-24	199.05	195.61	166.04	0.1721	176460000	1.60586	0.0327236	Q9UT19	395	Q9UT19	AELEANAADCKARAESPITNVEAVRERQSKV	UID5591
365	S	P36592	DNA repair and recombination protein rad22	rad22	0.947743	1.01654	0.709816	0.601982	-0.272033	-1.49671	-0.140476	-1.36687	2	Cluster 2870									0.999879	0.00152116	113.62	18.12	113.62	-0.061228	17300000	2.35873	0.0136729	P36592	365	P36592	VVSAPFTNNFNPRLDSPSIRKTSIIDHSKSL	UID3190
215	S	Q10367	ADP-ribosylation factor GTPase-activating protein glo3	glo3	0.850559	0.936606	1.02353	0.77489	-0.694021	-0.969986	-0.469624	-1.45195	2	Cluster 2870	+								0.914438	9.16885e-09	102.98	100.01	102.98	-0.37159	260800000	3.75495	0.0053278	Q10367	215	Q10367	VTEEKTMVSPPSRPDSTSTTKSKTSSISSAR	UID11680
679	S	O14340	Oxysterol-binding protein homolog C2F12.05c	SPBC2F12.05c	1.15132	1.07186	0.772995	0.675856	-0.805514	-1.18958	-0.813628	-0.863319	2	Cluster 2870						+			1	4.09596e-27	175.49	99.208	175.49	-0.15633	1410100000	4.79916	0.004	O14340	679	O14340	LPSQQSTVSNHHRKESIPSKQPTEGQHARQE	UID951
276	S	Q9UTL2	Kinesin-like protein 8	klp8	0.273993	1.09485	1.27908	0.562495	-0.242497	-0.660024	-0.598878	-1.70901	2	Cluster 2870		+		+		+			0.999846	4.93732e-06	97.271	96.024	80.316	0.17325	8859100	2.19279	0.0167903	Q9UTL2	276	Q9UTL2	IIDLASFSKGSQRNESISSFESSSNNKSLSV	UID5724
695	S	O14340	Oxysterol-binding protein homolog C2F12.05c	SPBC2F12.05c	0.944091	0.881908	0.666952	0.610319	-1.08586	-0.569395	0.266432	-1.71445	2	Cluster 2870						+			1	5.75943e-29	208.07	181.78	208.07	-0.18646	365410000	1.96329	0.0215139	O14340	695	O14340	IPSKQPTEGQHARQESLPSQQTTETKHLRKE	UID955
62	S	Q92356	Synaptobrevin homolog 1	syb1	0.839874	0.857366	0.687254	0.60007	0.0701467	-1.90726	-0.112069	-1.03538	2	Cluster 2870		+		+		+			1	0.00077108	175.65	77.063	108.43	-0.037322	53687000	1.75215	0.0275809	Q92356	62	Q92356	RENISKVSERGERLDSLQDKTDNLAVSAQGF	UID4820
648	S	Q09917	TRP-like ion channel pkd2	pkd2	0.897657	0.913615	0.641991	0.770924	0.216572	-1.13383	-0.729426	-1.5775	2	Cluster 2870									0.999996	1.05111e-06	133.48	124.9	119.17	-0.060078	32314000	2.22577	0.0166755	Q09917	648	Q09917	VDLNTPEYPFSNRNDSDSTFTNNKYVSPWDA	UID4193
88	S	O13615	Pre-mRNA-splicing factor prp5	prp5	0.835531	1.00602	0.895642	0.913072	-0.782959	-1.07756	-0.521923	-1.26783	2	Cluster 2870									1	1.58857e-35	232.37	232.37	232.37	0.0069964	49490000	4.4465	0.00478161	O13615	88	O13615	EEDTIGSNALTVRADSENPSSQVITKFSDPN	UID45
77	S	O94245	UPF0300 protein C737.04	SPCC737.04	0.659633	1.03186	0.987907	1.00156	-0.735903	-1.08663	-0.739618	-1.11881	2	Cluster 2870						+			1	1.7821e-10	186.29	180.88	169.83	0.10164	72935000	4.97694	0.00541176	O94245	77	O94245	NVTSQDWLSKLDRNLSIENLTGKSLGIVVVS	UID2510
133	S	Q09718	AP-2 complex subunit mu	apm4	1.04568	1.1197	0.573358	0.509409	-0.0653206	-1.65366	-0.484808	-1.04436	2	Cluster 2870		+				+			0.999905	0.000481057	136.49	103.23	133.89	-0.35715	14683000	2.28535	0.0153358	Q09718	133	Q09718	GIIQTTEPDALARSVSITAVKKKGNALSLKR	UID3861
383	S	Q09894	Uncharacterized protein C24B11.07c	SPAC24B11.07c	1.05449	1.14875	0.810131	0.596498	-0.586173	-1.31534	-0.746133	-0.962219	2	Cluster 2870		+							1	9.08229e-07	145.01	90.238	112.08	-0.1103	470540000	3.97315	0.00429885	Q09894	383	Q09894	YSVPENGKPNMGRIPSAPSLSKGRAMTADNM	UID11224
449	S	Q09729	Arrestin domain-containing protein C31A2.12	SPAC31A2.12	0.59862	1.04692	0.698107	0.784323	0.237186	-1.50015	-0.486806	-1.3782	2	Cluster 2870									1	5.57619e-35	232.01	225.1	183.36	0.40203	530150000	2.01241	0.0205721	Q09729	449	Q09729	NPSSGAASAVITRNPSETSLADLSRVPSYKE	UID3876
337	S	Q9Y7U7	Staphylococcal nuclease domain-containing protein 1	snd1	0.867928	1.13521	0.396095	0.661536	0.180424	-1.3534	-0.344997	-1.5428	2	Cluster 2870									0.997104	2.46964e-05	131.32	120.16	131.32	0.49293	13661000	1.88326	0.0232639	Q9Y7U7	337	Q9Y7U7	SLSLKDYSAVVSRVISTDTLEVRKDNGVECR	UID6059
552	S	Q10280	Transcription factor gaf1	gaf1	1.15902	-0.174495	1.05888	1.11585	-0.368571	-1.48085	-0.463459	-0.846371	2	Cluster 2870		+							0.959845	4.37778e-85	219.43	207.3	199.27	-0.16706	186310000	2.0777	0.0189691	Q10280	552	Q10280	SPGMYNHMPYLNRATSANSITSPGVLPEGMA	UID11566
495	S	Q09889	Arrestin domain-containing protein C584.15c	SPCC584.15c	0.930536	1.02699	0.803277	0.767707	-0.390173	-1.24832	-0.527787	-1.36223	2	Cluster 2870		+							1	1.05246e-32	192.32	182.52	179.97	-0.049556	357670000	3.35395	0.00590389	Q09889	495	Q09889	LPSPTSSNSRLPRVRSACTLNVQELSKIPPY	UID4132
721	S	Q09822	Cell division control protein 15	cdc15	1.03595	0.982011	0.765795	0.699149	-0.445403	-1.63738	-0.582519	-0.817604	2	Cluster 2870		+		+					0.99881	0.000481057	136.49	111.36	136.02	0.39098	517930000	3.10541	0.00641751	Q09822	721	Q09822	SRRSSTLRPSFERSASSLSVRQSDVVSPAPS	UID11090
774	S	Q09822	Cell division control protein 15	cdc15	0.832259	1.09745	0.859536	0.601046	-0.359204	-1.23804	-0.290879	-1.50217	2	Cluster 2870		+		+					1	6.50688e-08	145.92	141.22	60.968	-0.016963	2100500000	2.71507	0.00982256	Q09822	774	Q09822	EYNKSQPQLSMQRSVSPNPLGPNRRSSSVLQ	UID11099
13	S	O74942	Peptidyl-prolyl cis-trans isomerase 9	cyp9	1.06299	0.84204	1.10204	0.644601	-0.715515	-1.12793	-0.667466	-1.14076	3	Cluster 2870									1	4.77171e-05	135.8	101.02	48.286	-0.21452	863870000	4.46654	0.00495238	O74942	13	O74942	___MMDGASPVDRDVSPVGLPKKRIKQNHDQ	UID2441
59	S	Q09864	Heat shock protein 60, mitochondrial	hsp60	1.06535	0.782941	0.863621	0.499246	-0.770796	0.158223	-0.93773	-1.66086	2	Cluster 2870						+			0.999784	7.97137e-05	137.01	101.3	119.74	0.048481	19425000	2.19456	0.0167785	Q09864	59	Q09864	RASLLTGVDTLARAVSVTLGPKGRNVLIDQP	UID4098
843	S	Q10185	ATP-binding cassette transporter abc2	abc2	0.69757	1.06475	0.634761	1.11964	-1.4815	-0.991799	-0.509735	-0.533692	2	Cluster 2870						+			0.999997	1.26117e-115	305.19	294.94	246.9	-0.0060708	1069700000	3.28491	0.00601653	Q10185	843	Q10185	TASSTGADTPLSRSQSVITSSTDVTSSASRS	UID11435
463	S	O59785	Uncharacterized solute carrier family 35 member C320.08	SPCC320.08	0.62907	0.838381	0.842135	1.07484	-1.18636	-0.568799	-1.51417	-0.1151	2	Cluster 2870						+			0.999999	7.89681e-21	172.3	152.03	172.3	-0.041058	1680500000	2.69402	0.00997225	O59785	463	O59785	KGQGVDGVGTVRRPPSLVSSNDELNKKNDIV	UID8617
127	S	O94601	Uncharacterized protein C622.14	SPCC622.14	0.081896	1.96933	0.176691	0.664292	-0.437963	-1.05092	-0.27643	-1.12689	2	Cluster 2870	+					+			0.981313	1.53852e-73	193.53	190.94	178.15	0.3696	496180000	1.61087	0.0326141	O94601	127	O94601	AEVDGVEWVKVDRPKSVSSHASVTSSSTVPT	UID9922
338	S	O13735	Actin-interacting protein 3 homolog	fat1	1.35831	1.25318	0.635976	-0.0560685	-0.345558	-1.21826	-0.461048	-1.16653	3	Cluster 2870				+		+			0.999112	0.00176055	98.682	69.893	98.682	0.44706	132570000	2.14872	0.0174868	O13735	338	O13735	TSFDRKFSPKLTRTPSLTKSLDPGTPTSLKS	UID7251
650	S	Q9UUE2	Protein csx2	csx2	1.04629	1.01275	1.02285	0.507026	-0.717606	-0.743968	-0.713605	-1.41373	2	Cluster 2870	+					+			0.999851	0.000208223	112.84	73.97	109.72	0.14213	1223800000	3.78275	0.00541593	Q9UUE2	650	Q9UUE2	HGPTSTIGKALQRVASVTSPSRHNSDSKEKK	UID12929
386	S	O14186	Uncharacterized WD repeat-containing protein C4F8.11	SPAC4F8.11	0.734516	1.10723	1.01641	0.774331	-0.543224	-1.17179	-0.740419	-1.17705	2	Cluster 2870									1	6.73846e-35	231.03	181.01	216.07	0.46947	88287000	4.21646	0.00418462	O14186	386	O14186	NPISNQRLSSLNRVASFESNISSLKSALYAS	UID708
271	S	Q9UUG2	Uncharacterized leucine-rich repeat-containing protein C926.06c	SPAC926.06c	1.22257	1.05175	0.460377	0.801253	-0.590581	-1.32285	-0.55611	-1.06641	2	Cluster 2870						+			0.999956	0.00159946	137.28	14.835	124.81	-0.073314	56828000	3.39957	0.0057866	Q9UUG2	271	Q9UUG2	PCEQHPAHANLRRSVSLGSKDYLKSSHPPVH	UID5863
6	S	Q96WV9	Probable cyclin-dependent kinase 9	cdk9	0.923004	0.650357	0.564842	0.532419	0.622726	-1.73733	-0.275073	-1.28095	2	Cluster 2870						+			0.999991	1.84517e-08	166.45	161.51	166.45	0.016025	162730000	1.33005	0.0492073	Q96WV9	6	Q96WV9	__________MKRSSSVSVEDEKSARRKLDV	UID4861
1687	S	Q9USK8	Cell wall alpha-1,3-glucan synthase ags1	ags1	1.03668	0.934027	0.578288	0.202414	0.0182365	-1.48568	0.265105	-1.54908	2	Cluster 2870		+	+			+			0.999828	0.0046325	90.696	47.831	90.696	-0.028897	32864000	1.42446	0.0423125	Q9USK8	1687	Q9USK8	PTAEANTGAKLDRSLSLGSRRGPGHTTEDDA	UID5450
64	S	P53692	Structural maintenance of chromosomes protein 6	smc6	0.576206	1.23604	0.960431	0.411427	0.137848	-1.28495	-0.628823	-1.40818	2	Cluster 2870						+			0.997988	0.000370929	99.506	81.84	89.805	0.33695	70575000	2.13224	0.0177521	P53692	64	P53692	QDNRPERQSRLQRSSSLIEQVRGNEDGENDV	UID3435
380	S	O94525	Uncharacterized ribonuclease C609.01	SPBC609.01	0.861374	1.02942	0.579727	0.226502	0.195576	-1.53362	0.185749	-1.54473	2	Cluster 2870						+			0.99573	0.000559701	92.295	38.728	92.295	-0.10739	36576000	1.36003	0.0469612	O94525	380	O94525	QTKREKEEKKIRRNLSLSGSSKYSVNSKAKM	UID2808
662	S	Q9P6R9	Pre-mRNA-splicing factor cwf22	cwf22	0.6827	0.838027	1.10751	1.01628	-0.739312	-1.18466	-0.593719	-1.12682	2	Cluster 2870						+			1	5.61599e-12	173.06	166.17	52.527	0.51982	389230000	4.36751	0.00453333	Q9P6R9	662	Q9P6R9	STRSYSKSRSYSRSRSVTPINNINHKKYIRK	UID12223
63	S	O13861	tRNA threonylcarbamoyladenosine dehydratase		0.967985	0.574859	0.966599	0.76424	0.169389	-1.17099	-0.794661	-1.47742	2	Cluster 2870									1	7.13959e-11	164.8	135.73	58.98	-0.11929	148140000	2.35224	0.0139598	O13861	63	O13861	GTLEFRKHRSIRRLQSMIVPEAGKSIQLSSS	UID335
218	S	P36631	Transcription factor ste11	ste11	0.482146	1.27116	0.903505	0.710934	-0.302515	-1.2643	-0.391398	-1.40953	2	Cluster 2870						+			1	3.34209e-06	173.57	145.33	90.64	0.30836	72294000	2.63607	0.0103766	P36631	218	P36631	YYRSPSSGSPIGRTKSVCLANKARIVPKRSM	UID3246
446	S	O43058	Forkhead protein sep1	2001-09-01	0.725964	1.10248	0.781282	0.94882	-0.394087	-1.35455	-0.66117	-1.14874	2	Cluster 2870						+			1	2.37448e-43	253.06	253.06	226.62	0.14299	152350000	3.54918	0.00569846	O43058	446	O43058	PTIKNPSGLLLKRSNSIDFPTPPKALCPKLF	UID1353
33	S	O13672	60S ribosomal protein L8	rpl8	1.06297	1.24971	0.468201	0.765165	-0.511916	-1.20775	-0.673336	-1.15305	2	Cluster 2870									1	1.23161e-10	158.31	149.3	113.1	-0.11183	38066000	3.46428	0.00594413	O13672	33	O13672	AAKTTKNPLFVSRPRSFGIGQDIQPKRDLSR	UID97
22	S	O42848	60S ribosomal protein L16-A;60S ribosomal protein L16-B	rpl16a;rpl16b	1.04422	0.973303	0.664532	0.503832	0.164342	-1.68257	-0.738352	-0.929315	2	Cluster 2870						+			1	0.0016357	119.75	73.618	100.02	0.10456	11779000	2.13626	0.0177332	O42848;O42991	22;22	O42848;O42991	VVVIDAKGHLLGRLASVVAKQLLGGQKVVVV	UID1101
358	S	O43066	Serine/threonine-protein kinase ppk30	ppk30	0.868199	0.892329	1.00298	0.918675	-0.858138	-0.952106	-0.615767	-1.25617	2	Cluster 2870				+					0.999999	9.11099e-29	214.65	201.86	207.4	0.0064156	376100000	5.00347	0.00593548	O43066	358	O43066	ASTYNPPRAPLQRTPSGSLTPLSSRPAHTSL	UID8457
399	S	O94416	Transcription initiation factor IIF subunit alpha	tfg1	1.00212	0.945888	0.45253	0.318294	0.331019	-1.57225	0.0101256	-1.48773	2	Cluster 2870									0.994539	2.13366e-06	171.32	112.62	161.93	-0.08072	318410000	1.38541	0.0449745	O94416	399	O94416	NASKTNTPRPLERTPSSVSPVKASSQLQSPN	UID2664
399	S	O94416	Transcription initiation factor IIF subunit alpha	tfg1	0.562891	1.25972	0.378419	0.482754	0.302376	-1.80211	-0.00894109	-1.17511	2	Cluster 2870									0.994539	2.13366e-06	171.32	112.62	161.93	-0.08072	318410000	1.34489	0.0482162	O94416	399	O94416	NASKTNTPRPLERTPSSVSPVKASSQLQSPN	UID9746
195	S	O36025	GYF domain-containing protein mpd2	mpd2	1.05876	0.765781	0.658745	0.277871	-0.199055	-2.15629	-0.273333	-0.132482	2	Cluster 2870									0.998477	1.86349e-22	241.18	190.53	157.22	-0.044797	358700000	1.43641	0.0415304	O36025	195	O36025	SPFNHINRPVLDRSPSSFSQSRSAVSGNMNP	UID1055
489	S	O14273	Meiotically up-regulated protein C8C9.04	SPAC8C9.04	0.918528	0.751716	0.896063	0.773274	-0.689312	-1.72614	-0.854895	-0.0692339	2	Cluster 2870									0.995032	1.91335e-12	120.15	112.69	92.792	0.045239	1152500000	2.544	0.0110842	O14273	489	O14273	HDKASAEKHKVARKPSSTGQEPTTPSTPAKS	UID7894
632	S	P87050	Mitosis inducer protein kinase cdr2	cdr2	0.501674	1.2189	0.555341	0.844186	0.178488	-1.64418	-0.564703	-1.08971	2	Cluster 2870		+		+					0.993757	0.000147949	124.6	94.432	104.3	-0.45968	6943900	1.99656	0.0207932	P87050	632	P87050	GSPFQPKRSFLRRLFSSEPSCKCVYASLVAS	UID3588
275	S	Q09933	Phosphoprotein p93	dis1	0.326939	1.07558	0.878282	0.471427	-0.364322	-1.46677	0.547947	-1.46908	2	Cluster 2870									0.996871	0.000402763	80.318	44.724	80.318	0.11454	14652000	1.42546	0.0423121	Q09933	275	Q09933	SSKSSSQGNTLQRSTSSFSTPNRKVSQPSDF	UID4204
14	S	Q9UT02	Protein transport protein sec71	sec71	1.17782	1.01197	0.50244	0.709081	-0.237254	-1.56463	-0.641668	-0.957763	2	Cluster 2870	+								0.999868	3.19919e-05	133.02	125.41	113.01	-0.11196	23862000	2.75561	0.00967164	Q9UT02	14	Q9UT02	__MTDLEIETVSRVSSNPDEVKGSSVVEEEP	UID5570
99	S	P06652	M-phase inducer phosphatase	cdc25	0.723087	1.10103	0.9549	0.819891	-0.581572	-1.28822	-0.557838	-1.17128	2	Cluster 2870									0.999999	2.5487e-43	246.84	232.9	246.84	-0.23899	103550000	3.87006	0.00515152	P06652	99	P06652	SPALPTPRRTLFRSLSCTVETPLANKTIVSP	UID2981
657	S	O94294	Leucine-rich repeat-containing protein sog2	sog2	1.1126	0.989583	0.750211	0.714125	-0.711373	-1.49933	-0.54209	-0.813734	2	Cluster 2870		+							0.999986	0.000619628	109.16	95.817	101.39	0.045156	32104000	3.6065	0.00534667	O94294	657	O94294	ADQVRQSPTSMIRTASGLTNRIVSVEKPASV	UID2561
208	S	P36631	Transcription factor ste11	ste11	1.09806	0.503012	0.875944	0.989008	-0.542949	-1.15278	-0.335078	-1.43522	2	Cluster 2870									0.989369	0.000982475	75.483	43.465	75.483	0.5534	15953000	3.02457	0.00697731	P36631	208	P36631	SEQAPSSLGIYYRSPSSGSPIGRTKSVCLAN	UID3244
625	S	Q92347	Nucleolar protein 9	nop9	1.02427	0.190112	1.0674	0.778442	-0.0582673	-1.40594	-0.12135	-1.47466	2	Cluster 2870									0.998943	2.5671e-09	120.56	107.46	120.56	-0.41959	7304900	1.88226	0.0233371	Q92347	625	Q92347	SKRVHERARQYGRIVSGSSANTQPLGEKRST	UID4814
278	S	O14079	Uncharacterized protein mdb1	mdb1	0.989788	0.703577	0.858763	0.791256	-0.885459	-0.529693	-0.177324	-1.75091	2	Cluster 2870									1	3.31276e-19	173.87	144.57	148.01	0.079161	120760000	2.55604	0.0110726	O14079	278	O14079	GDPSLKPAEVFDRKQSAEINSPIEKDVNPQQ	UID7678
551	S	Q09933	Phosphoprotein p93	dis1	1.08641	1.10809	0.91	0.578837	-0.917876	-0.897588	-0.799652	-1.06822	2	Cluster 2870									0.999998	7.23752e-05	95.873	81.646	95.873	-0.54822	328590000	5.02887	0.00634483	Q09933	551	Q09933	AHPNQPSRPRLPRVASPLKTSPVKLAVTPQA	UID11288
702	S	Q09822	Cell division control protein 15	cdc15	0.598929	0.687462	1.21599	1.05062	-0.521004	-1.15585	-0.607289	-1.26886	2	Cluster 2870		+		+					0.99999	7.50191e-05	97.452	86.351	80.17	-0.069827	252750000	3.51082	0.00566372	Q09822	702	Q09822	RESLRHSRSNMSRSPSPMLSRRSSTLRPSFE	UID11095
702	S	Q09822	Cell division control protein 15	cdc15	0.576555	0.582683	0.860118	0.829436	-0.417773	-1.79011	0.490683	-1.13159	2	Cluster 2870		+		+					0.99999	7.50191e-05	97.452	86.351	80.17	-0.069827	252750000	1.55004	0.0349345	Q09822	702	Q09822	RESLRHSRSNMSRSPSPMLSRRSSTLRPSFE	UID4013
37	S	O42923	RNA-binding post-transcriptional regulator cip1	cip1	0.955828	1.03172	0.650863	0.368274	-1.14944	-0.844836	0.472382	-1.48479	2	Cluster 2870									1	6.90547e-07	184.43	165.3	164.92	0.063139	1643800000	1.78871	0.0259903	O42923	37	O42923	SGTKKSNHEALSRLQSPLNSPKLQPIGSPQA	UID1192
37	S	O42923	RNA-binding post-transcriptional regulator cip1	cip1	0.997253	1.07975	0.864881	0.756491	-0.972578	-1.1599	-0.751194	-0.814703	2	Cluster 2870									1	6.90547e-07	184.43	165.3	164.92	0.063139	1643800000	5.41622	0.004	O42923	37	O42923	SGTKKSNHEALSRLQSPLNSPKLQPIGSPQA	UID8274
313	S	Q10447	Protein kinase domain-containing protein ppk2	ppk2	1.14417	1.72623	0.236661	-0.0366748	-0.586522	-1.15233	-0.447457	-0.884072	3	Cluster 2870									0.974075	6.18434e-10	85.595	85.595	59.893	-0.16106	19050000	1.90089	0.0227941	Q10447	313	Q10447	IQQGDVSSYPLSRSVSTPVPMSPISISPAKP	UID4646
192	S	P06652	M-phase inducer phosphatase	cdc25	0.829554	0.985143	0.590364	0.838853	0.198587	-1.33582	-0.702464	-1.40421	2	Cluster 2870									0.923453	0.000860749	76.326	73.792	75.986	-0.085993	15041000	2.2746	0.015604	P06652	192	P06652	SSFDSYLRPNVSRSRSSGNAPPFLRSRSSSS	UID2983
292	S	O14295	Pyridoxal reductase	plr1	1.12654	1.2375	0.808461	0.0227269	-0.307567	-1.32596	-0.29447	-1.26724	2	Cluster 2870									0.994757	0.000164102	110.55	89.659	58.268	0.049198	22098000	2.15748	0.0172539	O14295	292	O14295	LVIPIPGSTSVSRTKSNLNALNKSLSPEQFK	UID850
344	S	O43019	Putative transcription factor sre2	sre2	1.28235	0.963607	0.32594	0.467054	0.0022412	-1.75627	-0.332078	-0.952843	2	Cluster 2870									0.999671	1.13093e-19	182.37	157.36	182.37	-0.1707	95205000	1.84419	0.0246073	O43019	344	O43019	NGNEFETPNKLKRTVSSPCASISSKRSYGDI	UID8375
245	S	O74304	MAP kinase kinase kinase win1	win1	1.00108	0.97109	0.818418	0.695619	-0.517539	-1.55103	-0.375094	-1.04254	2	Cluster 2870									0.985498	0.00362709	91.123	30.781	91.123	0.03791	28625000	3.12183	0.00628376	O74304	245	O74304	IEDHPERKSQLRRLSSSLKCFDPEYDYNDPS	UID8905
563	S	O94358	Uncharacterized protein C428.10	SPBC428.10	0.22039	1.34847	1.16207	0.633386	-0.464295	-1.14919	-0.480091	-1.27074	2	Cluster 2870									0.999018	2.0192e-08	165.72	125	165.72	0.41509	21475000	2.62449	0.0104296	O94358	563	O94358	KAKYTAKQPSYDRAGSSLASPTKSSASPLVK	UID2599
64	S	O42943	Uncharacterized ABC transporter ATP-binding protein C16H5.08c	SPBC16H5.08c	1.01176	0.916155	0.928153	0.491948	-0.373991	-1.53112	-0.217309	-1.2256	2	Cluster 2870									0.974385	2.24427e-05	98.572	94.475	98.572	0.10149	17986000	2.57087	0.011122	O42943	64	O42943	LSELSTSDPIFERSASGVLTSQPMSRDIKID	UID1235
266	S	P00332	Alcohol dehydrogenase	adh1	1.01253	0.998466	0.835939	0.682763	-0.4273	-1.38651	-0.514618	-1.20127	2	Cluster 2870									0.969542	3.95062e-07	104.88	102.9	100.97	1.0958	51256000	3.36115	0.006	P00332	266	P00332	SPKSYEQAAGFARPGSTMVTVSMPAGAKLGA	UID2969
283	S	O74976	Putative peroxisomal-coenzyme A synthetase	SPCC1827.03c	0.591319	0.923153	0.861177	0.967061	-0.321187	-0.866877	-0.389787	-1.76486	2	Cluster 2870									0.992774	1.7855e-20	185.86	179.03	185.86	0.44166	57136000	2.5539	0.0110983	O74976	283	O74976	PPPKPLPRIRFIRSCSSPLAPPVLSKLEATF	UID2483
309	S	O94378	Uncharacterized protein C1604.12	SPBC1604.12	0.68541	0.883731	1.00733	0.814989	-1.08151	-1.47942	0.0131457	-0.843673	2	Cluster 2870									0.998886	4.36508e-11	90.363	87.318	70.942	0.24818	314930000	2.71931	0.00967329	O94378	309	O94378	SGTPVSEEVSPTRLPSPTSARRASHLSEGKW	UID2627
426	S	O43058	Forkhead protein sep1	2001-09-01	0.544617	0.821669	1.02993	0.89257	-0.181035	-1.38081	-0.255101	-1.47184	2	Cluster 2870						+			1	1.20221e-11	172.57	158.78	172.57	-0.2356	186790000	2.39362	0.0135335	O43058	426	O43058	DGTTNTLQIPAVRLPSLPSSPTIKNPSGLLL	UID8430
242	S	Q9P6S3	Up-regulated during septation protein 1	uds1	-0.51642	0.86375	1.39159	0.921558	-0.199722	-1.52202	-0.0196853	-0.919048	2	Cluster 2870		+	+			+			1	1.84818e-33	199.01	196.35	178.05	0.2803	17237000	1.31875	0.0499569	Q9P6S3	242	Q9P6S3	ILEIAQSMGNSIREPSVLDAVQMNAGERLLE	UID5144
444	S	Q09750	Paired amphipathic helix protein pst1	pst1	0.843526	0.995168	0.911064	0.855172	-0.438311	-1.06184	-0.734521	-1.37025	2	Cluster 2870									0.999995	3.72778e-75	271.68	263.82	209.31	-0.032149	155450000	3.92567	0.00441081	Q09750	444	Q09750	VVPQESATATPKRSPSATPTSALPPIGKFAP	UID10998
25	S	Q9UST1	PAB-dependent poly(A)-specific ribonuclease subunit pan3	ppk26	1.01271	0.946023	1.03914	0.588019	-0.417364	-1.05926	-0.796618	-1.31265	2	Cluster 2870						+			0.999996	0.000136807	168.68	119.99	168.68	-0.046088	52747000	3.75751	0.00539496	Q9UST1	25	Q9UST1	SPKPTSRSRESSRSPSVTDLKDHSKAKRTLC	UID5509
761	S	Q9HGL2	Uncharacterized calcium-binding protein C800.10c	SPBC800.10c	0.898578	0.959175	1.00327	0.687138	-0.358318	-1.16668	-0.652629	-1.37054	3	Cluster 2870				+		+			0.99989	3.52339e-13	100.62	99.043	90.464	-0.37902	110610000	3.47824	0.00585755	Q9HGL2	761	Q9HGL2	QHNSFDAMHNTLRSPSLNSNNSSAHASTVSR	UID12069
408	S	Q9P7H1	Tyrosine-protein phosphatase CDC14 homolog	clp1	-0.413165	0.937445	1.3351	1.01001	-0.205071	-1.22315	-0.186159	-1.25502	2	Cluster 2870		+	+	+					0.963596	0.00100506	92.039	34.692	92.039	-0.077376	27855000	1.5785	0.0336985	Q9P7H1	408	Q9P7H1	RKVSGHNPPSARRLPSASSVKFNEKLKNASK	UID5202
319	S	O60129	Fork head protein homolog 2	fkh2	-0.0160243	0.542695	1.33143	1.16422	-0.122021	-1.6248	-0.404519	-0.870986	2	Cluster 2870									0.99936	7.37484e-07	137.75	133.73	137.75	-0.16514	10880000	1.81528	0.025406	O60129	319	O60129	REEFIAKTRKTPRKRSPSSPVPLLAKKREGS	UID8780
190	S	Q1MTN3	Inner centromere protein-related protein pic1	pic1	1.17094	0.663838	0.743159	0.693669	0.194508	-1.30616	-1.27767	-0.882287	2	Cluster 2870									0.999631	6.79528e-16	136.26	124.36	134.82	-0.69912	164920000	2.34666	0.0141294	Q1MTN3	190	Q1MTN3	VERRFTEWNVPLRETSPSPSETADSPNKLPK	UID4716
21	S	O74429	Inositol hexakisphosphate and diphosphoinositol-pentakisphosphate kinase	asp1	1.04825	0.863251	1.25152	0.316612	-0.495511	-1.24308	-0.568016	-1.17303	2	Cluster 2870									0.999999	4.92382e-43	241.64	221.95	241.64	0.47828	2944300000	3.08933	0.00642997	O74429	21	O74429	SHLTSIDTESSTRTASPVSSIVTPTKRNVVG	UID9070
30	S	O14066	Increased rDNA silencing protein 4 homolog	SPAC1687.09	0.840622	0.864619	0.617447	0.507356	-0.224649	-1.62487	0.441336	-1.42186	2	Cluster 2870		+							0.999998	0.000418643	141.1	106.91	141.1	0.030062	188410000	1.52475	0.0363771	O14066	30	O14066	HPLLHSERNLSRRAVSPSISRSFFQHSNGSF	UID561
21	S	O74429	Inositol hexakisphosphate and diphosphoinositol-pentakisphosphate kinase	asp1	0.850969	0.753821	0.694516	0.409346	0.240575	-1.27183	0.155141	-1.83254	2	Cluster 2870									0.999999	4.92382e-43	241.64	221.95	241.64	0.47828	2944300000	1.37349	0.0458627	O74429	21	O74429	SHLTSIDTESSTRTASPVSSIVTPTKRNVVG	UID1988
29	S	O13769	Ubiquitin-like-specific protease 2	ulp2	0.550864	0.844877	1.08777	1.01176	-0.342343	-0.86948	-0.757304	-1.52615	2	Cluster 2870									0.999054	5.1313e-12	138.97	126.7	135.84	0.25884	51848000	3.16811	0.00602523	O13769	29	O13769	SFTSLLPPFGKQRGTSPNDAIPIKSPLERLA	UID214
334	S	O60129	Fork head protein homolog 2	fkh2	0.857268	1.04288	0.279596	0.909282	0.242875	-1.66939	-0.681788	-0.980725	2	Cluster 2870									0.999999	5.76931e-29	208.05	176.4	186.67	-0.42211	804500000	1.93587	0.022131	O60129	334	O60129	SPSSPVPLLAKKREGSPSLPIPILPKMKDTS	UID1694
21	S	Q9UT82	37S ribosomal protein MRP17, mitochondrial	mrp17	1.28714	0.97487	0.0206503	0.813416	-0.636684	-1.18698	0.107776	-1.38019	2	Cluster 2870									0.995073	0.000793932	71.153	68.733	71.153	0.15743	6602700	1.94936	0.0217814	Q9UT82	21	Q9UT82	LFCITRPAANATRTSSPTLAMNIAKNCGRAI	UID5651
890	S	Q9UU99	CRAL-TRIO domain-containing protein C23B6.04c	SPCC23B6.04c	0.457109	0.592794	1.03402	1.15533	-0.247758	-1.52061	-0.196791	-1.27409	2	Cluster 2870									0.999834	1.25075e-32	197.75	145.98	178	0.014602	4087700000	2.26288	0.015628	Q9UU99	890	Q9UU99	LMQQYVRPSLTNRSSSPTVTPTVNTDRQPKT	UID12885
890	S	Q9UU99	CRAL-TRIO domain-containing protein C23B6.04c	SPCC23B6.04c	0.741651	0.88656	0.613258	0.5455	0.261405	-1.66352	0.0808036	-1.46566	2	Cluster 2870									0.999834	1.25075e-32	197.75	145.98	178	0.014602	4087700000	1.4687	0.0394865	Q9UU99	890	Q9UU99	LMQQYVRPSLTNRSSSPTVTPTVNTDRQPKT	UID5803
193	S	O42924	Probable chromatin modification-related protein eaf7	eaf7	0.805018	0.711387	0.880235	0.614641	-2.02471	-0.741247	-0.0381624	-0.207157	2	Cluster 2870									1	2.0221e-43	248.91	197.88	248.91	0.11864	174150000	1.79646	0.0258421	O42924	193	O42924	EEKISRNLRSSSRSISPVTEQPQSPKIQPVI	UID8283
21	S	Q09744	Uncharacterized FAD-binding protein C12C2.03c	SPBC12C2.03c	0.806185	0.801838	0.783961	0.802092	-0.754314	-1.64784	0.256434	-1.04836	2	Cluster 2870									0.999998	1.14064e-05	155.26	142.14	140.48	-0.17391	51421000	2.15484	0.0172644	Q09744	21	Q09744	ATSLKAEILPSPRTSSPSSNFKTCVSNENGC	UID3899
175	S	O94447	Cytoskeletal signaling protein slm1	slm1	1.09595	0.972734	0.809513	0.591538	-0.25864	-1.4568	-0.632704	-1.12159	2	Cluster 2870				+					0.977552	0.000221297	90.793	83.182	58.098	0.097788	23414000	3.04191	0.00698003	O94447	175	O94447	YLSLLDRALLPWRASSPPTVNIKNDPFIVDR	UID2701
321	S	O14306	Probable inositol polyphosphate 5-phosphatase C9G1.10c	SPAC9G1.10c	1.25588	1.01771	0.748012	0.373677	-0.257445	-1.18696	-0.581874	-1.369	2	Cluster 2870		+		+					0.999992	3.17448e-15	184.98	151.52	142.95	-0.092974	1393600000	2.73324	0.00973796	O14306	321	O14306	PPKPPLRKVSTQRSSSPIENLATKSDASLVT	UID883
276	S	O13858	Eisosome protein sle1	sle1	1.01827	1.16405	0.738141	0.534762	-0.436047	-1.42414	-0.418758	-1.17628	2	Cluster 2870									0.999994	6.3157e-15	148.52	127.27	148.52	-0.045316	28564000	2.97544	0.00715308	O13858	276	O13858	SRKMSPAYTSSYRQNSPSSQVPPVSKKHVII	UID334
320	S	Q8TFG6	Serine/threonine-protein kinase ppk18	ppk18	0.931604	1.31143	0.252866	1.03675	-0.794022	-1.10242	-0.607063	-1.02915	2	Cluster 2870									1	3.87796e-35	233.43	199.68	233.43	0.26385	106830000	3.37916	0.00594203	Q8TFG6	320	Q8TFG6	TTREDNQPFSEIRLLSPASEVFNAKTLSWCL	UID4787
398	S	O74309	Histone transcription regulator slm9	slm9	0.21705	1.45152	0.276002	0.956869	0.160145	-1.48022	-0.350728	-1.23064	2	Cluster 2870									0.975017	5.81058e-05	79.467	78.331	79.467	-0.18585	3860900	1.62425	0.0319384	O74309	398	O74309	SKAHVNKNAAADRTTSPTQGQPESPSKSILL	UID8911
522	S	O36027	Wiskott-Aldrich syndrome protein homolog 1	wsp1	1.01381	0.803313	0.905474	0.91223	-0.50606	-1.26277	-0.729084	-1.13692	2	Cluster 2870		+		+					0.999993	9.88686e-15	165.9	142.37	139.02	0.47463	315920000	4.24455	0.00449587	O36027	522	O36027	IRASGGMDLLKSRKVSASPSVASTKTSNPPV	UID8143
295	S	Q9USU7	HMG box-containing protein C28F2.11	SPBC28F2.11	0.389519	1.20437	0.982149	0.984605	-0.790935	-1.07044	-0.497139	-1.20214	2	Cluster 2870									0.993975	7.38266e-17	151.44	147.27	133.94	-0.11484	2712200000	3.56404	0.00584227	Q9USU7	295	Q9USU7	NPPSAKREKKKRRKSSMSSSITTPPTAKVAN	UID12608
294	S	Q9USU7	HMG box-containing protein C28F2.11	SPBC28F2.11	0.262044	0.894471	0.609218	1.12377	0.105901	-1.11109	-0.0830261	-1.80128	2	Cluster 2870								+	0.903076	1.62888e-16	151.44	147.27	45.844	0.10081	51222000	1.60698	0.0327143	Q9USU7	294	Q9USU7	PNPPSAKREKKKRRKSSMSSSITTPPTAKVA	UID12607
91	S	Q9UT42	Phosphatidylinositol 4-kinase lsb6	lsb6	1.35172	1.51883	-0.0802368	-0.115729	-0.177702	-1.31914	-0.152434	-1.02531	2	Cluster 2870		+						+	0.999106	0.0324319	58.743	22.229	51.445	0.21471	6427300	1.33449	0.0488815	Q9UT42	91	Q9UT42	WANKLSKSLQARRRKSESISKPRVYYSVFMA	UID5609
174	S	O42976	Uncharacterized membrane protein C20F10.07	SPBC20F10.07	0.811069	0.783254	0.962723	1.00039	-0.833329	-1.13958	-0.266608	-1.31792	2	Cluster 2870						+			0.999997	1.50027e-11	144.33	103.35	144.33	0.59363	265400000	3.5414	0.00566361	O42976	174	O42976	TLSQGSAITAPSRKVSITSSNGVSARLSGYA	UID8340
597	S	O14066	Increased rDNA silencing protein 4 homolog	SPAC1687.09	1.23507	1.14465	0.411726	-0.0855945	0.15159	-1.53245	-0.0549067	-1.27009	2	Cluster 2870		+				+			0.999957	5.1444e-07	126.03	114.51	77.913	-0.03206	41874000	1.37024	0.0460584	O14066	597	O14066	ATSSIDLDLSPGRSLSLASSKLSVKEAGARV	UID7655
597	S	O14066	Increased rDNA silencing protein 4 homolog	SPAC1687.09	0.942555	0.607669	0.786771	0.458603	0.138213	-1.35094	0.161485	-1.74436	2	Cluster 2870		+				+			0.999957	5.1444e-07	126.03	114.51	77.913	-0.03206	41874000	1.47971	0.0388543	O14066	597	O14066	ATSSIDLDLSPGRSLSLASSKLSVKEAGARV	UID573
723	S	O94439	FAS1 domain-containing protein fsc1	fsc1	1.12242	0.0249685	1.0351	1.10515	-0.354904	-1.36299	-0.445006	-1.12474	2	Cluster 2870								+	0.866473	0.000725677	119.27	113.1	77.279	-0.097184	40292000	2.39041	0.0135338	O94439	723	O94439	LLAPADSDTMAGRRNSSSLSV__________	UID2688
500	S	O60183	Protein sat1	sat1	1.38035	0.920106	0.800668	-0.259206	-0.296129	-1.03249	0.0310664	-1.54437	2	Cluster 2870						+			0.985912	0.030355	51.286	43.154	51.286	-0.11171	5549800	1.54071	0.0353304	O60183	500	O60183	EKKGGRESGQHKRMASLTNSREMQIQHAPTT	UID1773
130	S	O74443	SWIRM domain-containing protein laf2	laf2	0.971341	0.850793	1.01822	0.352638	-0.820263	0.226658	-1.11408	-1.48531	2	Cluster 2870									0.998964	1.50067e-09	139.66	101.36	106.38	-0.30738	26421000	2.15236	0.0174022	O74443	130	O74443	SPSYSGALRSAERSISSSPSTIEARRRKSAR	UID2004
190	S	Q9P3A9	Uncharacterized protein C1565.05	SPAC1565.05	-0.0747124	0.824229	1.02327	1.18306	-0.0858984	-1.26038	-0.105836	-1.50373	2	Cluster 2870									1	1.61458e-08	119.8	115.63	119.8	0.1646	7500900	1.70634	0.0290358	Q9P3A9	190	Q9P3A9	YVPSQANPIDAVRLASNEASGTNNNPKEIEM	UID5032
130	S	O74443	SWIRM domain-containing protein laf2	laf2	0.3961	1.13226	0.590427	1.13213	-0.0925674	-1.43968	-0.427701	-1.29097	2	Cluster 2870									0.998964	1.50067e-09	139.66	101.36	106.38	-0.30738	26421000	2.29242	0.0152599	O74443	130	O74443	SPSYSGALRSAERSISSSPSTIEARRRKSAR	UID9086
528	S	Q9Y7N0	SWR1 complex bromodomain subunit bdf1	bdf1	0.960578	0.764779	0.865808	0.365719	0.423302	-1.4107	-0.484576	-1.48491	2	Cluster 2870									0.999893	5.27849e-10	179.46	174.05	179.46	0.19048	31226000	1.70796	0.0289628	Q9Y7N0	528	Q9Y7N0	VLMPTKPEKKKGRVLSETEQAEKIRRLQQQL	UID5976
147	S	O59810	Vigilin 1	vgl1	1.42886	1.36061	0.676068	-0.443	-0.506803	-1.07021	-0.66436	-0.781161	2	Cluster 2870									0.989451	0.000303376	90.348	79.089	59.728	-0.1034	207990000	1.81564	0.0253975	O59810	147	O59810	VSRDKIPFSASSRASSTKSTLSSVKETDFVT	UID15725
289	S	Q9UU99	CRAL-TRIO domain-containing protein C23B6.04c	SPCC23B6.04c	1.08746	0.806339	0.859674	0.54753	-0.654642	-1.75516	-0.112302	-0.778895	2	Cluster 2870						+			0.999923	3.99249e-20	163.91	131.75	159.81	0.25222	116070000	2.42811	0.0126038	Q9UU99	289	Q9UU99	VEVVVGDLERDGRDTSLGDASVNEAAKETDV	UID5791
78	S	Q10208	Pyruvate kinase	pyk1	0.471918	0.646655	0.665875	1.08317	0.0387003	-1.19789	0.106687	-1.81512	2	Cluster 2870									0.998931	2.69761e-14	110.38	109.66	92.147	0.052413	81936000	1.57603	0.033784	Q10208	78	Q10208	SYEYHQSVIDNARKASATNPLFPLAIALDTK	UID4409
413	S	Q10103	Chromo domain-containing protein 1	chp1	0.455558	1.02533	0.867941	0.966442	-0.101388	-1.16666	-0.48191	-1.56532	2	Cluster 2870									0.999273	7.59901e-17	139.11	132.18	139.11	-0.38861	14951000	2.46973	0.012	Q10103	413	Q10103	ILKTTPSKKANARSVSFTQTTTDTLSESEKF	UID4254
537	S	Q9HDY1	Anaphase spindle elongation protein 1	ase1	0.682182	0.804668	0.803667	0.842388	-0.15161	-1.5793	0.0172201	-1.41922	2	Cluster 2870		+		+					0.999955	4.94184e-26	174.19	161.4	174.19	0.069361	549230000	2.02249	0.0203751	Q9HDY1	537	Q9HDY1	PLPRVKNTQNPSRSISAEPPSATSTANRRHP	UID4948
840	S	Q9HDZ2	Protein cwh43	cwh43	1.34125	0.702666	0.815889	0.563661	-0.182562	-1.06745	-0.779183	-1.39427	2	Cluster 2870									0.998304	0.000903094	103.26	47.39	92.538	0.10937	16819000	2.84132	0.00864757	Q9HDZ2	840	Q9HDZ2	SHNGQYESQLDRRLQSTELARIMRESPRPLV	UID4955
221	S	Q9Y7N0	SWR1 complex bromodomain subunit bdf1	bdf1	0.777355	0.850291	1.2593	0.658977	-0.609372	-1.44606	-0.545957	-0.944535	2	Cluster 2870						+			0.99901	2.54842e-21	140.67	137.03	131.38	0.068377	124450000	3.46345	0.00592758	Q9Y7N0	221	Q9Y7N0	QKSASTAPPRTRRNSSVSSTSASVAASTAPK	UID5973
221	S	Q9Y7N0	SWR1 complex bromodomain subunit bdf1	bdf1	0.878294	0.940941	0.947847	0.763862	-0.463008	-1.20069	-0.453002	-1.41425	2	Cluster 2870						+			0.99901	2.54842e-21	140.67	137.03	131.38	0.068377	124450000	3.3687	0.00597156	Q9Y7N0	221	Q9Y7N0	QKSASTAPPRTRRNSSVSSTSASVAASTAPK	UID13055
39	S	Q9USK4	Pre-mRNA-splicing factor cwf20	cwf20	1.11827	1.05246	0.681922	0.66555	-0.41916	-1.33046	-0.549587	-1.219	2	Cluster 2870						+			1	0.000142619	176.87	111.59	176.87	0.098297	80638000	3.29335	0.00611765	Q9USK4	39	Q9USK4	KSFDPTLFQHARRKLSVDSTKKSPKRLKRQV	UID5444
144	S	O14066	Increased rDNA silencing protein 4 homolog	SPAC1687.09	1.05251	0.612317	0.86167	0.147632	0.33139	-1.56934	0.0398842	-1.47607	2	Cluster 2870		+				+			0.876229	0.00394968	78.556	75.718	78.556	-0.072764	7341200	1.33399	0.0489457	O14066	144	O14066	AKKSGYYERTSTRKRSLTVPTPRTSFPHHPR	UID576
151	S	O14273	Meiotically up-regulated protein C8C9.04	SPAC8C9.04	0.638005	0.127555	1.39348	1.11528	-0.165003	-1.26486	-0.744828	-1.09963	2	Cluster 2870						+			0.794836	2.08175e-06	70.145	68.582	70.145	0.59137	18220000	2.35395	0.0137802	O14273	151	O14273	ASTSTAVPTTEARNTSITEPANSPSSSSSSA	UID7901
185	S	O43083	Histone promoter control protein 2	hpc2	1.12499	0.917612	0.681066	0.615413	-0.41754	-1.47231	-0.15119	-1.29804	2	Cluster 2870						+			0.99998	0.000208223	112.84	96.226	104.3	-0.48969	18884000	2.54242	0.0110741	O43083	185	O43083	SRDIESEDEQPLRTLSIEMAAKNALKEAKRE	UID1397
13	S	Q96WV2	Uncharacterized PH domain-containing protein PB16A4.02c	SPCPB16A4.02c	0.771299	0.793147	0.565816	0.539055	0.538673	-1.9277	-0.228122	-1.05217	2	Cluster 2870		+	+			+			0.999986	0.000526641	133.12	124.9	133.12	-0.15252	193930000	1.32859	0.0492963	Q96WV2	13	Q96WV2	___MDPGVSSHLRTASLDEARRLPELERVLK	UID4859
665	S	O94294	Leucine-rich repeat-containing protein sog2	sog2	1.05156	1.23649	0.633567	0.0459806	-0.174215	-1.40301	0.0106661	-1.40104	3	Cluster 2870		+				+			1	1.23111e-33	174.85	156.81	174.85	0.02341	154990000	1.72486	0.0281697	O94294	665	O94294	TSMIRTASGLTNRIVSVEKPASVMNPEIDKQ	UID2553
272	S	O74505	Uncharacterized protein C594.02c	SPCC594.02c	0.86695	0.63514	0.857266	0.971685	-0.959323	-1.57212	-0.876446	0.0768463	3	Cluster 2870									0.983321	5.02869e-62	184.31	181.74	184.31	-0.26151	480940000	2.51739	0.0112682	O74505	272	O74505	KSLPKTSDLEQQRGTSSSQPSENDANITALP	UID9209
272	S	O74505	Uncharacterized protein C594.02c	SPCC594.02c	0.700573	0.471641	1.02593	0.954469	-0.760588	-1.87491	-0.477356	-0.0397596	3	Cluster 2870									0.983321	5.02869e-62	184.31	181.74	184.31	-0.26151	480940000	2.06354	0.0192858	O74505	272	O74505	KSLPKTSDLEQQRGTSSSQPSENDANITALP	UID2127
191	S	O59740	Cell polarity protein mod5	mod5	0.423447	1.18134	0.64903	0.960012	-0.301337	-1.5638	-0.11021	-1.23849	2	Cluster 2870		+		+					0.971638	2.296e-07	96.379	92.486	83.758	-0.50202	19440000	2.2009	0.0167843	O59740	191	O59740	SQDSSRPGRYSYRTKSASPALIDTSTLDSRL	UID1485
118	S	Q9USU8	Chromatin-remodeling complexes subunit ngg1	ngg1	0.792097	1.05562	0.540489	0.708019	0.340074	-1.36589	-0.622753	-1.44765	2	Cluster 2870									0.99991	1.7345e-15	170.16	148.74	152.89	-0.060725	64886000	1.94964	0.0218054	Q9USU8	118	Q9USU8	KEDNVEQEIKQKRSLSESPQESMLEKVSKKP	UID12613
319	S	O94283	ER-derived vesicles protein 41	erv41	0.682587	0.876149	1.00362	1.1032	-0.66094	-1.10005	-0.750378	-1.15418	2	Cluster 2870									0.999989	4.21043e-43	243.2	229.03	234.63	0.18286	821790000	4.68359	0.00311864	O94283	319	O94283	SWIERVYSSRAHRSTSEADMLGLLGKSETE_	UID2541
256	S	Q9UUA2	ATP-dependent DNA helicase pfh1	pfh1	1.15535	1.02005	0.707331	0.476922	-0.188881	-1.43559	-0.483635	-1.25155	2	Cluster 2870						+			0.999936	0.000104121	132.62	80.075	132.62	-0.32608	48529000	2.60893	0.0104501	Q9UUA2	256	Q9UUA2	VSNDSSNKLSNGRSSSLDSLAKKRMSKSKST	UID5825
176	S	O13686	Uncharacterized RWD, RING finger and WD repeat-containing protein C11E3.05	SPAC11E3.05	0.362621	0.897883	0.967565	0.902552	-0.482612	-1.11438	0.14444	-1.67807	2	Cluster 2870								+	1	1.43674e-05	113.65	95.451	113.65	0.076393	166850000	2.01782	0.0205545	O13686	176	O13686	SSSSFDDGSYGSRRISFNSQGVSGRLRRNMD	UID103
636	S	Q09822	Cell division control protein 15	cdc15	0.741479	1.45633	0.0550961	1.12499	-1.17982	-0.722133	-0.908303	-0.567637	2	Cluster 2870		+		+		+			0.999973	3.65756e-50	209.54	206.38	200.71	0.18428	407320000	2.67101	0.0100251	Q09822	636	Q09822	SSTRLNGLGYHSRNTSIASDIDGVPKKSTLG	UID11077
636	S	Q09822	Cell division control protein 15	cdc15	0.724	1.11384	0.854802	0.794316	-0.202103	-1.08549	-1.44306	-0.756301	2	Cluster 2870		+		+		+			0.999973	3.65756e-50	209.54	206.38	200.71	0.18428	407320000	3.12561	0.00620998	Q09822	636	Q09822	SSTRLNGLGYHSRNTSIASDIDGVPKKSTLG	UID3995
90	S	P78795	Eukaryotic translation initiation factor 3 subunit G	tif35	0.628995	1.34367	0.484965	0.776436	-0.640316	-1.36328	0.0686133	-1.29909	2	Cluster 2870						+			0.9997	1.02085e-05	120.87	115.78	120.87	0.37833	10119000	2.24998	0.0160339	P78795	90	P78795	GKEAGKNSGVDARTTSVGENVQLRLQLGWTT	UID3488
586	S	P87061	Tip elongation aberrant protein 1	tea1	1.15299	1.13604	0.514931	0.687537	-0.635034	-1.12648	-0.378407	-1.35158	2	Cluster 2870		+		+		+			0.999995	1.24861e-52	264.31	256.45	264.31	0.10644	20380000	3.14862	0.00625442	P87061	586	P87061	VKTVDERKSLDGRITSVTLETLVEKYSELSK	UID3604
1113	S	Q9UT02	Protein transport protein sec71	sec71	1.02459	1.15398	0.68173	0.677797	-0.475038	-1.00015	-0.618755	-1.44415	2	Cluster 2870	+					+			0.999966	0.00149634	135.43	57.28	128.58	-0.28235	19211000	3.41304	0.00591878	Q9UT02	1113	Q9UT02	LRKSLDKNIRQSRSGSISLKHSKSFQSASTH	UID5573
396	S	O74786	Protein transport protein sec9	sec9	1.38355	1.35022	0.730942	-0.254021	-0.672066	-1.05231	-0.755605	-0.730706	2	Cluster 2870						+			1	0.0014975	121.8	26.486	73.233	-0.059476	76417000	2.19345	0.0167672	O74786	396	O74786	YATGQEIDSQNARLGSIHDKSDRLDTDVYLN	UID2317
1606	S	Q9P7V5	Protein transport protein sec72	sec72	1.28293	0.696025	0.857087	0.69397	-0.665183	-0.511242	-0.876873	-1.47672	2	Cluster 2870	+								0.997415	1.78456e-17	199.38	186.85	193.11	-0.065907	266490000	3.36306	0.00590164	Q9P7V5	1606	Q9P7V5	SHKRGGSLPETSRSISTSSISPEKQMEFRSM	UID12377
182	S	O94512	Oxysterol-binding protein-like protein 1	obp1	1.14138	1.06202	0.659111	0.684872	-0.338145	-1.04265	-0.841051	-1.32554	2	Cluster 2870									0.998801	7.80664e-10	137.81	122.67	137.81	-0.33369	77389000	3.47309	0.00579155	O94512	182	O94512	FPLGKSYRPKASRTTSSQSVASTMTKSSTKT	UID2788
159	S	P33886	Protein kinase wis1	wis1	1.30555	1.06344	0.523082	0.451714	-0.193296	-1.16263	-0.592599	-1.39526	2	Cluster 2870									1	4.7426e-06	149.37	123.39	43.492	-0.1128	147740000	2.5573	0.0111036	P33886	159	P33886	DIQEKLKAFHASRSKSMPEVVNKISSPTTPI	UID3152
1606	S	Q9P7V5	Protein transport protein sec72	sec72	1.0948	0.963401	0.78484	0.472808	0.0222174	-1.46859	-0.680725	-1.18875	2	Cluster 2870	+								0.997415	1.78456e-17	199.38	186.85	193.11	-0.065907	266490000	2.47142	0.0120517	Q9P7V5	1606	Q9P7V5	SHKRGGSLPETSRSISTSSISPEKQMEFRSM	UID5295
238	S	O42979	PHO85 cyclin-like protein psl1	psl1	1.17723	-0.274761	1.18213	0.794312	-0.136084	-0.855812	-0.243883	-1.64313	2	Cluster 2870		+							0.976086	0.000530471	132.84	119.39	132.84	-0.11503	17362000	1.59189	0.0331593	O42979	238	O42979	QDEQPRRPIMDRRLLSSHSIG__________	UID1263
238	S	O42979	PHO85 cyclin-like protein psl1	psl1	0.970063	1.54327	0.420275	-0.261261	-0.0417964	-1.18504	-0.0221814	-1.42333	2	Cluster 2870		+							0.976086	0.000530471	132.84	119.39	132.84	-0.11503	17362000	1.33198	0.049101	O42979	238	O42979	QDEQPRRPIMDRRLLSSHSIG__________	UID8345
367	S	Q10136	Protein ste7	ste7	0.204775	0.694471	1.17151	1.04035	-0.323068	-1.36517	0.0099037	-1.43277	2	Cluster 2870		+				+			0.998636	4.73073e-22	155.49	154.06	155.49	-0.76857	14517000	1.97867	0.0211124	Q10136	367	Q10136	YTAPNTSFNSQRRMSSITSLPTASFCPVKHG	UID4280
952	S	O13736	Actin cytoskeleton-regulatory complex protein sla1	sla1	0.918163	0.716662	0.580191	0.462733	0.490621	-1.87079	-0.143711	-1.15387	2	Cluster 2870		+		+		+			0.999991	2.64416e-12	202.29	192.47	166.7	0.038935	1555400000	1.33806	0.0487737	O13736	952	O13736	AWANKPVTEPPVRASSVTVEPARVTESMNKM	UID179
244	S	O74304	MAP kinase kinase kinase win1	win1	1.02245	0.992241	0.838467	0.714781	-0.386154	-1.29875	-0.670082	-1.21295	2	Cluster 2870								+	0.996406	0.00196245	112.85	30.895	91.123	0.03791	696120000	3.61693	0.00543729	O74304	244	O74304	KIEDHPERKSQLRRLSSSLKCFDPEYDYNDP	UID8904
143	S	P87132	Uncharacterized protein C167.05		0.915703	0.866489	0.954222	0.940081	-0.83042	-1.19841	-0.565755	-1.0819	2	Cluster 2870								+	0.981537	1.58798e-40	197.38	188.59	196.76	0.21609	487170000	4.88495	0.0044878	P87132	143	P87132	SLFSSGSPPDTTRRNSTSNLSSVSTNSDKSR	UID10724
57	S	O74428	Uncharacterized protein C162.12		1.25813	-0.156302	0.94493	1.08513	-0.0441558	-1.22333	-0.725115	-1.13929	2	Cluster 2870		+				+			0.999168	0.0226729	63.426	51.19	61.593	-0.24804	31233000	2.02042	0.0205508	O74428	57	O74428	RGGGHVRVNRSGRLGSVTMRPSALTRAHSQN	UID1979
379	S	Q9Y7P6	Meiotically up-regulated gene 72 protein	mug72	0.62909	0.947728	0.930386	1.0519	-1.44936	-0.837679	-0.388517	-0.883549	2	Cluster 2870		+				+			1	6.02496e-28	235.95	214.7	104.95	-0.40327	658180000	3.5531	0.00575155	Q9Y7P6	379	Q9Y7P6	RSPSRSTIGISNRIGSVDDLLNTRQFTSSPI	UID5989
86	S	Q9HGL9	Cell cycle transcriptional repressor whi5	whi5	0.924648	0.963459	0.82637	0.535763	-0.187537	-1.78611	-0.316862	-0.959733	2	Cluster 2870						+			1	7.73428e-11	168.05	142.03	84.169	0.07138	104610000	2.29069	0.0152152	Q9HGL9	86	Q9HGL9	ETLVRKENHVHRRSRSINDLDSSKLRRPHHP	UID4992
19	S	O60079	Probable ubiquitin carboxyl-terminal hydrolase 12	ubp12	0.60943	0.187303	0.967141	0.936674	0.616879	-1.2641	-0.4375	-1.61583	2	Cluster 2870						+			0.996295	5.86737e-50	192.94	187.88	192.94	-0.060631	27183000	1.36409	0.0465477	O60079	19	O60079	LSESSTSSYHGKRPRSLSEESQSSSNMDDIS	UID1634
720	S	P01129	Start control protein cdc10	cdc10	0.619934	1.00151	0.958619	0.273535	0.328525	-1.58559	-0.197255	-1.39927	2	Cluster 2870						+			0.999268	0.00210379	57.973	56.601	57.973	-0.78124	2907300	1.55661	0.0346937	P01129	720	P01129	WQRNSNIKSKCRRVVSLCTGVDESRVDSLLE	UID2973
152	S	Q9UUN3	Uncharacterized protein C297.06c		0.562592	0.150479	0.979376	1.03314	0.259575	-1.87853	-0.0919491	-1.01469	2	Cluster 2870									1	3.86988e-07	94.122	86.642	78.529	-0.21302	22866000	1.3934	0.04426	Q9UUN3	152	Q9UUN3	KKKEKRAALKHYREASDNEEDLKETDLYGDR	UID5929
356	S	O13958	Serine/threonine-protein kinase srb10	srb10	0.0305807	1.1761	1.09959	0.854513	-0.364724	-1.34918	-0.141842	-1.30504	2	Cluster 2870									0.997247	0.00172036	108.57	36.878	108.57	-0.18054	7345200	2.081	0.0188571	O13958	356	O13958	RISEDDSEVSSKRVLSTSLRSESKRFKGN__	UID443
629	S	P87136	Uncharacterized protein C57A7.05	SPAC57A7.05	1.23972	0.972532	0.217307	0.795315	-0.608279	-1.6353	-0.0957927	-0.885503	2	Cluster 2870									0.882854	1.53999e-05	104.29	100.43	77.795	0.095303	17335000	2.22745	0.0166514	P87136	629	P87136	FNDIVQRGRSHVRTGSNNSEAPLAAKTSTTK	UID10735
129	S	Q9P3T6	40S ribosomal protein S5-A;40S ribosomal protein S5-B	rps5a;rps5b	1.01668	0.982641	0.818136	0.890399	-0.859859	-1.14123	-0.711368	-0.995402	2	Cluster 2870									0.99995	0.000630556	99.174	70.466	99.174	-0.0014243	23814000	5.73735	0.0136	O14277;Q9P3T6	129;129	O14277;Q9P3T6	AVAACGPREDSTRIGSAGTVRRQAVDVSPLR	UID829
231	S	P41000	Protein cps3	cps3	1.14935	1.26697	0.529145	0.5336	-0.525949	-1.41722	-0.618848	-0.917043	2	Cluster 2870									0.999709	3.93554e-05	187.16	118.82	171.76	-0.27638	77750000	3.08652	0.00638835	P41000	231	P41000	NGSSTVRSPHAKRSLSSISVKSSTSPFSGSK	UID10409
52	S	O60146	Uncharacterized transporter C18H10.16	SPBC18H10.16	0.958989	1.23555	0.974615	0.400095	-0.830642	-1.1551	-0.503796	-1.07971	2	Cluster 2870									0.999552	1.69532e-28	209.23	205.65	186.17	0.041673	84860000	3.6267	0.00509722	O60146	52	O60146	STPLLQEPQQSYRSNSFNELPPLSRSVTFAE	UID1734
231	S	P41000	Protein cps3	cps3	0.965219	0.977566	0.798485	0.100696	0.115521	-1.22766	-0.0139272	-1.7159	2	Cluster 2870									0.999709	3.93554e-05	187.16	118.82	171.76	-0.27638	77750000	1.54077	0.0353205	P41000	231	P41000	NGSSTVRSPHAKRSLSSISVKSSTSPFSGSK	UID3327
200	S	O94515	T-complex protein 1 subunit zeta	cct6	0.755985	1.07274	0.738739	0.357043	0.00106466	-1.44692	0.102605	-1.58126	2	Cluster 2870									0.991879	0.001149	79.492	57.437	79.492	-0.28143	2396500	1.65834	0.0304129	O94515	200	O94515	DLHMVEIMKMQNRSASDTQLIRGLLLDHGAR	UID2795
152	S	O13902	Dihydroxyacetone kinase 1	dak1	0.934871	1.10795	1.08562	0.199336	-1.37233	-0.0764569	-1.05287	-0.82612	2	Cluster 2870									0.999995	1.74596e-10	186.36	146.7	162.49	0.097018	22741000	2.50738	0.0115169	O13902	152	O13902	SVGRKKSGKVGRRGLSGTVLVHKIAGAAAAR	UID382
207	S	O74526	Probable serine/threonine-protein kinase C70.05c	SPCC70.05c	0.968546	1.32421	0.698296	0.423119	-0.317684	-1.34332	-0.560742	-1.19243	2	Cluster 2870									0.999985	1.78821e-19	178.23	167	133.35	-0.11069	98915000	2.80462	0.00917365	O74526	207	O74526	PNSRTARKPVPRRANSASHNLGSTKSPNGNA	UID2158
484	S	O94466	Probable Rho-GTPase-activating protein 7	rga7	-0.264086	1.10908	0.976781	1.34582	-0.846942	-1.17143	-0.270513	-0.878713	3	Cluster 2870	+	+		+					0.999992	2.87353e-35	162.72	162.72	162.72	0.2658	128890000	2.09574	0.0185697	O94466	484	O94466	EVAPPPSSINSNRAASPFRPTSVSPQPSSPT	UID9806
211	S	Q09904	Nucleoporin nup124	nup124	0.942452	0.897398	0.720174	0.79925	-0.294291	-1.65792	-0.301171	-1.10589	2	Cluster 2870									0.999988	0.000141144	170.02	153.25	91.784	-0.064846	194380000	2.60765	0.010478	Q09904	211	Q09904	EANPTCEKRKPSRSPSPMLSKKKSVARASEN	UID4177
211	S	Q09904	Nucleoporin nup124	nup124	0.81218	0.576946	0.761625	1.10243	-0.194939	-1.24946	-0.205442	-1.60334	2	Cluster 2870									0.999988	0.000141144	170.02	153.25	91.784	-0.064846	194380000	2.29825	0.0153082	Q09904	211	Q09904	EANPTCEKRKPSRSPSPMLSKKKSVARASEN	UID11259
1250	S	O14139	Chromodomain helicase hrp3	hrp3	0.691169	0.764684	0.741952	0.639101	0.257516	-1.80981	-0.00522108	-1.27939	2	Cluster 2870									0.999997	1.13261e-10	130.01	101.21	130.01	0.054233	237430000	1.53394	0.0356961	O14139	1250	O14139	NVKSAQKIESATRTPSPAISESRKKPSSKDT	UID672
299	S	O14269	Uncharacterized protein C7D4.14c	SPAC7D4.14c	0.202284	0.649222	1.08952	1.07052	-0.0235852	-1.49042	-0.0925259	-1.40501	2	Cluster 2870						+			1	1.38192e-06	153.81	137.46	153.81	-0.077959	23106000	1.7969	0.0258381	O14269	299	O14269	PSPPQSTRPSSTRFPSVPLSDEKNSIVSVKN	UID801
559	S	O74653	Protein pob1	pob1	0.62621	0.704243	0.59496	0.925511	0.639316	-1.44814	-1.41502	-0.627073	2	Cluster 2870		+		+					0.960309	3.81283e-12	124.84	121.09	124.84	-0.097687	37214000	1.55295	0.0348146	O74653	559	O74653	TIDGESPSSISSRLPSSNLEQGSSSSVTKSP	UID2223
117	S	O94708	Uncharacterized protein C1259.08	SPCC1259.08	0.810546	0.893859	1.03562	0.898249	-0.503811	-1.16351	-0.74595	-1.225	2	Cluster 2870									1	6.86601e-12	151.41	137.55	151.28	-0.31473	58410000	4.28699	0.00410345	O94708	117	O94708	PIPSTRLKENDSRLCSPLASPTGGLKRPAKV	UID2932
117	S	O94708	Uncharacterized protein C1259.08	SPCC1259.08	0.674805	0.880749	1.10236	0.952097	-0.59068	-1.10301	-0.607776	-1.30855	2	Cluster 2870									1	6.86601e-12	151.41	137.55	151.28	-0.31473	58410000	3.97459	0.0043237	O94708	117	O94708	PIPSTRLKENDSRLCSPLASPTGGLKRPAKV	UID10014
156	S	Q09897	Chitin synthase regulatory factor 3	chr3	0.705165	0.932929	1.09134	0.911705	-0.753596	-1.38036	-0.776537	-0.730646	2	Cluster 2870		+							1	2.28601e-15	172.6	168.43	164.97	0.59287	66651000	4.32331	0.00425	Q09897	156	Q09897	VVNRGLKLNTNLRQASPILPSPSLKLDRQDA	UID11238
156	S	Q09897	Chitin synthase regulatory factor 3	chr3	0.723449	0.832775	0.906167	1.07502	-0.503862	-1.0897	-0.484222	-1.45962	2	Cluster 2870		+							1	2.28601e-15	172.6	168.43	164.97	0.59287	66651000	3.40874	0.00587406	Q09897	156	Q09897	VVNRGLKLNTNLRQASPILPSPSLKLDRQDA	UID4156
101	S	Q9P7E1	Uncharacterized RING finger protein P4H10.07	SPBP4H10.07	0.755417	0.839786	0.973295	0.932003	-0.406794	-1.43297	-0.4365	-1.22424	2	Cluster 2870									0.999973	5.36429e-07	117.53	91.32	114.31	0.084771	213610000	3.19559	0.00626217	Q9P7E1	101	Q9P7E1	RGSLLNRNSPSLRSLSPPATPATPRSRIEGE	UID12274
131	S	O13889	Eukaryotic translation initiation factor 2-alpha kinase 1	hri1	1.05424	1.17355	0.728619	0.12724	0.0373704	-1.42246	-0.350815	-1.34774	2	Cluster 2870									0.999993	9.85597e-12	194.29	170.99	194.29	-0.049867	55411000	1.92567	0.0224202	O13889	131	O13889	LPMSSTKDSKKSRYSSPDGVLAKTASFLSVL	UID368
223	S	O13670	Protein MTO1 homolog, mitochondrial	mto1	1.13789	1.0534	0.249496	0.324488	0.114376	-1.11707	0.016969	-1.77955	2	Cluster 2870									0.996483	0.00490415	70.524	48.934	62.088	-0.75073	5674300	1.4415	0.0412511	O13670	223	O13670	FKMGRLKTGTPPRLSSPINISKMTEQTGDEI	UID92
56	S	Q9Y7U5	Rho1 guanine nucleotide exchange factor 3	rgf3	0.756961	1.52716	0.205549	0.62241	-0.0754181	-1.30976	-0.387574	-1.33933	2	Cluster 2870	+	+	+	+					1	3.08096e-06	158.42	140.34	158.42	0.078433	8009300	1.98058	0.0210659	Q9Y7U5	56	Q9Y7U5	QKRLSFSDFSTTRLFSPPFLSKRSNNSPHRF	UID6044
575	S	Q10362	SET domain-containing protein 3	set3	1.4856	1.18982	0.0798493	0.0458978	-0.487934	-1.30366	0.174045	-1.18362	2	Cluster 2870									1	0.000296629	105.03	105.03	67.997	-0.085694	89139000	1.48686	0.0383627	Q10362	575	Q10362	PPSFNVGESLSRRSASPLQHPRTSPDMLDKT	UID11658
786	S	Q09822	Cell division control protein 15	cdc15	1.04773	0.972812	0.835307	0.7712	-0.514567	-1.16223	-0.704813	-1.24543	2	Cluster 2870		+		+		+			0.999999	9.97913e-16	221.24	204.71	218.82	0.046549	348130000	4.15357	0.00434043	Q09822	786	Q09822	RSVSPNPLGPNRRSSSVLQSQKSTSSNTSNR	UID11086
786	S	Q09822	Cell division control protein 15	cdc15	1.07557	1.12224	0.694974	0.771503	-0.756734	-1.16036	-0.700254	-1.04693	2	Cluster 2870		+		+		+			0.999999	9.97913e-16	221.24	204.71	218.82	0.046549	348130000	4.66229	0.00296774	Q09822	786	Q09822	RSVSPNPLGPNRRSSSVLQSQKSTSSNTSNR	UID4004
596	S	Q1MTQ1	Kinesin-like protein tea2	tea2	1.28576	1.19048	-0.469066	0.711629	-0.330645	-1.57264	-0.0282453	-0.78728	2	Cluster 2870				+					0.988531	0.000252534	82.483	80.329	59.75	0.11974	5635700	1.38538	0.0449581	Q1MTQ1	596	Q1MTQ1	HKILKKNVTRGSRSSSDQFSNETKTEILPDD	UID4728
11	S	O42901	Uncharacterized protein C119.09c	SPBC119.09c	1.25645	1.12775	0.614282	0.495222	-0.418245	-0.956986	-0.749209	-1.36926	2	Cluster 2870								+	0.990332	0.000373799	137.81	79.295	137.81	-0.3371	60535000	3.15996	0.00612567	O42901	11	O42901	_____MGSSSSRRRSSSLVTKVPKPTIDDRL	UID8243
101	S	O74775	Protein sip5	sip5	0.102261	1.3608	0.797248	0.803465	0.13772	-1.5346	-0.61737	-1.04952	2	Cluster 2870						+			0.999844	0.0055052	75.566	14.737	75.566	-0.11253	14198000	1.88874	0.0231042	O74775	101	O74775	KSALLHCAIRQSRSLSVGNTRSLKRDSRGSS	UID2291
21	S	Q10307	Uncharacterized protein C6C3.02c	SPAC6C3.02c	0.140979	0.182776	1.50379	1.38107	-0.636691	-1.05265	-0.524683	-0.994595	2	Cluster 2870									0.988861	7.82079e-07	135.94	134.73	135.94	-0.019188	270700000	2.18858	0.0170422	Q10307	21	Q10307	SAAPPPRRAAPARSASTAAALPPRTMAPPPA	UID4526
89	S	Q9UU83	Protein pal1	pal1	1.00267	0.829703	0.744246	0.698452	-0.146235	-1.58069	-0.251491	-1.29665	2	Cluster 2870		+		+					0.997452	6.40286e-29	206.63	202.48	198.98	-0.20263	542450000	2.35597	0.0138023	Q9UU83	89	Q9UU83	SPVKKSAEALAERSNSSMGTFDPPPRYSKIA	UID5779
445	S	Q10164	Probable Rho-type GTPase-activating protein 2	rga2	0.48823	1.20236	0.365361	0.917092	0.182641	-1.49474	-0.241207	-1.41973	2	Cluster 2870	+	+		+					1	2.4669e-43	247.02	209.84	191.41	-0.39587	42201000	1.73354	0.0279462	Q10164	445	Q10164	TPRPDDKPSLPPRGLSEDNDSLSLQKTGSSD	UID4302
409	S	Q96WV5	Putative coatomer subunit alpha	SPBPJ4664.04	0.911717	1.13042	0.67989	0.0724289	-0.439192	-1.48735	0.472048	-1.33997	2	Cluster 2870						+			1	1.97299e-10	179.72	113.45	132.57	-0.10174	594350000	1.47824	0.038995	Q96WV5	409	Q96WV5	DNGVYELVNVSSRSNSLPLKDNIKGPGDDAI	UID4860
550	S	P07334	Mitosis inducer protein kinase cdr1	cdr1	0.686144	1.0923	0.700523	0.929708	-1.15047	-0.113963	-0.656456	-1.48779	2	Cluster 2870		+		+					0.999734	2.83135e-20	168.05	166.61	161.99	-0.37895	64615000	2.78342	0.00933019	P07334	550	P07334	VISNMQPNITNVRSASAPLCSSPVPSRRYSQ	UID2993
550	S	P07334	Mitosis inducer protein kinase cdr1	cdr1	0.82693	1.00391	0.571106	0.920174	-0.522986	-1.37465	-0.0202479	-1.40423	2	Cluster 2870		+		+					0.999734	2.83135e-20	168.05	166.61	161.99	-0.37895	64615000	2.4902	0.0118246	P07334	550	P07334	VISNMQPNITNVRSASAPLCSSPVPSRRYSQ	UID10075
785	S	Q09822	Cell division control protein 15	cdc15	1.06878	0.98854	0.841252	0.772584	-1.02059	-0.876065	-0.577108	-1.19739	2	Cluster 2870		+		+				+	0.998405	2.15562e-08	163.02	111.08	145.04	0.2541	72357000	4.78286	0.00383333	Q09822	785	Q09822	QRSVSPNPLGPNRRSSSVLQSQKSTSSNTSN	UID11085
75	S	P78920	Putative nucleosome assembly protein C2D10.11C	SPBC2D10.11c	1.12241	1.15928	0.740259	0.359709	-0.43966	-0.932772	-0.440236	-1.56899	2	Cluster 2870						+			0.99194	0.00154942	125.83	82.096	103.55	-0.086819	35413000	2.68422	0.0100698	P78920	75	P78920	RNNPAMLSMIEGRLSSLVGKSSGYIESLAPA	UID3529
1713	S	Q9UTK5	Abnormal long morphology protein 1	alm1	1.08874	0.965761	0.763156	0.611196	-0.376145	-1.52923	-0.383949	-1.13952	2	Cluster 2870		+		+					0.999975	1.10088e-52	243.86	237.06	243.86	-0.40078	493290000	2.86308	0.00840154	Q9UTK5	1713	Q9UTK5	KTHSVDTNSPPKRSSSDAGMDVSNDVKKAK_	UID5714
229	S	O13817	Protein transport protein sec73	sec73	1.05811	0.656763	1.05012	0.352092	-0.503021	-1.25178	0.177487	-1.53977	2	Cluster 2870		+				+			1	0.000572047	119.53	59.131	101.38	0.15815	10252000	1.99051	0.0209108	O13817	229	O13817	RKSSVKMSDLGKRIASLPVVKRPPIQFSISS	UID279
385	S	O14207	Protein mms22	mus7	0.191491	1.02573	1.18363	0.911672	-0.40124	-1.45153	-0.314112	-1.14564	2	Cluster 2870									0.999997	0.00726878	88.181	11.959	88.181	-0.19608	9539400	2.46159	0.0120238	O14207	385	O14207	KEDVVDQLWLPKRSLSALKKSSSLTSENPFQ	UID729
307	S	O74732	3-keto-steroid reductase	erg27	0.508084	1.11482	0.120734	1.02878	0.0239683	-1.94557	-0.0523865	-0.798433	2	Cluster 2870									0.997797	7.01e-41	200.6	198.13	139.11	0.27576	27930000	1.45039	0.0405794	O74732	307	O74732	KWGAAVTRFGHERVLSTPVELILPSEQEKAL	UID2248
420	S	O13870	General negative regulator of transcription subunit 3	not3	1.09502	0.945124	0.753338	0.594267	-0.591692	-1.28194	-0.106201	-1.40792	2	Cluster 2870									0.999268	1.5761e-05	153.81	99.652	153.81	-0.32467	26541000	2.70593	0.00981107	O13870	420	O13870	MQQVRPETPNSPRLNSTVIQSKWDSLGHTAS	UID351
345	S	O74779	Microtubule-associated protein mug164	mug164	0.95691	0.950722	0.914844	0.812106	-0.563807	-1.19291	-0.63902	-1.23885	2	Cluster 2870									1	1.64722e-05	107.74	100.13	102.98	-0.1546	1163000000	4.24155	0.00445902	O74779	345	O74779	NSTVRVASSLAVRPVSRNAQARTPSRLEQRE	UID9388
189	S	O14148	Putative DNA helicase ino80	ino80	1.11362	1.09553	0.714841	0.597435	-0.759596	-1.25433	-0.303674	-1.20382	2	Cluster 2870									0.99601	2.44256e-06	167.11	104.65	110.93	0.10883	17910000	3.31198	0.00598704	O14148	189	O14148	RPDANTVSPHAARSASSLPVPKEASETPFRD	UID681
90	S	Q9UT30	Nucleus export protein brr6	brr6	0.904405	0.895319	0.509258	0.495004	0.129583	-1.31299	0.144229	-1.76481	2	Cluster 2870									0.999257	2.73613e-06	163.11	106.91	138.42	-0.27025	66398000	1.49051	0.038195	Q9UT30	90	Q9UT30	NQVSSRTRALTKRSNSSNAIIKANNQDSVYV	UID5601
41	T	Q9USX7	Serine/threonine-protein kinase ppk22	ppk22	1.09506	0.248774	0.94147	1.13931	-0.621132	-1.53509	-0.571645	-0.696748	2	Cluster 2870									0.99881	0.00250259	85.274	64.863	85.274	0.063492	62403000	2.84593	0.00864906	Q9USX7	41	Q9USX7	DKLKNLFHFRRNRAATVSTSVRNDQRDNDSD	UID6996
664	T	Q9P6R9	Pre-mRNA-splicing factor cwf22	cwf22	0.699799	0.838602	1.07942	0.997892	-0.396461	-1.17518	-0.925168	-1.1189	2	Cluster 2870									1	2.28488e-14	177.93	159.54	52.527	0.51982	607610000	4.0317	0.0043871	Q9P6R9	664	Q9P6R9	RSYSKSRSYSRSRSVTPINNINHKKYIRKDR	UID14007
632	T	P50530	Serine/threonine-protein kinase sck1	sck1	0.915616	1.12362	0.731399	0.592791	-0.15809	-1.04754	-0.54862	-1.60918	2	Cluster 2870									1	0.00493689	134.77	84.293	134.77	-0.28956	17765000	2.62151	0.010404	P50530	632	P50530	STPLSNTIQDRFRGFTFVNKSIDEQFQNLGL	UID6643
1140	S	P87121	Transcription initiation factor TFIID subunit 2	taf2	0.519675	1.11653	0.702086	1.19699	-0.764916	-1.2645	-0.406738	-1.09913	3	Cluster 2870		+							0.999753	1.7066e-56	231.39	229.34	210.12	-0.047525	1511500000	3.39544	0.00574384	P87121	1140	P87121	APLKQITSKTKEKSTSPTPPSITINPIKPKG	UID10714
479	S	O94513	Eukaryotic translation initiation factor 3 subunit E	int6	1.00751	0.165195	1.06583	1.18328	-0.42155	-1.15845	-0.60026	-1.24156	2	Cluster 2870									0.997548	2.68505e-53	240.68	217.61	240.68	-0.29342	86440000	2.83472	0.0087201	O94513	479	O94513	TYSAFQQIIDRTKSLSFESQNLEQSLAKSIS	UID2791
193	S	O59740	Cell polarity protein mod5	mod5	0.734353	1.13143	0.520143	1.20854	-0.688283	-1.24431	-0.678413	-0.983462	2	Cluster 2870		+		+					0.999963	3.25991e-33	194.27	178.25	194.27	-0.28389	86213000	3.8305	0.00490385	O59740	193	O59740	DSSRPGRYSYRTKSASPALIDTSTLDSRLNF	UID1486
808	S	Q9UT38	Probable vacuolar protein sorting-associated protein 16 homolog	vps16	0.853758	1.08684	0.408408	0.741208	-0.27525	-1.90606	-0.0996401	-0.809262	2	Cluster 2870						+			0.998571	9.24418e-11	162.16	148.23	140.27	0.10266	32773000	1.93813	0.022102	Q9UT38	808	Q9UT38	DVKSASEEAAKSKSGSVLGDLLERVQTMPES	UID5608
194	T	O13672	60S ribosomal protein L8	rpl8	0.699862	1.01179	0.906121	0.603741	-0.681546	-1.21947	0.199237	-1.51974	2	Cluster 2870									1	0.000295525	92.265	84.986	92.265	0.31361	11800000	2.21931	0.0166717	O13672	194	O13672	IVKNKARLGTVIHQKTAAVLAVTEVREEDKN	UID6122
320	S	O36025	GYF domain-containing protein mpd2	mpd2	0.0950785	1.58715	0.206109	0.82838	-0.644447	-1.78817	0.0700564	-0.354157	2	Cluster 2870									1	3.29281e-77	295.71	261.66	295.71	0.25908	231160000	1.38293	0.0451661	O36025	320	O36025	SNVPVGNSMSIRDTDSPLNILVDKAKAKASI	UID1037
226	S	Q9P783	Ribosome assembly protein rrb1	rrb1	1.11641	1.09398	0.463222	0.763733	-0.883719	-1.24354	-0.11958	-1.19051	2	Cluster 2870									1	1.7261e-06	127.32	94.06	127.32	-0.59467	11698000	2.89819	0.00829255	Q9P783	226	Q9P783	KVHIWDIAPHLRSLDSPGVMVSRKENSPLYT	UID5153
463	T	O13818	Uncharacterized PH domain-containing protein C19A8.02	SPAC19A8.02	1.15312	1.02641	-0.0598824	0.624598	0.321518	-1.66503	-0.272378	-1.12836	2	Cluster 2870									0.999532	3.63936e-06	131.36	128.27	131.36	-0.061504	10421000	1.41576	0.0425544	O13818	463	O13818	CGPNNYEVSTIMRSPTISTVPPPKYLSNSIN	UID6154
491	T	Q10280	Transcription factor gaf1	gaf1	0.894253	1.1509	-0.347269	1.18162	-0.318303	-1.33055	-0.0111731	-1.21948	2	Cluster 2870		+							1	0.00930063	73.877	64.222	73.877	0.014513	9337000	1.59273	0.0331629	Q10280	491	Q10280	LPGSDMFSPQFMRVGTAMGVAPVRSNSSNNF	UID6822
265	S	Q9HDY2	Meiotically up-regulated protein PB1A10.08	SPAPB1A10.08	1.02199	1.21321	0.827011	0.564572	-0.831001	-1.14426	-0.583577	-1.06794	2	Cluster 2870		+				+			0.998191	0.00020569	108.14	63.626	108.14	0.13735	19248000	4.15065	0.00430986	Q9HDY2	265	Q9HDY2	SLSSNFYSSRLSKKTSLASLNKSRASLQHKI	UID12031
402	S	O74389	Meiotically up-regulated gene 176 protein	mug176	0.802722	1.13039	0.490108	1.02995	-0.615275	-1.39899	-0.268956	-1.16995	2	Cluster 2870						+			1	0.0115842	78.939	71.268	60.398	-0.22286	11321000	2.96633	0.00705219	O74389	402	O74389	LAYKPLIGSPLKKKVSLIDF___________	UID1909
28	S	Q9Y7R5	INSIG family protein	ins1	1.00946	1.22481	0.315958	0.368828	0.377955	-1.49211	-0.551084	-1.25381	2	Cluster 2870						+			0.999981	1.90807e-11	168.74	161.66	154.99	-0.40401	57025000	1.65018	0.030764	Q9Y7R5	28	Q9Y7R5	YPDGYNGNRAVKKSLSVLSLDNMKSTLSGLF	UID13098
122	S	O59810	Vigilin 1	vgl1	0.7732	0.81995	0.886071	0.470529	0.408343	-1.53502	-0.392647	-1.43043	2	Cluster 2870									0.99373	5.04662e-09	114.75	112.86	101.62	0.051096	36895000	1.69684	0.0294037	O59810	122	O59810	GPSKPRIVSWVRKTASNTSVAGSDSVSRDKI	UID1568
90	T	P87117	Vacuolar protein sorting-associated protein atg6	atg6	0.549201	0.85382	0.485063	1.23856	-0.208698	-1.08002	-0.112401	-1.72553	2	Cluster 2870									0.999931	1.99138e-25	185.63	179.31	138.91	-0.12723	7622600	2.00973	0.020672	P87117	90	P87117	DYNFDNVPPPELRTPTLDSFVVLPAAKDGYE	UID6684
296	S	Q10414	CWF19-like protein mug161	mug161	0.838002	1.0263	0.719424	0.818639	-0.215934	-1.10245	-0.483767	-1.60021	2	Cluster 2870									0.998471	3.19958e-06	164.88	124.51	144.51	0.33121	2748500000	2.75953	0.00939471	Q10414	296	Q10414	DQIIPQQTNKFHKSKSSTALFKSKKDSSSSL	UID11703
73	T	O94715	40S ribosomal protein S15-A	rps15a	0.876741	0.814738	1.0637	0.758773	-1.14932	-1.2446	-0.133925	-0.986111	2	Cluster 2870									1	0.00181576	76.526	64.796	76.526	0.097482	8709400	3.2692	0.00604065	O94715	73	O94715	GPNASRFIRKLRKAKTEAPLNEKPATVKTHL	UID6526
315	S	Q9C1W6	Uncharacterized protein C713.09	SPBC713.09	0.973867	1.1267	0.312063	0.339594	-0.376771	-1.86148	0.387324	-0.901296	2	Cluster 2870									1	0.00126589	83.856	49.107	58.04	-0.511	5139500	1.42545	0.0422806	Q9C1W6	315	Q9C1W6	THEQKELINSLEKKVSDIALEKQLLEEAVER	UID4906
165	S	O13865	PAB-dependent poly(A)-specific ribonuclease subunit pan3-like	SPAC1B1.04c	1.00128	1.02657	0.8981	0.641967	-0.424193	-1.34871	-0.657822	-1.13719	2	Cluster 2870									0.999991	1.30926e-14	165.36	165.36	165.36	-0.21728	55614000	3.61679	0.00541892	O13865	165	O13865	FSPSKATTVSLKESASLTSLSNNKSVSNLNS	UID343
165	S	O13865	PAB-dependent poly(A)-specific ribonuclease subunit pan3-like	SPAC1B1.04c	1.1256	0.870575	0.770323	0.412219	0.138051	-1.55584	-0.547553	-1.21337	2	Cluster 2870									0.999991	1.30926e-14	165.36	165.36	165.36	-0.21728	55614000	2.12021	0.0180353	O13865	165	O13865	FSPSKATTVSLKESASLTSLSNNKSVSNLNS	UID7425
131	S	O94497	Uncharacterized serine-rich protein C18E5.07	SPBC18E5.07	0.430341	0.808545	1.25645	1.12691	-0.945311	-0.813895	-0.829095	-1.03394	2	Cluster 2870									0.984566	1.22519e-101	277.62	264	166.49	0.10022	482330000	4.10054	0.00422069	O94497	131	O94497	VAPNADGVRRLRTSGSSTGLSNAPPSANVSK	UID2775
516	T	Q92345	Probable pyruvate decarboxylase C1F8.07c	SPAC1F8.07c	1.42498	1.35809	0.564314	-0.377003	-0.561268	-0.84615	-0.327592	-1.23537	2	Cluster 2870									1	7.67787e-11	189.24	110.9	189.24	0.18224	47678000	1.72929	0.0280407	Q92345	516	Q92345	SLNGETGKAKGLHAKTGEELTSAIKVALQNK	UID6869
490	S	Q9P7Y9	Stress-activated map kinase-interacting protein 1	sin1	0.792284	0.947178	0.888083	1.03655	-0.701856	-1.29014	-0.667224	-1.00487	2	Cluster 2870									0.999659	7.78164e-77	290.39	283.71	290.39	-0.01734	36395000	4.65903	0.00292063	Q9P7Y9	490	Q9P7Y9	MKQLERFKYTLRVAGSDTVLPLDKTFSSLDG	UID5318
235	S	Q9P7D5	Uncharacterized protein P4H10.14c	SPBP4H10.14c	1.0553	0.950697	0.736112	0.540371	-0.475904	-1.72095	-0.112003	-0.973622	2	Cluster 2870		+							1	6.51614e-11	205.49	190.15	205.49	0.065373	103300000	2.37617	0.0135091	Q9P7D5	235	Q9P7D5	PLYSASQPPSIKTDASPVDIKNMDAAEKLKK	UID5185
349	S	O43068	Monopolin complex subunit mde4	mde4	1.05984	0.940369	0.580701	0.379152	-1.39372	-0.661022	0.47532	-1.38064	2	Cluster 2870									0.998689	3.62853e-12	156.67	148.55	154.46	0.078394	173580000	1.71294	0.0287187	O43068	349	O43068	NVSDINHNDHLKIPQSPSSLSPSKIPIRKKR	UID1378
157	S	Q10218	Spindle pole body protein ppc89	ppc89	0.864318	1.34544	0.678527	0.684275	-0.795868	-1.08414	-0.476817	-1.21573	2	Cluster 2870									0.999991	4.71364e-11	209.77	150.88	198.81	-0.0025204	75296000	3.65166	0.00529964	Q10218	157	Q10218	KQGVLDDHGNLKLDASPSFLKKPAEYTPLAN	UID4424
918	T	Q9Y808	Uncharacterized protein C146.01		0.899451	0.952768	0.592768	0.314273	0.725817	-1.49354	-0.780712	-1.21083	2	Cluster 2870									0.999891	1.14237e-09	181.9	119.44	181.9	0.12913	35940000	1.43407	0.0417841	Q9Y808	918	Q9Y808	AVDHEEEVSAIKSSQTPSSILKTPQSFFIPP	UID7063
29	S	O59722	1-phosphatidylinositol 3-phosphate 5-kinase fab1	fab1	1.34806	1.27913	0.71522	-0.336944	-0.497504	-1.09203	-0.218552	-1.19737	2	Cluster 2870									0.966713	7.43867e-38	208.89	195.19	183.77	-0.063855	54661000	1.78666	0.0261476	O59722	29	O59722	FPVETSHRLDTLHTSSTEQIIKDSENVVHTT	UID1453
64	S	Q96WW3	UPF0642 protein C32H8.05	SPBC32H8.05	0.0358424	0.875556	0.895155	1.11901	-0.717258	-1.52948	0.400336	-1.07916	2	Cluster 2870									0.991032	4.82128e-102	281.42	277.07	247.22	-0.11285	123930000	1.65992	0.0303821	Q96WW3	64	Q96WW3	SSKEEGIADNSLKEVSSSEVSDNVGMEVDQP	UID11946
357	S	Q9URY1	Serine/threonine-protein kinase ppk16	ppk16	1.01025	-0.555912	1.3685	0.890719	-0.142956	-1.14019	-0.14046	-1.28995	2	Cluster 2870		+							0.75468	5.44459e-09	102.92	96.64	83.423	-0.079888	27987000	1.37922	0.0453662	Q9URY1	357	Q9URY1	KENKKKKGLFHLHKGSSSAVHIAPATPSLKT	UID5358
102	S	O94664	Meiotically up-regulated gene 166 protein	mug166	1.10292	0.85632	0.733012	0.387514	0.279088	-1.54585	-0.551679	-1.26132	2	Cluster 2870		+							0.998443	1.56634e-44	230.06	226.98	214.59	-0.33442	256940000	1.91836	0.0224917	O94664	102	O94664	NLERSLLNYKSLKSNSTTTVATVPSEKRYFF	UID2888
769	S	O42656	Guanine nucleotide exchange factor subunit ric1	ric1	-0.00263022	0.579638	1.27626	0.912684	-0.0278058	-1.70421	0.100513	-1.13445	2	Cluster 2870									1	0.000299356	77.662	47.099	70.056	-0.24636	10021000	1.44234	0.0412039	O42656	769	O42656	LNTSKRVSLENFHRLSVEDLRSPSFVYKNGV	UID1080
490	S	O42916	Lysophospholipid acyltransferase	ale1	1.00287	0.735035	0.952018	0.959856	-0.806812	-1.12069	-0.51742	-1.20486	2	Cluster 2870									0.999854	2.50707e-25	175.69	174.64	175.69	-0.18598	470450000	4.4397	0.00462222	O42916	490	O42916	NSYKLKSYEQSMKSTSDTDMLNMSVPKREDF	UID1177
954	S	Q9UT43	Putative phospholipid-transporting ATPase C821.13c		0.811519	1.20777	0.887682	0.260696	-0.0606998	-1.44292	-0.304505	-1.35955	2	Cluster 2870									0.9984	7.85151e-06	133.05	110.16	133.05	-0.14868	79123000	2.0959	0.0185811	Q9UT43	954	Q9UT43	LDERREKMGVVRPRASTSILETRRRPAVGRH	UID5610
129	S	O94462	mRNA-binding protein puf3	puf3	0.65301	1.18402	0.672698	0.914184	-0.943708	-0.523303	-0.344308	-1.61259	2	Cluster 2870									1	1.42555e-21	150.36	144.4	98.684	0.067331	37065000	2.84308	0.00868	O94462	129	O94462	GNPFPNGKQSIKAMPSLVNLQEDSVISKFPN	UID2711
30	S	P0CT59			1.37469	1.32763	0.659376	-0.598366	-0.0955073	-0.822406	-0.634144	-1.21128	2	Cluster 2870									0.761566	0.00270711	77.813	28.864	60.301	0.084846	20014000	1.4391	0.0413509	P0CT59;P0CT58	30;30	P0CT59	VNAERRGRRQVLIRPSSKVIVKFLTVMQKHG	UID3039
9	S	O94513	Eukaryotic translation initiation factor 3 subunit E	int6	1.18145	0.826984	0.353252	0.619712	0.196654	-1.32391	-0.255833	-1.59831	2	Cluster 2870									0.999922	0.000111084	160.75	78.804	153.1	0.09028	75596000	1.74701	0.027733	O94513	9	O94513	_______MGSELKSTSPLAVKYDLSQKIMQH	UID2792
279	S	Q10414	CWF19-like protein mug161	mug161	0.552388	0.613725	1.01399	0.9324	-1.75412	-0.894275	0.235003	-0.699114	2	Cluster 2870								+	1	8.33541e-38	211.96	208.42	138.05	-0.16363	1653600000	1.98143	0.0210677	Q10414	279	Q10414	TASPFEHRPIPLKRASEDQIIPQQTNKFHKS	UID4619
645	S	O13939	AP-3 complex subunit beta	apl6	0.601822	0.917811	1.0229	0.763091	-0.468681	-1.63919	-0.0778757	-1.11988	2	Cluster 2870									0.999737	2.22679e-06	176.18	161.74	142.89	0.12739	466970000	2.44145	0.0124064	O13939	645	O13939	TGNIYSNNSPGVKALSSDNFKRDFGDTNAIN	UID417
236	S	Q09830	TBC domain-containing protein C4G8.04	SPAC4G8.04	1.23701	1.00271	0.681482	0.641617	-0.502872	-1.30523	-0.662582	-1.09214	2	Cluster 2870	+								0.94809	0.00216879	120.76	72.91	120.76	-0.16988	88029000	3.57959	0.00603257	Q09830	236	Q09830	IASSKQKASSLKLTSSLKKFYSWTSSSSLQH	UID4032
271	T	O94489	Elongation factor 3	tef3	0.710614	1.04451	0.974492	0.646426	-0.222247	-1.549	-0.415075	-1.18973	2	Cluster 2870								+	1	0.000463816	94.122	92.454	94.122	-0.093607	15123000	2.66457	0.010081	O94489	271	O94489	LARGLNERSTPIKRKTAVIIDNMSKLVEDPQ	UID6504
556	T	P09627	Plasma membrane ATPase 1	pma1	1.1411	1.19666	1.04841	-0.281608	-0.292233	-1.08624	-0.455342	-1.27075	2	Cluster 2870									1	7.05088e-05	108.06	88.282	108.06	0.55656	5647700	1.9658	0.0214452	P09627	556	P09627	TISEAKRLGLRVKMLTGDAVDIAKETARQLG	UID6546
158	S	O74793	Uncharacterized protein C26H8.11c	SPBC26H8.11c	1.09911	0.832966	0.600255	0.663516	-0.717607	-1.44053	0.245688	-1.2834	2	Cluster 2870									1	3.73576e-05	125.53	92.299	107.99	-0.36252	11533000	2.15889	0.0172987	O74793	158	O74793	LRLNGSEPPVLCAKASGFFVEPSKLNLEHHV	UID2333
230	S	O14289	3-isopropylmalate dehydratase	leu2	0.983435	1.02556	0.652947	0.690907	-0.00192703	-1.27699	-0.652203	-1.42173	2	Cluster 2870									0.999999	1.98425e-05	92.474	89.935	92.474	-0.41864	20553000	2.58652	0.0108489	O14289	230	O14289	FCGEAIEGLSMEARMSMCNMSIEAGARAGMI	UID843
77	S	Q10251	Eukaryotic translation initiation factor 5B	SPAC56F8.03	0.434883	0.847392	1.06097	1.1958	-0.784374	-0.407343	-1.15057	-1.19676	2	Cluster 2870									1	8.77501e-101	273.32	269.7	273.32	-0.60017	245940000	3.41906	0.00597949	Q10251	77	Q10251	GKKNKGNKNQVSDDESQELESPQGPKELTAV	UID4436
182	S	O14079	Uncharacterized protein mdb1	mdb1	0.944715	1.06949	0.904496	0.667165	-0.706293	-1.28112	-0.423171	-1.17528	2	Cluster 2870									0.999226	1.24289e-11	142.88	115.3	142.88	0.014013	59173000	3.75729	0.00537238	O14079	182	O14079	ALELEKELFSERIPESQSAAEPVLKVENSEN	UID594
5	S	P87147	Nascent polypeptide-associated complex subunit alpha	egd2	1.08485	1.21747	0.499844	0.475247	-1.14519	-1.54256	-0.281203	-0.308453	2	Cluster 2870									1	6.67545e-05	134.49	126.45	86.699	-0.4257	216110000	2.36231	0.0134781	P87147	5	P87147	___________MSVESQPVEKISELPAGSTT	UID10765
5	S	P87147	Nascent polypeptide-associated complex subunit alpha	egd2	0.861845	0.803226	0.68796	1.00408	0.0269082	-1.58305	-0.868308	-0.932655	2	Cluster 2870									1	6.67545e-05	134.49	126.45	86.699	-0.4257	216110000	2.60049	0.0105391	P87147	5	P87147	___________MSVESQPVEKISELPAGSTT	UID3683
97	S	O94706	Transcription initiation factor TFIID subunit 8	taf8	1.21789	0.95114	0.896448	0.253879	-0.0799276	-1.23658	-0.682986	-1.31986	2	Cluster 2870									1	0.000740807	113.52	108.82	113.52	-1.2938	12192000	2.48188	0.0117604	O94706	97	O94706	LPPAINDELDRLANESQDIPSKFKSSLDSKM	UID2926
611	S	Q09860	Probable cysteine--tRNA ligase		1.63978	1.16522	-0.122324	0.060742	-0.664469	-1.06838	0.143223	-1.1538	2	Cluster 2870									0.999349	0.000911357	103.08	35.97	103.08	-0.31235	3060900	1.41476	0.0426081	Q09860	611	Q09860	SFRDRVRELCIAKASSQEILKACDIFRDYDM	UID4085
334	S	O14283	Transcription factor prr1	prr1	0.712143	1.11385	0.80511	0.838286	-0.19553	-1.36549	-0.656237	-1.25213	2	Cluster 2870									1	8.9969e-29	214.73	201.16	207.41	-0.20486	170880000	3.04026	0.00695865	O14283	334	O14283	FTTHLDSNASMAKSFSQISNDSLAKASSVAT	UID837
226	S	O14273	Meiotically up-regulated protein C8C9.04	SPAC8C9.04	0.927353	0.686579	0.701125	0.651373	0.545373	-1.18806	-0.747166	-1.57657	2	Cluster 2870									0.999789	5.52978e-06	122.75	120.38	122.75	0.51861	53580000	1.72301	0.0281655	O14273	226	O14273	AQPSSKVEENMAKATSQPITTAEKEIPELKP	UID810
291	S	O14214	tRNA (guanine(9)-N1)-methyltransferase	trm10	0.87079	1.21853	1.23423	-0.396797	-0.0104363	-1.28365	-0.59781	-1.03485	2	Cluster 2870									0.983794	2.35038e-08	118.54	114.44	66.152	0.63928	18329000	1.6617	0.0303758	O14214	291	O14214	LLKSDESFDVSEDTRSQSNQSDSELEKEN__	UID7818
276	S	O94260	Putative G3BP-like protein	nxt3	0.909004	1.01812	0.604176	0.814241	-0.0363125	-1.43518	-0.554887	-1.31916	2	Cluster 2870									0.999905	1.94898e-13	126.04	123.07	126.04	0.2533	21894000	2.56291	0.0111767	O94260	276	O94260	KSWADLIARNHPDVKSQASVSSTASTTGQTV	UID2522
446	S	O74653	Protein pob1	pob1	0.749422	0.828541	0.556455	0.692829	0.0840948	-1.42617	0.210917	-1.69609	2	Cluster 2870		+		+					0.968298	1.79008e-40	193.42	193.42	193.42	0.20567	45479000	1.52102	0.0364073	O74653	446	O74653	ATSPILKRSSPTDSISQNSGLPSRLTEPISS	UID2234
589	S	O74504	UPF0590 protein C594.01		1.20303	0.862427	0.907294	0.357471	-1.33099	-1.3753	-0.324669	-0.299258	2	Cluster 2870									0.999913	1.50611e-44	230.32	221.42	216.31	-0.17152	159330000	2.51488	0.0114424	O74504	589	O74504	STPEKIVEERSIDEVSQSNTPSSKQLPQSVD	UID9202
589	S	O74504	UPF0590 protein C594.01		0.825336	0.710999	0.887002	0.738093	-1.32824	-1.31902	0.393117	-0.907285	2	Cluster 2870									0.999913	1.50611e-44	230.32	221.42	216.31	-0.17152	159330000	2.08239	0.0187973	O74504	589	O74504	STPEKIVEERSIDEVSQSNTPSSKQLPQSVD	UID2120
804	S	Q10064	Uncharacterized PI3/PI4-kinase family protein C1F5.11c	SPAC1F5.11c	-0.0807126	1.50954	0.977819	0.472967	-0.02577	-1.5535	-0.279049	-1.0213	2	Cluster 2870									0.99994	0.00700243	48.467	35.545	48.467	0.57657	3247900	1.59289	0.0331517	Q10064	804	Q10064	MRPLVMSLKSSQELVSQGLRTFELCLDNLTP	UID4227
541	S	P78953	Division mal foutue 1 protein	mid1	0.328758	0.450208	1.41768	0.660409	-0.173246	-1.69312	0.158827	-1.14951	2	Cluster 2870		+		+					1	0.000490451	135.8	79.782	55.754	0.057745	15101000	1.56137	0.0344524	P78953	541	P78953	LSRAHSFDLNRLDLPSQDKSTSYEVPNGTEN	UID3544
89	S	O74174	V-type proton ATPase subunit G	vma10	0.730351	1.32545	-0.395483	1.41567	-0.602581	-0.947799	-0.51374	-1.01187	2	Cluster 2870									0.791471	5.93977e-34	203.23	198.92	174.04	0.1973	38471000	1.9113	0.0227743	O74174	89	O74174	SKKQVQDTFASIETSSQKNSDKVVDAILSIT	UID1808
141	S	O74786	Protein transport protein sec9	sec9	0.822541	0.587171	0.862948	0.749693	0.441925	-1.17273	-0.65805	-1.6335	2	Cluster 2870									0.999986	0.000235101	83.633	69.768	69.331	0.041247	146280000	1.81533	0.0254185	O74786	141	O74786	SAAVTERPSMHRSAPSQDTLDLKKQELFAGA	UID9400
492	S	O14132	Sporulation protein kinase pit1	pit1	0.688967	0.81032	0.99187	0.773465	-1.18403	-0.597609	0.103484	-1.58647	2	Cluster 2870		+							1	9.48473e-21	187.56	186.05	79.467	0.27735	127400000	2.32808	0.014533	O14132	492	O14132	DRPLPSTEFLVAINKSQEALLNNSPNSKSGS	UID663
449	S	P53692	Structural maintenance of chromosomes protein 6	smc6	0.822956	0.895407	0.731273	0.739686	-0.305564	-1.39837	0.0595207	-1.54491	2	Cluster 2870									1	9.31351e-11	162.08	120.37	64.565	-0.60507	24107000	2.14401	0.0175564	P53692	449	P53692	EQLNTERARENNLGGSQIEKRANESNNLQRE	UID3433
469	S	Q10369	Uncharacterized protein C22E12.19		0.31267	1.07004	0.627359	1.31134	-0.464118	-1.14745	-0.284722	-1.42511	2	Cluster 2870									0.987092	1.2995e-07	83.54	80.782	83.54	0.13576	5847300	2.48805	0.0117935	Q10369	469	Q10369	SVHEKTPTQDEPMDISQDTIKQEDYYEPKLE	UID4601
843	S	O14340	Oxysterol-binding protein homolog C2F12.05c	SPBC2F12.05c	0.86904	0.867324	0.788668	0.92471	-0.0724514	-0.974657	-0.906441	-1.49619	2	Cluster 2870									0.999986	1.63583e-09	127.27	89.679	127.27	-0.053266	61277000	2.95125	0.00726713	O14340	843	O14340	VSEKPVSHQAKPSNASQLSRNTDDTQAKEAP	UID949
141	S	O74786	Protein transport protein sec9	sec9	1.04824	0.603543	1.07132	0.778199	-0.406362	-1.41099	-0.518155	-1.1658	2	Cluster 2870									0.999986	0.000235101	83.633	69.768	69.331	0.041247	146280000	3.19988	0.00627392	O74786	141	O74786	SAAVTERPSMHRSAPSQDTLDLKKQELFAGA	UID2318
492	S	O14132	Sporulation protein kinase pit1	pit1	0.797425	0.93413	0.921622	0.517057	0.0920354	-1.38809	-0.352608	-1.52157	2	Cluster 2870		+							1	9.48473e-21	187.56	186.05	79.467	0.27735	127400000	2.1015	0.0185365	O14132	492	O14132	DRPLPSTEFLVAINKSQEALLNNSPNSKSGS	UID7745
261	S	P78753	Probable asparagine synthetase [glutamine-hydrolyzing]	asn1	1.18039	0.91577	0.565779	0.641767	-0.00922864	-1.28058	-0.577884	-1.43602	2	Cluster 2870									0.904259	2.90155e-11	147.1	131.61	111.64	0.33231	36494000	2.43591	0.0124767	P78753	261	P78753	ASIAARETEKLANSTSQSEEARTITAWPKLH	UID3472
2	S	O74343	Putative pseudouridine synthase C1A4.09	SPBC1A4.09	1.2698	0.822356	0.655432	0.373155	-0.0953938	-1.53261	-0.167424	-1.32532	2	Cluster 2870									1	2.08229e-06	148.96	147.21	93.348	-0.49742	2200900000	1.99784	0.0207511	O74343	2	O74343	______________MSQENHVDVPRKRIRID	UID1852
344	S	O43024	CUE domain-containing protein C354.10	SPBC354.10	0.409952	0.129305	1.47398	1.17459	-0.255732	-1.26334	-0.510978	-1.15777	2	Cluster 2870									0.960469	5.45548e-21	120.13	119.8	120.13	0.052108	8871000	2.14061	0.0177029	O43024	344	O43024	KPAELSSSSVPFPHKSQDSATPANVETTPST	UID1306
59	S	O14065	Uncharacterized protein C962.01		-0.310161	0.903581	1.16565	1.3542	-0.425627	-1.11821	-0.444371	-1.12506	3	Cluster 2870									0.94868	4.30634e-10	90.475	89.807	74.287	-0.039725	12005000	1.98292	0.0210814	O14065	59	O14065	TARTSIARRPPSTVGSQTGSLVNAPPKRSSG	UID7635
451	S	O94447	Cytoskeletal signaling protein slm1	slm1	1.09165	0.120385	1.09356	1.0299	-0.320396	-1.33488	-0.492892	-1.18733	2	Cluster 2870				+					1	2.31588e-11	149.31	145.26	122.14	-0.16873	135580000	2.5312	0.0110878	O94447	451	O94447	RPAVERQSSTMNTRMSQPSSAVNTNRSYGSE	UID9784
239	S	O59732	Chitin synthase regulatory factor 1	chr1	0.369889	0.996666	1.02364	1.00493	-0.268878	-1.53057	-0.548758	-1.04692	2	Cluster 2870									0.996028	1.21663e-38	211.09	193.95	158.5	-0.19249	76611000	2.73268	0.00972707	O59732	239	O59732	ANASAISLEKATSLSSQEQPGSEIKKELSLY	UID8545
239	S	O59732	Chitin synthase regulatory factor 1	chr1	0.482702	0.60503	1.07837	1.11298	0.082009	-1.35175	-0.733858	-1.27548	2	Cluster 2870									0.996028	1.21663e-38	211.09	193.95	158.5	-0.19249	76611000	2.36685	0.0135204	O59732	239	O59732	ANASAISLEKATSLSSQEQPGSEIKKELSLY	UID1463
447	S	P31209	Polyadenylate-binding protein, cytoplasmic and nuclear	pab1	0.935037	1.04055	0.431907	0.653872	0.263373	-1.75671	-0.635517	-0.932515	2	Cluster 2870									1	1.76831e-05	135.24	131.78	69.456	0.13452	121860000	1.88436	0.0232569	P31209	447	P31209	KPLYVALAQRKEVRRSQLEAQIQARNQFRLQ	UID3135
274	S	O74505	Uncharacterized protein C594.02c	SPCC594.02c	0.793378	1.0173	1.12103	0.314199	-0.889679	0.11341	-0.983533	-1.4861	3	Cluster 2870									0.978666	2.38705e-40	156.73	155.36	99.219	-0.23821	281310000	2.27964	0.0155185	O74505	274	O74505	LPKTSDLEQQRGTSSSQPSENDANITALPKP	UID9211
218	S	O13936	Transcription elongation factor spt5	spt5	1.07172	1.11968	0.574782	0.665384	-0.45406	-1.64323	-0.548585	-0.785695	2	Cluster 2870									0.999553	3.27876e-21	172.96	169.64	172.96	0.35702	17115000	2.87417	0.00845372	O13936	218	O13936	DAERLAEEYREKYGRSQTVVGDTSNVPQRLL	UID416
43	S	Q09853	Protein MON2 homolog	mon2	1.38542	1.29828	-0.582673	0.636374	-0.0709804	-1.12754	-0.461124	-1.07776	2	Cluster 2870	+								0.999992	2.38515e-05	116.79	76.059	116.71	-0.0995	14520000	1.4075	0.0431871	Q09853	43	Q09853	LADGSLKFLYTNKNLSQDSLVSKLKGNEAFY	UID4077
102	S	Q8WZK3	Dual specificity phosphatase ibp1	ibp1	1.22157	1.29571	0.665773	-0.51201	0.169695	-1.17846	-0.42843	-1.23385	2	Cluster 2870									0.99999	0.00066366	142.89	76.278	95.618	-0.28113	21455000	1.33052	0.0492082	Q8WZK3	102	Q8WZK3	ILRNRITESKEKLSLSQKEKLFQNLPTVYIL	UID4805
128	S	P04910	Histone H2A-beta	hta2	0.926059	0.996609	0.736455	0.65236	-0.0682105	-1.6963	-0.546993	-0.999976	2	Cluster 2870									1	0.00253387	126.24	111.78	113.74	-0.083177	375270000	2.45854	0.0121596	P04910	128	P04910	INAHLLPKQSGKGKPSQEL____________	UID2975
129	S	P04909	Histone H2A-alpha	hta1	0.866663	0.917762	0.651195	0.561094	0.276884	-1.87733	-0.483758	-0.91251	2	Cluster 2870									1	2.38497e-05	193.87	166.91	157.77	0.16087	1241000000	1.77209	0.0268806	P04909	129	P04909	NAHLLPKTSGRTGKPSQEL____________	UID2974
147	S	O59741	Uncharacterized transcriptional regulatory protein C530.05	SPBC530.05	1.37765	0.981015	0.0625599	0.258885	-0.382849	-1.46471	0.429378	-1.26192	2	Cluster 2870									0.995888	0.000495799	72.583	69.265	72.583	0.38629	2339400	1.34072	0.0484778	O59741	147	O59741	FLNEKMGTLVTTPIGSQKYFGSSSTFSIIQH	UID8572
17	S	O74960	Probable sphingolipid long chain base-responsive protein pil1	pil1	0.46265	1.01715	0.88801	0.892688	-0.216532	-1.34885	-0.190702	-1.50442	2	Cluster 2870				+					1	2.11468e-26	142.65	140.98	142.65	-0.064032	196320000	2.31724	0.0148438	O74960	17	O74960	MNRAYSLRNSRAPTASQLLNPPPPSSSTRSG	UID9534
263	S	Q9UUM7	Protein hob3	hob3	0.754181	1.54988	0.841258	0.123948	-0.638916	-0.915975	-0.314399	-1.39998	2	Cluster 2870	+	+		+					1	8.31296e-11	163.33	160.29	163.33	-0.69402	11682000	2.3404	0.0142621	Q9UUM7	263	Q9UUM7	VLQSMRDLSIAGLNNSQ______________	UID5927
277	S	O14206	Brix domain-containing protein C1B9.03c		0.313887	1.00684	0.651844	0.906229	-0.145111	-1.85491	0.190574	-1.06936	2	Cluster 2870									0.836873	1.05739e-06	101.38	95.419	101.38	-0.60032	6445000	1.59174	0.0331455	O14206	277	O14206	DRPVPTKTEENLLSASQLLKPKQQAIKLIEI	UID728
95	S	O74424	Nucleoporin nup211	nup211	0.793969	0.0473335	1.25402	0.762436	0.0242053	-1.75023	-0.0612976	-1.07043	2	Cluster 2870									1	0.00300502	63.216	44.084	63.216	0.42162	5606800	1.56234	0.0344489	O74424	95	O74424	YDLLEDERKLLENELSQIKEYLREKSSSYDT	UID1972
763	S	Q09822	Cell division control protein 15	cdc15	0.61403	0.641961	0.950907	0.890492	0.0446744	-1.6657	-0.169291	-1.30707	2	Cluster 2870		+		+					1	0.00246912	74.698	69.718	74.698	-0.10771	223990000	1.95189	0.0217851	Q09822	763	Q09822	QRPSSSMSLYGEYNKSQPQLSMQRSVSPNPL	UID4014
2	S	Q10199	Septation protein imp2	imp2	1.30092	0.832338	0.808862	0.626445	-0.378618	-0.979989	-0.999026	-1.21093	2	Cluster 2870		+		+					0.99994	6.18351e-06	81.003	77.231	58.693	0.22469	10010000	3.62159	0.00527835	Q10199	2	Q10199	______________MSQQLSFNASSAKPDKS	UID4391
397	S	O42923	RNA-binding post-transcriptional regulator cip1	cip1	1.04017	1.0549	0.596966	0.920311	-1.33968	-0.996151	-0.644449	-0.632063	2	Cluster 2870									0.999997	3.57263e-75	272.19	264.58	272.19	0.14898	1048300000	3.99768	0.00450602	O42923	397	O42923	LVVTHPNKKNTSVSQSQPASPNLRFNMPAPL	UID8277
506	S	P87061	Tip elongation aberrant protein 1	tea1	-0.58852	1.18346	0.856648	1.42708	-0.370141	-1.08942	-0.433958	-0.985142	2	Cluster 2870		+		+					0.999985	4.72727e-71	208.88	205.55	208.88	0.091924	173070000	1.59155	0.0331317	P87061	506	P87061	SDRRNTNDDDQSSLNSQQLSNQAKAQGEVSP	UID3606
1417	S	O14157	Myosin type-2 heavy chain 2	myo3	0.659115	0.648356	1.10487	0.878319	-0.260668	-1.57905	-0.206298	-1.24464	2	Cluster 2870		+		+					0.96101	6.40006e-12	129.02	125.94	98.543	-0.0087784	300060000	2.39883	0.0133163	O14157	1417	O14157	GLKPLSPSKISNLPSSQPGSPSKRSGKMEAL	UID7767
476	S	O14236	Nucleolar GTP-binding protein 2	nog2	0.919459	0.804324	0.895085	0.68487	-0.237209	-1.5652	-0.200973	-1.30036	2	Cluster 2870									0.955797	2.62341e-32	189.55	189.55	110.12	0.70515	46061000	2.43599	0.0124871	O14236	476	O14236	IGPKGLSSSNDEINSSQKVATQQTEGSDQDG	UID757
8	S	G2TRT3	Protein tam14	tam14	1.07415	1.07526	0.703121	0.793281	-0.769656	-1.19574	-0.583038	-1.09738	2	Cluster 2870									0.996246	0.000128689	128.21	102.41	128.21	-0.73869	47583000	4.38494	0.00466667	G2TRT3	8	G2TRT3	________MPTVQTPSQRRANTQFQKNITRR	UID23
65	S	Q9HGM2	Protein get1	get1	0.900639	0.935369	-0.151122	1.17739	-0.08413	-1.21504	-0.00703067	-1.55608	2	Cluster 2870									0.848387	1.27273e-12	156.49	151.44	156.49	-0.060303	7223600	1.56859	0.0342115	Q9HGM2	65	Q9HGM2	LEQLLTVKKELNATSSQDQFAKWARLNRKYE	UID4993
393	S	Q10161	Probable clathrin heavy chain	chc1	0.804497	1.1841	0.546256	0.783649	-0.126867	-1.24639	-0.43569	-1.50956	2	Cluster 2870									0.972484	0.000346454	101.33	80.294	80.31	-0.10901	62555000	2.47935	0.0118996	Q10161	393	Q10161	AAKVAASSPRGILRTSQVIDQFKLIQAAPGQ	UID4299
202	S	Q9P6L9	Uncharacterized protein C688.07c	SPAC688.07c	0.794003	1.15908	0.418921	0.621746	-0.0586743	-1.57475	0.0463013	-1.40663	2	Cluster 2870		+						+	0.998256	5.72872e-08	125.97	112.79	91.307	-0.33152	4427300	1.7672	0.0269857	Q9P6L9	202	Q9P6L9	IRQMENRRELNVKRRSVSSPAEDLAIRPLSF	UID5104
2451	S	Q6LA55	UPF0648 protein C3H5.09c	SPAC3H5.09c	-0.317962	0.689418	1.12017	1.27678	-0.87696	-1.51094	0.264869	-0.645368	2	Cluster 2870								+	1	5.64754e-17	191.37	156.94	191.37	-0.17351	42423000	1.44538	0.0409766	Q6LA55	2451	Q6LA55	ATPSSSRRDSRSKRASLIDFTIDKCLDVDDE	UID4758
114	S	O94733	Uncharacterized protein C191.01		0.149135	0.675495	1.26134	0.786782	-0.167365	-1.76126	0.134446	-1.07858	2	Cluster 2870								+	0.999848	2.91898e-05	109.14	93.342	91.355	-0.36707	586880000	1.58321	0.0335721	O94733	114	O94733	SHGSTSSATSTPKRLSISSMDPARIHLWRQF	UID2946
966	S	O13686	Uncharacterized RWD, RING finger and WD repeat-containing protein C11E3.05	SPAC11E3.05	1.00657	1.05981	0.457784	0.449106	0.351031	-1.38096	-0.455058	-1.48829	2	Cluster 2870									0.999988	6.35016e-07	139.66	104.86	80.738	0.11693	41349000	1.73392	0.0279276	O13686	966	O13686	IFMSKRPSTKGSNRPSILLSKPSHDFHVVRI	UID7184
45	S	O42938	ATP-dependent 6-phosphofructokinase	pfk1	1.41645	1.00454	0.588577	0.293603	-1.54724	-0.854753	-0.347296	-0.553883	2	Cluster 2870									0.997329	1.15163e-24	191.93	180.49	191.93	-0.021529	36278000	2.43435	0.0124456	O42938	45	O42938	QKLGFKKVASFGTSDSDNARVCNESLREDWM	UID1227
158	S	Q10160	RecQ-mediated genome instability protein 1	rmi1	1.21281	0.886758	-0.316925	1.34543	-0.885622	-1.21345	-0.362981	-0.666013	2	Cluster 2870									1	0.0272117	43.185	9.3093	43.185	0.046453	53934000	2.01263	0.0205563	Q10160	158	Q10160	KGSELKKMCRLILEDSNGQRFWGLERKPIKG	UID4297
37	T	P36623	Phosphoglycerate mutase	gpm1	1.20107	0.615995	0.931308	0.342127	0.0353152	-1.52006	-0.258561	-1.34719	2	Cluster 2870									0.994522	5.38185e-05	91.62	86.307	91.62	-0.0805	2665000	1.93866	0.022138	P36623	37	P36623	KLNLFTGWKDPALSETGIKEAKLGGERLKSR	UID6606
19	S	O60143	60S ribosomal protein L7-C	rpl7c	0.615807	1.05847	0.399078	1.03091	0.200584	-0.901114	-0.683606	-1.72013	2	Cluster 2870									1	7.63859e-08	143.81	139.27	143.81	0.1343	8560900	1.96523	0.0214333	O60143	19	O60143	ASSTVPSKEQIFAPESLLKKKKTQEQSREQR	UID1724
224	S	Q10175	Probable peptidyl-prolyl cis-trans isomerase C27F1.06c	SPAC27F1.06c	0.962851	1.10508	0.478411	1.03822	-0.635112	-1.31553	-0.621864	-1.01205	2	Cluster 2870									0.967412	1.5496e-14	163.82	159.12	163.82	0.13971	21067000	3.7465	0.00521951	Q10175	224	Q10175	KKEEKEKKTAVDVSDSVNGKKRKTEPAGEGE	UID4336
221	T	O13724	Zinc finger protein zpr1	zpr1	0.71704	1.19464	0.572799	0.854494	-0.114693	-1.58149	-0.559879	-1.08291	2	Cluster 2870									1	5.67118e-11	118.31	112.65	113.47	-0.08701	7335400	2.54209	0.011064	O13724	221	O13724	YKRTLEQNTKLGLVDTDQPEDVKTQTNNASN	UID6131
37	S	O42935	60S ribosomal protein L32-B;60S ribosomal protein L32-A	rpl32b;rpl32a	0.852229	1.13271	0.750535	0.738718	-0.589174	-1.33962	-0.250285	-1.29511	2	Cluster 2870									1	0.0036794	93.649	86.98	66.993	-0.28602	11170000	3.06303	0.00648276	O42935;P79015	37;37	O42935;P79015	FKRVGESWRKPRGIDSCVRRRFRGTISMPKI	UID1217
476	S	O94464	Uncharacterized protein C23G7.06c	SPBC23G7.06c	0.748188	0.719671	0.51663	0.767735	0.483842	-1.86211	-0.228436	-1.14552	2	Cluster 2870									0.999993	9.85997e-46	236.27	218.6	236.27	0.3743	53481000	1.42545	0.0422964	O94464	476	O94464	AERKKSGLSSSTSEESLNRHISKRSSNSNDT	UID2721
144	T	O74786	Protein transport protein sec9	sec9	0.760327	0.540767	0.798019	0.692372	0.405278	-1.53551	-0.0851935	-1.57605	2	Cluster 2870									0.999998	0.00118764	73.168	64.634	69.331	0.041247	14689000	1.47445	0.0392138	O74786	144	O74786	VTERPSMHRSAPSQDTLDLKKQELFAGARIQ	UID13530
456	S	O60105	Adenylosuccinate lyase	ade8	0.944953	1.22701	-0.0630109	1.12664	-0.1664	-1.15925	-0.697335	-1.2126	2	Cluster 2870									0.936896	0.000160397	88.561	85.374	76.759	0.16449	9955400	2.25375	0.0159178	O60105	456	O60105	LDASTFVGRAPEQTESFVNKDVSQALAPFKS	UID1664
251	S	Q09781	40S ribosomal protein S1-A	rps101	1.13306	1.28186	0.388014	0.294749	0.162389	-1.18343	-0.683028	-1.39362	2	Cluster 2870									1	0.000149193	89.301	87.256	89.301	0.067659	62408000	1.95246	0.0218092	Q09781	251	Q09781	QDVGSKVISDVAPLESV______________	UID3953
251	S	O94438	40S ribosomal protein S1-B	rps102	1.2178	1.29075	0.379043	-0.0152991	0.260559	-1.06471	-0.605733	-1.46241	2	Cluster 2870									1	0.000514864	133.99	132.04	72.928	0.13696	9714900	1.58256	0.0335731	O94438	251	O94438	QDVGTKVVKDVAPLESV______________	UID2683
233	S	Q92345	Probable pyruvate decarboxylase C1F8.07c	SPAC1F8.07c	1.06326	1.05487	0.340803	0.443887	0.430385	-1.42458	-0.502955	-1.40567	2	Cluster 2870									1	3.24012e-05	127.02	101.95	105.41	-0.023598	64944000	1.62626	0.0318835	Q92345	233	Q92345	PILLAGPKLRAAGAESAFVKLAEALNCAAFI	UID4809
38	S	O14460	Elongation factor 2	eft201	1.1767	1.0569	0.282505	0.521218	-0.242204	-1.63422	0.0293254	-1.19023	2	Cluster 2870									0.999056	3.09631e-08	161.25	148.25	156.73	-0.1547	11761000	1.84135	0.0247072	O14460	38	O14460	SVIAHVDHGKSTLTDSLVQKAGIISAAKAGD	UID1007
175	S	O43083	Histone promoter control protein 2	hpc2	0.980824	1.18158	0.656044	0.473241	-0.232867	-1.39761	-0.282809	-1.3784	2	Cluster 2870							+		1	1.30544e-34	247.66	244.33	57.106	-0.18041	634880000	2.40171	0.0132016	O43083	175	O43083	VASADASFDDSRDIESEDEQPLRTLSIEMAA	UID1396
144	S	Q9HE01	Uncharacterized protein C589.03c	SPAC589.03c	0.247959	1.07929	0.699607	1.12942	-0.488948	-1.3317	0.0752079	-1.41083	2	Cluster 2870							+		0.994678	8.9249e-21	171.56	170.02	121.03	-0.10853	39513000	2.07134	0.0191889	Q9HE01	144	Q9HE01	GFSKNSFDARALDTESEDETEIEKSSSENSD	UID4960
432	S	O13956	Ribosome biogenesis protein tsr1 homolog	SPAC23H4.15	0.218164	1.04956	0.729409	1.11426	-1.35735	-1.32652	0.224287	-0.651812	2	Cluster 2870							+		1	1.98518e-162	371.03	368.38	125.23	0.73997	2418500000	1.97923	0.0211361	O13956	432	O13956	DNQEISNHVAEEKIDSDEEETIDDAKSEMFV	UID439
142	S	P18253	Peptidyl-prolyl cis-trans isomerase	ppi1	0.317421	0.494431	1.13524	0.973351	0.032008	-1.82375	-0.0876151	-1.04109	2	Cluster 2870						+			0.999996	7.0586e-10	141.1	134.67	141.1	-0.24668	266550000	1.65225	0.0307422	P18253	142	P18253	FGEVTEGMDVVKKVESLGSNSGATRARIVID	UID3081
391	S	O74354	Nucleolar protein dnt1	dnt1	0.736058	0.93764	1.11663	0.78602	-0.53478	-1.07681	-0.57085	-1.39391	2	Cluster 2870									0.999998	3.37442e-05	61.963	59.66	61.963	0.20817	19587000	3.68087	0.00480899	O74354	391	O74354	PSENSDTSDDLTKVDSPNKSLVNDNVSAKHD	UID8946
336	T	O94427	Meiotically up-regulated gene 167 protein	mug167	0.308553	0.733912	0.960828	1.01391	0.308007	-1.41072	-0.458584	-1.45591	2	Cluster 2870									0.998366	1.04146e-05	100.77	95.475	100.77	2.1239	6787600	1.80651	0.0255574	O94427	336	O94427	DFTKEINNNFPDRSETPTLQTIEAPTKLMKY	UID6492
166	S	O59800	Pre-mRNA-splicing factor cwf5	cwf5	0.297022	0.822567	1.2016	1.03974	-0.652651	-1.03971	-0.197398	-1.47117	2	Cluster 2870									1	0.00695059	56.404	38.331	56.404	-1.8393	13487000	2.61315	0.0104322	O59800	166	O59800	ELHSRPPKRKLDDVESKQILKEARASDASLN	UID1547
296	S	O14307	tRNA (adenine(58)-N(1))-methyltransferase catalytic subunit trm61	cpd1	0.819736	0.768389	0.657303	0.543183	0.15703	-1.64033	0.196831	-1.50214	2	Cluster 2870									1	5.13815e-21	172.5	162.75	40.941	-0.17865	70739000	1.47079	0.0394194	O14307	296	O14307	QNLSSDAKVEDQDNDSMLGENKSSVSTETAL	UID884
32	S	P28189	40S ribosomal protein S13	rps13	0.776945	1.17694	0.622507	1.06119	-1.11604	-1.13295	-0.740825	-0.647767	2	Cluster 2870									1	2.83508e-24	172.91	160.76	129.38	0.12647	22878000	4.27827	0.0040339	P28189	32	P28189	PYVRSPPAWCKADADSVVEQILKFSKKGMSP	UID3114
5	S	P36627	Cellular nucleic acid-binding protein homolog	byr3	0.878713	0.865747	0.603105	1.00649	-0.314353	-1.01883	-0.331175	-1.68969	3	Cluster 2870									0.932449	1.35941e-06	65.855	58.438	65.855	-0.098004	14808000	2.59047	0.010751	P36627	5	P36627	___________MESESVPTVPQTTRPGPRCY	UID3238
412	S	Q9P7I7	Uncharacterized protein C24B10.19c	SPCC24B10.19c	0.981881	-0.072464	1.06935	0.997829	0.0213574	-1.76415	-0.710882	-0.522926	2	Cluster 2870									0.847828	5.97402e-10	178.1	175.58	174.05	0.27006	15143000	1.73926	0.0278007	Q9P7I7	412	Q9P7I7	NGDGKVEAEERIELESSDSEKELSELIDFLK	UID5215
549	S	O74653	Protein pob1	pob1	0.80808	1.21121	0.385202	0.852492	-0.00295967	-1.31066	-0.525217	-1.41815	2	Cluster 2870		+		+					0.999619	4.28798e-75	269.85	260	263.19	-0.14924	267350000	2.30809	0.01507	O74653	549	O74653	LEELDPPKITTIDGESPSSISSRLPSSNLEQ	UID2217
576	S	Q92367	Amino-acid permease 1	aap1	0.381954	0.491476	1.0854	0.765662	-1.771	-0.968608	0.629429	-0.614312	2	Cluster 2870									0.98748	5.0918e-35	222.86	216.59	216.72	0.091453	82012000	1.3921	0.0444454	Q92367	576	Q92367	PNLQSNDNKNSEDLESNTPPQKKSALQKVAD	UID4833
31	S	Q9UT02	Protein transport protein sec71	sec71	0.122573	0.327796	0.928507	1.55001	-0.145957	-1.40361	-0.110786	-1.26853	2	Cluster 2870	+								0.909371	2.70792e-21	143.46	139.71	143.46	0.27896	9797200	1.66492	0.0303771	Q9UT02	31	Q9UT02	PDEVKGSSVVEEEPDSESTIKSRVSDEIDEH	UID5567
127	S	Q10251	Eukaryotic translation initiation factor 5B	SPAC56F8.03	0.523705	0.764379	1.13631	1.14375	-0.821755	-1.39391	-0.60834	-0.744147	2	Cluster 2870									1	5.9241e-65	238.03	229.46	117.37	0.13118	529310000	3.61851	0.0054744	Q10251	127	Q10251	KSKKVEEDDEPQEIESPQGPKELTAVTELDD	UID4439
91	S	O75005	Valine--tRNA ligase	vas2	0.233802	1.266	0.788308	0.824998	-0.282135	-1.54923	-0.0328437	-1.2489	2	Cluster 2870									1	4.11165e-08	150.39	99.104	113.53	-0.21882	10029000	1.98261	0.0210695	O75005	91	O75005	EKTTPGEKKVLQDLDSPALKSYNPKAVESAW	UID2494
240	T	O60070	Set1 complex component ash2	ash2	1.25836	0.987196	0.442958	0.47398	-0.0108995	-1.49288	-0.372954	-1.28576	2	Cluster 2870									0.996076	7.63421e-09	126.63	76.328	126.63	0.24192	122520000	2.08469	0.0186529	O60070	240	O60070	RVGATVPKKRLVETETPPPSSSKLKEDYKDS	UID6345
352	S	O14369	Probable RNA-binding protein sce3	sce3	0.880155	1.19409	1.29625	-0.657683	-0.0830692	-0.592871	-0.662158	-1.37471	2	Cluster 2870									0.999978	2.67882e-43	250.6	243.97	250.6	0.17822	182010000	1.37834	0.0453951	O14369	352	O14369	DIRLGDGEKKSSETDSEVAATKTPATEDAPA	UID986
245	S	P41887	Heat shock protein 90 homolog	swo1	1.26169	1.07973	0.670949	-0.224506	0.424839	-0.996969	-1.34511	-0.870624	3	Cluster 2870									1	7.60602e-21	206.2	206.2	71.98	-0.52265	900340000	1.46984	0.039513	P41887	245	P41887	EEDDKAPKIEEVDDESEKKEKKTKKVKETTT	UID3347
468	S	Q9P3U8	Uncharacterized RING finger protein C548.05c	SPCC548.05c	1.11123	1.32923	-0.441275	0.962537	-0.294588	-1.17588	-0.361108	-1.13015	2	Cluster 2870									0.96448	0.00160732	71.159	67.363	42.031	-0.095176	30716000	1.71557	0.02866	Q9P3U8	468	Q9P3U8	QARRTRTIQLDSDEES_______________	UID5050
1431	S	P08096	DNA topoisomerase 2	top2	1.16305	1.3252	0.526753	-0.286681	-1.51754	-0.909845	-0.572067	0.271131	2	Cluster 2870									0.842015	1.8772e-42	204.47	198.76	184.35	-0.0045389	213730000	1.39664	0.0439927	P08096	1431	P08096	STPKASSTNAEPPEDSDSPIRKRPTRRAAAT	UID3012
50	S	Q10286	Myo-inositol transporter 1	itr1	0.646464	0.941578	1.1001	1.00554	-0.818196	-1.09627	-0.989863	-0.789358	2	Cluster 2870									0.941603	5.25211e-07	138.28	135.57	127.18	-0.1389	45925000	5.28256	0.00968421	Q10286	50	Q10286	ESSVFENKTQVLPVDSVSRLSNGARSRSNSN	UID4510
58	S	O74547	Target of rapamycin complex 2 subunit bit61	bit61	0.349599	1.00454	0.804685	0.618314	0.518803	-0.359775	-1.21339	-1.72277	2	Cluster 2870									0.969409	2.48508e-12	135.79	126.28	135.79	-0.41532	17932000	1.45629	0.0403271	O74547	58	O74547	QDLETVTTKESNVGDSDTTENIKSPFNGQWP	UID2180
797	S	Q8TFG6	Serine/threonine-protein kinase ppk18	ppk18	0.0216803	1.65446	0.758586	0.366131	-0.289638	-1.30256	0.1174	-1.32606	2	Cluster 2870									0.98847	0.000127858	128.36	128.36	98.406	0.033762	19653000	1.48647	0.0383547	Q8TFG6	797	Q8TFG6	YKEDDTTTTTRTSIDSISSKYLESPVDSQKV	UID11874
27	S	Q9URZ4	Cationic amino acid transporter 1	cat1	1.30647	1.27703	-0.688336	0.782319	-0.89409	-1.26931	-0.127062	-0.387021	2	Cluster 2870		+							1	1.21657e-10	161.33	128.15	118.04	-0.0046696	36570000	1.33777	0.0487748	Q9URZ4	27	Q9URZ4	YVSFSDKDTKSILNESKSSLKDVKPSLEEKS	UID5376
27	S	Q9URZ4	Cationic amino acid transporter 1	cat1	1.08625	1.04577	0.0160664	1.15542	-0.481164	-1.21791	-0.36104	-1.24339	2	Cluster 2870		+							1	1.21657e-10	161.33	128.15	118.04	-0.0046696	36570000	2.43531	0.0124663	Q9URZ4	27	Q9URZ4	YVSFSDKDTKSILNESKSSLKDVKPSLEEKS	UID12458
676	S	Q9P6R7	Protein vts1	SPBC13E7.03c	0.435298	0.965009	1.05351	1.00513	-0.956516	-1.52478	-0.632585	-0.345058	2	Cluster 2870									0.785719	2.37373e-07	141.36	117.9	82.59	-0.070616	29740000	2.99214	0.00717322	Q9P6R7	676	Q9P6R7	KMNENLKAAKNQSSESLTSFKGHTDSEDLPS	UID12218
676	S	Q9P6R7	Protein vts1	SPBC13E7.03c	0.24459	0.902749	0.588431	1.10976	-0.0870638	-0.932139	0.0876381	-1.91396	2	Cluster 2870									0.785719	2.37373e-07	141.36	117.9	82.59	-0.070616	29740000	1.5456	0.0352761	Q9P6R7	676	Q9P6R7	KMNENLKAAKNQSSESLTSFKGHTDSEDLPS	UID5136
797	S	Q8TFG6	Serine/threonine-protein kinase ppk18	ppk18	1.08975	1.0899	0.637206	0.55814	-0.509107	-1.53375	-0.21433	-1.11781	2	Cluster 2870									0.98847	0.000127858	128.36	128.36	98.406	0.033762	19653000	2.66093	0.0101201	Q8TFG6	797	Q8TFG6	YKEDDTTTTTRTSIDSISSKYLESPVDSQKV	UID4792
19	S	Q10177	Manganese transporter pdt1	pdt1	0.572282	1.09119	0.945278	0.632052	-0.18514	-1.81935	-0.417867	-0.818442	2	Cluster 2870									0.999807	1.83975e-12	203.7	144.58	129.1	0.22376	340060000	2.26676	0.0155977	Q10177	19	Q10177	QSYYMNDLDDLRSLESSTLNKKDTAINELNP	UID11422
424	S	Q9USL4	Nucleoporin nup61	nup61	0.712396	1.02541	1.01801	0.892158	-0.659507	-1.20759	-0.63572	-1.14515	2	Cluster 2870									0.999999	0.000183687	117.63	69.602	111.98	-0.042807	19722000	4.41442	0.00501053	Q9USL4	424	Q9USL4	QEEKENGNDETRSNDSLVSGKGKGEENEDSV	UID5461
1315	S	P08096	DNA topoisomerase 2	top2	1.24882	1.08699	0.662984	0.449895	-0.524501	-1.5015	-0.517274	-0.905408	2	Cluster 2870									0.819363	1.18684e-06	132.24	127.11	132.24	0.59968	34188000	2.94664	0.00748333	P08096	1315	P08096	LSVEENRISKSPGLDSSDSGKSRKRSQSVDS	UID3015
330	S	Q9Y7Q9	Probable metabolite transporter C2H8.02	SPCC2H8.02	0.689016	0.687875	0.732946	0.675444	0.161342	-1.42834	0.199989	-1.71828	2	Cluster 2870									0.992378	2.25087e-21	173.21	163.19	173.21	0.096102	179340000	1.46656	0.0396744	Q9Y7Q9	330	Q9Y7Q9	PSSAPSRAPSTTSVESNTEGKESDIQTGSSF	UID6007
113	S	Q9UT81	UBX domain-containing protein 3	ubx3	0.76423	0.602898	0.654603	0.799652	0.225225	-1.17563	0.0135652	-1.88454	2	Cluster 2870									1	2.89532e-11	147.12	145.45	147.12	-0.064606	7528400	1.51325	0.0367987	Q9UT81	113	Q9UT81	SKKFATLRDLEGNDESAEEKSHLFTGGEKSG	UID5645
406	S	O74309	Histone transcription regulator slm9	slm9	0.957992	0.691323	0.477177	0.65042	0.183349	-2.05685	-0.0767099	-0.826697	2	Cluster 2870									0.953187	3.78034e-38	215.51	209.1	153.36	-0.22697	101230000	1.45601	0.0403346	O74309	406	O74309	AAADRTTSPTQGQPESPSKSILLRPPPSIAS	UID1830
70	S	Q9USU7	HMG box-containing protein C28F2.11	SPBC28F2.11	0.973526	0.791491	0.94106	0.620477	-0.187376	-1.6672	-0.377395	-1.09458	2	Cluster 2870									0.999398	1.3751e-21	217.39	214.09	182.57	-0.33878	4510200000	2.50364	0.011617	Q9USU7	70	Q9USU7	TDPSNAKKEINMAIESPSKKATSPKKATPAA	UID5520
703	S	Q9UTC4	Uncharacterized protein C227.15	SPAC227.15	0.774185	1.00015	0.880902	0.924349	-0.625108	-1.26666	-0.425362	-1.26246	2	Cluster 2870									0.999973	1.201e-24	191.36	191.36	171.26	0.10649	40670000	3.70637	0.00491954	Q9UTC4	703	Q9UTC4	FSHPPPYMGRQSLNDSPQTSDFKASNLNDSS	UID5675
21	S	O14108	DNA-binding protein eta2	eta2	0.7595	0.865259	1.09729	0.775304	-0.25235	-1.38081	-0.648012	-1.21619	2	Cluster 2870									0.998307	5.10608e-20	179.09	156.52	179.09	0.33669	10950000	3.17899	0.00615838	O14108	21	O14108	DMTINENQGTRSNLESPTLSCSSKGAMQERD	UID633
189	S	Q09687	Phosphoacetylglucosamine mutase 1	SPAC13C5.05c	0.898741	0.842234	0.970488	0.913525	-0.481348	-1.2028	-0.701467	-1.23937	2	Cluster 2870									0.960096	2.97831e-07	115.83	111.35	89.353	-0.10088	33470000	4.13061	0.00427972	Q09687	189	Q09687	TLTSAFSKIDPSMQDSPTVSRVVVDCANGVG	UID3811
120	S	Q9USU8	Chromatin-remodeling complexes subunit ngg1	ngg1	0.792097	1.05562	0.540489	0.708019	0.340074	-1.36589	-0.622753	-1.44765	2	Cluster 2870									0.999989	1.65995e-07	120.63	97.509	118.19	0.18544	57673000	1.94964	0.0217934	Q9USU8	120	Q9USU8	DNVEQEIKQKRSLSESPQESMLEKVSKKPKV	UID12614
284	S	P36631	Transcription factor ste11	ste11	0.53568	0.845453	0.732804	0.850318	0.127385	-1.65483	-0.0287256	-1.40808	2	Cluster 2870									0.999998	3.96964e-183	353.53	338.92	353.53	-0.45016	320820000	1.71956	0.0285186	P36631	284	P36631	KFDSKGTVSEQSNSDSPELSADKVLSHCSPI	UID3242
171	S	Q9P6R7	Protein vts1	SPBC13E7.03c	0.270624	0.678984	1.00123	1.06646	-0.149163	-1.66736	0.0331371	-1.2339	2	Cluster 2870									0.999977	7.37994e-87	269.61	251.24	222.24	-0.0063454	201500000	1.80666	0.0255699	Q9P6R7	171	Q9P6R7	GLSLDKSLPSSPKGDSPSLSSSLPSLTTKSN	UID5133
171	S	Q9P6R7	Protein vts1	SPBC13E7.03c	0.0539245	1.34127	1.29534	0.449232	-0.324736	-1.31644	-0.326802	-1.17179	2	Cluster 2870									0.999977	7.37994e-87	269.61	251.24	222.24	-0.0063454	201500000	2.03663	0.0201389	Q9P6R7	171	Q9P6R7	GLSLDKSLPSSPKGDSPSLSSSLPSLTTKSN	UID12215
515	S	P08965	Meiosis protein mei2	mei2	1.2075	0.452221	0.803978	0.896523	-0.866404	-1.22424	0.010173	-1.27975	2	Cluster 2870									0.995423	6.32622e-05	97.45	91.669	97.45	-0.41416	8468600	2.61081	0.0104016	P08965	515	P08965	PQWSPFSSNTGKVFDSPTGSLGMRRSLTVGA	UID3027
269	S	O13791	Protein slt1	slt1	0.679813	0.854906	0.844985	0.850774	-0.0768859	-1.45953	-0.215322	-1.47874	2	Cluster 2870									0.999996	1.32411e-11	153.05	143.29	124.16	-0.068218	357130000	2.24113	0.0162723	O13791	269	O13791	KRGNARKHIDLTARESPSTSFAQMSKGALNP	UID254
82	S	C6Y4A2	Uncharacterized protein C4G9.22	SPAC4G9.22	0.564283	0.922564	0.436935	1.01463	-0.975069	-1.88418	0.190686	-0.269848	2	Cluster 2870									0.94002	2.6989e-28	167.45	167.45	167.45	-0.37257	196170000	1.67939	0.0300581	C6Y4A2	82	C6Y4A2	ELKDCDSHLDRAANDSPSLSCILGNAND___	UID10
81	S	Q09695	Uncharacterized protein C2F7.02c	SPAC2F7.02c	0.663273	0.728209	0.856741	0.892419	-0.137961	-1.63217	-0.0229855	-1.34753	2	Cluster 2870									0.999579	9.16036e-06	156.01	149.84	140.78	-0.092432	77276000	2.03844	0.0200165	Q09695	81	Q09695	SESVHTNHGPERVFESPTPARTSISLESAIS	UID3830
269	S	O14014	Probable Rho-type GTPase-activating protein 3	rga3	0.484391	1.41947	0.971653	0.112571	0.114468	-1.34226	-0.416673	-1.34362	2	Cluster 2870	+	+	+	+					0.827474	4.81687e-06	76.378	71.323	73.928	-0.28274	4926800	1.75789	0.027438	O14014	269	O14014	SISPLQKVNKQQQIESPTATFPLSKNTWKNR	UID476
382	S	Q9P7E8	Protein app1	app1	1.22739	1.39166	-0.398472	0.654942	-0.148245	-1.13181	-0.354257	-1.24121	2	Cluster 2870		+		+					0.998406	1.30231e-05	115.04	73.81	115.04	0.1133	7547400	1.5871	0.0334314	Q9P7E8	382	Q9P7E8	RTSFPPASTTASKQDSPSTVPVDKQETAKPI	UID5195
522	S	O60129	Fork head protein homolog 2	fkh2	0.825803	0.625321	0.97889	0.820717	-0.0821714	-1.63881	-0.299735	-1.23002	2	Cluster 2870									0.962556	3.41325e-09	94.203	89.445	94.203	0.072665	9633800	2.29195	0.0152487	O60129	522	O60129	WRESMVNKLRSSVSDSPTMNLANSNSKSSPV	UID1702
36	S	P41004	Structural maintenance of chromosomes protein 4	cut3	0.943233	1.03646	0.670088	0.581085	0.15129	-1.49443	-0.618719	-1.269	2	Cluster 2870									0.989176	4.97008e-05	142.47	134.41	142.47	0.15218	93542000	2.24207	0.0162837	P41004	36	P41004	DRGERPRKLVRSVLESPSQKDVASIVKIEQT	UID3332
148	S	O60187	Septation initiation protein sid4	sid4	0.874955	0.931899	0.825349	0.88505	-0.31765	-1.36867	-0.561073	-1.26986	2	Cluster 2870									0.997739	0.000540634	125.74	118.52	111.27	-1.6968	33055000	3.2879	0.00604149	O60187	148	O60187	YTSTPYKNVAPKVIDSPSARHMHSNSPSFPP	UID1788
67	S	O74398	LIM domain-containing protein C4F6.12	SPBC4F6.12	0.903755	0.877875	0.567677	0.581585	0.129861	-2.00982	-0.257514	-0.793421	2	Cluster 2870	+	+		+					1	1.79616e-05	190.7	174.14	190.7	0.25408	400780000	1.66795	0.0302968	O74398	67	O74398	RIATPLPQPSLKTPESPLSKRNPTIKQNRVR	UID1939
431	S	O94497	Uncharacterized serine-rich protein C18E5.07	SPBC18E5.07	0.337019	0.46889	1.23305	0.939687	-1.76149	-1.02358	0.119822	-0.313404	2	Cluster 2870									0.999996	1.7592e-148	341.19	319.13	274.6	-0.30289	64065000	1.74256	0.0278296	O94497	431	O94497	TDVINNSTPKEETEESPSTELPETGKEQPPN	UID2772
787	S	O14026	Histone-lysine N-methyltransferase, H3 lysine-36 specific	set2	0.92109	0.912479	1.04906	0.560105	-0.359928	-1.59982	-0.500516	-0.98247	2	Cluster 2870									0.999347	1.51871e-88	255.99	253	255.99	-0.10881	219490000	2.92096	0.007875	O14026	787	O14026	TVVSRSGTATTTPTDSPSIGESPKKAA____	UID493
4	S	O13351	Ubiquitin-like protein pmt3/smt3	pmt3	0.759219	0.408182	0.806538	0.7157	0.540971	-1.64647	-0.145546	-1.43859	2	Cluster 2870									1	2.84834e-53	250.2	248.08	212.85	-0.19295	926110000	1.35156	0.0475403	O13351	4	O13351	____________MSESPSANISDADKSAITP	UID30
334	S	Q10304	Uncharacterized protein C22H10.11c	SPAC22H10.11c	0.499105	0.83028	0.862687	0.859537	0.318297	-1.73534	-0.562454	-1.07211	2	Cluster 2870									0.998869	5.4921e-27	229.97	217.36	210.07	-0.14491	290900000	1.8667	0.0238566	Q10304	334	Q10304	KSFGQTPRIKTELSESPNSQRTLLSAVPTPL	UID4523
511	S	Q09690	Dual specificity protein kinase pom1	pom1	-0.475792	0.877038	1.26445	1.17221	0.0396757	-1.37557	-0.681279	-0.82073	2	Cluster 2870		+	+	+					0.999948	2.42484e-40	192.57	189.25	192.57	0.035153	35527000	1.53529	0.035678	Q09690	511	Q09690	WFKPSKERSSNGNSDSASPPPVPRLSITRSQ	UID10904
344	S	O94305	Putative monoglyceride lipase	SPCC5E4.05c	0.56265	0.978726	0.59066	0.887448	-0.327786	-2.07002	-0.269439	-0.352243	2	Cluster 2870									0.995823	1.79923e-60	215.42	208	215.42	0.19474	222390000	1.81041	0.0255409	O94305	344	O94305	EPVPASAAERAPTSESTTVPETIVASTTKVI	UID2570
10	S	Q09826	Protein sds23/moc1	sds23	1.1644	1.20439	0.941026	-0.00993761	-0.268273	-1.23585	-0.678404	-1.11735	2	Cluster 2870									0.988143	1.00966e-12	130.56	128.56	126.26	-0.14797	65689000	2.4249	0.012785	Q09826	10	Q09826	______MPLSTQSSDSLSSAGRQSFGVNSVS	UID11110
16	S	O13701	Transcription initiation factor TFIID subunit 7	taf7	1.20106	0.999949	0.582801	0.619915	-0.685922	-1.56011	-0.218948	-0.938743	2	Cluster 2870									1	0.000479535	78.964	57.592	71.176	0.0070072	27293000	2.76465	0.00937037	O13701	16	O13701	MVKLKIRAVQPPPNDSRSSTPATGPPPPIPK	UID121
344	S	O94305	Putative monoglyceride lipase	SPCC5E4.05c	0.306391	1.05709	0.869454	1.29199	-0.805037	-1.19768	-0.513725	-1.00849	2	Cluster 2870									0.995823	1.79923e-60	215.42	208	215.42	0.19474	222390000	3.33258	0.00572062	O94305	344	O94305	EPVPASAAERAPTSESTTVPETIVASTTKVI	UID9652
92	S	Q9UT02	Protein transport protein sec71	sec71	0.72127	0.83815	1.10156	0.872514	-0.29992	-1.21879	-0.693144	-1.32163	2	Cluster 2870	+								0.999994	7.24721e-21	189.04	171.61	161.24	0.56693	17462000	3.38431	0.006	Q9UT02	92	Q9UT02	SLRPPEDDLDSRSIESEQTGTLSKQTTSTSE	UID5576
3	S	P36627	Cellular nucleic acid-binding protein homolog	byr3	0.984466	1.05784	0.687905	0.826691	-0.396207	-0.957829	-0.744767	-1.4581	3	Cluster 2870									0.997246	1.5588e-06	63.869	59.229	43.696	-0.0077287	29605000	3.53772	0.00562918	P36627	3	P36627	_____________MESESVPTVPQTTRPGPR	UID3237
4	S	O74313	Putative uncharacterized protein C15D4.08c	SPBC15D4.08c	0.90486	0.920937	0.927883	0.790492	-0.3599	-1.02706	-0.668674	-1.48854	2	Cluster 2870									1	2.01738e-09	134.93	127.42	134.93	0.21725	69463000	3.45201	0.00616894	O74313	4	O74313	____________MPESAPSTPPSVNRRHEPE	UID8913
3	S	P37382	DNA-directed RNA polymerase II subunit RPB3	rpb3	1.04554	1.34773	0.344834	0.374657	-0.586973	-1.51876	0.0765542	-1.08359	2	Cluster 2870									0.996417	6.36665e-05	112.44	104.87	107.65	-0.24467	8507600	1.98194	0.0210576	P37382	3	P37382	_____________MDSETHITIRNISKNSVD	UID3251
409	T	O74863	tRNA (guanine-N(7)-)-methyltransferase non-catalytic subunit trm82	trm82	0.504908	0.74686	0.890349	0.796655	0.199738	-1.90992	-0.215873	-1.01271	2	Cluster 2870									0.999995	2.13241e-134	335.48	332.95	335.48	0.18347	518400000	1.67993	0.0300447	O74863	409	O74863	HTLRKNHSKFIRSVETGTSSPSVESKDN___	UID13542
434	S	Q09750	Paired amphipathic helix protein pst1	pst1	0.541368	0.809139	0.929534	1.02971	-0.0600272	-1.4812	-0.456208	-1.31232	2	Cluster 2870									0.963229	2.14285e-08	120.9	112.92	105.96	-0.095582	22968000	2.45348	0.0122232	Q09750	434	Q09750	APAETQDKSTVVPQESATATPKRSPSATPTS	UID10999
259	S	O74423	Epsin-1	ent1	0.863423	0.754879	0.547303	0.702421	0.489001	-1.42206	-0.351733	-1.58324	2	Cluster 2870	+			+					1	3.70687e-77	295.22	281.49	236.69	-0.44827	483960000	1.57659	0.0337376	O74423	259	O74423	RQAEEDAKRRNMANDSEAELQKAIQLSKEED	UID1965
139	S	O14325	Uncharacterized AAA domain-containing protein C16E9.10c	SPBC16E9.10c	0.83538	0.898182	0.714476	0.634146	0.335721	-0.727287	-0.94442	-1.7462	2	Cluster 2870									0.997041	4.21666e-20	186.84	160.63	186.84	0.30507	70093000	1.92291	0.0225032	O14325	139	O14325	KEIDGEDEKKSVGQESITGSAKRKDRRSKTN	UID909
23	S	O14210	INO80 complex subunit 2	ies2	0.84649	1.42891	0.216232	0.854498	-0.277717	-1.38564	-0.680498	-1.00227	2	Cluster 2870									0.769594	6.65009e-07	76.492	73.497	76.492	-0.059167	34261000	2.5648	0.0111232	O14210	23	O14210	RRALVETPSDLNAQDSDSLSVSTKEELGDDA	UID730
512	T	O94619	Adhesion defective protein 2	adn2	0.97137	0.305773	0.908491	0.995901	-0.0834097	-1.33925	-0.247615	-1.51126	2	Cluster 2870									0.999987	5.58455e-08	118.31	109.74	118.31	-0.59833	10705000	2.12648	0.0178534	O94619	512	O94619	SSVAKTKSTTPKSTDTPTEATTSPVKVSTKN	UID6517
198	S	O74653	Protein pob1	pob1	1.12668	1.33341	0.519059	0.0522304	0.0916368	-1.27235	-0.512593	-1.33807	2	Cluster 2870		+		+					0.999999	1.71593e-05	153.34	81.02	151.26	0.38063	25511000	1.83094	0.025011	O74653	198	O74653	PATSASLKKVLSAEDSVRETITDIETALQNM	UID2221
347	S	O43024	CUE domain-containing protein C354.10	SPBC354.10	0.948617	0.501154	0.295088	1.37848	0.119225	-1.41262	-0.61695	-1.21299	2	Cluster 2870									0.87411	1.19887e-09	89.055	85.621	71.882	-0.18072	9850100	2.00305	0.0206838	O43024	347	O43024	ELSSSSVPFPHKSQDSATPANVETTPSTATS	UID1307
224	S	Q10324	Uncharacterized protein C17G8.12	SPAC17G8.12	1.09848	1.19037	0.539104	0.5795	-0.224887	-1.16711	-0.616493	-1.39896	2	Cluster 2870		+		+					0.988585	0.000880688	108.32	68.539	84.173	0.092629	52764000	2.7788	0.0093537	Q10324	224	Q10324	LETDQPRIEKKLTIDSSRSAKKKLSVEKERR	UID11624
21	S	P50519	Heat shock protein hsp9	hsp9	1.53744	1.00696	0.413407	-0.0239241	0.0227326	-0.877326	-0.530293	-1.549	2	Cluster 2870									0.977701	0.000113376	94.281	92.269	91.518	-0.1105	13657000	1.67249	0.030308	P50519	21	P50519	RKSFTEQGKEKMTPDSSKSTLDKAKESITGA	UID10467
352	S	O42964	Transcription factor iws1	iws1	0.988916	1.0891	0.0447285	1.02763	0.113614	-1.09107	-1.41338	-0.75953	2	Cluster 2870									0.999969	5.86093e-22	135.09	131.23	130.02	-0.25478	22877000	2.05881	0.0194904	O42964	352	O42964	EVFQTRRRRDLAAAESNDDAQASRTGRTVIP	UID1248
836	T	Q10185	ATP-binding cassette transporter abc2	abc2	1.0556	1.02895	0.665674	0.469505	-0.812131	-1.82522	-0.328862	-0.253511	2	Cluster 2870									0.999602	2.23e-26	187.24	171.3	135.81	0.17116	82696000	2.21499	0.0166823	Q10185	836	Q10185	SEFSKKDTASSTGADTPLSRSQSVITSSTDV	UID13871
444	S	O74653	Protein pob1	pob1	0.127819	0.973962	0.956514	1.20925	-1.59056	-0.904171	-0.463334	-0.309475	2	Cluster 2870		+		+					0.999998	1.9408e-64	246.27	231.11	223.44	0.084239	337290000	2.33581	0.0143005	O74653	444	O74653	PSATSPILKRSSPTDSISQNSGLPSRLTEPI	UID9315
282	S	Q9UTL2	Kinesin-like protein 8	klp8	1.56368	0.746579	0.965305	-0.112055	-0.442674	-1.29473	-0.426717	-0.999383	2	Cluster 2870		+		+					0.867291	2.81682e-25	173.98	169.97	154.26	0.71232	15294000	2.08687	0.0185672	Q9UTL2	282	Q9UTL2	FSKGSQRNESISSFESSSNNKSLSVLNRVIA	UID5726
619	S	Q1MTQ1	Kinesin-like protein tea2	tea2	0.538664	0.809366	1.16119	0.337366	-0.217834	-1.78502	0.286274	-1.13001	2	Cluster 2870				+		+			0.77826	0.000989069	72.321	71.238	72.321	-0.0093893	2740600	1.54703	0.035157	Q1MTQ1	619	Q1MTQ1	KTEILPDDQQQSKKDSVTQETQLLS______	UID4725
571	S	O13733	Protein kinase domain-containing protein ppk3	ppk3	1.08381	1.10026	0.719434	0.0946536	0.312075	-1.40904	-0.635786	-1.2654	2	Cluster 2870						+			1	0.000900355	155.98	19.487	141.08	0.036004	752350000	1.77448	0.0267719	O13733	571	O13733	SSSASPSPSIDMKKESLELKNDTTEIKEKKN	UID149
397	S	Q9UTB3	Putative tRNA pseudouridine synthase C25B8.05	SPAC25B8.05	-0.190764	1.03594	1.05164	0.926153	-0.0185709	-1.30776	-0.00799341	-1.48865	2	Cluster 2870									0.951482	1.175e-06	77.871	75.112	77.871	-0.067717	4067900	1.51535	0.036628	Q9UTB3	397	Q9UTB3	DIADHNVKRYGKSEESSSTMNVGEGLLKRTK	UID5669
350	T	O14369	Probable RNA-binding protein sce3	sce3	1.24647	1.231	-0.0542584	0.932889	-0.540202	-1.01491	-0.661649	-1.13933	2	Cluster 2870									0.999999	6.38367e-91	313.81	308.67	236.65	-0.070897	570980000	2.59716	0.0106718	O14369	350	O14369	VSDIRLGDGEKKSSETDSEVAATKTPATEDA	UID13334
574	S	P40848	5'-3' exoribonuclease 2	dhp1	1.03127	0.590089	0.59066	0.555858	0.0257622	-1.77563	0.284326	-1.30233	2	Cluster 2870									0.863177	0.000155842	53.033	50.065	53.033	0.40118	7911400	1.44472	0.0409853	P40848	574	P40848	DTKVSNVGQKRKAPDSTEENENTDTVRLYEP	UID3298
17	S	O36023	Septin homolog spn1	spn1	1.09844	1.20302	0.534665	0.492267	-0.841294	-0.256579	-0.58765	-1.64287	2	Cluster 2870				+					0.80728	3.13049e-13	99.078	98.29	69.979	-0.28401	189070000	2.50926	0.0115374	O36023	17	O36023	ASMVLADGMPTVKDDSTRSRGSDVDSFTSTD	UID1028
4	S	Q9P6R2	Uncharacterized protein C13E7.08c	SPBC13E7.08c	1.70663	1.03941	0.521808	-0.199467	-0.705705	-1.13892	-0.337072	-0.886681	2	Cluster 2870									0.999309	0.00607287	71.632	59.994	71.632	0.31217	5563300	1.8972	0.0229445	Q9P6R2	4	Q9P6R2	____________MSDSKEDIRNGQEEDDLFS	UID5127
231	S	Q9Y7N1	Uncharacterized protein C1450.03	SPCC1450.03	0.99883	1.03328	0.821424	0.669817	-0.355901	-1.40662	-0.60133	-1.1595	2	Cluster 2870									1	0.000538851	111.27	99.218	65.03	-0.097658	402920000	3.32325	0.00594286	Q9Y7N1	231	Q9Y7N1	QEVEKQILPKFVVPESPRKTSRKSR______	UID5980
771	S	Q09719	ATP-dependent RNA helicase dbp10	dbp10	1.02718	1.05154	0.959365	0.445646	-0.674114	-1.29986	-0.287746	-1.22201	2	Cluster 2870									1	1.16044e-11	192.35	186.79	45.28	0.37113	229610000	3.1095	0.00645008	Q09719	771	Q09719	RFDEWKASKAFGANDSPIRENKRYKHNKLQT	UID3862
650	T	Q09761	DNA replication regulator sld3	sld3	0.0263512	1.28954	0.828474	0.880041	0.137982	-1.50082	-0.496397	-1.16517	2	Cluster 2870									0.999999	3.41619e-20	170.79	164.89	170.79	0.055484	23187000	1.81887	0.0253228	Q09761	650	Q09761	ATPRKSSSVITELPDTPIKMNSLDKASACTV	UID6736
393	T	O14246	Protection of telomeres protein tpz1	tpz1	0.714345	0.674318	0.966111	0.664403	-0.23955	-1.60762	0.229956	-1.40196	2	Cluster 2870									1	1.32876e-09	180.61	119.27	137.81	-0.25057	45117000	1.80988	0.0255159	O14246	393	O14246	TTIDDSTGKLLNAEETPIKTGDLHSTSASSV	UID6221
290	T	Q09692	Tryptophan--tRNA ligase, cytoplasmic	wrs1	0.362243	1.13382	0.84689	1.18017	-0.849072	-1.2402	-0.411803	-1.02206	2	Cluster 2870									0.979156	2.43419e-29	219.03	215.02	219.03	-0.03752	26799000	3.32195	0.00591685	Q09692	290	Q09692	KMSASKDSSAIFMTDTPNKIKNKINRHAFSG	UID6716
340	T	O94751	Checkpoint serine/threonine-protein kinase bub1	bub1	0.653467	0.641067	0.708871	0.775454	0.197625	-2.10486	-0.112686	-0.758938	2	Cluster 2870									0.972795	6.05093e-28	206.19	204.25	206.19	-0.13824	84358000	1.45846	0.0401909	O94751	340	O94751	NVSPIYKNPVAEQSDTPTRSLPKNYAYVAKS	UID6531
369	T	O13870	General negative regulator of transcription subunit 3	not3	0.808765	0.710982	0.935526	0.836639	-1.79232	-0.880868	-0.102639	-0.516079	2	Cluster 2870									1	1.31126e-44	225.69	189.09	225.69	-0.14746	3397600000	2.40235	0.0132122	O13870	369	O13870	STPLSVSNSKVASPETPNATHTAPKVEMRYA	UID13243
506	S	O94720	GATA zinc finger domain-containing protein C1393.08	SPCC1393.08	0.644321	1.00408	0.377392	0.823322	0.243634	-1.37324	-0.0433883	-1.67612	2	Cluster 2870									1	3.31497e-89	296.76	286.78	296.76	0.10542	92456000	1.55048	0.0348937	O94720	506	O94720	KSVTMAEILSSKGLESPQLTNSVSVSKMPNT	UID2938
114	S	P35551	rRNA 2'-O-methyltransferase fibrillarin	fib1	1.02598	1.06882	0.826896	0.619997	-0.573241	-1.53683	-0.611851	-0.819773	2	Cluster 2870									0.999373	2.30761e-08	164.53	137.38	164.53	0.10078	41058000	3.43597	0.00621867	P35551	114	P35551	VPGESVYNEKRISVDSPDGTKVEYRVWNPFR	UID3155
358	S	Q09863	Stress response protein nst1	nst1	1.06248	1.15021	0.829951	0.48466	-0.556161	-1.37767	-0.525083	-1.06838	2	Cluster 2870									0.999921	0.000544853	121.6	109.44	113.93	-0.038256	317030000	3.34667	0.00582393	Q09863	358	Q09863	SDEGSDKSQKGIISDSPKLLSIPLNNVPSKS	UID4089
802	S	O14338	Uncharacterized serine-rich protein C2F12.03c	SPBC2F12.03c	1.1584	1.01922	0.605249	0.779597	-0.520384	-1.03082	-0.625338	-1.38592	2	Cluster 2870		+							1	0.000155123	155.26	152.1	155.26	-0.21794	52637000	3.57701	0.00595498	O14338	802	O14338	GCSVHSLQQRTFSNESPRAVDSGFSRTSTPF	UID939
120	T	P57728	60S ribosomal protein L28-B	rpl28b	0.280882	0.748883	0.878274	0.978583	-0.278653	-1.44579	0.364426	-1.52661	2	Cluster 2870									1	1.41718e-05	123.29	80.261	123.29	0.19823	5796000	1.60286	0.0327916	P57728	120	P57728	QSGYGKVLGKGRLPDTPVIIQTRYVSRRAEE	UID6660
632	S	Q10067	Origin recognition complex subunit 3	orc3	0.576233	0.881394	1.3475	0.488678	-0.0676367	-1.56582	-0.800094	-0.860248	2	Cluster 2870									1	5.07572e-06	72.359	70.999	51.765	-0.079769	44363000	2.40766	0.0131632	Q10067	632	Q10067	AGKENLKEDDNHPRESPQGNLQRELNELDED	UID4228
131	S	O13953	Chromatin modification-related protein eaf3	alp13	0.930963	0.866939	0.803183	0.606705	-0.0139353	-1.47286	-0.261286	-1.45971	2	Cluster 2870									1	1.18878e-10	187.45	174.26	177.1	-0.069928	1086100000	2.18662	0.0170761	O13953	131	O13953	DSHELPSRIKTQKSESPIPQQVKRDGTTDAK	UID436
197	S	O14369	Probable RNA-binding protein sce3	sce3	0.252521	0.968227	0.750382	1.18346	-1.78004	-0.831845	-0.154411	-0.3883	3	Cluster 2870									1	4.72145e-26	174.87	174.87	46.318	-0.40803	66199000	2.06775	0.0191966	O14369	197	O14369	DWVRRGPLPPAEPAESPFGKRRTNSGRFRDP	UID983
121	S	Q10411	Sporulation-specific protein 15	spo15	0.638915	1.10264	0.393817	1.32932	-0.487332	-1.25868	-0.580837	-1.13783	2	Cluster 2870									1	1.49425e-189	366.68	352.38	226.08	0.2715	34565000	3.01837	0.00700599	Q10411	121	Q10411	PSNASWLLVRGGLLDSPILDINSVTQKSNLL	UID4614
466	S	O13765	Lariat debranching enzyme	dbr1	0.878913	0.922302	0.704906	0.587718	-0.0685744	-1.88036	-0.160931	-0.983969	2	Cluster 2870									1	1.47262e-21	153.36	149.38	130.16	0.069207	131020000	1.94506	0.0218515	O13765	466	O13765	VAFEILIGLKERTVDSPPPVKNPNEIVL___	UID213
501	S	O14293	Putative aldehyde dehydrogenase-like protein C9E9.09c	SPAC9E9.09c	0.529872	1.45507	0.349516	0.824722	0.0446154	-1.33186	-0.567358	-1.30458	2	Cluster 2870									1	7.67429e-20	184.66	178.18	89.992	0.21916	265180000	2.07756	0.0189867	O14293	501	O14293	NYTQTKAVHINLGMDSPI_____________	UID849
208	S	O13777	Uncharacterized protein C1610.01		0.373058	1.28606	0.281258	0.810033	0.311579	-1.44538	-0.10877	-1.50783	2	Cluster 2870									1	7.61588e-10	174.89	151.38	101.2	-0.24284	579240000	1.42324	0.0423213	O13777	208	O13777	NVDTSACDNRFDSPESPVLKWHRTE______	UID232
340	S	O14283	Transcription factor prr1	prr1	0.116214	0.485961	0.838572	1.66397	-0.253497	-1.29581	-0.374391	-1.18102	2	Cluster 2870									0.9999	6.80498e-09	130.05	122.07	55.094	-0.097522	14278000	1.96611	0.0214572	O14283	340	O14283	SNASMAKSFSQISNDSLAKASSVATSMSQMG	UID839
13	T	Q7LKV1	Uncharacterized protein C20H4.08	SPAC20H4.08	-0.105651	1.10117	0.701031	1.3257	0.00834633	-1.49652	-0.531468	-1.00262	2	Cluster 2870									0.999998	5.88191e-12	127.16	124.52	127.16	0.59095	30609000	1.81516	0.0253935	Q7LKV1	13	Q7LKV1	___MSVPIDRINTVDTLANTLESNLKFFPEK	UID13944
415	T	Q10366	Phosphatidylinositol 4-kinase pik1	pik1	0.978113	1.37584	-0.584717	1.02451	-0.154874	-1.32412	-0.415227	-0.89953	2	Cluster 2870									0.83255	0.000733649	82.069	59.491	73.877	0.21113	15663000	1.47734	0.0390023	Q10366	415	Q10366	GDLSMSPLIKGLVPDTLSLSKSFSSFGNVSL	UID6836
16	S	P31209	Polyadenylate-binding protein, cytoplasmic and nuclear	pab1	0.332339	1.7687	0.866967	-0.254192	0.172498	-1.26574	-0.811587	-0.808989	3	Cluster 2870									1	1.54894e-121	267.24	266.06	267.24	0.62479	1775100000	1.37952	0.0453565	P31209	16	P31209	MPSTDLKKQADAAVESDVNTNNEAVESSTKE	UID3134
4	S	Q9P546	40S ribosomal protein S0-B	rps0b	0.466957	1.0318	0.895578	1.1564	-0.647003	-1.32765	-0.509865	-1.06621	2	Cluster 2870									0.998883	4.31996e-05	51.876	49.879	51.876	-0.38721	45101000	3.4954	0.00553314	Q9P546	4	Q9P546	____________MAESIARPSVLNATDDDIK	UID5057
558	T	O13831	Tryptophan synthase	trp2	0.987424	1.22657	0.267873	0.567542	0.143912	-1.50466	-0.388165	-1.30049	2	Cluster 2870									1	1.37247e-42	188.07	183.01	160.25	-0.43129	138980000	1.86275	0.0240674	O13831	558	O13831	SVMMLGCEAGGDGVDTPKHSATLTMGKVGVF	UID6155
34	S	P0CT69			1.1518	1.18989	0.434883	0.643392	-0.569123	-1.04253	-0.352484	-1.45583	2	Cluster 2870									1	0.000123171	102.33	58.652	92.781	-0.31077	11629000	2.82736	0.0089768	P0CT69;P0CT68	34;34	P0CT69	PVPKLFRMRLFAPNESVAKSRYWYFLKMINK	UID3044
988	S	O60184	General transcriptional corepressor ssn6	ssn6	1.19381	0.797702	0.629327	0.525881	0.0488566	-1.45883	-0.308387	-1.42836	2	Cluster 2870						+			0.999975	3.50169e-17	195.89	135.64	182.49	0.13846	166820000	2.05112	0.0195817	O60184	988	O60184	EQVDSAQLTSEPKSESLPKSPEEKSDDTSND	UID8867
12	S	Q9P795	Protein air1	air1	0.20655	0.764726	0.926113	1.15617	-0.990256	-1.53036	0.3308	-0.863745	2	Cluster 2870									1	1.49171e-292	435.36	429.18	435.36	0.23348	60441000	1.87022	0.0238131	Q9P795	12	Q9P795	____MDMTVSNQKAESDDGSDIDDAALLQKI	UID5164
3	S	P0CT80			1.05271	0.911935	0.598236	0.403586	-0.170112	-1.59996	0.187589	-1.38398	2	Cluster 2870									0.974046	5.16783e-05	139.78	120.12	124.07	-0.16096	134640000	1.72307	0.0281785	P0CT80;P0CT79	3;3	P0CT80	_____________MDSSKVPVKLAKVIKVLG	UID3055
63	S	O74904	60S ribosomal protein L35	rpl35	1.01575	1.19599	-0.107	0.70059	0.168836	-1.60144	-0.186237	-1.18649	2	Cluster 2870									1	3.21514e-06	148.04	103.48	148.04	-0.19994	9017300	1.49226	0.0381651	O74904	63	O74904	TTRKDIARILTVINESNRLAAREAYKNKKYI	UID2428
355	S	P40370	Enolase 1-1	eno101	0.840828	0.982004	0.787763	0.8192	-0.643085	-1.29094	-0.100479	-1.39529	2	Cluster 2870									0.994643	2.70961e-63	254.56	250.44	223.82	0.027707	21495000	2.86691	0.00835567	P40370	355	P40370	NALLLKVNQIGSVTESLNAVRMSYEAGWGVM	UID3275
158	S	O60073	Synaptobrevin homolog ykt6	ykt6	0.977898	1.56605	0.475249	0.225718	-0.135773	-1.07624	-0.827645	-1.20526	2	Cluster 2870									1	0.000370675	143.96	103.46	121.9	-0.14044	19851000	2.27715	0.0156058	O60073	158	O60073	QELDETKDVLHKTIESVLARGEKLDDLIQRS	UID1629
144	S	O74953	Uncharacterized protein C736.07c	SPCC736.07c	0.981749	1.36835	0.207769	0.688191	-0.272983	-0.953834	-0.451045	-1.5682	2	Cluster 2870							+		1	2.6461e-174	362.84	346.9	256.33	-0.060075	346040000	2.28004	0.0155298	O74953	144	O74953	ENGGNRDTSSRIEELSEEEINDSTKNINYKA	UID2447
1043	S	O94489	Elongation factor 3	tef3	0.627003	0.852535	0.685733	1.03643	-0.221156	-1.32994	-0.0651237	-1.58548	2	Cluster 2870							+		1	1.36538e-15	188.09	167.35	95.236	0.5534	2500700000	2.1724	0.0172397	O94489	1043	O94489	KKKERMARRKAGLEVSDDEL___________	UID2761
587	S	Q9UUJ6	Nuclear elongation and deformation protein 1	ned1	1.06487	1.21945	0.399214	0.691565	-0.214744	-0.652392	-1.00434	-1.50363	2	Cluster 2870							+		1	2.54961e-64	242.22	242.22	242.22	0.059272	134290000	2.66132	0.0101306	Q9UUJ6	587	Q9UUJ6	SFTDVNFWRSPLLELSDEEEDDTNKSTSKSP	UID5912
932	S	O42668	Tetratricopeptide repeat protein 1	tpr1	0.980135	0.999891	0.37429	0.656988	0.22594	-1.43453	-0.295546	-1.50717	2	Cluster 2870							+		0.999995	4.64098e-63	264.01	264.01	77.221	-0.27688	96414000	1.7965	0.0258547	O42668	932	O42668	WRKSQQKASEDDMSLSDDEEKQSGKKKKKDR	UID1085
73	S	Q10251	Eukaryotic translation initiation factor 5B	SPAC56F8.03	0.736219	1.09725	0.390114	0.690093	0.56257	-1.47475	-0.744595	-1.2569	2	Cluster 2870							+		1	4.20801e-205	374.17	367.52	273.32	-0.60017	11245000000	1.6422	0.0311616	Q10251	73	Q10251	KKKKGKKNKGNKNQVSDDESQELESPQGPKE	UID4435
76	S	Q10109	Lap-Emerin-Man domain protein 2	lem2	1.1671	0.924538	0.612859	0.838674	-1.47594	-0.910807	-0.695519	-0.460905	2	Cluster 2870							+		0.933758	2.20121e-15	186.39	183.08	153.14	0.0052956	89589000	3.44549	0.00628571	Q10109	76	Q10109	HLQKEENSNTSKASSSEDEIAPKYLYPSSPS	UID4266
10	T	Q7LKV1	Uncharacterized protein C20H4.08	SPAC20H4.08	0.0448202	1.53807	0.683096	1.00875	-1.36211	-0.811693	-0.432334	-0.668595	2	Cluster 2870									1	3.15794e-114	300.56	291.05	127.16	0.59095	118420000	2.35508	0.0137916	Q7LKV1	10	Q7LKV1	______MSVPIDRINTVDTLANTLESNLKFF	UID6861
10	T	Q7LKV1	Uncharacterized protein C20H4.08	SPAC20H4.08	-0.119956	1.15369	0.731394	1.39066	-0.349836	-0.887145	-0.492804	-1.426	2	Cluster 2870									1	3.15794e-114	300.56	291.05	127.16	0.59095	118420000	2.07029	0.0191875	Q7LKV1	10	Q7LKV1	______MSVPIDRINTVDTLANTLESNLKFF	UID13943
305	T	O13773	UBA domain-containing protein 7	ucp7	1.18941	0.901728	0.951916	0.614128	-1.00676	-1.0774	-0.589885	-0.983135	2	Cluster 2870									1	9.34935e-06	157.97	152.19	124.67	0.012124	51582000	4.54849	0.00301299	O13773	305	O13773	KPRWMDASHDFGREATPEILPKTPIPKRKPH	UID6143
417	T	O59855	Probable heat shock protein ssa2;Probable heat shock protein ssa1	ssa2;ssa1	1.24934	1.06277	0.566159	0.344657	-0.200156	-1.23429	-0.29949	-1.489	2	Cluster 2870									0.999949	0.00186141	109.39	78.321	103.43	0.23166	42533000	2.22272	0.0166708	O59855;Q10265	417;417	O59855;Q10265	ETAGGVMTPLIKRNTTIPTKKSEIFSTYSDN;ETAGGVMTPLIKRNTTIPTKKSEVFSTYADN	UID6341
419	T	P87050	Mitosis inducer protein kinase cdr2	cdr2	0.818342	0.162863	1.04319	0.798399	-0.212326	-1.64103	0.342974	-1.31242	2	Cluster 2870		+		+					0.992311	2.28195e-05	106.6	97.061	106.6	0.42757	3982900	1.51511	0.036642	P87050	419	P87050	SFNATNPQSILQRPATTSSAVPQLPKSVTPG	UID6681
640	T	Q9UUJ3	Probable Rho-GTPase-activating protein 9	rga9	1.19531	0.65793	0.765936	0.711097	-0.799361	0.0563091	-1.12476	-1.46246	2	Cluster 2870	+				+				1	5.9896e-11	169.02	169.02	169.02	-0.13941	700250000	2.51504	0.0114628	Q9UUJ3	640	Q9UUJ3	LERPSTPPVEIERALTPITTSPQKLKLPRSS	UID7041
640	T	Q9UUJ3	Probable Rho-GTPase-activating protein 9	rga9	1.02892	0.984574	0.921758	0.741241	-0.785772	-1.24253	-0.660842	-0.987347	2	Cluster 2870	+				+				1	5.9896e-11	169.02	169.02	169.02	-0.13941	700250000	4.88479	0.00438095	Q9UUJ3	640	Q9UUJ3	LERPSTPPVEIERALTPITTSPQKLKLPRSS	UID14123
2427	T	Q6LA55	UPF0648 protein C3H5.09c	SPAC3H5.09c	-0.220422	0.251112	1.11001	1.6087	-0.169483	-1.19095	-1.26747	-0.121486	2	Cluster 2870								+	1	7.60773e-27	163.41	161.55	160.52	0.61231	65062000	1.422	0.0423217	Q6LA55	2427	Q6LA55	EADNSNYSGSLMRRRTNDQEEDALATPSSSR	UID6860
430	T	Q09181	Putative ATP-dependent RNA helicase ste13	ste13	0.661284	0.871452	0.779889	0.985598	-0.211187	-1.5759	-0.229346	-1.28179	2	Cluster 2870									0.999607	2.59531e-48	210.61	206.13	145.02	-0.055272	19278000	2.42019	0.0127779	Q09181	430	Q09181	LYVFPNGDYQIPRPLTASADQVLAAQQAKGQ	UID6711
339	S	Q9P3U2	Uncharacterized AAA domain-containing protein C328.04	SPAC328.04	1.03602	0.838295	0.815309	0.885192	-0.6401	-1.12887	-0.422815	-1.38304	2	Cluster 2870									0.999621	8.46047e-06	119.73	117.03	119.73	-0.023452	44598000	3.66899	0.00491513	Q9P3U2	339	Q9P3U2	VAPSLASVSSVTKSPSPTPQSAPRAQSASTE	UID5045
20	S	O42933	Dolichyl-phosphate-mannose--protein mannosyltransferase 4	ogm4	1.14036	0.973862	0.422033	0.279736	0.404244	-1.12513	-0.387718	-1.70738	2	Cluster 2870						+			1	3.76113e-35	230.67	189.9	230.67	0.067186	186020000	1.50615	0.0372947	O42933	20	O42933	SEKAVKKAQKLSKEPSVELTDTKSSDNVTPK	UID1216
250	S	P36631	Transcription factor ste11	ste11	0.281797	0.941585	0.693184	0.967536	-0.127774	-1.9977	0.0222437	-0.780875	2	Cluster 2870						+			0.99891	7.17903e-50	190.19	182.68	190.19	-0.20603	52046000	1.59927	0.0328531	P36631	250	P36631	SDGCVDKSYQMSKTPSLEANLPQNSSNCSAR	UID3247
159	S	O74500	Nucleoporin nup60	nup60	0.473097	0.936314	0.885343	1.1652	-0.268457	-1.44063	-0.678285	-1.07258	2	Cluster 2870									0.995086	7.61716e-34	179.97	169.2	130.49	-0.0050581	66209000	2.99671	0.00705744	O74500	159	O74500	EIEKEGIISILNKSASPSSSVISPAASLNRF	UID9172
159	S	O74500	Nucleoporin nup60	nup60	0.979929	1.3993	0.161372	0.646823	-0.965556	-1.57262	-0.427249	-0.222	2	Cluster 2870									0.995086	7.61716e-34	179.97	169.2	130.49	-0.0050581	66209000	2.13972	0.017669	O74500	159	O74500	EIEKEGIISILNKSASPSSSVISPAASLNRF	UID2090
103	S	P87132	Uncharacterized protein C167.05		1.05352	0.828501	0.840689	0.767413	-1.32656	-1.21099	-0.138606	-0.81396	2	Cluster 2870									0.999748	1.87553e-05	110.25	103.56	81.157	-0.026728	173380000	3.1416	0.00622144	P87132	103	P87132	EQPSDIDTLNLKKVKSGPTSPSSIDRLSSPN	UID3647
194	S	O74653	Protein pob1	pob1	0.651409	0.76945	0.562745	0.818956	-0.0386608	-1.76469	0.331482	-1.33069	2	Cluster 2870		+		+					1	1.71593e-05	153.34	116.2	146.36	0.59194	506980000	1.48867	0.0382976	O74653	194	O74653	STSAPATSASLKKVLSAEDSVRETITDIETA	UID2220
228	S	O59806	Uncharacterized N-acetyltransferase C550.08	SPCC550.08	0.327279	1.13503	1.09792	0.634637	-0.281559	-1.45698	-0.122403	-1.33393	2	Cluster 2870									0.999674	0.00105419	87.026	60.069	81.552	0.127	7401000	2.15664	0.0172755	O59806	228	O59806	AEQSAKPKAALSKTVSASIAEKVEGSLAVSS	UID1554
10	S	O14036	Small nuclear ribonucleoprotein Sm D2	smd2	0.049948	0.142368	1.4664	1.27794	-1.05392	-1.34489	-0.0143024	-0.523539	2	Cluster 2870									1	3.30693e-13	177.83	148.06	136.93	0.11887	14859000	1.6767	0.0301247	O14036	10	O14036	______MADLVDKPRSELSEIELARLEEYEF	UID526
50	S	Q76PD3	ATP-dependent RNA helicase dbp6	dbp6	0.71279	1.06693	0.733805	0.828685	-0.230444	-1.58046	-0.315665	-1.21565	2	Cluster 2870									0.999919	5.57671e-20	178.14	164.2	178.14	0.22852	17726000	2.55232	0.0110778	Q76PD3	50	Q76PD3	VTASEAAIERLKKSASFSQAAQQALKQSRKE	UID4769
15	S	Q9Y7Y1	Protein sgm1	sgm1	0.685216	0.774539	1.04449	0.903779	-0.279141	-1.44551	-0.373452	-1.30992	2	Cluster 2870									0.999994	1.41454e-05	113.88	111.97	113.88	-0.015276	18994000	2.78096	0.00930824	Q9Y7Y1	15	Q9Y7Y1	_MENSKWGGFLKKAMSNVETSIDKVLDGNQI	UID6067
221	T	Q10324	Uncharacterized protein C17G8.12	SPAC17G8.12	1.06547	1.14757	0.565644	0.601739	-0.504271	-1.26768	-0.208027	-1.40044	2	Cluster 2870		+		+					1	0.0018758	126.12	91.426	126.12	-0.19234	77647000	2.67987	0.0100991	Q10324	221	Q10324	VTNLETDQPRIEKKLTIDSSRSAKKKLSVEK	UID13913
407	S	O13923	Coronin-like protein crn1	crn1	1.11545	0.939809	0.771986	0.727028	-0.431183	-1.16128	-0.600683	-1.36113	2	Cluster 2870		+		+					0.99945	3.80703e-09	117.65	114.46	107.03	0.020019	18122000	3.51954	0.00571429	O13923	407	O13923	MSTLYESKGTVEKAVSATVPSAGAQVQKHNE	UID400
149	S	O94497	Uncharacterized serine-rich protein C18E5.07	SPBC18E5.07	0.962076	1.03973	0.591416	0.98742	-0.63575	-1.4598	-0.618717	-0.866375	2	Cluster 2870									0.999997	2.49644e-24	196.31	182.57	177.25	0.3074	462530000	3.71476	0.00503529	O94497	149	O94497	GLSNAPPSANVSKASSNLSLASLAKTQPERA	UID9852
183	S	P87178	Uncharacterized protein C3D6.13c	SPBC3D6.13c	0.775228	1.06922	0.361601	1.09508	-0.131955	-1.65808	-0.66206	-0.849043	2	Cluster 2870									0.998021	7.85831e-06	94.281	92.621	94.281	0.049946	8247300	2.4285	0.012555	P87178	183	P87178	VSSLSLASTAMSKSASASEFSGSSVTKASKK	UID3700
14	S	O74452	Cell wall integrity protein scw1	scw1	0.438047	0.0937167	1.1401	1.58543	-0.632146	-1.04629	-0.439287	-1.13957	2	Cluster 2870						+			0.997164	8.74404e-78	245.94	237.1	245.94	2.2074	162700000	2.30888	0.015053	O74452	14	O74452	__MFVGSPSAIEKPLSLSSKTKVGDETEFTE	UID9103
236	S	O59732	Chitin synthase regulatory factor 1	chr1	0.469003	0.983773	1.00593	0.990558	-0.228494	-1.45134	-0.666671	-1.10276	2	Cluster 2870						+			0.993337	1.38894e-20	158.5	135.93	97.384	0.013989	85324000	2.94916	0.00743017	O59732	236	O59732	TNEANASAISLEKATSLSSQEQPGSEIKKEL	UID8543
14	S	O74452	Cell wall integrity protein scw1	scw1	-0.000618801	1.2073	0.552801	1.02914	0.196346	-1.71484	-0.192435	-1.0777	2	Cluster 2870						+			0.997164	8.74404e-78	245.94	237.1	245.94	2.2074	162700000	1.47081	0.0394345	O74452	14	O74452	__MFVGSPSAIEKPLSLSSKTKVGDETEFTE	UID2021
212	S	O94497	Uncharacterized serine-rich protein C18E5.07	SPBC18E5.07	0.782674	1.1207	0.4718	0.787558	-0.113059	-1.52337	-0.134519	-1.39179	2	Cluster 2870						+			1	1.90991e-05	147.58	100.85	109.72	0.16862	446250000	2.0852	0.0185935	O94497	212	O94497	EKFHNSGSLKLPKGASLEDLSRSPSRAVLNE	UID2773
618	S	Q9P6L9	Uncharacterized protein C688.07c	SPAC688.07c	0.792141	0.831319	0.764269	0.841622	-0.024133	-1.46585	-0.266782	-1.47259	2	Cluster 2870		+							1	8.09814e-276	427.12	419.57	395.16	0.2	911070000	2.23836	0.0163471	Q9P6L9	618	Q9P6L9	LPVDSSKYTLVGKTQSNSNLLQDNAEKHISK	UID5107
99	S	O59698	Uncharacterized transporter C36.01c	SPBC36.01c	1.09214	1.13552	-0.223658	0.73662	-0.140203	-1.31629	0.179045	-1.46317	2	Cluster 2870									1	1.08859e-11	193.15	188.63	153.81	0.44566	23185000	1.41137	0.0430273	O59698	99	O59698	LAEKGELEPPMAKLLSDPDFQGKQFPTVEAP	UID1424
341	T	O94305	Putative monoglyceride lipase	SPCC5E4.05c	0.308794	1.03704	0.855014	1.26491	-0.338013	-1.25927	-0.772209	-1.09627	2	Cluster 2870									0.965254	1.14209e-26	142.45	139.62	142.45	0.17737	94491000	3.02336	0.00706949	O94305	341	O94305	AKPEPVPASAAERAPTSESTTVPETIVASTT	UID13568
39	S	O42938	ATP-dependent 6-phosphofructokinase	pfk1	1.47396	0.920171	0.972383	-0.411933	-0.466049	-0.772297	-0.319998	-1.39623	2	Cluster 2870									0.999971	0.000163393	80.738	68.537	80.738	0.16027	5079600	1.70436	0.029101	O42938	39	O42938	QTLDFYQKLGFKKVASFGTSDSDNARVCNES	UID1226
297	T	Q9P6P7	Uncharacterized RNA-binding protein C644.16	SPAC644.16	0.669815	0.883449	1.02503	0.957132	-0.433969	-1.41471	-0.533703	-1.15304	2	Cluster 2870									0.994556	1.10025e-38	215.32	202.95	204.71	0.46451	254420000	3.39631	0.00575802	Q9P6P7	297	Q9P6P7	YASTPSAAVGSSRGSTPASATVPISPARGFP	UID13999
219	T	O43078	ATPase-like fidgetin	alf1	0.553968	0.796783	0.863397	0.954545	-0.436622	-0.000512364	-0.875727	-1.85583	2	Cluster 2870		+							0.99731	1.42525e-19	161.35	158.49	141.22	-0.010075	73056000	2.09813	0.0185556	O43078	219	O43078	AASASALSSDTGRSATMNSTTFPTAMKSQST	UID6307
219	T	O43078	ATPase-like fidgetin	alf1	0.817866	0.991847	0.580131	1.01691	-0.396522	-1.15227	-0.310237	-1.54773	2	Cluster 2870		+							0.99731	1.42525e-19	161.35	158.49	141.22	-0.010075	73056000	2.77613	0.00934272	O43078	219	O43078	AASASALSSDTGRSATMNSTTFPTAMKSQST	UID13389
37	S	O74558	Maintenance of ploidy protein mob2	mob2	0.755957	0.732012	1.14631	0.730203	-0.418785	-0.813903	-0.382021	-1.74977	2	Cluster 2870		+							0.999025	4.99401e-05	146.58	113.48	127.02	0.19375	91101000	2.62505	0.01044	O74558	37	O74558	LSDASSSSGSFSKKSSTSQLVRTGSPSVEPT	UID2191
481	T	O74505	Uncharacterized protein C594.02c	SPCC594.02c	0.175551	0.845037	0.997366	1.13475	-1.51102	-0.309333	-1.26041	-0.0719372	2	Cluster 2870									0.999906	1.42019e-21	220.48	215.87	186.51	0.42014	387750000	2.06375	0.0192974	O74505	481	O74505	QEREYDYDDTSSRSSTLTERPVVH_______	UID13505
83	T	Q9Y7Z1	Nucleolar protein 16	nop16	0.346367	1.41646	0.830823	0.187613	-0.0977414	-1.62244	0.156263	-1.21735	3	Cluster 2870									0.977434	0.000550989	77.776	65.575	77.776	-0.13612	14039000	1.46148	0.0399605	Q9Y7Z1	83	Q9Y7Z1	KLYPDPKRENEDRELTSEELDELKKSLPPGQ	UID7062
419	T	Q09822	Cell division control protein 15	cdc15	0.858302	0.878258	0.849763	0.450342	-0.161942	-1.87013	0.0167679	-1.02136	2	Cluster 2870		+		+					0.996848	0.00153571	122.77	122.77	99.752	0.10422	335190000	1.84018	0.0246877	Q09822	419	Q09822	PSVTSPTFEVAARPLTSMDVRSSHNAETEVQ	UID6743
52	S	Q09695	Uncharacterized protein C2F7.02c	SPAC2F7.02c	0.817431	0.774661	0.719496	0.625148	0.529665	-1.65545	-1.19042	-0.620526	2	Cluster 2870						+			1	0.000434258	116.55	105.96	102.9	0.022824	2308200000	1.67683	0.0301381	Q09695	52	Q09695	EKPTYTPAKPVKKAPSVVQPRRVSRTLRSSE	UID3828
62	S	O60138	Uncharacterized protein C18H10.07	SPBC18H10.07	1.35494	1.12247	0.905462	-0.465761	-0.318477	-1.35757	-0.344058	-0.896999	2	Cluster 2870						+			1	0.0232659	44.847	17.166	44.847	-1.0534	49879000	1.64728	0.0308747	O60138	62	O60138	IHRSNLLRQELEKNLSIPKSATATTASAVSS	UID1719
434	S	Q10337	BRCT-containing protein 1	brc1	0.62357	0.904609	0.434584	1.35276	-1.08528	-1.02932	0.0381263	-1.23905	2	Cluster 2870									1	6.97839e-17	121.84	116.71	121.84	0.12683	18986000	2.47046	0.0120206	Q10337	434	Q10337	GSFEDTLKSSLTKGNSEVLLDDLSDPSVSSI	UID4560
123	T	Q10304	Uncharacterized protein C22H10.11c	SPAC22H10.11c	0.720252	1.01401	0.491926	0.988774	0.0666924	-1.53957	-0.458013	-1.28408	2	Cluster 2870									0.999985	8.00546e-08	162.38	158.04	162.38	-0.050322	147390000	2.2036	0.0168005	Q10304	123	Q10304	HPKSKEVSNGLLKVSTPPTEFVKRENAGIRR	UID6829
209	S	Q10103	Chromo domain-containing protein 1	chp1	0.0759088	1.21036	0.871912	1.19192	-0.298644	-1.22956	-0.70156	-1.12034	2	Cluster 2870									0.996834	2.17664e-08	165.07	143.4	165.07	-0.43936	10503000	2.5776	0.0109498	Q10103	209	Q10103	EWPTVTDSILLSKSLSSDAIPLKNGEIKSTM	UID4253
45	S	Q9Y7L8	40S ribosomal protein S0-A	rps0a	0.555319	1.2536	0.924865	0.762274	-0.800122	-1.02445	-0.289363	-1.38211	2	Cluster 2870								+	1	2.77852e-08	152.88	118.43	85.006	-0.014011	11051000	3.17219	0.00605797	Q9Y7L8	45	Q9Y7L8	KNLEVRMDNYVWKRRSDGVHILNLGKTWEKL	UID5960
29	S	Q9P795	Protein air1	air1	0.630289	1.2025	0.334954	1.29616	-0.697066	-1.19077	-0.45736	-1.11871	2	Cluster 2870						+			1	1.03188e-26	146.15	143.76	146.15	0.67559	28862000	3.01476	0.00708657	Q9P795	29	Q9P795	DGSDIDDAALLQKINSLPIDQSITNSVSLEK	UID5166
173	S	P0CT55			0.181177	0.771182	1.03469	0.912763	0.267396	-0.799194	-0.493068	-1.87494	2	Cluster 2870									0.996171	0.0308014	59.597	37.466	59.597	0.10141	6574600	1.62187	0.0320307	P0CT55;P0CT54;P0CT53	173;173;173	P0CT55	TGWSQARFEEIVKETSNFIKKVGFNPKTVPF	UID3034
138	S	O14179	Ribosome maturation protein sdo1	sdo1	0.0561741	1.24899	0.816864	1.1188	-0.234583	-1.4915	-0.543964	-0.97078	2	Cluster 2870									1	6.03081e-15	161.24	143.7	161.24	0.069658	23755000	2.26682	0.0156089	O14179	138	O14179	NSKRPYPASIIEKALSDCGFSVSTSKTAKSQ	UID704
675	T	Q10327	Uncharacterized protein C32A11.02c	SPAC32A11.02c	0.278353	0.682348	0.65037	1.48584	-0.284033	-1.70022	-0.212966	-0.899697	2	Cluster 2870									1	7.40189e-16	131.33	130.64	131.33	-0.021172	4487100	1.95097	0.021804	Q10327	675	Q10327	KGKDSQVRVALHKENTALNNIVLPSGNLQRS	UID6832
32	S	Q9USL4	Nucleoporin nup61	nup61	0.472417	1.18525	0.978445	0.804398	-0.682375	-1.50929	-0.275002	-0.973848	2	Cluster 2870									0.999987	0.00148924	71.976	64.11	71.976	-0.13941	21889000	2.91151	0.00840431	Q9USL4	32	Q9USL4	SDDDRHGPVEVPKEASADVMATRKIAKPKSR	UID5456
224	T	Q9USH7	Syntaxin-like protein psy1	psy1	0.814068	1.24018	0.66625	0.730714	-0.717431	-1.06068	-0.211231	-1.46186	2	Cluster 2870		+							1	0.000189363	126.34	117.64	105.03	-0.047169	102020000	2.95768	0.00720337	Q9USH7	224	Q9USH7	ATMVQEQEPMVDKIVTDAVNVRTNMGEGTQH	UID6980
66	T	P19117	Inorganic pyrophosphatase	ppa1	0.775998	1.09108	0.73772	0.954584	-0.739513	-1.37681	-0.355328	-1.08773	2	Cluster 2870									1	0.00352454	96.171	81.711	66.056	-0.22521	8083700	3.55508	0.0057875	P19117	66	P19117	IPRWTQAKLEITKEATLNPIKQDTKKGKLRF	UID6578
31	S	Q9URU2	DNA replication ATP-dependent helicase/nuclease dna2;DNA replication nuclease dna2;DNA replication ATP-dependent helicase dna2	dna2	0.671399	0.698242	0.778981	0.609125	0.485	-1.09877	-0.25254	-1.89144	2	Cluster 2870									0.995339	0.00327281	94.909	60.522	94.909	0.19189	4461600	1.43221	0.041914	Q9URU2	31	Q9URU2	CATTDNNHGNLKKTNSTPFRKNYLLNGRTKL	UID5342
237	T	P78958	Glyceraldehyde-3-phosphate dehydrogenase 2;Glyceraldehyde-3-phosphate dehydrogenase 1	gpd3;tdh1	0.854839	1.19554	0.620451	0.992842	-1.15164	-0.945684	-0.678471	-0.887876	2	Cluster 2870									1	8.05462e-44	224.67	201.79	153.75	-0.32302	261600000	4.65202	0.00283077	O43026;P78958	237;237	O43026;P78958	PALNGKLTGMAFRVPTPDVSVVDLTVKLAKP	UID6299
594	T	O14100	Protein zds1	zds1	0.942849	0.975307	0.900402	0.815946	-0.565338	-1.18968	-0.63797	-1.24152	2	Cluster 2870		+	+						1	5.42501e-05	91.658	85.878	70.808	0.1695	86490000	4.24063	0.00442276	O14100	594	O14100	SEPNASPSVIPPRVPTPVPGRTLSPKPTRIP	UID6208
15	T	O74960	Probable sphingolipid long chain base-responsive protein pil1	pil1	0.464787	1.04057	0.906474	0.911332	-0.310495	-1.56356	-0.246076	-1.20304	2	Cluster 2870				+					1	1.83754e-34	165.96	160.96	142.65	-0.064032	2680400000	2.49335	0.0118871	O74960	15	O74960	_MMNRAYSLRNSRAPTASQLLNPPPPSSSTR	UID13559
305	T	P36631	Transcription factor ste11	ste11	0.803697	0.861831	0.714799	0.560758	0.131373	-0.211303	-0.868917	-1.99224	2	Cluster 2870									0.999912	9.13773e-44	223.06	221.55	197.1	-0.04905	700200000	1.68348	0.0299686	P36631	305	P36631	DKVLSHCSPIDARPSTPSCPNASISPKTPNT	UID6610
305	T	P36631	Transcription factor ste11	ste11	0.748229	0.875438	1.06216	0.971865	-0.852395	-0.99004	-0.556399	-1.25886	2	Cluster 2870									0.999912	9.13773e-44	223.06	221.55	197.1	-0.04905	700200000	4.55628	0.00305263	P36631	305	P36631	DKVLSHCSPIDARPSTPSCPNASISPKTPNT	UID13692
637	T	O14029	COPII coat assembly protein sec16	sec16	0.987713	0.976747	0.823473	0.889714	-0.882735	-1.27433	-0.616296	-0.904287	2	Cluster 2870									0.999932	6.69961e-06	168.19	161.74	99.688	-0.20366	401800000	4.90808	0.00484211	O14029	637	O14029	SQNYNRQYSFQPRPATPSNPPRSLPPPSGQV	UID6188
368	T	O94305	Putative monoglyceride lipase	SPCC5E4.05c	1.07734	0.247002	1.02133	0.677142	-0.226932	-1.79727	-0.00110372	-0.997505	2	Cluster 2870									0.998901	2.89507e-05	105.39	95.612	97.235	0.36926	4041300	1.81612	0.0254225	O94305	368	O94305	ASTTKVISEPAPRVTTAATADIVTNK_____	UID6487
33	T	O94532	Formin-3	for3	-0.106217	1.55048	0.317469	1.03262	0.208567	-1.2511	-0.505441	-1.24637	2	Cluster 2870		+		+					0.999972	5.40098e-115	300	294.75	193.63	0.21497	55117000	1.4781	0.03898	O94532	33	O94532	SRNSSYSTSSNERIGTPSTISLSENSDLSKL	UID13592
33	T	O94532	Formin-3	for3	0.84393	1.04109	0.737283	0.91933	-0.463092	-1.13809	-0.51044	-1.43001	2	Cluster 2870		+		+					0.999972	5.40098e-115	300	294.75	193.63	0.21497	55117000	3.43555	0.00620213	O94532	33	O94532	SRNSSYSTSSNERIGTPSTISLSENSDLSKL	UID6510
525	S	Q9UUE2	Protein csx2	csx2	-0.165398	1.27437	0.759432	0.860176	0.166132	-1.60182	-0.0974612	-1.19543	2	Cluster 2870	+								0.918677	8.50771e-05	113.52	93.997	99.404	-0.21137	11790000	1.39695	0.0438975	Q9UUE2	525	Q9UUE2	TSAKQGLLLAFSKSTSDLQVVGKSGWHKYWV	UID5846
1020	S	Q09847	Nucleoporin nup146	nup146	1.05752	1.25056	0.774915	0.380789	-1.45505	-0.844711	-0.403049	-0.760977	2	Cluster 2870									0.804322	0.0013538	94.692	94.692	84.687	-0.39556	249720000	3.01424	0.00707601	Q09847	1020	Q09847	SEVEAANKISRFEPFSSPKLKLATSDNAPEK	UID4056
431	S	O13955	Vacuolar morphogenesis protein 6	vam6	0.671351	0.96813	1.14143	0.869063	-0.929227	-1.13487	-1.06218	-0.5237	3	Cluster 2870	+								0.973977	1.97762e-19	177.04	174.4	130.01	0.055801	150400000	4.44241	0.00467416	O13955	431	O13955	NHSNSQTDLRNGDAVSTVANNKRLRSLSTYL	UID438
285	S	O14369	Probable RNA-binding protein sce3	sce3	0.412762	0.625481	1.11357	1.05602	0.00426887	-1.2766	-0.429061	-1.50645	2	Cluster 2870									0.994173	3.09922e-06	148.41	109.39	148.41	-0.28577	8041400	2.18672	0.0170421	O14369	285	O14369	PKRDPFGGAKPVDNTSVLQRVEEKLAKRTQS	UID987
44	T	Q09668	60S ribosomal protein L22	rpl22	-0.116144	1.25448	1.02943	0.917541	-0.0308324	-1.11562	-0.530099	-1.40876	2	Cluster 2870									1	9.5775e-09	136.26	127.51	136.26	0.015459	9604800	1.92881	0.0224112	Q09668	44	Q09668	AFEKYLIDRIKVDGKTGNLGSSVVVSREGSS	UID6713
178	T	P36623	Phosphoglycerate mutase	gpm1	0.725588	1.16947	-0.0945086	1.03456	-0.329357	-1.79704	0.113432	-0.822144	2	Cluster 2870									1	3.89457e-15	132.79	127.25	97.271	0.28183	5510700	1.53153	0.0359058	P36623	178	P36623	HGNSLRALIMDLEGLTGDQIVKRELATGVPI	UID6605
29	S	Q9URZ4	Cationic amino acid transporter 1	cat1	1.60264	0.0780705	1.1798	0.0520099	-0.199413	-1.32064	-0.323753	-1.06871	2	Cluster 2870		+							0.811328	9.56054e-07	137.93	93.499	71.529	-0.26041	19235000	1.64049	0.0311976	Q9URZ4	29	Q9URZ4	SFSDKDTKSILNESKSSLKDVKPSLEEKSYI	UID5377
279	S	O94489	Elongation factor 3	tef3	0.866282	1.17954	1.03332	0.261123	-0.281531	-1.39253	-0.435748	-1.23045	2	Cluster 2870									1	2.69015e-06	149.69	129.92	93.348	1.0349	12536000	2.54616	0.0111148	O94489	279	O94489	STPIKRKTAVIIDNMSKLVEDPQVVAPFLPK	UID2768
375	T	O60101	Phosphoglycerate kinase	pgk1	1.00379	0.978405	0.575241	0.967741	-0.334284	-1.17618	-0.658769	-1.35594	2	Cluster 2870									0.824184	1.6872e-26	128.07	123.01	115.42	-0.1176	21894000	3.33403	0.0057461	O60101	375	O60101	CEAGNVVIVGGGDTATVAKKYGKEDALSHVS	UID6353
30	S	O14273	Meiotically up-regulated protein C8C9.04	SPAC8C9.04	0.988432	0.418654	0.954273	0.862113	0.0770906	-1.37037	-0.492245	-1.43795	2	Cluster 2870									0.836386	2.27245e-163	338.31	335.38	110.33	0.31166	271980000	2.22403	0.0167056	O14273	30	O14273	IHQVTSRVQEKLDSKSTNAVEQNNNSSQASV	UID826
95	S	P0CT67			0.709413	1.63994	0.475232	0.35387	-0.116663	-1.30628	-0.565224	-1.19029	2	Cluster 2870									1	4.15955e-11	142.35	139.38	88.427	0.063931	7294400	2.11963	0.0180126	P0CT67;P0CT66	95;95	P0CT67	PSWFLNRQKDINDGKSFQLLANNVDSKLRED	UID3042
414	S	O14325	Uncharacterized AAA domain-containing protein C16E9.10c	SPBC16E9.10c	1.0689	1.54426	0.349271	0.296139	-0.314909	-1.24845	-0.557481	-1.13774	2	Cluster 2870									1	0.000515969	133.91	123.05	81.525	0.040572	17120000	2.31222	0.0149626	O14325	414	O14325	RIFNEISPLNKLDLNSDPRFNELDSDMALDS	UID905
301	S	Q09843	Replication factor C subunit 2	rfc2	1.15783	0.706643	0.779345	0.442579	-0.196218	-1.19217	0.00406398	-1.70207	2	Cluster 2870									0.784236	0.000332013	102.4	96.619	96.229	-0.58648	8488200	1.93087	0.0222977	Q09843	301	Q09843	ILSQLHDVLLKEETLSSPVKYKIFMKLSEVD	UID4050
5	S	O60113	Uncharacterized amino-acid permease C15C4.04c	SPBC15C4.04c	0.243703	0.493862	1.33104	1.14736	-0.293462	-0.951565	-0.40465	-1.56629	2	Cluster 2870		+							0.999969	6.2951e-45	232.95	231.18	137.45	-0.80623	174930000	2.20598	0.0167814	O60113	5	O60113	___________MDSVSNVSVNEQGKFNDKEE	UID1675
126	S	O74496	Coatomer subunit delta	ret2	1.03714	-0.0264895	1.0523	0.995828	-0.71395	-1.30076	0.212096	-1.25616	2	Cluster 2870									0.998049	4.18937e-05	145.08	114.73	101.33	-0.16866	7127100	1.87964	0.0233902	O74496	126	O74496	TAFDEATSLGYRDNVSLTQIKTYLEMESHEE	UID2083
28	S	Q09717	Ran-specific GTPase-activating protein 1	sbp1	1.02206	0.847199	0.53065	0.785904	-0.154878	-1.60541	-0.112336	-1.31318	2	Cluster 2870	+								0.999999	4.08886e-07	139.34	136.59	139.34	-0.066425	12689000	2.13608	0.0177219	Q09717	28	Q09717	TKEEQKSSFASEDVASKQTEEAKAVFGDGVA	UID3857
558	S	O74504	UPF0590 protein C594.01		0.615383	0.960567	0.989846	0.973192	-0.731821	-1.45688	-0.357327	-0.992955	2	Cluster 2870									0.995468	2.30499e-12	136.26	131.5	136.26	0.18626	29908000	3.4187	0.00596419	O74504	558	O74504	VAGETGSLPPLREQTSITSGVPPSNRLKKHV	UID2110
1122	S	Q9UUG0	Fatty acid synthase subunit beta;3-hydroxyacyl-[acyl-carrier-protein] dehydratase;Enoyl-[acyl-carrier-protein] reductase [NADH];[Acyl-carrier-protein] acetyltransferase;[Acyl-carrier-protein] malonyltransferase;S-acyl fatty acid synthase thioesterase	fas1	0.832033	1.4654	0.0960086	0.400521	-0.847685	-1.49296	0.45907	-0.912382	2	Cluster 2870									0.9988	1.88872e-25	179.09	164.87	179.09	-0.021771	17657000	1.47761	0.0389912	Q9UUG0	1122	Q9UUG0	GVPPVNVSHKSLESVSVTEEAGSKVYKLPEI	UID5861
5	S	O60113	Uncharacterized amino-acid permease C15C4.04c	SPBC15C4.04c	0.845482	1.57053	0.130209	0.661414	-0.546228	-1.42434	-0.249827	-0.987239	2	Cluster 2870		+							0.999969	6.2951e-45	232.95	231.18	137.45	-0.80623	174930000	2.18626	0.0170647	O60113	5	O60113	___________MDSVSNVSVNEQGKFNDKEE	UID8757
12	S	O74407	Aspartate--tRNA ligase, cytoplasmic	dps1	1.16039	1.05141	0.616451	0.259736	-0.121734	-1.42666	-0.112089	-1.42751	2	Cluster 2870									1	1.80358e-08	166.62	120.56	96.059	0.46102	53557000	1.9339	0.0221319	O74407	12	O74407	____MSEMEKQVENLSLEAKNEKPKEVILGE	UID1945
89	S	Q9UT02	Protein transport protein sec71	sec71	1.12752	0.836655	0.780269	0.601859	-0.1024	-1.36224	-0.48194	-1.39972	2	Cluster 2870	+								1	2.27156e-42	237.05	215.24	221.24	0.611	99173000	2.56535	0.0111337	Q9UT02	89	Q9UT02	SNLSLRPPEDDLDSRSIESEQTGTLSKQTTS	UID5575
421	S	Q9USL4	Nucleoporin nup61	nup61	1.15548	1.07496	0.0717825	0.397029	0.407197	-1.64727	-0.280904	-1.17828	2	Cluster 2870									1	0.000190879	111.98	93.354	111.98	-0.042807	9427800	1.36259	0.0466988	Q9USL4	421	Q9USL4	KSEQEEKENGNDETRSNDSLVSGKGKGEENE	UID12542
280	S	P87139	Uncharacterized RING finger protein C57A7.09	SPAC57A7.09	0.262245	0.894251	0.721111	1.1793	-0.382214	-1.41104	0.169812	-1.43347	2	Cluster 2870									1	0.000447147	138.99	85.235	120.86	0.39733	126050000	1.87626	0.0234902	P87139	280	P87139	YRTKSKTRRFIEDLPSRTISREGFYSEEEEI	UID3662
1248	S	O42854	SH3 domain-containing protein C23A1.17	SPAC23A1.17	0.691782	1.081	0.741325	0.920175	-0.321668	-1.1109	-0.446064	-1.55565	2	Cluster 2870		+		+					0.901082	2.29431e-13	103.92	98.661	101.89	0.16945	25112000	2.88539	0.00841995	O42854	1248	O42854	TAKAPPVPAPSSEAPSVSTPRSSVPSPHSNA	UID1105
157	S	Q9UUM7	Protein hob3	hob3	1.42841	0.669595	1.03064	0.0501126	-0.382211	-1.39038	-0.267968	-1.1382	2	Cluster 2870	+	+		+					0.816708	0.00169737	69.721	40.763	69.721	0.36921	2786800	2.1203	0.0180466	Q9UUM7	157	Q9UUM7	HDAMRAKVQKLVDKPSNDTTKLPRTEKEAAM	UID5928
881	S	O42874	Protein peg1	peg1	0.953593	0.716927	0.585941	0.616371	0.208821	-1.90122	-0.0909769	-1.08945	2	Cluster 2870									1	1.11461e-26	223.06	214.27	187.63	0.30873	159080000	1.58332	0.0335861	O42874	881	O42874	LVPHGKGETKETEMQSPIESKEGLLSKDTHI	UID1142
70	S	O94378	Uncharacterized protein C1604.12	SPBC1604.12	0.555601	0.760048	1.10549	0.808584	0.025928	-1.22569	-0.434301	-1.59566	2	Cluster 2870									0.995363	6.19795e-69	224.57	222	195.13	-0.054692	460060000	2.23927	0.0163165	O94378	70	O94378	NTSTNQISSLKVDVSSPPSTAPGSAGSTPKT	UID2636
1474	S	Q09750	Paired amphipathic helix protein pst1	pst1	0.890779	1.0381	0.878477	0.899602	-0.894817	-0.770429	-0.834703	-1.20701	2	Cluster 2870									1	1.16716e-06	148.78	134.09	107.15	-0.020631	547410000	5.70329	0.0113333	Q09750	1474	Q09750	FETSSHRPERSSEKKSPSPVFTSVKQTAEND	UID10995
220	S	Q1MTM9	Uncharacterized transcriptional regulatory protein C1327.01c	SPAC1327.01c	0.717862	1.5273	0.647203	0.529741	-0.521394	-1.30927	-0.479392	-1.11205	2	Cluster 2870									1	4.50755e-06	143.98	138.66	107.99	0.060441	246150000	2.83588	0.00874166	Q1MTM9	220	Q1MTM9	LMSASLSKNLVLDPASPKSVSPDLVYVSSDN	UID4714
347	T	O13735	Actin-interacting protein 3 homolog	fat1	0.696405	0.871888	1.0846	0.763875	-0.293623	-1.36076	-0.379147	-1.38323	2	Cluster 2870				+					0.994783	1.0176e-20	142.32	129.01	62.617	0.25306	128570000	2.81476	0.00902292	O13735	347	O13735	KLTRTPSLTKSLDPGTPTSLKSPSLRKSPSS	UID6134
347	T	O13735	Actin-interacting protein 3 homolog	fat1	0.904708	1.09952	0.99252	0.626983	-0.747088	-0.943391	-0.594139	-1.33912	2	Cluster 2870				+					0.994783	1.0176e-20	142.32	129.01	62.617	0.25306	128570000	4.11675	0.00425	O13735	347	O13735	KLTRTPSLTKSLDPGTPTSLKSPSLRKSPSS	UID13216
228	S	Q9UTN2	Uncharacterized protein C139.01c		1.00087	1.12734	-0.338781	0.902941	0.284453	-1.24468	-0.288592	-1.44355	2	Cluster 2870									0.998942	3.19042e-115	291.09	283.84	202.46	0.56787	2061800000	1.35469	0.0472801	Q9UTN2	228	Q9UTN2	SMNTSSNVKISSDPSSPSTQTTINSAAKSSF	UID5737
1577	S	Q09779	THO complex subunit 2	tho2	0.907262	0.909779	0.834448	0.991475	-0.62568	-1.13471	-0.610555	-1.27202	3	Cluster 2870									0.998623	3.91837e-17	192.39	178.59	114.55	0.58147	66774000	4.34702	0.00436697	Q09779	1577	Q09779	THYASNKRPRSSDSQSPSNLREEDERENSRR	UID3948
1059	S	O60184	General transcriptional corepressor ssn6	ssn6	0.727542	0.77117	1.01931	1.07241	-0.646651	-1.46354	-0.615137	-0.86511	2	Cluster 2870									0.989111	1.99686e-64	244.43	242.04	72.568	-0.39118	636570000	3.79568	0.00527854	O60184	1059	O60184	TAEEELPQKESQERSSPSPENQDSTPLAPKS	UID8860
322	S	Q9HDX7	Uncharacterized protein PB1A10.13	SPAPB1A10.13	0.298197	1.08357	0.961376	1.09762	-0.865805	-1.37341	-0.24707	-0.954477	2	Cluster 2870		+							0.790585	1.26438e-26	143.47	134.68	127.01	0.10575	33619000	2.91258	0.0082111	Q9HDX7	322	Q9HDX7	LAQDAKENGGNVEVSSPLSFSASKSPAAVDS	UID4934
687	S	O14064	Protein bir1	bir1	0.847215	0.637186	0.740913	0.576822	0.226175	-1.90683	0.021727	-1.14321	2	Cluster 2870									0.999861	2.94341e-05	128.68	74.189	126.83	0.24604	62980000	1.48812	0.0383144	O14064	687	O14064	RVSIDRGVTKTRDVSSPVSDEKSENVNHEEA	UID541
6	S	O74942	Peptidyl-prolyl cis-trans isomerase 9	cyp9	0.529037	0.860246	0.776003	0.80738	-0.172539	-1.78727	0.196779	-1.20963	3	Cluster 2870									1	4.77171e-05	94.122	90.93	48.286	-0.21452	79110000	1.73295	0.0279796	O74942	6	O74942	__________MMDGASPVDRDVSPVGLPKKR	UID2442
532	S	Q9URY3	TBC domain-containing protein C1952.17c	SPAC1952.17c	-0.416369	1.06535	1.18916	1.23743	-0.413545	-1.01283	-0.516718	-1.13247	2	Cluster 2870	+								0.900186	1.73219e-14	162.64	156.24	158.91	0.080463	38766000	1.91052	0.0228102	Q9URY3	532	Q9URY3	KRSFFPSFRSSLDGVSPTQGRKSGEENIRTI	UID5365
283	S	O14079	Uncharacterized protein mdb1	mdb1	0.845236	0.828834	0.790641	0.672076	-0.166588	-1.9373	-0.19436	-0.838538	2	Cluster 2870									1	1.14457e-34	248.24	198.13	236.37	0.033755	200460000	2.03046	0.0201522	O14079	283	O14079	KPAEVFDRKQSAEINSPIEKDVNPQQNISDS	UID597
73	S	Q9P7G6	Transcription factor P14E8.02	SPAP14E8.02	0.635997	0.735744	0.991414	0.988578	-0.437188	-1.47432	-0.131843	-1.30839	2	Cluster 2870									0.999887	0.000120357	103.2	94.306	103.2	-0.10549	13224000	2.58289	0.010958	Q9P7G6	73	Q9P7G6	YAPSSPASAVRREPLSPMSFVRMRSHRVNKI	UID5199
283	S	O14079	Uncharacterized protein mdb1	mdb1	0.987969	0.695582	0.854116	0.785152	-0.742313	-0.564303	-0.20433	-1.81187	2	Cluster 2870									1	1.14457e-34	248.24	198.13	236.37	0.033755	200460000	2.49231	0.0118558	O14079	283	O14079	KPAEVFDRKQSAEINSPIEKDVNPQQNISDS	UID7679
267	S	P36605	Histidinol-phosphate aminotransferase	his3	0.922098	1.67222	0.122102	0.0708277	-0.0514007	-1.54618	-0.25387	-0.935799	2	Cluster 2870									0.991996	2.11615e-09	130.01	105.75	130.01	-0.077222	5187500	1.46906	0.0395015	P36605	267	P36605	YNISEPTSRLALDALSPQSIDKMHTYRDAII	UID3205
1350	S	Q09891	Putative phospholipid-transporting ATPase C24B11.12c	SPAC24B11.12c	0.761072	1.03777	0.655023	0.729378	-1.37175	-0.962586	0.354699	-1.20361	2	Cluster 2870									0.999997	2.01699e-38	218.05	201.87	218.05	-0.19131	83349000	2.13031	0.0178514	Q09891	1350	Q09891	SLATPKKEPLRLDTNSLTLTSSMPRSFTPSY	UID4136
33	S	O74538	60S ribosomal protein L27-B	rpl27b	0.306351	0.623316	0.930616	1.15004	-0.0262149	-1.28602	-0.0639574	-1.63412	2	Cluster 2870									1	8.33056e-09	127.29	120.85	127.05	-0.083754	9687500	1.79484	0.02585	O74538	33	O74538	FAGKKVVILQNVDQGSKSHPFGHAVVAGVER	UID2177
41	S	P0CT78			-0.259804	1.27073	1.38986	0.482901	0.0607363	-1.27398	-0.579329	-1.09111	2	Cluster 2870									0.960676	4.19471e-20	163.41	141.74	163.41	0.069512	10031000	1.59867	0.0328255	P0CT78;P0CT77	41;41	P0CT78	SGDRLTRAAKVLEQLSGQTPVFSKARYTIRR	UID3053
1350	S	Q09891	Putative phospholipid-transporting ATPase C24B11.12c	SPAC24B11.12c	0.889957	1.25159	0.404085	0.66685	-0.644147	-1.53358	0.0873498	-1.1221	2	Cluster 2870									0.999997	2.01699e-38	218.05	201.87	218.05	-0.19131	83349000	2.19769	0.0168465	Q09891	1350	Q09891	SLATPKKEPLRLDTNSLTLTSSMPRSFTPSY	UID11218
33	S	O14388	60S ribosomal protein L27-A	rpl27a	0.300547	1.26161	0.715642	0.894482	0.169611	-1.46003	-0.747778	-1.13408	2	Cluster 2870									1	2.49749e-19	173.77	165.07	109.1	-0.68847	12169000	2.10598	0.0184367	O14388	33	O14388	FAGKKVVILQAIDQGSKSHPFGHAVVAGVER	UID992
484	S	O94514	Nucleolar protein 56	nop56	1.21639	0.973874	0.570014	0.124375	0.327784	-1.4352	-0.396136	-1.3811	2	Cluster 2870									1	1.00619e-11	172.82	165.44	93.237	-0.86527	21805000	1.60005	0.0327829	O94514	484	O94514	KKKEKSKKKRSADDASEEVKKSKKKKKSH__	UID2794
415	S	O60167	ENTH domain-containing protein C19F8.03c	SPBC19F8.03c	0.887375	0.963381	0.896035	0.546488	-0.665353	-1.77555	-0.761153	-0.0912273	2	Cluster 2870				+					0.823972	6.631e-45	200.29	185.86	162.32	0.18119	282280000	2.40619	0.0131525	O60167	415	O60167	DEMLRERNNLSAEGTSASPSLDKKSESTNIV	UID1759
7	S	Q92354	60S ribosomal protein L24-A;60S ribosomal protein L24-B	rpl24a;rpl24b	0.837404	0.972657	0.800709	0.752111	-0.870098	-0.814649	-0.0275571	-1.65058	2	Cluster 2870									0.997715	3.92791e-10	182.1	159.52	182.1	0.3994	28771000	2.61967	0.0104245	Q92354;O74884	7;7	Q92354	_________MKVEVCSFSGSKVYPGAGRLFV	UID2409
16	S	Q10177	Manganese transporter pdt1	pdt1	0.602379	1.15729	1.00126	0.666297	-0.643454	-1.42474	-0.187617	-1.17142	2	Cluster 2870									1	2.85703e-08	159.41	110.95	137.73	0.26085	231940000	2.85647	0.00858599	Q10177	16	Q10177	MSSQSYYMNDLDDLRSLESSTLNKKDTAINE	UID11421
10	S	Q1MTQ5	Meiotically up-regulated gene 89 protein	mug89	0.924156	1.12316	0.72595	-0.0432039	-0.38097	-1.65938	0.435865	-1.12557	3	Cluster 2870									0.99802	4.15068e-21	135.25	131.71	94.838	-0.28862	202460000	1.39871	0.0437874	Q1MTQ5	10	Q1MTQ5	______MPEALNENVSDTASNGPVAKTRAPP	UID11813
568	S	O14460	Elongation factor 2	eft201	1.22478	0.959546	0.639992	0.58069	-0.131155	-1.28705	-0.689277	-1.29753	2	Cluster 2870									0.999997	1.12447e-32	198.51	192.03	189.59	-0.1211	134690000	2.76951	0.00940302	O14460	568	O14460	PLKISPPVVSYRESVSEPSSMTALSKSPNKH	UID994
715	S	O14123	Probable Na(+)/H(+) antiporter C3A11.09	sod22	0.586105	1.24955	0.41282	1.2109	-1.39432	-0.763512	-0.856089	-0.445462	2	Cluster 2870									0.964014	1.85531e-11	151.04	151.04	126.63	-0.03165	31260000	2.99412	0.00721523	O14123	715	O14123	ESSSDTRNGLLSDNVSESRSRRPSRAPSAAV	UID655
43	S	Q9US11	Uncharacterized protein C607.07c	SPAC607.07c	0.89949	0.878157	0.924799	0.93105	-0.520934	-1.39501	-0.807632	-0.909921	2	Cluster 2870									0.996858	4.56109e-12	173.19	167.01	173.19	-0.50112	46219000	4.2285	0.00428346	Q9US11	43	Q9US11	INSIRRRNMMTADVSSVKSSQTWNFLKNPFS	UID5393
629	S	O42976	Uncharacterized membrane protein C20F10.07	SPBC20F10.07	0.829484	1.06495	0.904713	0.693538	-0.365959	-1.45767	-0.49784	-1.17122	2	Cluster 2870									0.988085	3.49895e-33	193.47	187.26	95.5	-0.22108	16787000	3.15475	0.00617021	O42976	629	O42976	HASETSVAPEKVDNSSIEQSSSFLTKLYTFP	UID1262
472	S	O94486	Chitin synthase regulatory factor 2	chr2	-0.0574037	0.399356	1.39349	1.12411	-1.20998	-1.20688	0.332367	-0.775062	2	Cluster 2870		+							0.958579	3.46696e-10	148.62	117.4	148.62	-0.13878	106040000	1.56481	0.0344183	O94486	472	O94486	TFVQDVGKEDVFEKTSITISNEERKSRNSES	UID2744
135	S	O74845	Set3 complex subunit hif2	hif2	-0.133277	1.67259	0.650349	0.886313	-0.50664	-1.02856	-0.283264	-1.25751	2	Cluster 2870									0.7851	1.71051e-24	189.59	176.96	92.8	0.15435	19189000	1.91127	0.0227622	O74845	135	O74845	NNSNDHQLKILQDKGSGSPSSPVMPFKDKIE	UID9460
521	S	O94590	Protein transport protein sec1	sec1	0.949903	1.4243	-0.47359	1.09078	-0.57267	-1.17656	-0.328481	-0.91368	2	Cluster 2870		+							0.930221	2.86964e-16	140.32	134.85	140.32	-0.062421	34009000	1.76332	0.0271465	O94590	521	O94590	VRNTTPQTEVSMEQTSLRSSRPSWTRSRSMA	UID2832
57	T	O74448	Peptidyl-prolyl cis-trans isomerase pin1	pin1	0.587787	1.29887	0.583023	0.88779	-0.0721794	-1.17123	-0.719596	-1.39447	2	Cluster 2870									0.999891	1.56128e-179	338.96	332.6	336.12	0.026562	343570000	2.60169	0.0104913	O74448	57	O74448	AALKKFIANELQESVTPTEASNSPKIRASHL	UID6404
17	S	O60107	Sorting nexin-41	snx41	1.19342	1.07676	0.729599	0.580389	-0.585738	-1.07318	-0.639119	-1.28214	2	Cluster 2870									0.999947	5.54171e-15	183.23	165.69	183.23	0.18047	249580000	3.71104	0.00495753	O60107	17	O60107	DFFEDNNPFSGSDNRSASSAVNVEPKVEPSQ	UID8751
830	S	Q10185	ATP-binding cassette transporter abc2	abc2	0.435161	1.51587	0.403229	0.802639	-1.09188	-1.48127	-0.0187477	-0.565004	2	Cluster 2870									0.99801	1.41256e-25	181.72	175.77	121.21	0.31565	104290000	2.07267	0.0192121	Q10185	830	Q10185	QLFQLLSEFSKKDTASSTGADTPLSRSQSVI	UID11432
830	S	Q10185	ATP-binding cassette transporter abc2	abc2	0.262232	0.236662	1.00226	1.1728	0.113962	-1.86676	0.0747823	-0.995926	2	Cluster 2870									0.99801	1.41256e-25	181.72	175.77	121.21	0.31565	104290000	1.33378	0.0490187	Q10185	830	Q10185	QLFQLLSEFSKKDTASSTGADTPLSRSQSVI	UID4350
435	S	O74536	SNF1-like protein kinase ssp2	ssp2	0.786017	0.919805	0.885026	1.05854	-0.556122	-0.900261	-0.864163	-1.32885	2	Cluster 2870									0.999993	3.17806e-27	161.51	154.84	161.51	-0.15469	15479000	4.4342	0.00457143	O74536	435	O74536	AEKNKLEMRTLADAASAVDTSQSTRKKSRRN	UID2176
511	T	P41000	Protein cps3	cps3	0.65218	0.861366	-0.153065	1.67167	-0.224313	-1.39775	-0.613952	-0.796143	2	Cluster 2870									0.999989	6.18424e-09	120.9	114.06	72.434	-0.3347	30173000	1.83229	0.025009	P41000	511	P41000	FVAFFDRHRQESEKATPPSLNKVSQEPLTAT	UID6624
425	T	Q9P7R8	Uncharacterized protein C211.03	SPBC211.03c	0.287161	0.229492	1.45663	0.765817	-0.362288	-1.84323	0.225923	-0.759506	2	Cluster 2870	+								0.999735	3.89662e-109	245.11	224.91	83.226	0.3546	119280000	1.40954	0.043102	Q9P7R8	425	Q9P7R8	VSSLDLSEEISPDRATPTSFTERKRFAFDTR	UID6949
499	T	O13637	Protein transport protein sec31	sec31	1.0203	0.9801	0.760913	0.709915	-0.065103	-1.25968	-0.971245	-1.1752	2	Cluster 2870									0.999499	0.000247606	112.95	109.66	112.95	0.33754	213480000	3.04891	0.00693953	O13637	499	O13637	EDDSKVDESVAKDSTTPNELSKNANNENYDD	UID6113
939	T	O59810	Vigilin 1	vgl1	0.455709	0.96136	0.899237	1.08217	-0.422613	-1.26812	-0.286653	-1.42109	2	Cluster 2870									0.997335	6.85954e-56	223.93	198.78	213.97	0.37326	14436000	2.74505	0.00963367	O59810	939	O59810	FDVKIDIGDVSTEETTPVSVRGAKADVENAI	UID6333
334	S	Q9C101	Uncharacterized MFS-type transporter PB1E7.08c	SPAPB1E7.08c	0.798213	0.816569	0.705874	0.854106	-0.0173784	-1.42438	-0.181845	-1.55116	2	Cluster 2870									0.999995	1.95801e-35	231.37	208.74	222.51	-0.13932	427800000	2.11144	0.0183242	Q9C101	334	Q9C101	QEESDLDDSKSSDAKSVTQGTTNLIVEKLRK	UID4894
328	S	Q09897	Chitin synthase regulatory factor 3	chr3	0.922158	0.480622	1.08456	0.767739	-0.147367	-1.1117	-0.32595	-1.67006	2	Cluster 2870		+							0.999999	0.000138866	97.463	83.89	97.463	-0.17798	35306000	2.30314	0.0151537	Q09897	328	Q09897	TDSNTDSFGLESDERSLPSVSNDLKSSETLK	UID4159
16	S	Q9P795	Protein air1	air1	0.659764	1.0693	0.876254	0.850507	-0.679522	-1.36763	-0.15397	-1.2547	2	Cluster 2870									1	5.87723e-149	335.42	330.92	335.42	-0.23228	49086000	2.97812	0.00708046	Q9P795	16	Q9P795	MDMTVSNQKAESDDGSDIDDAALLQKINSLP	UID5165
48	S	O13944	Oxysterol-binding protein homolog C23H4.01c		1.2595	0.995327	0.65524	0.183502	-0.257078	-1.52334	-0.0602776	-1.25287	2	Cluster 2870									0.964237	1.52529e-05	107.82	92.238	107.82	-0.39189	6093200	1.94454	0.0218039	O13944	48	O13944	KSIKFDIYHKKNDTSSLLDGSNKNTDRSILH	UID429
109	S	Q9P7V5	Protein transport protein sec72	sec72	-0.0418935	0.416408	1.1329	1.34462	-1.1831	-1.46503	0.186626	-0.390527	2	Cluster 2870	+								0.999999	1.00014e-38	212.85	205.72	212.85	-0.28641	94897000	1.55447	0.0347942	Q9P7V5	109	Q9P7V5	IEQKYQEEDLKDDKKSNETIATPVPDAASRA	UID5285
482	S	O94486	Chitin synthase regulatory factor 2	chr2	0.471189	1.28253	1.14508	0.580463	-0.690409	-1.40162	-0.491704	-0.89553	2	Cluster 2870		+							0.999457	0.0024635	78.324	67.614	58.158	-0.040424	109870000	3.08751	0.0063987	O94486	482	O94486	VFEKTSITISNEERKSRNSESLPKKKKRLSM	UID9834
215	S	Q09146	Brefeldin A resistance protein	hba1	0.626634	1.21414	0.241873	1.13417	0.012589	-1.49693	-0.713541	-1.01894	2	Cluster 2870									0.831659	1.65681e-75	278.46	271.51	252.55	0.0013257	69020000	2.20803	0.0167929	Q09146	215	Q09146	ETESGSGKEKENDKKSSENFDELLANTSAKA	UID3789
328	S	O59855	Probable heat shock protein ssa2	ssa2	0.531853	0.95193	0.918782	0.668897	0.0457522	-1.29479	-0.143035	-1.67939	2	Cluster 2870									1	3.19834e-12	133.92	124.14	132.74	0.010216	16410000	1.90289	0.0227592	O59855	328	O59855	EPVERVLRDSKVDKASVNEIVLVGGSTRIPR	UID1594
479	S	Q10951	Protein byr4	byr4	1.28375	1.23461	0.497671	0.340934	-0.14512	-1.11922	-1.06289	-1.02974	2	Cluster 2870	+								0.999989	6.73795e-08	145.49	128.02	140.43	0.16684	14815000	2.60002	0.010529	Q10951	479	Q10951	PSKELTKESLSNDQLSVKEKRRHHKKAPTLI	UID4695
19	S	O60085	Methionine aminopeptidase 2	fma2	0.494391	1.01737	0.73261	0.84245	0.167398	-1.24194	-0.343179	-1.6691	2	Cluster 2870									1	3.8898e-06	169.17	141.74	137.62	-0.34163	97160000	1.93167	0.0223015	O60085	19	O60085	ATTTEATAKDLQEKLSLKENDVVEDDGKVEE	UID1636
584	S	O74504	UPF0590 protein C594.01		1.34015	0.886727	0.777651	0.588875	-0.561739	-0.909949	-0.871409	-1.25031	2	Cluster 2870									1	1.55778e-88	297.23	292.31	102.47	0.26236	446640000	3.82126	0.00485714	O74504	584	O74504	LKKHVSTPEKIVEERSIDEVSQSNTPSSKQL	UID2119
584	S	O74504	UPF0590 protein C594.01		1.24266	0.872269	0.921059	0.323156	-0.988361	-1.56114	-0.418636	-0.391003	2	Cluster 2870									1	1.55778e-88	297.23	292.31	102.47	0.26236	446640000	2.60722	0.0104678	O74504	584	O74504	LKKHVSTPEKIVEERSIDEVSQSNTPSSKQL	UID9201
226	S	O74975	Probable choline-phosphate cytidylyltransferase	SPCC1827.02c	1.17276	1.32038	-0.622649	0.880064	-0.547395	-0.833861	-0.0575051	-1.31178	2	Cluster 2870									0.970935	7.91171e-15	168.69	161.32	168.69	0.39893	11101000	1.4234	0.042337	O74975	226	O74975	KKVGKFIPTKRTEGVSTSDLITRIIRDYDQY	UID2480
65	S	Q09819	Uncharacterized protein C16C9.05	SPAC16C9.05	0.725361	0.530513	0.790352	0.830429	-1.36313	-1.58588	0.537369	-0.465015	2	Cluster 2870									0.861536	0.000155157	104.49	89.817	104.49	0.14187	105690000	1.58871	0.0333778	Q09819	65	Q09819	VNVLPISQDKEMDISSPVKKQKASYSNKSPN	UID3976
57	S	O74561	Uncharacterized inositol polyphosphate kinase C970.08	SPCC970.08	0.876954	0.980965	0.852114	0.830433	-0.313386	-1.37809	-0.654107	-1.19488	2	Cluster 2870									0.999821	0.0004103	141.71	132.53	113.69	0.019764	210950000	3.4281	0.00613684	O74561	57	O74561	TMHSESIGPKSLDSLSPRRLSNYSSAVDPRT	UID2199
914	S	Q9UU99	CRAL-TRIO domain-containing protein C23B6.04c	SPCC23B6.04c	0.660426	1.18153	0.719915	0.72029	-0.251607	-1.80069	-0.429631	-0.800231	3	Cluster 2870									1	5.37703e-75	281.53	274.24	158.98	-0.16708	479380000	2.37528	0.0134984	Q9UU99	914	Q9UU99	TDRQPKTLTNSADELSPQKRRVENPKPVVKD	UID12891
330	S	O74335	Rho-GTPase-activating protein 5	rga5	0.777099	0.846928	0.736045	0.619658	0.205314	-1.66459	-0.134053	-1.3864	2	Cluster 2870	+	+		+					1	4.20485e-08	150.22	147.1	96.371	0.089888	141140000	1.74431	0.0277525	O74335	330	O74335	SSNFSNMKSSEVDPGSPPRIKSRSYSLSRSS	UID1841
9	T	O42913	Transcription factor nrm1	nrm1	1.47951	1.40054	-0.17975	0.23033	-0.227472	-1.0396	-0.479684	-1.18387	2	Cluster 2870					+				0.969466	0.00335085	79.283	77.955	79.283	-0.16047	12160000	1.66756	0.0302567	O42913	9	O42913	_______MDRSMEPLTPSRLNTLGERPTNEV	UID6277
865	T	Q9P7C7	Pre-mRNA-processing ATP-dependent RNA helicase prp11	prp11	1.22384	1.32119	0.62178	-0.186976	-0.108844	-0.963931	-0.41703	-1.49003	2	Cluster 2870					+				1	0.000183065	131.96	122.64	62.104	-0.1449	16352000	1.74448	0.0277655	Q9P7C7	865	Q9P7C7	DVETEAEAKSPLEKITPEKSTGDPTLDRVRA	UID6936
92	T	O13803	Uncharacterized protein C17H9.06c	SPAC17H9.06c	0.791252	1.59778	0.312652	0.614734	-0.761174	-0.905084	-0.284108	-1.36605	2	Cluster 2870									1	2.76411e-05	105.65	103.72	105.65	0.3245	15014000	2.47312	0.0120829	O13803	92	O13803	DNTNRLVPVVIIDNNTPKKEESNAEKLKLDK	UID6151
83	T	Q09695	Uncharacterized protein C2F7.02c	SPAC2F7.02c	0.679707	0.944842	0.796106	0.697604	-0.0274033	-1.71419	-0.123516	-1.25315	2	Cluster 2870									0.999024	8.40613e-06	159.99	152.77	159.99	0.24199	345220000	1.99286	0.0208068	Q09695	83	Q09695	SVHTNHGPERVFESPTPARTSISLESAISPN	UID6718
467	S	P87061	Tip elongation aberrant protein 1	tea1	0.651952	1.00445	0.263447	1.01261	0.0672607	-1.53815	-0.0122011	-1.44937	2	Cluster 2870		+		+					1	6.89805e-15	159.44	150.89	151.39	-0.016371	266930000	1.67033	0.0302736	P87061	467	P87061	TISTPVSGRASNDLPSPVVPTRSNSSSILQP	UID3602
227	S	O60132	Tip elongation aberrant protein Tea4	tea4	1.36194	1.33592	0.619178	-0.514763	-0.0563721	-1.09613	-0.554213	-1.09556	2	Cluster 2870				+					1	4.87737e-10	180.24	130.05	116.24	0.095579	474300000	1.4883	0.0382828	O60132	227	O60132	TLPPLDIVEKTLEAPSPNFRIKRVTFTCSSN	UID1713
450	S	O74562	Exocyst complex component sec8	sec8	1.02786	-0.263794	0.89224	1.0378	-0.589449	-1.04513	0.47018	-1.52971	2	Cluster 2870		+	+	+					0.834472	1.6568e-20	174.68	170.06	139.3	0.068	38340000	1.35666	0.0471347	O74562	450	O74562	SSHKSSIMSVNSDPTSPKVSKFDTSDSTFPF	UID2207
732	S	Q09822	Cell division control protein 15	cdc15	0.948741	1.13213	0.731242	0.817462	-0.463173	-1.10687	-0.864437	-1.1951	2	Cluster 2870		+		+					1	9.71292e-29	215.64	209.32	206.45	0.097136	572510000	4.18249	0.0039708	Q09822	732	Q09822	ERSASSLSVRQSDVVSPAPSTRARGQSVSGQ	UID11080
732	S	Q09822	Cell division control protein 15	cdc15	0.674654	0.753966	0.685874	0.789295	0.0661365	-1.81956	0.0979167	-1.24828	2	Cluster 2870		+		+					1	9.71292e-29	215.64	209.32	206.45	0.097136	572510000	1.62766	0.031868	Q09822	732	Q09822	ERSASSLSVRQSDVVSPAPSTRARGQSVSGQ	UID3998
301	T	Q9Y7Y1	Protein sgm1	sgm1	-0.111523	0.701818	1.22873	1.005	-0.108463	-1.70284	0.0185187	-1.03123	2	Cluster 2870									0.989408	5.26326e-42	169.41	167.32	169.41	0.0019898	57201000	1.51674	0.0365881	Q9Y7Y1	301	Q9Y7Y1	KVDTLKVTKEDEDPTTPTNAIPIPSSMSKRD	UID7061
139	S	O74871	Uncharacterized protein C31H12.03c	SPCC31H12.03c	0.588366	0.820831	0.680334	0.653554	-0.142643	-2.14538	0.198819	-0.653886	2	Cluster 2870									0.998046	8.81774e-102	301.35	296.05	301.35	0.37501	912660000	1.41435	0.0426401	O74871	139	O74871	ETTEESKQSVSNEVSSPDVAKEQEKLIQRAK	UID2394
330	T	O74755	Paired amphipathic helix protein pst3	pst3	0.36699	0.68618	1.01162	1.09983	-0.63264	-1.36877	0.196587	-1.3598	2	Cluster 2870									0.939469	1.20256e-60	219.65	217.72	202.15	0.090865	89816000	2.08928	0.0186127	O74755	330	O74755	FKLFLPDNVDSTEPSTPNVQKSPNRLPPVGN	UID6441
513	S	Q09690	Dual specificity protein kinase pom1	pom1	-0.152506	0.828067	1.28026	1.17259	-0.640582	-1.13683	-0.100301	-1.2507	2	Cluster 2870		+	+	+					0.999985	5.68695e-56	231.75	224.62	192.57	0.035153	193630000	2.01331	0.02058	Q09690	513	Q09690	KPSKERSSNGNSDSASPPPVPRLSITRSQVS	UID10905
388	S	Q10164	Probable Rho-type GTPase-activating protein 2	rga2	1.11067	0.934373	0.917861	0.413155	-0.26182	-1.47355	-0.436704	-1.20398	2	Cluster 2870	+	+		+					0.999999	7.49027e-27	229.44	202.85	229.44	0.039983	167310000	2.66462	0.0100915	Q10164	388	Q10164	VVSENVLLQARSETNSPIIENKEANNFLAPT	UID4309
388	S	Q10164	Probable Rho-type GTPase-activating protein 2	rga2	1.72155	0.789885	0.634629	0.267537	-0.784072	-0.978779	-0.788458	-0.862297	2	Cluster 2870	+	+		+					0.999999	7.49027e-27	229.44	202.85	229.44	0.039983	167310000	2.80243	0.00914081	Q10164	388	Q10164	VVSENVLLQARSETNSPIIENKEANNFLAPT	UID11391
709	S	O74964	Chromatin structure-remodeling complex subunit rsc1	rsc1	-0.0280541	0.854879	1.00845	1.30386	-0.465812	-0.898464	-0.197464	-1.57739	2	Cluster 2870									0.816302	5.01018e-29	129.27	126.7	129.27	-0.18675	13899000	2.03531	0.0201671	O74964	709	O74964	PAFIVPGTHQKLDESSPVPGIDDVTVINTET	UID2458
320	S	P87157	Probable ADP-ribosylation factor-binding protein C25H2.16c	SPBC25H2.16c	0.703762	0.999368	0.909109	0.996799	-0.403382	-1.25927	-0.82621	-1.12018	2	Cluster 2870									1	5.4435e-183	350.18	344.83	307.31	0.15401	1005900000	3.96505	0.00427429	P87157	320	P87157	EGDFSSARTVAADNNSLLQATTESAKSNSKT	UID3688
553	T	O94300	Putative xanthine/uracil permease C887.17	SPBC887.17	0.625653	0.900804	0.837546	0.763124	-0.0844325	-1.62767	-0.053416	-1.36161	2	Cluster 2870									1	1.02383e-24	201.06	197.19	151.95	-0.40235	276640000	2.01071	0.0206567	O94300	553	O94300	RFWEDPDDRKAMDNATLEMATSRSYSEDGKN	UID6485
62	T	Q09142	Origin recognition complex subunit 2	orc2	-0.0486476	1.539	0.442078	1.03465	-0.337934	-1.60517	-0.239834	-0.78415	2	Cluster 2870		+							1	4.99594e-56	227.4	222.49	103.31	0.088288	121990000	1.72405	0.0281585	Q09142	62	Q09142	KGVLEDPSTLTPEVVTPRTPGHRIIKAKGAY	UID13790
62	T	Q09142	Origin recognition complex subunit 2	orc2	0.377056	1.10706	0.830305	1.2074	-0.855672	-1.20839	-0.389681	-1.06808	2	Cluster 2870		+							1	4.99594e-56	227.4	222.49	103.31	0.088288	121990000	3.31429	0.00602609	Q09142	62	Q09142	KGVLEDPSTLTPEVVTPRTPGHRIIKAKGAY	UID6708
115	S	O94389	Coiled-coil domain-containing protein 124 homolog	SPBC29A10.12	-0.17383	1.21752	0.369831	1.38201	-0.035257	-1.30668	-0.145606	-1.308	2	Cluster 2870									0.978821	2.55948e-08	81.884	76.884	81.144	0.072016	6141700	1.47962	0.0388655	O94389	115	O94389	ASYSARNIDDALDLLSLNNSSSKDKIDRHPE	UID2644
881	S	Q9P377	1,3-beta-glucan synthase component bgs3	bgs3	0.79658	0.87777	0.940527	0.626547	-0.54936	-1.62187	0.102441	-1.17263	2	Cluster 2870									0.996515	7.25058e-21	135.21	124.49	109.65	-0.11172	145790000	2.26833	0.0156201	Q9P377	881	Q9P377	DTKLMAGDVGVEETKSDVKSEKGKKQGTVKE	UID5007
527	S	P78953	Division mal foutue 1 protein	mid1	0.973984	1.16007	0.550502	0.589842	-0.124262	-1.57388	-0.388248	-1.188	2	Cluster 2870		+		+					1	0.00158475	123.79	79.443	94.309	0.034417	13383000	2.35416	0.0138016	P78953	527	P78953	ELRQSTPVARDSELLSRAHSFDLNRLDLPSQ	UID3545
870	S	Q6LA54	Uncharacterized WD repeat-containing protein C3H5.08c	SPAC3H5.08c	-0.506203	0.941929	1.29667	0.931521	-0.141451	-1.1976	0.0359756	-1.36085	2	Cluster 2870									0.82335	0.000121706	86.539	84.659	68.972	0.033277	8410700	1.32257	0.0497033	Q6LA54	870	Q6LA54	PISNVKAILPNADDVSSKNSSTEDQLECLRC	UID4750
186	S	P87234	GTPase-activating protein gyp3	gyp3	-0.042944	0.910539	1.04172	1.14276	-0.206156	-1.09703	-0.166371	-1.58252	2	Cluster 2870	+								0.896656	3.26838e-34	185.41	176.61	103.4	-0.43656	11743000	1.86753	0.0238689	P87234	186	P87234	KFSAVTAATITNETQSEKRSSQTDPSLPFKT	UID3723
260	T	P87323	Response regulator mcs4	mcs4	1.04205	0.807573	0.901004	0.846302	-0.606027	-1.23351	-0.49083	-1.26656	2	Cluster 2870		+							0.968777	0.000169523	119.88	118.34	95.98	0.12198	42568000	3.8523	0.0051	P87323	260	P87323	SDESTAEKLAKAEVATPTNSRSISHSSLYTK	UID6704
435	T	P50526	Serine/threonine-protein kinase ssp1	ssp1	0.305873	1.01228	-0.0476146	1.61454	-0.0706347	-1.43722	-0.33242	-1.04481	2	Cluster 2870		+	+	+					0.959464	3.38288e-09	100.28	94.909	100.28	0.52646	4021700	1.60066	0.0327808	P50526	435	P50526	LQNTDPSTVSRVEVSTDEVASAISLVGRLRR	UID6640
236	S	O60119	Vesicle-associated membrane protein-associated protein C16G5.05c	SPBC16G5.05c	0.722557	1.28501	0.386189	0.543565	-0.886601	-1.89065	-0.0143477	-0.145724	2	Cluster 2870				+					0.833922	1.5751e-26	181.97	179.47	83.37	-0.25229	2308700000	1.67772	0.0301346	O60119	236	O60119	GAASVKDTIVTAESASSKGADVARSKVQDII	UID8762
54	S	Q09856	U4/U5/U6 small nuclear ribonucleoprotein prp3	prp3	0.887214	-0.309491	1.43918	0.869272	-0.0321006	-0.85878	-0.467982	-1.52731	2	Cluster 2870									1	3.36141e-07	105.79	102.59	98.062	-0.045686	4879200	1.60222	0.0327777	Q09856	54	Q09856	EQRLAQQAQVPWEKRSENGNNAGMETIQNRI	UID4084
205	T	Q92345	Probable pyruvate decarboxylase C1F8.07c	SPAC1F8.07c	0.630464	1.07303	1.02899	0.792511	-0.350141	-1.32805	-0.629683	-1.21713	2	Cluster 2870									1	1.68279e-05	122.33	102.09	110.55	-0.32183	8415700	3.33299	0.00573333	Q92345	205	Q92345	VISPEISDKESLEKATDIAAELISKKEKPIL	UID6868
365	S	Q9P6L9	Uncharacterized protein C688.07c	SPAC688.07c	0.805866	1.1412	0.768388	0.95533	-0.61546	-1.20065	-0.877695	-0.976979	2	Cluster 2870		+							0.996782	3.68365e-271	403.74	396.46	338.97	-0.50508	278400000	4.77591	0.00368	Q9P6L9	365	Q9P6L9	IVSTANDDANELDNTSEKATLETSSKPVTEQ	UID5087
28	T	O14321	Sterol 24-C-methyltransferase erg6	erg6	1.16338	1.09649	0.291755	0.279126	-0.817916	-1.3444	0.554994	-1.22343	2	Cluster 2870									1	0.00297202	81.676	62.162	81.676	-0.21201	2074300	1.5257	0.0363202	O14321	28	O14321	QVLSRRLHGKAAEKKTGLAAIASKDVDEQSR	UID6243
20	T	P28748	GTP-binding nuclear protein spi1	spi1	1.12333	1.13504	0.670586	0.0639956	0.316739	-1.15439	-0.730941	-1.42437	2	Cluster 2870									1	5.1537e-06	126.56	120.13	66.246	0.25812	9392800	1.76588	0.0270081	P28748	20	P28748	QNVPTFKLVLVGDGGTGKTTFVKRHLTGEFE	UID6587
406	T	Q09798	PAB-dependent poly(A)-specific ribonuclease subunit PAN2	pan2	0.321479	0.0966599	1.30964	1.30964	-0.291282	-1.07724	-0.194511	-1.4744	2	Cluster 2870									0.999999	0.000607897	111.63	65.296	111.63	0.050156	6994000	1.84152	0.0247196	Q09798	406	Q09798	IEVPWLNRKLISEGATPKFHSERQKDIMSGN	UID6740
442	T	P41891	Protein gar2	gar2	0.868754	1.04767	0.761722	0.937251	-0.391114	-1.15927	-0.859343	-1.20567	2	Cluster 2870									0.980281	0.00446546	137.95	95.355	137.95	-0.026929	11971000	4.02852	0.00435897	P41891	442	P41891	NGHFIAGRPCRLDFSTPRTGGGSRGGRGGFG	UID6633
63	T	Q09825	Spindle pole body-associated protein sad1	sad1	1.21548	1.2202	0.648226	0.0992945	-0.433767	-1.55388	-0.219445	-0.976117	2	Cluster 2870					+				0.982058	0.000116778	145.31	126.18	136.93	-0.42953	16433000	2.13022	0.0178401	Q09825	63	Q09825	TKIRSPPTRVSIESITPKQRFPAPNFEQAYH	UID6744
498	T	Q09750	Paired amphipathic helix protein pst1	pst1	0.927634	0.834102	0.427043	0.675289	0.445971	-1.77952	-0.398816	-1.13171	2	Cluster 2870									0.93488	7.15546e-11	141.55	140.4	106.82	0.10473	89537000	1.57108	0.0340369	Q09750	498	Q09750	HSKRTRTATSSVEETTPRAFNVPIAQNKNPS	UID6734
5	T	O94707	Transcriptional regulatory protein rxt3	rxt3	1.27323	1.01894	0.3986	0.614619	-0.366306	-1.17538	-0.276468	-1.48723	2	Cluster 2870									0.999998	0.000175412	92.38	87.763	92.38	0.18075	17514000	2.44077	0.0123856	O94707	5	O94707	___________MEEKTPENEQSKKTFDPKDS	UID6525
573	T	Q9Y7K6	Uncharacterized RING finger protein C2A9.04c	SPBC2A9.04c	0.713158	1.0491	0.970514	0.63922	-0.619833	-0.0501352	-1.39061	-1.31141	2	Cluster 2870									0.956961	1.91206e-50	160.57	157.24	140.04	-0.086336	153480000	2.65056	0.0102464	Q9Y7K6	573	Q9Y7K6	EEMENRMNQTRSESSTPAQQSAAGSSINVDT	UID7048
573	T	Q9Y7K6	Uncharacterized RING finger protein C2A9.04c	SPBC2A9.04c	-0.135836	1.47396	0.758127	1.16966	-0.612661	-0.804646	-0.664824	-1.18378	2	Cluster 2870									0.956961	1.91206e-50	160.57	157.24	140.04	-0.086336	153480000	2.33149	0.0144091	Q9Y7K6	573	Q9Y7K6	EEMENRMNQTRSESSTPAQQSAAGSSINVDT	UID14130
349	T	O43024	CUE domain-containing protein C354.10	SPBC354.10	-0.267623	1.24063	1.14718	0.972824	-0.660363	-1.30466	-0.144245	-0.983752	2	Cluster 2870									0.998463	1.64143e-28	127.24	125.78	119.35	0.20094	90508000	1.94349	0.0218184	O43024	349	O43024	SSSSVPFPHKSQDSATPANVETTPSTATSAP	UID6294
14	S	Q1MTQ5	Meiotically up-regulated gene 89 protein	mug89	0.70674	-0.155399	1.20616	1.30393	-0.218211	-1.55468	-0.529147	-0.759396	3	Cluster 2870									0.996118	3.14798e-35	161.04	156.84	101.45	-0.087571	593280000	1.88447	0.023269	Q1MTQ5	14	Q1MTQ5	__MPEALNENVSDTASNGPVAKTRAPPNTSF	UID4732
14	S	Q1MTQ5	Meiotically up-regulated gene 89 protein	mug89	0.924156	1.12316	0.72595	-0.0432039	-0.38097	-1.65938	0.435865	-1.12557	3	Cluster 2870									0.996118	3.14798e-35	161.04	156.84	101.45	-0.087571	593280000	1.39871	0.0437713	Q1MTQ5	14	Q1MTQ5	__MPEALNENVSDTASNGPVAKTRAPPNTSF	UID11814
8	S	O74173	Elongation factor 1-beta	tef5	0.941438	1.27173	0.480955	0.678435	-0.287283	-1.52002	-0.477018	-1.08823	2	Cluster 2870	+								0.971665	2.36652e-19	174.59	168.31	160.78	-0.39946	17963000	2.65252	0.0101975	O74173	8	O74173	________MGFSDLTSDAGLKQLNDFLLDKS	UID1804
21	T	Q10177	Manganese transporter pdt1	pdt1	1.07336	0.346158	1.15674	0.829535	-0.493116	-1.54863	-0.426918	-0.937134	2	Cluster 2870									0.963633	9.30758e-08	161.48	119.79	161.48	-0.18665	55218000	2.77248	0.00936756	Q10177	21	Q10177	YYMNDLDDLRSLESSTLNKKDTAINELNPEQ	UID13869
21	T	Q10177	Manganese transporter pdt1	pdt1	1.26153	1.17127	-0.0196879	0.28274	0.202436	-1.39267	-0.103821	-1.4018	2	Cluster 2870									0.963633	9.30758e-08	161.48	119.79	161.48	-0.18665	55218000	1.35868	0.04701	Q10177	21	Q10177	YYMNDLDDLRSLESSTLNKKDTAINELNPEQ	UID6787
22	S	Q9URZ4	Cationic amino acid transporter 1	cat1	1.2797	0.909335	0.659015	0.49046	-0.312882	-1.43098	-0.326374	-1.26827	2	Cluster 2870		+							1	1.51193e-06	131.84	92.304	131.84	0.13127	32645000	2.54062	0.0110839	Q9URZ4	22	Q9URZ4	NMEPEYVSFSDKDTKSILNESKSSLKDVKPS	UID5375
492	S	O74718	Eukaryotic peptide chain release factor GTP-binding subunit	sup35	1.66473	0.606914	0.763903	0.0103005	-0.0653845	-1.24293	-0.53859	-1.19894	2	Cluster 2870									1	0.00161045	96.946	24.745	74.094	-0.039723	32295000	1.8564	0.0242964	O74718	492	O74718	YKDLGTILEGKIEAGSIKKNSNVLVMPINQT	UID2242
632	T	Q09699	SWI/SNF chromatin-remodeling complex subunit snf5	snf5	0.619562	1.01848	0.925031	0.77319	-0.162088	-1.18616	-0.395676	-1.59233	2	Cluster 2870									1	0.00154071	114.79	87.637	114.79	-0.26238	12316000	2.53359	0.0110362	Q09699	632	Q09699	QQKKEVRMNTVLDRNT_______________	UID6721
355	S	P40372	60S ribosomal protein L3-A;60S ribosomal protein L3-B	rpl3a;rpl3b	0.892776	0.844035	1.15974	0.620113	-0.478812	-1.28753	-0.461516	-1.28881	2	Cluster 2870									1	0.000992528	101.39	52.204	74.987	-0.36498	16673000	3.28455	0.00600412	P40372;P36584	355;355	P40372	KSLLTHTSRKALEPVSLKWIDTASKFGHGRF	UID3181
386	S	Q09904	Nucleoporin nup124	nup124	1.329	1.16103	0.613854	0.415157	-0.594317	-1.17851	-0.68624	-1.05998	2	Cluster 2870									0.994934	2.55255e-05	112.96	72.489	82.822	0.077665	62112000	3.2982	0.00615645	Q09904	386	Q09904	ERILEPIIASPKDNTSDKGLLTKSAPTFEEL	UID4173
121	S	O94707	Transcriptional regulatory protein rxt3	rxt3	0.748224	0.780588	0.871558	0.745503	-0.810623	-1.77424	0.245348	-0.806356	2	Cluster 2870									0.792156	7.65097e-06	106.82	101.36	106.82	-0.05422	30653000	2.04935	0.0195585	O94707	121	O94707	ENTSSVKRQKTLPTQSSGEEEAKYSHPGAPT	UID2929
136	S	Q8TFH1	60S ribosomal protein L18-B	rpl18b	0.770651	1.32969	0.478336	0.908687	-0.884864	-1.33681	-0.306891	-0.958793	2	Cluster 2870									0.999427	6.43404e-15	180.27	172.83	180.27	-0.0058195	16696000	3.12763	0.00624221	Q8TFH1	136	Q8TFH1	EVLTLDQLALRAPTGSNTVLLRGKKHAREAY	UID4797
2	S	Q09330	mRNA export protein mlo3	mlo3	0.828791	0.97742	0.507829	0.953801	-1.81662	-0.765116	-0.15697	-0.529138	2	Cluster 2870									0.999999	2.54558e-10	108.08	99.662	96.848	-0.17258	430860000	2.33661	0.0143115	Q09330	2	Q09330	______________MSMELDQSLDAIIASKP	UID3803
200	S	O14273	Meiotically up-regulated protein C8C9.04	SPAC8C9.04	0.638346	0.901222	0.95759	0.86995	-1.70989	-0.825891	-0.13715	-0.694174	2	Cluster 2870									0.999986	4.16745e-175	364.6	329.11	343.82	0.14986	3239700000	2.63392	0.0103558	O14273	200	O14273	FAPQRNDEQLGNSPASITSKPATTSAAQPSS	UID816
38	T	Q9P380	Probable peptide transporter ptr2	ptr2	0.0436783	1.01254	0.605391	1.22036	0.485997	-1.02717	-0.962912	-1.37789	2	Cluster 2870		+							0.999903	1.51386e-51	172	168.05	113.13	0.061609	876780000	1.59624	0.0329053	Q9P380	38	Q9P380	YLSKEKKADGSATINTADEQSSTDELQKSMS	UID6897
167	S	Q9P3T6	40S ribosomal protein S5-A;40S ribosomal protein S5-B	rps5a;rps5b	0.104986	0.337063	0.980185	1.32376	0.437743	-1.17704	-0.46864	-1.53805	2	Cluster 2870									0.999592	2.51914e-10	119.46	101.56	119.46	-0.26715	4662800	1.41787	0.0424352	O14277;Q9P3T6	167;167	O14277;Q9P3T6	LITIGAREAAFRNVKSISECLAEEIINAAKG	UID830
163	S	Q9P7Y8	Septin ring organizing protein mid2	mid2	-0.128768	0.699413	1.43191	1.07489	-0.353479	-1.15954	-0.236654	-1.32777	2	Cluster 2870		+		+					0.833878	2.59025e-09	121.77	121.77	121.77	-0.032404	18523000	1.91403	0.0226333	Q9P7Y8	163	Q9P7Y8	SNKSSRSSTPRNSIKSNSSNQGHGDIPIPKK	UID12395
486	S	O14093	Vacuolar protein sorting-associated protein 54	vps54	-0.0147503	1.00429	0.879107	1.20459	-0.145276	-1.63703	-0.304071	-0.986856	2	Cluster 2870									0.99999	5.33422e-45	197.85	187.41	138.28	0.0053071	17479000	1.90618	0.0228053	O14093	486	O14093	SVRKSSDLRRSLSAASLSSLSDSSRRSSSAA	UID615
16	S	O13758	Uncharacterized protein C17A2.08c	SPAC17A2.08c	-0.0084369	0.599125	0.918093	1.15499	-0.205262	-1.44969	0.447297	-1.45612	4	Cluster 2870									0.993127	8.97603e-74	198.68	194.13	198.68	-0.27216	561840000	1.32241	0.0497097	O13758	16	O13758	MRRYLKKAKPKIVQTSDNEEEKHEENLNVSQ	UID199
320	T	O14302	cytokinesis protein 3	cyk3	-0.12976	1.08433	1.07158	0.938052	-0.444851	-1.38377	0.146943	-1.28252	2	Cluster 2870		+	+	+					0.973163	0.000636679	93.026	90	93.026	0.64095	14897000	1.71948	0.0285055	O14302	320	O14302	IPRPVSTLIPLTQVRTTASNVIKPRPQTTER	UID13318
30	T	Q9UT19	Probable 5-methyltetrahydropteroyltriglutamate--homocysteine methyltransferase	met26	0.0973266	0.904014	1.15432	0.774848	-0.00495511	-1.7211	-0.0764583	-1.128	2	Cluster 2870									0.990916	2.5485e-10	162.48	152.36	162.48	0.080507	7596400	1.66738	0.0302434	Q9UT19	30	Q9UT19	NRELKKATEAYWSGKTSAEELLATAKQLRLE	UID7003
46	S	O94607	Siderophore iron transporter 2	str2	0.15142	0.461339	1.14599	0.951714	0.159318	-1.75165	0.0837516	-1.20188	2	Cluster 2870									1	5.55568e-27	229.9	178.76	178.68	-0.060828	94239000	1.3756	0.0455942	O94607	46	O94607	ELDNAGPINDRTSELSLEGVSKAEAIASTWS	UID2844
469	S	O13821	Vacuolar protein sorting-associated protein 27	sst4	0.399321	0.619593	1.3354	0.920107	-0.254279	-1.62796	-0.428915	-0.963263	2	Cluster 2870									1	6.90064e-16	143.93	140.3	126.07	0.30879	53160000	2.35422	0.0138123	O13821	469	O13821	TYAHHYIDSSMDSNRSIEPEPDVISTVRNSS	UID293
674	S	Q9P6L9	Uncharacterized protein C688.07c	SPAC688.07c	0.176081	0.892115	0.579336	1.25413	-0.668976	-1.7268	0.34176	-0.847644	2	Cluster 2870		+							0.999999	6.10764e-28	171.9	162.21	171.9	-0.55357	38019000	1.62456	0.031923	Q9P6L9	674	Q9P6L9	ASVVGSPRSSLVSNNSLEEGALLKNSESLES	UID12184
8	S	O60113	Uncharacterized amino-acid permease C15C4.04c	SPBC15C4.04c	0.597865	1.44575	0.674496	0.427179	-0.452542	-1.1298	-0.002917	-1.56003	2	Cluster 2870		+							0.999999	1.41926e-25	178.52	175.2	91.589	-0.22092	201600000	2.04812	0.0195824	O60113	8	O60113	________MDSVSNVSVNEQGKFNDKEEGFS	UID8758
360	S	O74135	Casein kinase I homolog 3	cki3	-0.00366701	0.95246	0.710612	1.33503	0.130178	-1.48023	-0.471815	-1.17257	2	Cluster 2870									0.982415	3.37206e-12	125.04	121.51	125.04	-0.2032	10100000	1.76832	0.0269652	O74135	360	O74135	SSPSKQTPVNNVVDASVATQKDGIPGKAASP	UID1798
1067	S	Q9USG8	Meiotically up-regulated gene 190 protein	mug190	0.0795819	1.21325	0.980116	1.04615	-0.531444	-1.27133	-0.300833	-1.21549	2	Cluster 2870									0.994883	4.76506e-07	138.73	130.84	117.25	-0.72273	12478000	2.48112	0.0119202	Q9USG8	1067	Q9USG8	VNGDIQGRNSLGTMNSNERNLEQEFISLGYA	UID5420
758	S	Q10280	Transcription factor gaf1	gaf1	0.000471599	1.20359	0.761945	1.39796	-0.601845	-1.13352	-0.667216	-0.961383	2	Cluster 2870		+							0.838155	6.97469e-16	172.32	155.07	172.32	0.24133	13894000	2.62331	0.0103881	Q10280	758	Q10280	RIPLDPSMRSPLQQQSSENESKSQSMLSANN	UID4488
2	S	O94245	UPF0300 protein C737.04	SPCC737.04	-0.178971	1.45368	0.875631	1.0882	-0.582935	-1.19339	-0.542888	-0.919329	2	Cluster 2870									0.999526	1.64174e-05	106.14	100.93	106.14	-0.18705	23056000	2.2611	0.015632	O94245	2	O94245	______________MSISNQSGLDILREVDD	UID2511
296	S	O14079	Uncharacterized protein mdb1	mdb1	0.0844381	0.749075	1.33888	1.16032	-0.412123	-0.863552	-0.666876	-1.39016	2	Cluster 2870									0.980235	1.33038e-32	197.28	194.37	83.229	-0.12347	35045000	2.52254	0.0112884	O14079	296	O14079	INSPIEKDVNPQQNISDSSIKNNSIHSDEVN	UID591
168	S	O13865	PAB-dependent poly(A)-specific ribonuclease subunit pan3-like	SPAC1B1.04c	0.502974	1.48113	0.166468	1.05424	-0.739475	-1.39578	-0.118165	-0.951395	2	Cluster 2870									0.953717	5.89885e-07	120.92	113.04	89.911	0.22327	10190000	2.17965	0.0171058	O13865	168	O13865	SKATTVSLKESASLTSLSNNKSVSNLNSISG	UID344
2	S	O94294	Leucine-rich repeat-containing protein sog2	sog2	1.6345	1.25472	-0.746526	0.524045	-0.556568	-0.990484	-0.512536	-0.607152	2	Cluster 2870		+							1	0.000192168	107.03	86.027	107.03	-0.38128	11686000	1.32571	0.0494627	O94294	2	O94294	______________MSAHEVSSTKNSEIERI	UID2557
665	S	O43027	Probable Rho-GTPase-activating protein 6	rga6	1.25442	1.07882	-0.0964166	0.975829	-0.234757	-1.02209	-0.598001	-1.35781	2	Cluster 2870	+								0.999998	3.17752e-08	118.72	106.8	99.343	0.2917	30213000	2.19811	0.0168092	O43027	665	O43027	PSMSFANNISSRSVISAATDSKPSTRTSPPF	UID8408
2	S	O74174	V-type proton ATPase subunit G	vma10	1.09729	1.1545	-0.122023	1.02212	-0.728512	-1.43572	-0.0915287	-0.896134	2	Cluster 2870									0.998753	4.54135e-22	154.6	146.32	116.39	0.34738	83597000	2.06202	0.0193441	O74174	2	O74174	______________MSAQTNSGIQQLLEAEK	UID1809
374	S	Q9P3W6	Uncharacterized protein C458.02c	SPAC458.02c	0.813419	1.29794	-0.189196	0.945503	-0.485836	-1.28547	0.23745	-1.33382	2	Cluster 2870									0.999668	1.33961e-06	178.95	121.17	178.95	-0.22798	3809600	1.5761	0.0337979	Q9P3W6	374	Q9P3W6	NKSNNNQADSDRLNLSFGTIKEFDFVGVPAP	UID5054
327	S	Q9Y7Q9	Probable metabolite transporter C2H8.02	SPCC2H8.02	1.0764	0.884525	0.731921	0.460661	-0.680944	-1.8933	-0.507611	-0.0716515	2	Cluster 2870									0.995719	4.4892e-13	141.13	136.37	141.13	-0.31607	117600000	2.06544	0.0192389	Q9Y7Q9	327	Q9Y7Q9	EVAPSSAPSRAPSTTSVESNTEGKESDIQTG	UID13088
137	S	P56329	Probable eukaryotic translation initiation factor 2 subunit beta	tif212	0.627633	0.581105	0.871174	0.74363	-0.36911	-1.74857	-1.22288	0.517013	2	Cluster 2870									0.994936	1.61147e-21	149.36	145.01	149.36	0.30897	57066000	1.51611	0.0366159	P56329	137	P56329	KKSADLSAFEKELEASSTGDATSDLSKQTFD	UID3459
2	S	Q9UTE2	Probable oxygen-dependent coproporphyrinogen-III oxidase	hem13	1.11307	1.43138	0.916386	-0.594586	-0.206809	-1.15099	-0.83697	-0.671472	2	Cluster 2870									0.997999	0.00220398	63.091	46.741	55.261	-0.076094	17254000	1.5741	0.0338058	Q9UTE2	2	Q9UTE2	______________MSDITVEPIGKQMEKLI	UID5687
210	S	Q1MTQ0	E3 ubiquitin-protein ligase brl1	brl1	0.833178	1.35501	1.13108	-0.273062	-0.154399	-1.21236	-0.514175	-1.16527	2	Cluster 2870									1	5.21982e-17	146.15	134.5	88.574	-0.59284	9670600	1.85703	0.024252	Q1MTQ0	210	Q1MTQ0	WKRVQQDQLTSASERSIENIADDIPASEPKA	UID4724
4252	S	O94248	Midasin	mdn1	1.3174	1.3661	0.361353	-0.0720965	-0.119257	-1.46534	-0.431846	-0.956307	2	Cluster 2870									0.833386	3.98271e-22	145.02	141.77	145.02	-0.30147	11447000	1.73309	0.0279611	O94248	4252	O94248	AESGVRGNGTADGEFSSAEQVQKGEDTSTPK	UID2513
4	S	Q9Y705	Spindle pole body component alp4	alp4	1.33321	0.161463	0.42902	0.996627	0.41196	-1.42471	-0.964341	-0.943232	2	Cluster 2870		+							0.999919	0.000747381	121.68	74.836	121.68	-0.85527	15033000	1.65207	0.0307288	Q9Y705	4	Q9Y705	____________MVRSISSVLAKEESENGSP	UID13015
988	S	P36583	Protein kinase C-like 2	pck2	1.26502	0.0578902	0.961299	1.09709	-0.451229	-1.13987	-0.609308	-1.1809	2	Cluster 2870		+	+						0.998814	2.56943e-32	195.53	190.81	195.53	0.18805	67700000	2.68295	0.0101311	P36583	988	P36583	DEEFTRELPVLTPVNSILTKEMQQHFEGFSY	UID10255
37	S	O60079	Probable ubiquitin carboxyl-terminal hydrolase 12	ubp12	1.04968	0.078838	1.24802	0.982162	-0.407283	-0.717488	-1.42832	-0.805608	2	Cluster 2870									0.999993	1.67211e-28	209.39	206.21	58.246	0.095831	340480000	2.60574	0.0104475	O60079	37	O60079	EESQSSSNMDDISQKSISLGDASEISKNLPS	UID1632
2	S	Q9P380	Probable peptide transporter ptr2	ptr2	1.04948	0.370514	0.874097	1.12297	-0.334897	-1.31797	-0.475386	-1.28881	2	Cluster 2870		+							1	0.000222015	103.91	48.648	80.69	-0.4157	120500000	2.8159	0.00903382	Q9P380	2	Q9P380	______________MSSIEEQITKSDSDFII	UID12103
909	S	Q9UU99	CRAL-TRIO domain-containing protein C23B6.04c	SPCC23B6.04c	0.848928	0.532414	1.08441	1.06325	-0.736912	-1.34397	-0.342223	-1.10589	2	Cluster 2870									1	1.86428e-91	311.24	292.57	311.24	0.20252	339700000	3.35691	0.00593103	Q9UU99	909	Q9UU99	TPTVNTDRQPKTLTNSADELSPQKRRVENPK	UID5808
532	S	O94547	Serine/threonine-protein kinase srk1	srk1	1.11809	0.55951	0.531282	1.22605	-0.348531	-1.3647	-0.556421	-1.16528	2	Cluster 2870									1	4.27985e-06	99.092	91.962	99.092	-0.095286	8664200	2.8881	0.00845323	O94547	532	O94547	DGTKSVEHSMKRVNLSGENDPSLASRQPAQS	UID2816
650	S	O36025	GYF domain-containing protein mpd2	mpd2	1.06732	0.454898	0.914881	1.11262	-0.712751	-1.02202	-0.471923	-1.34302	2	Cluster 2870									0.938118	4.22626e-21	167.9	165.9	167.9	0.046365	12157000	3.48863	0.00569628	O36025	650	O36025	LPSLDETISREMSIASSEALPQVEKSNSDQP	UID1040
2	S	Q9P380	Probable peptide transporter ptr2	ptr2	0.612007	1.08662	0.817763	0.642589	-0.315282	-0.854586	-0.112792	-1.87633	2	Cluster 2870		+							1	0.000222015	103.91	48.648	80.69	-0.4157	120500000	2.07713	0.0189752	Q9P380	2	Q9P380	______________MSSIEEQITKSDSDFII	UID5021
646	S	Q10165	Probable ribosylation factor GTPase-activating protein cnt6	cnt6	0.698583	1.42376	-0.582992	1.12195	-0.839066	-0.432785	0.0227847	-1.41223	2	Cluster 2870	+	+	+						0.947539	0.00974686	58.885	51.52	58.885	-0.17556	2036200	1.31966	0.0499491	Q10165	646	Q10165	AKISSFQLSRVATPLSASVRRPSKVFPLFST	UID11405
8	S	O60113	Uncharacterized amino-acid permease C15C4.04c	SPBC15C4.04c	1.06339	1.34222	0.147315	0.767717	-0.883381	-0.564536	-0.386846	-1.48588	2	Cluster 2870		+							0.999999	1.41926e-25	178.52	175.2	91.589	-0.22092	201600000	2.48575	0.0118427	O60113	8	O60113	________MDSVSNVSVNEQGKFNDKEEGFS	UID1676
687	S	O13919	Paired amphipathic helix protein pst2	pst2	0.649582	0.874752	0.660267	0.882524	-0.681521	-0.253748	-0.118093	-2.01376	2	Cluster 2870									0.999979	8.27606e-162	320.42	320.42	320.42	-0.040967	65090000	1.89489	0.0229279	O13919	687	O13919	EESGNKSQSNSQNSLSDESGNVTPVSKKQLS	UID399
58	S	Q9UT02	Protein transport protein sec71	sec71	0.893495	0.855969	1.13416	0.508825	-0.826698	-1.44985	-0.0501897	-1.06572	1	Cluster 2870	+								1	0.00867629	78.939	11.431	72.607	0.055994	30718000	2.72291	0.00971619	Q9UT02	58	Q9UT02	IDEHDSIPEQSNTEKSIEINDKNLEAEKDIE	UID5574
3	S	O74360	Probable Rho-type GTPase-activating protein 4	rga4	0.728752	1.12169	0.698861	0.874687	-0.749917	-1.45882	-0.0936689	-1.12158	2	Cluster 2870	+	+							0.990382	0.000950549	65.105	61.309	44.252	-0.78199	19015000	2.8434	0.00869086	O74360	3	O74360	_____________MNSGTTLHLDRLSLETPS	UID1880
27	S	O74526	Probable serine/threonine-protein kinase C70.05c	SPCC70.05c	0.984243	1.00858	0.905866	0.388426	-0.268302	-1.32518	-0.222197	-1.47143	2	Cluster 2870									1	3.28193e-19	174.02	169.95	155.17	-0.064501	1880200000	2.38895	0.0135123	O74526	27	O74526	SQAPERSDSESPSSRSIGSGTPAPVRKGLSK	UID9246
7	S	Q09826	Protein sds23/moc1	sds23	1.00873	1.047	0.888269	0.572507	-0.561662	-1.43356	-0.412979	-1.10831	2	Cluster 2870									0.983169	7.92707e-21	162.76	161.72	128.38	-0.22228	268490000	3.28366	0.00597947	Q09826	7	Q09826	_________MPLSTQSSDSLSSAGRQSFGVN	UID11108
208	S	Q9Y7Y2	Pre-mRNA-splicing factor slu7	slu7	0.712178	0.98276	0.761104	1.01827	-0.193346	-1.36907	-0.663164	-1.24873	2	Cluster 2870									0.974377	1.13106e-16	118.9	104.01	85.376	0.22662	26143000	3.06358	0.00649294	Q9Y7Y2	208	Q9Y7Y2	ASENSAVKASRNSTVSGSEDSASITTPSLRM	UID6070
486	S	O14093	Vacuolar protein sorting-associated protein 54	vps54	0.199308	0.938427	0.762192	1.33809	-0.258575	-1.0409	-0.38664	-1.5519	2	Cluster 2870									0.99999	5.33422e-45	197.85	187.41	138.28	0.0053071	17479000	2.25979	0.0156982	O14093	486	O14093	SVRKSSDLRRSLSAASLSSLSDSSRRSSSAA	UID7697
57	S	O59679	Rho guanine nucleotide exchange factor gef3	gef3	0.365941	0.929765	0.952439	0.934943	-0.201485	-1.33065	-0.10218	-1.54877	2	Cluster 2870	+	+							0.96857	1.14795e-12	118.31	115.55	105.28	-0.49225	10545000	2.12996	0.0178175	O59679	57	O59679	LSQHETETRSTRTSCSTTTESTIAMRSKQKA	UID1417
296	S	O14079	Uncharacterized protein mdb1	mdb1	0.525417	0.791901	0.714549	1.11017	-0.501715	-1.5188	0.202918	-1.32444	2	Cluster 2870									0.980235	1.33038e-32	197.28	194.37	83.229	-0.12347	35045000	2.04133	0.0198701	O14079	296	O14079	INSPIEKDVNPQQNISDSSIKNNSIHSDEVN	UID7673
136	S	Q10192	60S ribosomal protein L18-A	rpl18a	0.805064	0.953734	0.764213	0.813572	-0.258261	-1.41731	-0.221655	-1.43936	2	Cluster 2870									0.993603	1.00887e-06	133.87	110.05	133.87	0.26996	23093000	2.53459	0.0110563	Q10192	136	Q10192	EVLTLDQLALRAPTGSNTVLVRGKKHAREAY	UID4370
231	S	O74417	Uncharacterized protein C14G10.04	SPCC14G10.04	0.528914	1.1763	0.570323	1.01698	-0.177129	-1.37914	-0.350251	-1.386	2	Cluster 2870									0.999999	1.40727e-08	155.43	143.38	155.43	0.001027	11946000	2.40404	0.0131894	O74417	231	O74417	SRAASNSSTSARAGISVDSLFGKRSAAQAMA	UID1949
33	S	O14460	Elongation factor 2	eft201	0.834549	0.923822	1.08503	0.635263	-0.709072	-1.32292	-0.189533	-1.25714	2	Cluster 2870									0.931292	1.61271e-20	225.04	204.82	225.04	-0.25981	39440000	3.08461	0.00636774	O14460	33	O14460	NVRNMSVIAHVDHGKSTLTDSLVQKAGIISA	UID1006
50	S	O60146	Uncharacterized transporter C18H10.16	SPBC18H10.16	1.06471	0.739112	1.01353	0.551669	-0.354814	-0.95352	-0.386061	-1.67463	2	Cluster 2870									0.991889	2.74268e-11	147.7	143.68	136.26	-0.33229	9040800	2.64042	0.0104397	O60146	50	O60146	ESSTPLLQEPQQSYRSNSFNELPPLSRSVTF	UID1733
328	S	O60101	Phosphoglycerate kinase	pgk1	1.04491	0.848439	0.842044	0.81742	-0.778759	-0.818541	-0.419816	-1.5357	2	Cluster 2870									0.936843	2.69213e-06	163.71	150.75	156	0.24471	24235000	3.50955	0.00564706	O60101	328	O60101	CGPKSSAKFAEVITTSKTIVWNGPAGVFEFD	UID1652
200	S	O14273	Meiotically up-regulated protein C8C9.04	SPAC8C9.04	0.727377	1.14392	0.954016	0.747328	-0.336914	-1.2783	-0.855398	-1.10203	2	Cluster 2870									0.999986	4.16745e-175	364.6	329.11	343.82	0.14986	3239700000	3.65228	0.00531884	O14273	200	O14273	FAPQRNDEQLGNSPASITSKPATTSAAQPSS	UID7898
407	S	O94294	Leucine-rich repeat-containing protein sog2	sog2	0.819608	1.10863	0.770051	0.752753	-0.0944853	-0.884188	-1.02107	-1.4513	2	Cluster 2870		+							1	1.01376e-10	161.04	120.27	122.97	0.29387	18677000	2.95694	0.00719328	O94294	407	O94294	TAPTQLSASAKTSAISLPEVAKKERNRSNST	UID2563
874	S	O14066	Increased rDNA silencing protein 4 homolog	SPAC1687.09	0.921791	1.18572	0.981539	0.525087	-0.647937	-0.933144	-0.744487	-1.28857	2	Cluster 2870		+							1	2.47686e-06	166.65	88.984	166.65	0.073839	108920000	4.01565	0.0042236	O14066	874	O14066	KKLSHSSASSTRSIKSLLTNANQKHIHSSIN	UID572
374	S	P41887	Heat shock protein 90 homolog	swo1	0.844836	1.24437	0.703645	0.792388	-0.514081	-1.28776	-0.665934	-1.11746	2	Cluster 2870									1	9.81955e-46	236.27	226.2	111.65	-0.33236	19082000	3.75211	0.00528395	P41887	374	P41887	FIKGVVDSEDLPLNLSREMLQQNKIMKVIRK	UID3346
683	S	O43052	Rho-type GTPase-activating protein 1	rga1	0.901938	1.14285	0.664284	0.878831	-0.485017	-1.20693	-0.650037	-1.24592	2	Cluster 2870	+	+	+						1	2.832e-11	147.36	128.95	118.21	0.16673	42970000	3.77425	0.00532174	O43052	683	O43052	KSPHWHSHGGSITGKSIVEQASSPLERRMDA	UID1345
337	S	O14283	Transcription factor prr1	prr1	0.874828	1.15104	0.581062	0.864243	-0.282943	-1.30961	-0.574958	-1.30366	2	Cluster 2870									0.999923	2.88662e-24	194.92	179.57	55.094	-0.097522	96310000	3.04866	0.00692879	O14283	337	O14283	HLDSNASMAKSFSQISNDSLAKASSVATSMS	UID838
11	S	O74836	60S ribosomal protein L1-B	rpl1b	1.1795	0.656914	1.06073	0.695694	-0.751072	-1.17995	-0.491114	-1.1707	2	Cluster 2870									1	0.000138375	156.14	76.939	156.14	-0.27588	20113000	3.81628	0.00478873	O74836	11	O74836	_____MSKVSVASVRSNVEQILKGSEEKKRN	UID2359
53	S	O43002	Protein transport protein sec61 subunit beta	sbh1	1.19158	0.829555	0.828513	0.668203	-0.516354	-1.24066	-0.431586	-1.32925	2	Cluster 2870									0.81397	4.12678e-07	111.64	105.27	110.97	-0.35673	32815000	3.29134	0.00607933	O43002	53	O43002	SNSGPAGARAAGAPGSTPTLLKLYTDEASGF	UID1272
3	S	P52808	60S ribosomal protein L30-1	rpl30a	1.16115	1.12635	0.6689	0.565195	-0.651308	-1.24321	-0.411826	-1.21525	2	Cluster 2870									0.999998	0.00232596	99.013	72.629	99.013	0.073507	28066000	3.31295	0.006	P52808	3	P52808	_____________MASVVTKKSKKSGDTINA	UID3430
674	S	Q9P6L9	Uncharacterized protein C688.07c	SPAC688.07c	0.788117	1.17556	0.699683	0.875818	-0.325826	-1.38874	-0.769221	-1.05539	2	Cluster 2870		+							0.999999	6.10764e-28	171.9	162.21	171.9	-0.55357	38019000	3.41991	0.00601031	Q9P6L9	674	Q9P6L9	ASVVGSPRSSLVSNNSLEEGALLKNSESLES	UID5102
2	S	Q9P6R2	Uncharacterized protein C13E7.08c	SPBC13E7.08c	1.4584	1.15327	0.331544	0.401908	-0.287574	-1.0834	-0.804789	-1.16937	2	Cluster 2870									0.999086	0.00164493	89.805	76.404	89.805	-1.2756	23858000	2.56161	0.0111557	Q9P6R2	2	Q9P6R2	______________MSDSKEDIRNGQEEDDL	UID5126
2	S	P87147	Nascent polypeptide-associated complex subunit alpha	egd2	1.11266	1.26115	0.457663	0.430123	-0.684242	-1.71317	-0.416835	-0.447346	2	Cluster 2870									1	8.87045e-05	134.75	124.52	86.699	-0.4257	1105000000	2.32012	0.0147359	P87147	2	P87147	______________MSVESQPVEKISELPAG	UID10764
295	S	Q9P784	60S ribosomal protein L4-A;60S ribosomal protein L4-B	rpl4a;rpl4b	1.10932	1.47081	0.280448	0.287897	-0.536956	-1.04221	-0.137092	-1.43222	2	Cluster 2870									1	1.86286e-28	208.07	173.64	197.14	-0.45318	11856000	2.05482	0.0196014	P35679;Q9P784	295;295	P35679;Q9P784	PENIISNADVTRLINSDEIQSIVKAAGPSRV	UID3158
2	S	Q09741	Spermidine synthase	SPBC12C2.07c	1.13506	1.52673	0.328832	0.437671	-0.96526	-0.863161	-0.550486	-1.04939	2	Cluster 2870									1	7.14473e-15	175.08	156.69	140.82	-0.14615	103950000	2.86081	0.00836923	Q09741	2	Q09741	______________MSVQELSHPLIKDGWFR	UID3897
67	S	O74737	GTPase-binding protein rid1	rid1	0.75756	-0.0323691	0.979513	1.11123	0.442002	-1.36417	-0.510274	-1.38349	2	Cluster 2870		+							1	3.31349e-06	147.73	76.791	86.944	-0.38431	8817900	1.50609	0.0372801	O74737	67	O74737	EDLIKPQVLSSEASKSLLSLNEGIKMEIVSS	UID2254
72	S	Q10107	Ribosomal RNA small subunit methyltransferase mra1	mra1	1.1143	0.611072	0.863291	0.74021	-0.0878438	-1.43862	-0.459587	-1.34283	2	Cluster 2870									1	6.15472e-08	146.58	140.43	146.58	-0.1574	70730000	2.51073	0.0115476	Q10107	72	Q10107	SIEDEELQRLRENQASVEALSKKPESIDREL	UID4258
879	T	Q9UT00	Uncharacterized protein PYUK71.03c	SPAPYUK71.03c	0.0838723	0.984772	1.05493	0.722967	0.304106	-1.65706	-0.281019	-1.21256	3	Cluster 2870									0.76342	1.80143e-13	131.4	126.88	76.492	-0.13991	46465000	1.54698	0.0351429	Q9UT00	879	Q9UT00	EVLPESQKTPTAVDNTSTSRGSTSVKTSKPK	UID14080
909	S	Q9UU99	CRAL-TRIO domain-containing protein C23B6.04c	SPCC23B6.04c	0.6576	1.26909	0.727408	0.727848	-0.229607	-1.47912	-0.477633	-1.19559	2	Cluster 2870									1	1.86428e-91	311.24	292.57	311.24	0.20252	339700000	2.68525	0.0100805	Q9UU99	909	Q9UU99	TPTVNTDRQPKTLTNSADELSPQKRRVENPK	UID12890
296	S	O14214	tRNA (guanine(9)-N1)-methyltransferase	trm10	0.583485	0.621078	0.782921	0.829792	0.544134	-1.82189	-1.0629	-0.47662	2	Cluster 2870									0.99982	1.25878e-134	340.57	335.92	340.57	-0.15581	251900000	1.50784	0.0371581	O14214	296	O14214	ESFDVSEDTRSQSNQSDSELEKEN_______	UID737
439	S	O94589	RanBD1 domain-containing protein C584.03c	SPCC584.03c	0.107235	1.16996	0.321153	1.06599	0.372151	-1.86308	-0.383967	-0.789442	2	Cluster 2870									0.999317	9.53247e-05	74.793	74.793	74.793	0.3924	5751800	1.32304	0.0496744	O94589	439	O94589	RDPASYNALENRSELSASPGSVSSSRHSGIF	UID9912
82	S	P78854	Lysophospholipase 1	plb1	0.994545	1.24849	0.283384	0.15688	-0.353302	-1.43402	0.491322	-1.3873	2	Cluster 2870									0.846162	0.0306282	45.653	42.974	45.653	-0.17126	2906900	1.34434	0.0482032	P78854	82	P78854	SNEIPSAESEYLSTRSTITNTAMKDFLRNAN	UID3524
2	S	O74836	60S ribosomal protein L1-B	rpl1b	1.50097	1.40484	0.0127311	0.187588	-0.357676	-0.984972	-0.675439	-1.08804	2	Cluster 2870									0.999653	0.00766014	60.157	36.086	60.157	-0.26291	36465000	1.96888	0.0213719	O74836	2	O74836	______________MSKVSVASVRSNVEQIL	UID2356
4	S	Q9Y705	Spindle pole body component alp4	alp4	1.09057	1.11042	0.732673	0.159415	0.202496	-1.58092	-0.806843	-0.90781	2	Cluster 2870		+							0.999919	0.000747381	121.68	74.836	121.68	-0.85527	15033000	1.94359	0.0218303	Q9Y705	4	Q9Y705	____________MVRSISSVLAKEESENGSP	UID5933
2	S	O13968	Uncharacterized carboxypeptidase C24C9.08	SPAC24C9.08	1.04137	0.89427	0.24299	0.809985	0.176535	-1.5904	-0.239534	-1.33522	2	Cluster 2870									0.817782	5.9772e-07	98.062	94.982	98.062	0.026301	3160000	1.75876	0.027451	O13968	2	O13968	______________MSTSNDPVVSSHDPIKQ	UID449
347	S	O14132	Sporulation protein kinase pit1	pit1	1.10775	1.00205	0.626252	0.2308	0.248988	-1.28019	-0.355847	-1.57981	3	Cluster 2870		+							1	2.08273e-74	254.24	247.86	152.13	-0.1646	809170000	1.72369	0.0281731	O14132	347	O14132	DLEFCRVSAPADAVASKEEVNKNTDFRVSIS	UID666
168	S	O13865	PAB-dependent poly(A)-specific ribonuclease subunit pan3-like	SPAC1B1.04c	1.05438	0.855657	0.461364	0.498491	0.101486	-1.46799	0.0847829	-1.58817	2	Cluster 2870									0.953717	5.89885e-07	120.92	113.04	89.911	0.22327	10190000	1.5792	0.0336264	O13865	168	O13865	SKATTVSLKESASLTSLSNNKSVSNLNSISG	UID7426
394	S	O14319	CUE domain-containing protein 5	SPBC16E9.02c	0.669347	1.03584	0.412475	0.557211	0.237675	-1.49576	0.213823	-1.63061	2	Cluster 2870									0.999987	8.59665e-75	260.58	249.04	244.89	0.86306	168080000	1.33482	0.0488748	O14319	394	O14319	TETDEPAVGKGASDVSDTAEISEKTEAKNAD	UID896
495	S	Q9HGL2	Uncharacterized calcium-binding protein C800.10c	SPBC800.10c	0.447472	0.951226	0.68419	0.745504	0.163707	-1.53551	0.115987	-1.57257	3	Cluster 2870				+					1	1.76134e-42	165.17	162.2	118.85	-0.096865	66407000	1.52255	0.0363844	Q9HGL2	495	Q9HGL2	TSVPSQLAAPIPQVASAEQLKLAAEVPKLES	UID4990
151	S	P78958	Glyceraldehyde-3-phosphate dehydrogenase 2;Glyceraldehyde-3-phosphate dehydrogenase 1	gpd3;tdh1	0.900223	0.998085	0.788602	0.957666	-0.454378	-1.1267	-0.874456	-1.18905	2	Cluster 2870									0.997741	2.57577e-56	223.11	218.21	136.96	-0.70298	174810000	4.36834	0.00457692	O43026;P78958	151;151	O43026;P78958	NEEKFNPSEKVISNASCTTNCLAPLAKVIND;NLEKFNPSEKVISNASCTTNCLAPLAKVIND	UID1315
122	S	P78958	Glyceraldehyde-3-phosphate dehydrogenase 2;Glyceraldehyde-3-phosphate dehydrogenase 1	gpd3;tdh1	0.967119	0.950326	0.986109	0.676679	-0.397411	-0.965708	-0.806123	-1.41099	2	Cluster 2870									0.99796	0.000548292	118.28	96.906	109.16	-0.22721	61272000	3.7115	0.00499611	O43026;P78958	122;122	O43026;P78958	TASAHLKGGAKRVIISAPSKDAPMFVVGVNL;TASAHLKGGAKRVIISAPSKDAPMYVVGVNE	UID1313
68	S	Q10330	60S ribosomal protein L25-B;60S ribosomal protein L25-A	rpl25b;rpl25a	1.26896	0.898267	0.668021	0.755483	-0.611325	-1.34439	-0.662455	-0.972566	2	Cluster 2870									0.947333	2.58995e-12	154.88	122.47	104.21	-0.17207	18993000	3.79824	0.00530275	O74391;Q10330	68;68	O74391;Q10330	APRLDEYKIIVNPINSESAMKKIEDDNTLVF;ASRLDEYKIIVNPINSESAMKKIEDDNTLVF	UID1911
71	S	Q10192	60S ribosomal protein L18-A;60S ribosomal protein L18-B	rpl18a;rpl18b	1.23572	1.42929	0.714722	-0.43124	-0.247021	-1.09739	-0.500784	-1.10329	2	Cluster 2870									0.811222	0.00610793	90.149	61.452	78.939	0.1206	16980000	1.69489	0.0294836	Q10192;Q8TFH1	71;71	Q10192;Q8TFH1	TNRPPISISKIAALTSRKSASLEGKTTVIVG;TNRPPISISKIAALTSRKSASSQNKTTVVVG	UID4371
181	S	Q9US03	Kinesin-like protein 2	klp2	1.25225	1.08384	-0.568628	0.92395	0.0693199	-1.28446	-0.328392	-1.14789	2	Cluster 2870				+					0.920456	0.00759546	76.679	67.906	68.224	0.034748	16230000	1.35359	0.0472966	Q9US03	181	Q9US03	SMEMAYAQLSAKVIPSPSKRPANYKFYEQRI	UID5381
71	S	O13984	ATPase WRNIP1 homolog C26H5.02c	SPAC26H5.02c	0.712389	0.84512	0.716084	0.686237	0.167919	-1.75495	-0.0763816	-1.29642	2	Cluster 2870									0.97045	6.32374e-08	131.35	91.622	131.35	-0.21824	89927000	1.71259	0.0287366	O13984	71	O13984	VSSHQSATKFIEPEPSPTKKTKLTRRDTRPL	UID453
332	S	Q09822	Cell division control protein 15	cdc15	1.05424	0.873759	0.861128	0.676494	-0.851473	-1.55706	-0.198561	-0.85853	2	Cluster 2870		+		+					0.991325	1.88666e-77	292.38	268.42	274.81	0.0038	662010000	3.0227	0.00705882	Q09822	332	Q09822	PYSSSRPSASASLASSPTRSAFRPKTSETVS	UID11064
147	S	O43068	Monopolin complex subunit mde4	mde4	1.19931	1.03896	0.869581	0.521279	-1.0444	-1.15179	-0.644792	-0.78815	2	Cluster 2870									0.785666	7.26525e-12	172.85	153.23	172.85	0.030095	58856000	4.1773	0.00394203	O43068	147	O43068	AVSQNRLRGSLDTVSSPSKTHKANKDEKATR	UID1377
226	S	O60056	Uncharacterized transcriptional regulatory protein C56F2.05c	SPBC56F2.05c	1.51687	0.765242	0.616011	0.393058	-0.73985	-1.23164	-0.0922157	-1.22748	2	Cluster 2870									0.914785	4.30965e-06	89.859	86.541	89.859	0.35133	24047000	2.40032	0.013235	O60056	226	O60056	QLIRLGALSSNSVKSSPSKSFVSISSPVQST	UID8696
567	S	O94358	Uncharacterized protein C428.10	SPBC428.10	1.06609	1.08743	0.560568	0.761541	-0.652228	-1.21334	-0.260501	-1.34956	2	Cluster 2870									0.839785	6.41446e-06	141.54	70.627	101.3	0.15714	86225000	3.06992	0.00644691	O94358	567	O94358	TAKQPSYDRAGSSLASPTKSSASPLVKAPKE	UID2600
278	S	O14064	Protein bir1	bir1	0.747578	1.66606	0.667614	-0.384384	-0.138933	-1.04335	-0.118137	-1.39645	3	Cluster 2870									0.984331	9.77784e-05	60.621	57.595	60.621	-1.5796	12149000	1.35985	0.0469505	O14064	278	O14064	NTSEEKDSQPTRAPQSPTKPVLLTAPRRKNK	UID538
346	S	O74135	Casein kinase I homolog 3	cki3	0.974286	1.27833	0.698929	0.591847	-0.637603	-1.27175	-0.486171	-1.14787	2	Cluster 2870									0.906393	1.31742e-05	154.67	130.58	142.97	-0.21972	53809000	3.44694	0.0063027	O74135	346	O74135	STIPPYARTRQNLLSSPSKQTPVNNVVDASV	UID1797
584	S	Q10668	Mating-type switching protein swi2	swi2	0.968752	0.762645	0.513136	0.542785	0.16964	-1.92159	0.0588113	-1.09418	2	Cluster 2870									0.994469	0.000457234	138.25	114.26	138.25	-0.14166	35101000	1.46914	0.0395166	Q10668	584	Q10668	HPPISKISRTRLTVSSPERLYCAKPISMATA	UID4690
653	S	Q9UUE2	Protein csx2	csx2	1.33868	1.27758	0.867716	-0.641833	-0.540854	-0.916347	-0.292741	-1.09221	2	Cluster 2870	+								0.904101	4.89982e-05	142.71	79.385	84.58	-0.054963	67993000	1.54101	0.0353347	Q9UUE2	653	Q9UUE2	TSTIGKALQRVASVTSPSRHNSDSKEKKQTK	UID5848
1421	S	O14157	Myosin type-2 heavy chain 2	myo3	0.725338	0.715371	1.13825	0.928394	-0.413269	-1.41482	-0.506373	-1.17289	2	Cluster 2870		+		+					0.995363	3.58053e-21	170.04	145.76	170.04	-0.17249	755050000	3.23254	0.00592188	O14157	1421	O14157	LSPSKISNLPSSQPGSPSKRSGKMEALIRNF	UID7768
621	S	O74939	Uncharacterized protein C553.01c		0.875104	0.988734	0.482563	1.05381	-0.634937	-1.53397	-0.169031	-1.06228	2	Cluster 2870									0.996086	0.000597031	127.93	64.532	127.93	0.015064	7142400	2.75151	0.00967771	O74939	621	O74939	SDTISSSPTVRAVNLSPSKNQKPPKILTKIP	UID2439
532	S	O59782	Probable sulfate permease C320.05	SPCC320.05	-0.0212642	0.406366	1.09779	1.34488	-0.159278	-0.755125	-0.121664	-1.7917	2	Cluster 2870									0.963589	9.78015e-10	136.66	129.89	87.496	0.00096104	48318000	1.52172	0.0364332	O59782	532	O59782	ILEDAASTLSHRTNPSSTAVESAPRILVVRI	UID8615
532	S	O59782	Probable sulfate permease C320.05	SPCC320.05	-0.258032	0.786073	1.26992	1.21506	-0.364882	-1.48498	-0.256267	-0.906893	2	Cluster 2870									0.963589	9.78015e-10	136.66	129.89	87.496	0.00096104	48318000	1.79941	0.0256774	O59782	532	O59782	ILEDAASTLSHRTNPSSTAVESAPRILVVRI	UID1533
331	S	Q09897	Chitin synthase regulatory factor 3	chr3	0.730831	0.0703769	1.36197	1.03503	-0.579955	-1.10139	-0.112344	-1.40451	2	Cluster 2870		+							0.990896	0.00519711	60.157	45.725	60.157	-0.1847	16077000	2.16432	0.0173159	Q09897	331	Q09897	NTDSFGLESDERSLPSVSNDLKSSETLKNPR	UID4160
346	S	O36025	GYF domain-containing protein mpd2	mpd2	1.14454	0.0660969	1.18073	1.06085	-0.69884	-1.10328	-0.60243	-1.04767	2	Cluster 2870									0.961215	1.56297e-32	195.89	158.12	195.89	-0.17979	84334000	2.96212	0.00711798	O36025	346	O36025	AKASIKENASQPVAPSASQREHSAVNSPAAA	UID1041
272	S	Q9P7L2	UBX domain-containing protein 4	ubx4	1.04585	1.0606	0.784814	0.6908	-0.757687	-1.04973	-0.419653	-1.35501	2	Cluster 2870									0.997188	2.5909e-24	195.98	129.79	179.46	-0.019072	33445000	3.72628	0.00511554	Q9P7L2	272	Q9P7L2	KDEGVIEKVAVNNTPSVSSKSPFPKKKSFSS	UID5222
386	S	Q09894	Uncharacterized protein C24B11.07c	SPAC24B11.07c	1.03222	1.1235	0.795603	0.588734	-0.4357	-0.982232	-0.682684	-1.43944	2	Cluster 2870		+							0.999916	9.63643e-05	137.62	137.62	137.62	0.33375	437960000	3.42551	0.00608877	Q09894	386	Q09894	PENGKPNMGRIPSAPSLSKGRAMTADNMDML	UID11225
823	S	O13620	Multiple RNA-binding domain-containing protein 1	mrd1	1.22813	1.08398	0.281202	0.769137	-0.500902	-1.39897	-0.302063	-1.16052	2	Cluster 2870									0.963227	2.29554e-25	176.85	172.51	162.37	-0.11535	333360000	2.61822	0.0104039	O13620	823	O13620	IEKMAKEANAEAAAPSITGKRLIETD_____	UID46
386	S	Q09894	Uncharacterized protein C24B11.07c	SPAC24B11.07c	1.22581	0.948302	0.99371	0.309767	-1.00354	-0.841909	-0.332929	-1.29921	2	Cluster 2870		+							0.999916	9.63643e-05	137.62	137.62	137.62	0.33375	437960000	3.07938	0.00648804	Q09894	386	Q09894	PENGKPNMGRIPSAPSLSKGRAMTADNMDML	UID4143
589	S	O14123	Probable Na(+)/H(+) antiporter C3A11.09	sod22	0.516846	0.663734	0.75095	0.74572	0.058268	-2.0126	0.29316	-1.01608	2	Cluster 2870									1	3.10139e-05	127.79	124.95	118.24	0.12836	29249000	1.3375	0.0487404	O14123	589	O14123	GNIISHTSSRDANGPSIDEKLAQGDPKAKSF	UID653
33	S	C6Y4C6	Uncharacterized protein C29A10.17	SPBC29A10.17	1.006	0.860748	0.69601	0.514679	0.436728	-1.27939	-0.823218	-1.41156	2	Cluster 2870									0.999998	1.17629e-05	108.58	103.79	108.58	-0.012711	62925000	1.91401	0.0226213	C6Y4C6	33	C6Y4C6	QTPLLNNDGIQRTPPSAEADMSLRKREEEEE	UID13
625	S	O74360	Probable Rho-type GTPase-activating protein 4	rga4	1.11339	1.06775	0.71856	0.64571	-0.39747	-1.2869	-0.664818	-1.19622	2	Cluster 2870	+	+							0.999804	0.000914806	118.87	113.45	95.618	-0.064261	157980000	3.46005	0.00589474	O74360	625	O74360	IFNNDKKSNRTISTPSPRESFSRLQMVASSL	UID8967
66	S	Q9UU83	Protein pal1	pal1	0.945781	0.497583	0.968758	0.880812	-1.01495	-1.63188	0.0245816	-0.67068	2	Cluster 2870		+		+					0.99999	5.00404e-17	143.91	139.04	143.91	0.33478	1517300000	2.40522	0.0131419	Q9UU83	66	Q9UU83	MADDLFNSIQKKKEPSPASSASASPVKKSAE	UID12846
301	S	O74502	DNA mismatch repair protein msh6	msh6	0.193181	0.812715	1.18914	0.880298	-0.470444	-0.99791	0.0923016	-1.69928	2	Cluster 2870									0.902821	3.45911e-05	56.719	55.878	56.719	0.48607	5805100	1.91007	0.022774	O74502	301	O74502	SLYESYRLGSQIASPSPSVSGSASPTKSNKN	UID9183
675	S	O14100	Protein zds1	zds1	1.30763	0.836886	0.423449	0.734866	-0.722008	-1.3193	0.00674214	-1.26827	2	Cluster 2870		+	+						0.926088	9.40026e-05	71.879	69.219	42.716	0.18849	11348000	2.43338	0.0124901	O14100	675	O14100	KQKSSTANKGSTSSPSPPSSESKKTKRSWGR	UID627
535	S	O14335	DNA-binding protein scr1	scr1	0.942428	1.18585	0.693886	0.838635	-0.663668	-0.935882	-0.830497	-1.23075	2	Cluster 2870									0.874431	1.32218e-16	119.48	116.33	113.31	-0.072708	75988000	4.60513	0.00341176	O14335	535	O14335	SSRVSVSNLLAGSPPSPSSSTKSASSSYSTT	UID8016
246	S	P40381	Chromatin-associated protein swi6	swi6	0.865344	0.602316	0.882485	0.769643	-0.23468	-1.82881	0.000886851	-1.05718	2	Cluster 2870									1	0.000310045	124.21	91.118	73.435	-0.18921	12283000	1.99592	0.0208155	P40381	246	P40381	QIAETPSNVTPKKKPSPEVPKLPDNRELTVK	UID3286
501	S	O42854	SH3 domain-containing protein C23A1.17	SPAC23A1.17	0.81854	0.800217	1.0235	1.04894	-0.697	-1.20512	-0.854055	-0.935022	2	Cluster 2870		+		+					0.992426	1.78019e-05	61.276	60.406	61.276	0.075689	113320000	5.21691	0.00836364	O42854	501	O42854	TSTQPTEQSNAQQAPSPKEEERPLPSEPSQN	UID1109
140	S	O74418	U4/U6.U5 tri-snRNP-associated protein 3-like protein C162.01c	SPCC162.01c	0.613812	0.766564	0.663919	0.714104	-0.156647	-2.05545	0.312617	-0.858918	3	Cluster 2870									1	9.18663e-21	145.25	138.15	42.384	-0.076795	801150000	1.43301	0.0419005	O74418	140	O74418	EGLERKREHEKLQAPSPKEEEERPVDQGDKM	UID1962
155	S	O59773	Chromatin modification-related protein vid21	vid21	0.539488	-0.0470244	1.44095	1.31525	-0.565239	-1.04376	-0.548409	-1.09125	2	Cluster 2870									0.999451	6.79021e-06	121.45	102.87	118.51	1.1822	43972000	2.28666	0.0153085	O59773	155	O59773	ELSEEEIITSKSPIPSPETIHKNIDVEEKET	UID8602
161	S	Q09897	Chitin synthase regulatory factor 3	chr3	0.692275	0.912351	1.06542	0.891844	-0.381706	-1.34555	-0.673661	-1.16097	2	Cluster 2870		+							0.999421	2.28601e-15	172.6	168.43	169.49	0.4679	105810000	3.57288	0.0059359	Q09897	161	Q09897	LKLNTNLRQASPILPSPSLKLDRQDAPIQIN	UID11239
1061	S	O60184	General transcriptional corepressor ssn6	ssn6	0.723878	0.771469	1.04216	1.10008	-0.572463	-1.13025	-0.735579	-1.1993	2	Cluster 2870									0.999959	7.12273e-33	177.88	175.5	177.88	0.13781	215790000	4.27837	0.00406838	O60184	1061	O60184	EEELPQKESQERSSPSPENQDSTPLAPKSVS	UID8861
383	S	Q9UU99	CRAL-TRIO domain-containing protein C23B6.04c	SPCC23B6.04c	0.42013	0.944214	0.823851	1.00153	-0.189851	-1.5444	-0.107362	-1.34811	2	Cluster 2870									0.999963	1.92795e-53	243.99	236.26	243.99	0.073392	509030000	2.14493	0.0175789	Q9UU99	383	Q9UU99	PSQFYKQKVVQNSPPSLLSTDNKIPESGSDH	UID5814
765	S	Q10475	Eukaryotic translation initiation factor 4 gamma	tif471	1.79507	1.27347	0.0165431	-0.39917	-0.631987	-0.962228	-0.351968	-0.739734	3	Cluster 2870									0.78813	5.85378e-10	125.03	116.5	115.72	-0.31665	22364000	1.34732	0.0480328	Q10475	765	Q10475	LKASEGKSTSSLSSPSHSTSSKRDLLSGLES	UID4673
1579	S	O14157	Myosin type-2 heavy chain 2	myo3	0.88558	1.19335	0.956984	0.619205	-0.686636	-1.13791	-0.756184	-1.07439	3	Cluster 2870		+		+					1	2.61691e-22	156.92	145.26	113.49	0.013214	78966000	4.51718	0.0035	O14157	1579	O14157	ITKERDRLLHGLQGPSVPTSPLKAPTASQLI	UID7769
303	S	O74502	DNA mismatch repair protein msh6	msh6	0.950047	0.0833282	1.25703	1.10576	-0.575515	-1.10969	-0.493996	-1.21696	2	Cluster 2870									0.936098	6.82488e-07	74.905	73.836	74.905	0.048506	26161000	2.73649	0.0096378	O74502	303	O74502	YESYRLGSQIASPSPSVSGSASPTKSNKNGV	UID9184
326	S	P41000	Protein cps3	cps3	0.865233	1.02278	0.775371	0.666957	-0.267538	-1.48229	-0.223907	-1.3566	2	Cluster 2870						+			0.999936	6.17767e-09	133.52	129.75	133.52	0.045162	69706000	2.51523	0.0114731	P41000	326	P41000	TFTATGNLGRPTKSPSVPTSVGSNKSRKFPG	UID10407
324	S	O13765	Lariat debranching enzyme	dbr1	1.09102	1.11418	0.893676	0.469838	-0.458617	-1.03828	-0.79684	-1.27498	2	Cluster 2870						+			0.92303	0.00289663	47.548	27.87	47.548	-0.16868	11277000	3.62271	0.00529655	O13765	324	O13765	TNRDLCRKESCKKEPSLSSSDQVTKFLALDK	UID212
64	S	O74461	Meiotically up-regulated gene 123 protein	mug123	1.25456	1.35132	0.79264	-0.400043	-1.29408	-0.657112	-0.243602	-0.803683	2	Cluster 2870									0.996862	6.59438e-11	165.49	138.78	165.49	0.23754	369870000	1.77502	0.0267522	O74461	64	O74461	VWSDIGRVAPLHSSPSIKSSSQNGKSSSKGL	UID2044
211	S	Q10367	ADP-ribosylation factor GTPase-activating protein glo3	glo3	0.849843	0.932557	1.01612	0.777105	-0.592074	-1.40976	-0.474365	-1.09943	2	Cluster 2870	+								0.981843	9.28144e-05	57.148	56.286	57.148	-0.069427	39174000	3.67521	0.00495167	Q10367	211	Q10367	EPVVVTEEKTMVSPPSRPDSTSTTKSKTSSI	UID11679
526	S	O36027	Wiskott-Aldrich syndrome protein homolog 1	wsp1	1.1304	1.00866	1.31821	-0.420016	-0.556309	-1.20324	-0.309342	-0.968365	2	Cluster 2870		+		+					0.997026	1.49846e-09	139.02	118.49	139.02	0.47463	67751000	1.84122	0.0247125	O36027	526	O36027	GGMDLLKSRKVSASPSVASTKTSNPPVEAPP	UID8145
277	S	O74505	Uncharacterized protein C594.02c	SPCC594.02c	0.710514	0.961866	0.480723	1.08541	-1.76966	-0.861684	-0.0774653	-0.529701	3	Cluster 2870									0.999987	2.38705e-40	156.73	155.36	156.73	0.017906	468110000	2.26103	0.0156208	O74505	277	O74505	TSDLEQQRGTSSSQPSENDANITALPKPEPK	UID9212
46	T	O60101	Phosphoglycerate kinase	pgk1	0.0854836	1.26718	0.902755	0.803144	-0.120795	-1.4258	-0.149188	-1.36278	2	Cluster 2870									1	0.000728992	107.97	88.359	98.105	-0.20547	10906000	1.87926	0.0234132	O60101	46	O60101	GDRITNNARIVGALPTIKYALEQQPKAVILM	UID6349
369	S	Q9URY1	Serine/threonine-protein kinase ppk16	ppk16	1.26613	1.3759	0.542424	-0.384956	-0.247186	-1.50776	-0.221114	-0.823437	2	Cluster 2870		+							0.992723	9.53511e-10	109.5	84.155	100.02	-0.19478	12701000	1.48472	0.0384028	Q9URY1	369	Q9URY1	HKGSSSAVHIAPATPSLKTAQVSVMSNNQDS	UID5359
160	S	O59807	Peroxisomal membrane protein pex32	pex32	0.614459	1.0361	0.449731	0.925893	0.236234	-1.71545	-0.38991	-1.15705	2	Cluster 2870									0.997052	4.44694e-27	131.67	129.51	131.67	-0.015423	32652000	1.82193	0.0252845	O59807	160	O59807	TLKTEVKEQQASQSPSVEGENEPAGVKSNEA	UID1555
523	S	Q9P6L9	Uncharacterized protein C688.07c	SPAC688.07c	0.0798832	0.818505	1.06869	1.17027	-0.661683	-1.69874	-0.0829356	-0.693993	2	Cluster 2870		+							1	0.00302411	52.576	47.682	52.576	-0.057084	13043000	2.03162	0.0201242	Q9P6L9	523	Q9P6L9	TSVNSPFLYSPSKQPSGELDEENLKLRLQDS	UID5100
14	S	P41004	Structural maintenance of chromosomes protein 4	cut3	0.66355	1.16419	0.215787	0.815804	-0.323	-1.08807	0.31397	-1.76223	2	Cluster 2870									0.996562	1.47064e-05	91.62	87.28	91.62	0.21417	4692700	1.56451	0.0344147	P41004	14	P41004	__MSDKGIFRTSSTPSIVDVTPDRGERPRKL	UID3334
83	S	O14261	Taz1-interacting factor 1	taf1	1.24965	1.20884	0.204037	0.0844201	-0.0397024	-1.34358	0.0900844	-1.45375	2	Cluster 2870						+			0.998646	0.000572085	117.71	80.15	117.71	-0.097646	3101600	1.41903	0.0423075	O14261	83	O14261	DQNLLTFTYDGDKIPSIPSLKGQPISNVLTG	UID793
257	S	O74490	Vacuolar protein sorting-associated protein ist1	ist1	0.757351	1.28384	0.841884	0.391548	-0.223606	-1.0774	-0.37128	-1.60233	2	Cluster 2870									1	1.38192e-06	153.81	141.01	111.79	0.10192	54046000	2.35476	0.0138337	O74490	257	O74490	YLPTNPTLTHSNKAPSFEELAARLDRLKHL_	UID2081
37	S	Q9URZ4	Cationic amino acid transporter 1	cat1	0.884149	0.944763	0.633936	0.27921	0.290768	-2.00703	-0.191158	-0.834641	2	Cluster 2870		+							1	1.00593e-13	185.2	143.61	103.13	0.68617	1118700000	1.41311	0.042791	Q9URZ4	37	Q9URZ4	SILNESKSSLKDVKPSLEEKSYITPGLVDDV	UID5369
13	S	O13686	Uncharacterized RWD, RING finger and WD repeat-containing protein C11E3.05	SPAC11E3.05	1.03603	0.787114	0.678528	0.621881	-0.679108	-1.53181	0.329777	-1.24241	2	Cluster 2870									0.999998	7.52123e-07	112.96	61.02	112.96	0.13461	84895000	2.00348	0.0206957	O13686	13	O13686	___MRELQGDDSSRKSPPSDSVVKNSSPIDY	UID100
707	S	Q9URT2	Uncharacterized protein P25A2.03	SPCP25A2.03	0.683422	1.18359	-0.142796	1.03169	-0.349649	-0.894041	0.239466	-1.75168	3	Cluster 2870									0.817031	1.25115e-49	212.37	207.4	124.25	-0.5096	76672000	1.42995	0.0420612	Q9URT2	707	Q9URT2	KQENNVAETILEVTSSPKSSENSQKQSEITK	UID5331
479	S	Q9P7H1	Tyrosine-protein phosphatase CDC14 homolog	clp1	0.557162	0.720848	1.02928	0.969706	-0.542245	-0.173908	-0.747998	-1.81285	2	Cluster 2870		+	+	+					0.995701	1.88206e-09	138.97	134.07	101.88	0.31521	53353000	2.3612	0.0135988	Q9P7H1	479	Q9P7H1	RRSSSQSNIEPNGVRSPTSSPTGSPIRRTSG	UID5205
354	S	O14328	Serine/threonine-protein kinase ksp1	ksp1	0.422646	1.0158	1.24374	0.393364	-0.0101468	-1.67724	-1.08851	-0.29965	2	Cluster 2870									0.806997	9.44477e-21	136.26	132.51	136.26	0.096628	81533000	1.91049	0.0227981	O14328	354	O14328	LPALSDVDENISTSSSPRSPASLAPVNNSER	UID914
499	S	Q10951	Protein byr4	byr4	-0.191044	1.30009	0.977864	1.00786	-0.549216	-0.355295	-0.607909	-1.58235	2	Cluster 2870	+								1	7.57217e-16	173.28	167.91	137.73	0.11555	32173000	1.94685	0.0218796	Q10951	499	Q10951	RRHHKKAPTLIQNLNSPRTPKIVGKMRYNPT	UID4691
314	S	P36631	Transcription factor ste11	ste11	0.0130954	1.33775	0.628214	1.18373	-0.230045	-1.3514	-0.413254	-1.16808	2	Cluster 2870									0.998752	1.1393e-25	183.22	180.92	143.33	-0.28306	180390000	2.0853	0.0186049	P36631	314	P36631	IDARPSTPSCPNASISPKTPNTGDHYGFDGA	UID3243
314	S	P36631	Transcription factor ste11	ste11	0.717296	0.851043	1.04736	0.952426	-0.466778	-1.40706	-0.598014	-1.09628	2	Cluster 2870									0.998752	1.1393e-25	183.22	180.92	143.33	-0.28306	180390000	3.61834	0.00545578	P36631	314	P36631	IDARPSTPSCPNASISPKTPNTGDHYGFDGA	UID10325
442	S	Q09750	Paired amphipathic helix protein pst1	pst1	0.806516	1.11285	0.866617	0.816879	-0.580481	-1.25437	-0.552746	-1.21526	2	Cluster 2870									0.999997	1.13044e-21	153.48	135.46	143.91	0.11255	716610000	3.90625	0.00431746	Q09750	442	Q09750	STVVPQESATATPKRSPSATPTSALPPIGKF	UID10997
501	S	O14064	Protein bir1	bir1	0.741298	0.921869	0.442874	0.559605	0.0971553	-1.42301	0.369196	-1.70899	2	Cluster 2870									0.999962	1.58647e-06	176.87	166.22	174.05	-0.074779	135640000	1.32449	0.0495079	O14064	501	O14064	VSSSSFRDKILQTNFSPRSTIDSFSNISKKR	UID542
23	S	Q9UST1	PAB-dependent poly(A)-specific ribonuclease subunit pan3	ppk26	1.2826	1.3051	0.724213	-0.615081	-0.253383	-1.10193	-0.136663	-1.20486	2	Cluster 2870									0.834315	1.43703e-06	116.24	106.73	116.24	-0.08624	74455000	1.35981	0.0469336	Q9UST1	23	Q9UST1	PASPKPTSRSRESSRSPSVTDLKDHSKAKRT	UID5508
763	S	Q10475	Eukaryotic translation initiation factor 4 gamma	tif471	1.46609	1.04773	0.77785	-0.577367	-0.133885	-1.38492	-0.311492	-0.884007	2	Cluster 2870									0.98645	5.22011e-21	166.52	163.55	166.52	0.069517	317810000	1.38009	0.0453077	Q10475	763	Q10475	EKLKASEGKSTSSLSSPSHSTSSKRDLLSGL	UID11754
763	S	Q10475	Eukaryotic translation initiation factor 4 gamma	tif471	1.61446	1.32141	0.159714	-0.347836	-0.723349	-0.0832892	-0.762275	-1.17884	2	Cluster 2870									0.98645	5.22011e-21	166.52	163.55	166.52	0.069517	317810000	1.42	0.0423511	Q10475	763	Q10475	EKLKASEGKSTSSLSSPSHSTSSKRDLLSGL	UID4672
103	S	Q9UUJ6	Nuclear elongation and deformation protein 1	ned1	0.0640577	1.3212	0.915758	0.814956	0.0466923	-1.22794	-0.539613	-1.39512	2	Cluster 2870									0.91604	6.73739e-09	116.6	114.22	97.271	0.069965	47667000	1.98831	0.0210136	Q9UUJ6	103	Q9UUJ6	TENAVPRELQTSPIVSPTTSPKQTPSINVTE	UID20062
412	S	O94416	Transcription initiation factor IIF subunit alpha	tfg1	0.764915	0.981818	0.755421	0.919433	-0.0321625	-1.39386	-0.774284	-1.22128	2	Cluster 2870									0.999951	5.40889e-45	223.82	210.89	223.82	-0.28207	10077000	2.8338	0.00870936	O94416	412	O94416	TPSSVSPVKASSQLQSPNTSIQIRPQEQLIN	UID2661
103	S	Q9UUJ6	Nuclear elongation and deformation protein 1	ned1	0.584593	0.887802	1.0859	0.90698	-0.546528	-1.32702	-0.275386	-1.31634	2	Cluster 2870									0.91604	6.73739e-09	116.6	114.22	97.271	0.069965	47667000	3.0211	0.00703759	Q9UUJ6	103	Q9UUJ6	TENAVPRELQTSPIVSPTTSPKQTPSINVTE	UID12980
299	S	O74502	DNA mismatch repair protein msh6	msh6	0.676265	0.850593	0.94112	0.810606	-0.0983333	-1.69542	-0.361702	-1.12313	2	Cluster 2870									0.994979	1.24666e-20	119.45	111.74	119.45	-0.0269	129410000	2.36551	0.0134992	O74502	299	O74502	SNSLYESYRLGSQIASPSPSVSGSASPTKSN	UID9182
88	S	O13838	Nucleoporin nup40	nup40	1.07658	1.00386	0.593018	0.133042	-1.85261	-0.640941	0.378273	-0.691228	2	Cluster 2870									0.999373	3.9878e-10	181.98	164.24	164.13	0.086787	241760000	1.49378	0.0380783	O13838	88	O13838	AEPYESSSSFRLSLSSPPSSKFGGPSFGTPK	UID311
228	S	Q10164	Probable Rho-type GTPase-activating protein 2	rga2	0.961303	1.12283	0.36021	0.620302	-0.789909	-0.31976	-1.88948	-0.0654993	2	Cluster 2870	+	+		+					0.998827	7.74918e-57	232.6	222.25	178.73	0.22719	167530000	1.89034	0.0230907	Q10164	228	Q10164	NTKRSHRSSEEPGASSPVTSPILKDSQKERI	UID11393
935	S	Q09863	Stress response protein nst1	nst1	0.582359	0.882245	0.899763	0.570863	0.607392	-1.19793	-0.86066	-1.48403	2	Cluster 2870									0.909454	1.43581e-16	141.31	131.56	110.38	-0.63804	28374000	1.67453	0.0302479	Q09863	935	Q09863	QLSPLVNRVLNEPSSSPLSSSSLKSPLSKEG	UID4095
228	S	Q10164	Probable Rho-type GTPase-activating protein 2	rga2	0.750441	1.2197	0.641901	0.869224	-0.20873	-1.36625	-0.788213	-1.11807	2	Cluster 2870	+	+		+					0.998827	7.74918e-57	232.6	222.25	178.73	0.22719	167530000	3.09733	0.00658	Q10164	228	Q10164	NTKRSHRSSEEPGASSPVTSPILKDSQKERI	UID4311
5	S	Q10277	Multicopy suppressor of sporulation protein msa1	msa1	0.608024	1.09542	0.599505	0.955657	-0.408298	-1.26919	-0.038834	-1.54228	2	Cluster 2870									0.999971	4.8718e-101	296.41	284.21	296.41	0.16315	691560000	2.31229	0.0149738	Q10277	5	Q10277	___________MVVSSPSVSLLHSPVEKLSA	UID11560
194	S	O74360	Probable Rho-type GTPase-activating protein 4	rga4	0.851294	1.00155	0.844056	0.978016	-0.982817	-0.98397	-0.529828	-1.1783	3	Cluster 2870	+	+							0.985185	7.42289e-33	175.28	160.39	150.94	0.0095191	1866200000	4.85395	0.00418182	O74360	194	O74360	DSPSSVLSGRMQNTSSPTNSLRPQLKVQTNG	UID8963
467	S	Q09894	Uncharacterized protein C24B11.07c	SPAC24B11.07c	0.219669	1.37478	0.309706	1.09495	-0.205706	-1.49604	-0.0808273	-1.21652	2	Cluster 2870		+							0.999886	0.00205565	89.731	16.232	89.731	0.19054	40643000	1.77604	0.0267254	Q09894	467	Q09894	NVLSPEAKEHTHKNISPESSRFGTPSDPNSS	UID4144
925	S	Q9HFF4	Serine/threonine-protein kinase ppk1	ppk1	0.97967	1.10208	0.71174	0.366619	0.0641957	-1.63106	-0.442352	-1.15089	2	Cluster 2870									1	8.50719e-07	183.08	158.96	163.09	-0.079117	95538000	2.07953	0.0188821	Q9HFF4	925	Q9HFF4	AFSMFERPTSQKAPLSPVESKINLMVAPKRV	UID4976
47	S	Q10189	Mitosis-specific protein spo12	spo12	1.08577	1.47943	-0.296193	0.561631	-0.434406	-0.974613	0.0240875	-1.44571	3	Cluster 2870									0.924068	1.43346e-09	80.844	77.466	80.844	0.47094	20016000	1.52554	0.0363057	Q10189	47	Q10189	VLQKHELPKHALNVASPTDSLMSPCTAKLQA	UID11442
1180	S	Q8TFG6	Serine/threonine-protein kinase ppk18	ppk18	0.231804	0.785889	1.09217	1.20423	-0.531543	-1.47546	-0.22234	-1.08475	2	Cluster 2870									0.999724	7.06378e-21	163.96	143.91	93.804	-0.43444	63102000	2.46623	0.0120171	Q8TFG6	1180	Q8TFG6	NLETSYPFKIEEGQASPLSSPLSKTPPFFSS	UID4784
1180	S	Q8TFG6	Serine/threonine-protein kinase ppk18	ppk18	0.11001	0.50928	1.02665	1.29609	-0.902799	-1.77168	-0.0838225	-0.183721	2	Cluster 2870									0.999724	7.06378e-21	163.96	143.91	93.804	-0.43444	63102000	1.68492	0.0299516	Q8TFG6	1180	Q8TFG6	NLETSYPFKIEEGQASPLSSPLSKTPPFFSS	UID11866
232	S	P87216	Protein vip1	vip1	1.29575	-0.345714	0.863514	1.25295	-1.13744	-1.05231	-0.214242	-0.662517	2	Cluster 2870									0.999999	7.49245e-162	326.44	298.68	315.06	-0.1742	1941700000	1.89376	0.0229395	P87216	232	P87216	ARRLADAKNQAEGTASPASSTPTAPAEKEPT	UID10794
174	S	Q9P6P1	t-SNARE affecting a late Golgi compartment protein 2	tlg2	1.20435	0.664677	0.731048	0.777807	-0.434773	-1.50018	-0.227637	-1.2153	2	Cluster 2870									0.998958	4.70229e-11	125.39	122.6	125.39	-0.19944	18251000	2.67098	0.0100042	Q9P6P1	174	Q9P6P1	QSTYLKKLRGLNANISPVESKLDETVSDVAI	UID5111
69	S	O13892	Uncharacterized protein C20G4.08		0.619283	0.970353	0.474658	1.35605	-0.480304	-1.25249	-0.403679	-1.28387	3	Cluster 2870									0.838199	1.51911e-30	140.73	140.37	108.13	0.25165	31882000	2.82889	0.00882252	O13892	69	O13892	SLLSLLNAGLNASNQSPSNSGPKYYASHSSS	UID377
263	S	O14338	Uncharacterized serine-rich protein C2F12.03c	SPBC2F12.03c	0.791709	0.690208	0.944074	1.04193	-0.217404	-1.34592	-0.600589	-1.30401	2	Cluster 2870		+							0.999986	9.81227e-38	206.81	191.44	206.81	0.68064	1603500000	3.0334	0.00692683	O14338	263	O14338	DSCLEVDSVKRLLSGSPSSSSSPLKKDSSSN	UID8018
19	S	P40847	Switch-activating protein 1	sap1	1.23526	1.02215	0.769527	0.581172	-0.654983	-1.27801	-0.707005	-0.968114	2	Cluster 2870									0.999938	1.60586e-29	208.24	201.41	208.24	0.43361	2823300000	3.95604	0.00420225	P40847	19	P40847	PKMELKSYKRKNASLSPSSSPAKAQRTHLSL	UID10379
132	S	O74463	Uncharacterized protein C1739.01		0.992542	1.11719	0.730269	0.799424	-0.702375	-1.13517	-0.593473	-1.2084	2	Cluster 2870									0.99996	5.86046e-53	247.86	234.07	247.86	-0.27261	200880000	4.30137	0.00417544	O74463	132	O74463	GASSVASKQMGANQISPSLSSKTMKNPADKA	UID2055
9	S	O94532	Formin-3	for3	0.935863	0.800954	0.74806	0.572756	0.0889245	-1.80026	-0.204165	-1.14213	2	Cluster 2870		+		+					0.995866	0.000153818	94.688	85.476	81.904	0.44068	51102000	1.87757	0.0235023	O94532	9	O94532	_______MASKMPEGSPPTSRSIQSRNSSYS	UID2811
121	S	Q9UUK4	Uncharacterized protein C1952.02	SPAC1952.02	1.22094	0.859071	0.654727	0.423012	0.0667109	-1.11403	-0.46734	-1.6431	2	Cluster 2870									0.999851	9.11569e-30	220.32	192.04	165.16	0.46837	1240900000	2.0745	0.019078	Q9UUK4	121	Q9UUK4	TFEEDLVDKSLDSSVSPVSSKKVKVRKTSGK	UID13002
121	S	Q9UUK4	Uncharacterized protein C1952.02	SPAC1952.02	1.06939	1.03079	0.774286	0.332855	0.0247394	-1.48411	-0.45404	-1.29391	2	Cluster 2870									0.999851	9.11569e-30	220.32	192.04	165.16	0.46837	1240900000	2.18553	0.0170533	Q9UUK4	121	Q9UUK4	TFEEDLVDKSLDSSVSPVSSKKVKVRKTSGK	UID5920
523	S	O14273	Meiotically up-regulated protein C8C9.04	SPAC8C9.04	1.21363	1.15816	1.00234	0.0468235	-0.710349	-1.17055	-0.526895	-1.01316	2	Cluster 2870									0.989663	1.14262e-42	178.17	172.06	178.17	-0.17514	1699700000	2.83128	0.0087715	O14273	523	O14273	SKHARRPSKQASAPSSPGTTSAAVPGGKKSA	UID7904
523	S	O14273	Meiotically up-regulated protein C8C9.04	SPAC8C9.04	0.9616	1.09594	0.279652	0.323263	0.0262344	-0.48389	-0.0937906	-2.10901	2	Cluster 2870									0.989663	1.14262e-42	178.17	172.06	178.17	-0.17514	1699700000	1.31872	0.0499395	O14273	523	O14273	SKHARRPSKQASAPSSPGTTSAAVPGGKKSA	UID822
366	S	O13870	General negative regulator of transcription subunit 3	not3	0.808765	0.710982	0.935526	0.836639	-1.79232	-0.880868	-0.102639	-0.516079	2	Cluster 2870									1	4.47463e-39	217.33	194.5	124.66	0.09719	8277800000	2.40235	0.0132228	O13870	366	O13870	QNPSTPLSVSNSKVASPETPNATHTAPKVEM	UID7440
319	S	Q42598	Threonine synthase	thrc	-0.0904534	1.24679	1.17793	0.636024	0.0415994	-1.31415	-0.36131	-1.33643	2	Cluster 2870									0.971744	2.98274e-21	184.97	181.25	184.97	-0.059157	101760000	1.72915	0.0280277	Q42598	319	Q42598	FFKTGRYEKADSTQVSPSGPISAKETYSPAM	UID4746
223	S	O43013	Uncharacterized protein C2G2.14	SPBC2G2.14	0.658413	0.853271	0.795477	0.963979	-0.578305	-1.04198	0.0387356	-1.68959	2	Cluster 2870									0.999994	1.14092e-26	185.96	170.45	185.96	0.18762	10205000	2.34541	0.0140968	O43013	223	O43013	SLQERISHCERSVSLSPSFAPPSNVKSPVQQ	UID1286
682	S	O42854	SH3 domain-containing protein C23A1.17	SPAC23A1.17	0.645933	0.930715	0.477799	1.26918	-0.428772	-1.64106	-0.299388	-0.954404	2	Cluster 2870		+		+					0.99722	1.0242e-73	197.44	193.58	88.176	0.22024	287130000	2.49474	0.0119081	O42854	682	O42854	EAGAGATADVESAANSPITPPRTWHSPDFTS	UID1111
250	S	P33886	Protein kinase wis1	wis1	0.562046	1.15989	0.874734	0.674469	-0.328022	-1.56881	-0.136892	-1.23742	2	Cluster 2870									0.998291	4.3568e-61	193.53	191.53	160.43	-0.0040517	160370000	2.34541	0.014086	P33886	250	P33886	RAPPGKLDLSNSNPTSPVSPSSMASRRGLNI	UID10230
555	S	O94378	Uncharacterized protein C1604.12	SPBC1604.12	0.843899	0.700412	0.608073	0.555003	0.515435	-1.90811	-0.239809	-1.0749	2	Cluster 2870									0.999746	5.59829e-21	206.45	199.32	173.71	-0.30546	202800000	1.37201	0.0459004	O94378	555	O94378	KKAEEIKISSSKMNSSPTITNERSSNVESSK	UID2632
24	S	O74398	LIM domain-containing protein C4F6.12	SPBC4F6.12	-0.196692	0.72793	1.01916	1.37892	-0.344944	-1.53318	-0.0412306	-1.00996	2	Cluster 2870	+	+		+					0.999643	9.32591e-89	256.33	250.06	196.11	-0.43912	130620000	1.66556	0.0303606	O74398	24	O74398	PRFERRLTGPRAAPSSPVSTNGSPLNNLVRS	UID9013
159	S	Q9HGP4	Bromodomain-containing protein C631.02	SPAC631.02	1.08551	1.1559	0.286683	0.788974	-0.527809	-1.61398	-0.26612	-0.909161	2	Cluster 2870									0.792391	0.00195818	71.558	60.709	44.511	0.13001	36875000	2.47505	0.012045	Q9HGP4	159	Q9HGP4	KRVRNEDDSLTFSKTSPVSPSSLKDGASNTV	UID5001
22	S	O60182	Replication factor C subunit 1	rfc1	1.02839	0.885427	0.845846	0.840724	-0.533138	-1.41921	-0.624335	-1.0237	2	Cluster 2870									0.99999	4.11276e-06	132.31	114.29	132.31	0.27952	196560000	3.88348	0.00493264	O60182	22	O60182	RSFFGGGNAQKKPKVSPTPTSPKPKRSLKKK	UID8852
202	S	Q9URT2	Uncharacterized protein P25A2.03	SPCP25A2.03	0.864462	1.20354	0.476024	0.887563	-0.153693	-1.3436	-0.754762	-1.17953	2	Cluster 2870									0.999916	2.00782e-09	130.64	92.264	110.56	-0.083041	72399000	2.87425	0.00846475	Q9URT2	202	Q9URT2	RGDYNTVHSFGKVELSPPSTPISDRTDLSYH	UID5334
137	S	O74845	Set3 complex subunit hif2	hif2	0.802887	1.23763	0.56532	0.800641	-0.593498	-1.04143	-0.231165	-1.54038	2	Cluster 2870									0.988471	1.71051e-24	189.59	176.96	156.25	0.27152	164170000	2.77506	0.00932084	O74845	137	O74845	SNDHQLKILQDKGSGSPSSPVMPFKDKIEKR	UID9461
524	S	O36027	Wiskott-Aldrich syndrome protein homolog 1	wsp1	0.777255	0.781946	0.749222	0.755863	0.37676	-1.70774	-1.08029	-0.653021	2	Cluster 2870		+		+					0.999945	5.44213e-15	181.71	164.87	167.03	0.32645	299500000	1.88968	0.0231162	O36027	524	O36027	ASGGMDLLKSRKVSASPSVASTKTSNPPVEA	UID1062
20	S	O43030	Hsp70 nucleotide exchange factor fes1	fes1	0.455829	1.03001	0.767896	0.902074	-0.964213	-1.47002	0.338098	-1.05968	3	Cluster 2870									0.95245	1.37989e-96	228.23	222.57	113.51	0.068704	487650000	2.07035	0.019199	O43030	20	O43030	LAFSTQLQAQGNSSNSPPDPKDLDPSVLDHI	UID1329
69	S	O74837	Plasma membrane proteolipid 31	pmp31	0.184812	1.00178	1.04333	1.03195	-0.0976816	-1.28195	-0.502684	-1.37956	2	Cluster 2870									1	2.01617e-15	169.58	129.06	82.449	-0.45418	20882000	2.32085	0.0146817	O74837	69	O74837	IVIKYPRTVRLDIENSPNDPLVRYTPNPEHA	UID2361
102	S	O60059	Pumilio domain-containing protein C56F2.08c	SPBC56F2.08c	0.54642	0.740697	0.926419	0.812626	0.502857	-1.32316	-0.788559	-1.4173	2	Cluster 2870									0.999977	3.28124e-41	192.09	161.78	192.09	-0.071757	95713000	1.82189	0.025272	O60059	102	O60059	VSPPASTSSKDGVVCSPTSTGASQLLKSRVD	UID1616
787	S	O14029	COPII coat assembly protein sec16	sec16	0.134178	0.913838	0.233968	1.38291	-0.24194	-1.78798	0.283642	-0.918617	2	Cluster 2870									1	7.09112e-07	136.6	122.52	99.711	0.018113	36460000	1.32366	0.0496285	O14029	787	O14029	AANTRNAIIREPGILSPLSPRVQPVLSRRES	UID7587
537	S	Q9Y808	Uncharacterized protein C146.01		0.563314	1.29104	0.870279	0.67401	-0.821624	-1.31943	-0.0822199	-1.17536	2	Cluster 2870									0.999987	2.05578e-09	157.67	122.15	120.32	0.050219	33319000	2.74567	0.00964465	Q9Y808	537	Q9Y808	LPPNLDTSSTFRSSASPPSAFTKAGNEALSV	UID13172
532	S	O14335	DNA-binding protein scr1	scr1	0.939785	1.18086	0.693633	0.83699	-0.84359	-1.18165	-0.577689	-1.04834	2	Cluster 2870									0.995476	1.32218e-16	119.48	116.33	119.48	0.59592	64509000	4.46085	0.00483721	O14335	532	O14335	FSSSSRVSVSNLLAGSPPSPSSSTKSASSSY	UID8015
231	S	O94720	GATA zinc finger domain-containing protein C1393.08	SPCC1393.08	0.926709	1.032	0.0807623	0.988379	-0.115214	-1.77133	-0.189468	-0.95184	2	Cluster 2870									0.999346	5.15383e-20	161.04	143.08	161.04	-0.31563	9830500	1.82481	0.0252069	O94720	231	O94720	YPTNYGCKLSNLGFMSPQSPVKRELNDSTSP	UID2939
108	T	Q9P7E1	Uncharacterized RING finger protein P4H10.07	SPBP4H10.07	0.502459	0.799997	0.934757	0.893078	0.0402458	-1.7319	-0.271967	-1.16667	2	Cluster 2870									0.99632	1.1748e-06	117.53	91.32	117.53	-0.060966	17739000	2.01714	0.0205426	Q9P7E1	108	Q9P7E1	NSPSLRSLSPPATPATPRSRIEGESQTSAIP	UID14020
357	S	O14328	Serine/threonine-protein kinase ksp1	ksp1	0.527011	0.429683	0.971131	0.857898	-0.140454	-2.00295	0.23594	-0.878254	2	Cluster 2870									1	1.45544e-15	170.74	163.03	93.5	0.23366	101490000	1.46712	0.0396787	O14328	357	O14328	LSDVDENISTSSSPRSPASLAPVNNSERSYD	UID916
992	S	O60184	General transcriptional corepressor ssn6	ssn6	1.19381	0.797702	0.629327	0.525881	0.0488566	-1.45883	-0.308387	-1.42836	2	Cluster 2870									1	3.50169e-17	195.89	135.64	153.23	0.010487	2198000000	2.05112	0.0195701	O60184	992	O60184	SAQLTSEPKSESLPKSPEEKSDDTSNDVTTE	UID8868
380	S	Q09904	Nucleoporin nup124	nup124	0.8808	1.0055	0.908888	0.905359	-0.657156	-1.1146	-0.835733	-1.09306	2	Cluster 2870									1	2.07185e-08	165.51	120.8	145.52	0.019487	787810000	5.48296	0.00453333	Q09904	380	Q09904	KQNPKSERILEPIIASPKDNTSDKGLLTKSA	UID4174
370	S	P50528	Serine/threonine-protein kinase plo1	plo1	0.944078	1.39625	0.394792	0.701485	-0.688562	-1.43826	-0.419518	-0.89026	2	Cluster 2870									0.999596	0.000807541	86.911	84.074	66.267	-0.060873	6408400	2.89505	0.00836074	P50528	370	P50528	RTDEVDNDRILPSVLSPRDRVNPVMKIGPET	UID3407
260	S	O13759	RNA-binding post-transcriptional regulator csx1	csx1	1.18971	1.15184	-0.209541	1.04629	-0.482172	-1.27348	-0.355652	-1.06699	2	Cluster 2870									1	0.00151004	110.47	28.523	110.47	0.088177	13849000	2.11928	0.0180013	O13759	260	O13759	QGYLCQGRPLRISVASPKSRASIAADSALGI	UID201
7	S	O14289	3-isopropylmalate dehydratase	leu2	1.45991	1.11231	0.517809	-0.151333	-0.017465	-1.14075	-0.413938	-1.36654	2	Cluster 2870									0.999928	0.00116832	97.734	81.596	88.338	0.09189	3777400	1.67982	0.0300313	O14289	7	O14289	_________MSPSVASPKTLYDKVWDSHVVD	UID845
242	S	O13712	Meiotically up-regulated gene 61 protein	mug61	1.09729	-0.218484	1.01113	1.14039	-0.280269	-1.46575	-0.209925	-1.07439	2	Cluster 2870									0.781824	0.000487371	136.02	94.146	111.27	0.26116	13877000	1.82911	0.0250886	O13712	242	O13712	SVSGDPTPVKVLNTTSPKSENPLNQSSFLSF	UID129
209	S	Q09904	Nucleoporin nup124	nup124	0.799241	0.588968	0.75405	1.05869	-0.151445	-1.60637	-0.138378	-1.30476	2	Cluster 2870									1	0.00223044	91.784	82.369	91.784	-0.064846	21331000	2.17067	0.0172723	Q09904	209	Q09904	ITEANPTCEKRKPSRSPSPMLSKKKSVARAS	UID11258
380	S	Q10076	Hydrogen peroxide stress regulator 1	hsr1	-0.591735	0.956181	1.17079	1.38443	-0.353509	-1.11032	-0.604035	-0.851793	2	Cluster 2870									0.996971	8.28032e-21	120.13	117.57	120.13	-0.17444	27527000	1.65108	0.0307478	Q10076	380	Q10076	ETMSTYLNQTNTSGRSPNSMEATEQIGTIGT	UID4244
291	S	O59721	Probable tRNA pseudouridine synthase 4		1.02719	1.04688	0.759831	0.333071	-0.176015	-1.48227	-0.124076	-1.38461	2	Cluster 2870									0.999808	1.52768e-75	267.13	249.42	212.43	-0.026349	990820000	2.09438	0.0185723	O59721	291	O59721	QDINPQDGDEKINAKSPTTNSVTDVAKDQTV	UID1447
236	S	Q09842	PWWP domain-containing protein 3	pdp3	1.11234	1.17073	0.536882	0.687336	-0.832195	-0.946611	-0.340317	-1.38816	2	Cluster 2870									1	6.85702e-08	80.96	73.392	80.96	-0.14705	65770000	3.23216	0.00591033	Q09842	236	Q09842	RRSARVRMATDNAQKSPSPIPSPKKTAKKRV	UID11129
170	S	Q10193	Pre-mRNA-splicing factor srp1	srp1	0.641898	0.889639	0.866612	1.15934	-0.406482	-1.36354	-0.694448	-1.09303	2	Cluster 2870									1	5.07547e-56	215.04	212.02	186.75	-0.17924	296470000	3.54179	0.00568098	Q10193	170	Q10193	RSPDYDRRSPKRNHRSPSPVSFAPQKSPVEN	UID11457
691	S	O43027	Probable Rho-GTPase-activating protein 6	rga6	1.11265	0.853082	1.09895	-0.0860791	-0.164697	-1.20025	-0.0824265	-1.53122	2	Cluster 2870	+								0.99998	6.01273e-05	79.837	75.975	79.837	0.49993	7352300	1.74248	0.0278166	O43027	691	O43027	TSPPFVNNTKPIVAKSPVTVTASSETNKKSQ	UID1323
291	S	O59721	Probable tRNA pseudouridine synthase 4		0.909259	1.38927	0.0380155	0.327732	-0.0964784	-1.89888	0.0499488	-0.718866	2	Cluster 2870									0.999808	1.52768e-75	267.13	249.42	212.43	-0.026349	990820000	1.32297	0.049657	O59721	291	O59721	QDINPQDGDEKINAKSPTTNSVTDVAKDQTV	UID8529
8	T	O74313	Putative uncharacterized protein C15D4.08c	SPBC15D4.08c	0.86857	1.17368	0.340597	0.999223	-0.430407	-0.937581	-0.432129	-1.58195	2	Cluster 2870									0.999056	9.20671e-29	213.69	206.4	213.69	-0.023547	113850000	2.68567	0.0100912	O74313	8	O74313	________MPESAPSTPPSVNRRHEPEMLSE	UID13459
18	T	P21135	Securin	cut2	0.248208	1.08144	0.500098	0.85975	-0.418791	-0.98084	0.540461	-1.83032	2	Cluster 2870									0.946348	0.00190481	73.834	65.134	58.079	-0.11088	4462200	1.35139	0.0475476	P21135	18	P21135	PRTMFSYGKENAFPVTPISNRNGTKGAGSKR	UID6580
650	T	O74424	Nucleoporin nup211	nup211	0.942116	0.991062	0.756541	0.651849	-0.105831	-1.38163	-0.430066	-1.42404	2	Cluster 2870									0.999434	5.19355e-14	162	155.17	162	-0.067325	258030000	2.55028	0.0110675	O74424	650	O74424	SLVQENEKLLDMAPATPNSKLNTNLIEQTSY	UID6398
430	S	O43058	Forkhead protein sep1	2001-09-01	0.607742	0.989363	0.844956	1.03812	-0.962485	-0.217089	-0.803714	-1.4969	2	Cluster 2870									0.947436	9.97146e-16	188.12	151.44	175.29	-0.031007	65272000	3.09202	0.00646154	O43058	430	O43058	NTLQIPAVRLPSLPSSPTIKNPSGLLLKRSN	UID1349
112	S	Q9UT76	Probable translation initiation factor eIF-2B subunit beta	tif222	0.836329	0.832219	0.692792	0.547171	0.392763	-0.297855	-1.3076	-1.69582	2	Cluster 2870									0.901858	8.76674e-45	232.98	220.1	202.53	0.23236	460640000	1.63458	0.0316148	Q9UT76	112	Q9UT76	ADENEKLIVSSSNSSSPSQKRDIPSNEKLVQ	UID5642
1184	S	Q8TFG6	Serine/threonine-protein kinase ppk18	ppk18	0.0684108	0.483693	1.02181	1.30206	-0.616926	-1.88875	-0.133195	-0.237101	2	Cluster 2870									0.857026	1.85566e-07	108.69	97.577	108.69	0.1265	26162000	1.58774	0.0334216	Q8TFG6	1184	Q8TFG6	SYPFKIEEGQASPLSSPLSKTPPFFSSSVPL	UID11867
430	S	O43058	Forkhead protein sep1	2001-09-01	0.79696	1.03219	1.23477	0.0834841	-0.372204	-1.6757	-0.22045	-0.879049	2	Cluster 2870									0.947436	9.97146e-16	188.12	151.44	175.29	-0.031007	65272000	2.05255	0.0195952	O43058	430	O43058	NTLQIPAVRLPSLPSSPTIKNPSGLLLKRSN	UID8431
132	S	O74443	SWIRM domain-containing protein laf2	laf2	0.459205	1.10036	0.628454	1.10025	-0.481386	-1.47961	-0.0843889	-1.24288	2	Cluster 2870									0.990605	6.85145e-07	119.99	89.927	106.38	-0.30738	7954600	2.39215	0.0135554	O74443	132	O74443	SYSGALRSAERSISSSPSTIEARRRKSARGN	UID9088
112	S	Q9UT76	Probable translation initiation factor eIF-2B subunit beta	tif222	0.355899	1.29356	0.802256	0.993661	-0.584616	-1.25003	-0.3767	-1.23402	2	Cluster 2870									0.901858	8.76674e-45	232.98	220.1	202.53	0.23236	460640000	2.93228	0.00776406	Q9UT76	112	Q9UT76	ADENEKLIVSSSNSSSPSQKRDIPSNEKLVQ	UID12724
85	S	O94311	UPF0743 protein C215.06c	SPBC215.06c	0.614274	0.735332	1.02715	1.00786	-0.328855	-1.40137	-0.293033	-1.36136	2	Cluster 2870									1	8.90454e-213	388.93	367.99	240.42	-0.10858	1910600000	2.6947	0.00998291	O94311	85	O94311	KKAKMNGNAVNSKELSPNTDNQNTPAGPTKH	UID2574
426	S	Q9P7Q7	Peroxide stress-activated histidine kinase mak1	mak1	-0.118091	0.844711	1.07805	1.08118	-1.64528	-0.931219	0.244955	-0.554303	2	Cluster 2870		+							0.999996	1.56946e-44	230.05	222.27	194.94	0.22432	127190000	1.60176	0.0327639	Q9P7Q7	426	Q9P7Q7	YEQNLLSPWSRSPVASPSIQTDPNRNPFFQN	UID5241
13	S	Q10277	Multicopy suppressor of sporulation protein msa1	msa1	0.422832	1.39446	0.705562	0.748523	-0.463476	-1.21424	-0.141276	-1.45239	2	Cluster 2870									1	4.8718e-101	296.41	284.21	270.08	0.090635	1089000000	2.34606	0.0141186	Q10277	13	Q10277	___MVVSSPSVSLLHSPVEKLSAQLEKTTLL	UID11562
121	S	O94708	Uncharacterized protein C1259.08	SPCC1259.08	-0.149814	1.33733	0.909454	0.868595	-0.244438	-1.27917	-0.0607132	-1.38124	2	Cluster 2870									0.994453	6.86601e-12	151.41	137.55	151.28	-0.31473	50159000	1.72164	0.0283763	O94708	121	O94708	TRLKENDSRLCSPLASPTGGLKRPAKVSFAL	UID2933
426	S	Q9P7Q7	Peroxide stress-activated histidine kinase mak1	mak1	0.536936	0.862698	0.93509	0.969769	-0.159599	-1.45293	-0.305263	-1.38671	2	Cluster 2870		+							0.999996	1.56946e-44	230.05	222.27	194.94	0.22432	127190000	2.43817	0.0124511	Q9P7Q7	426	Q9P7Q7	YEQNLLSPWSRSPVASPSIQTDPNRNPFFQN	UID12323
121	S	O94708	Uncharacterized protein C1259.08	SPCC1259.08	0.646985	0.872711	1.11562	0.950913	-0.617879	-1.42419	-0.5868	-0.957353	2	Cluster 2870									0.994453	6.86601e-12	151.41	137.55	151.28	-0.31473	50159000	3.76024	0.00541772	O94708	121	O94708	TRLKENDSRLCSPLASPTGGLKRPAKVSFAL	UID10015
107	S	P87132	Uncharacterized protein C167.05		0.924047	0.440924	0.97116	1.03273	-0.626809	-1.42539	-0.087979	-1.22869	2	Cluster 2870									0.928321	0.000144293	89.624	83.843	74.649	-0.001809	24483000	2.63988	0.0104186	P87132	107	P87132	DIDTLNLKKVKSGPTSPSSIDRLSSPNAKAG	UID3648
735	S	O94672	Protein transport protein sec23-2	sec232	1.26107	0.984984	0.476223	0.614414	-0.330675	-1.07345	-0.372088	-1.56049	2	Cluster 2870	+								0.894442	0.0179319	52.725	46.69	52.725	-0.22762	5413000	2.53495	0.0110663	O94672	735	O94672	SRINPSVSFNKSSQFSPMSKDSETVLTDDVN	UID2899
398	S	P36592	DNA repair and recombination protein rad22	rad22	1.16444	1.16092	0.673024	0.223565	-0.327467	-1.39225	-0.194588	-1.30765	2	Cluster 2870									0.94789	2.14663e-10	126.07	123.41	126.07	0.1236	15395000	2.22035	0.0166833	P36592	398	P36592	QRASVLPIIKQSSQTSPVSNNSMIRDSESII	UID3192
501	S	O13923	Coronin-like protein crn1	crn1	0.756595	1.09683	0.642791	0.75847	0.244401	-1.14342	-1.39501	-0.960651	2	Cluster 2870		+		+					0.99904	2.15264e-78	298.78	280.2	298.78	0.37486	899320000	2.30213	0.0151424	O13923	501	O13923	REKTPVEKSFPKPASSPVTFSEDVKKEPSEE	UID403
783	S	O74552	Vacuolar protein sorting-associated protein 35	vps35	0.941482	1.04038	0.404758	0.99082	-0.396476	-1.56229	-0.33423	-1.08444	2	Cluster 2870									0.999604	2.89931e-64	240.82	230.13	240.82	-0.30525	29435000	2.66942	0.00999374	O74552	783	O74552	LIDLTEQNMRSILISSPADLIASDPRAYASS	UID2186
602	S	O94619	Adhesion defective protein 2	adn2	0.990346	0.776713	0.784374	0.941759	-0.613176	-1.34398	-0.242751	-1.29328	2	Cluster 2870									0.819039	0.000409576	79.837	69.832	79.837	0.11296	21904000	3.15734	0.00610376	O94619	602	O94619	QLQQTHSSRPTPNASSPLDVRSKQKPSSANS	UID2855
413	S	O74863	tRNA (guanine-N(7)-)-methyltransferase non-catalytic subunit trm82	trm82	0.998419	0.790034	0.526402	0.849173	-1.75843	-1.0445	0.0768977	-0.437995	2	Cluster 2870									0.999331	2.13241e-134	335.48	332.95	335.48	0.18347	2042500000	2.08799	0.0185786	O74863	413	O74863	KNHSKFIRSVETGTSSPSVESKDN_______	UID2390
247	S	P87132	Uncharacterized protein C167.05		0.735676	1.21879	0.601313	0.881789	-0.177471	-1.31505	-0.671052	-1.27399	2	Cluster 2870									0.957948	8.76771e-56	229.07	214.28	222.51	0.052771	139530000	2.89908	0.00831467	P87132	247	P87132	SATNEANKLSDIQTSSPSQDIPAKHLEPLHL	UID3641
3	S	O59782	Probable sulfate permease C320.05	SPCC320.05	0.90464	1.07163	0.700141	0.767662	-0.193568	-1.39368	-0.574828	-1.282	2	Cluster 2870									0.99798	1.48142e-19	176.4	172.38	160.65	-0.050031	514630000	2.92667	0.00772169	O59782	3	O59782	_____________MSSPSENHLLGPKTSFID	UID1532
190	S	O14306	Probable inositol polyphosphate 5-phosphatase C9G1.10c	SPAC9G1.10c	1.06987	0.866661	0.943301	0.83278	-0.808215	-0.956215	-0.807242	-1.14094	2	Cluster 2870		+		+					0.999518	1.35257e-52	254.72	244.46	229.41	0.1239	942620000	5.9345	0.017	O14306	190	O14306	IPPPKPNFSSKAGSSSPISVSPLKNVKAYIS	UID7959
690	S	O43052	Rho-type GTPase-activating protein 1	rga1	0.954309	1.16491	0.710835	0.848651	-0.647568	-0.881728	-1.07069	-1.07871	2	Cluster 2870	+	+	+						0.963022	2.17231e-24	208.39	167.63	208.39	-0.12938	57684000	4.92963	0.00497297	O43052	690	O43052	HGGSITGKSIVEQASSPLERRMDAFDENRAF	UID1346
413	S	O74863	tRNA (guanine-N(7)-)-methyltransferase non-catalytic subunit trm82	trm82	0.577372	0.739688	0.837194	0.788396	0.204512	-1.90701	-0.202024	-1.03812	2	Cluster 2870									0.999331	2.13241e-134	335.48	332.95	335.48	0.18347	2042500000	1.68588	0.0299345	O74863	413	O74863	KNHSKFIRSVETGTSSPSVESKDN_______	UID9472
132	S	G2TRQ9	Uncharacterized protein tam10	tam10	0.853419	0.870924	0.867511	0.768561	0.0740374	-1.44084	-0.77191	-1.2217	2	Cluster 2870									0.762294	1.00686e-55	227.95	218.1	190.55	-0.18262	140890000	2.61144	0.0104118	G2TRQ9	132	G2TRQ9	LKMLGIKNAASITESSPSAQSNKTNDKQREK	UID22
224	S	P48383	Protein sak1	sak1	0.645898	0.989999	0.350503	0.76123	0.381505	-1.64282	-0.0534391	-1.43287	2	Cluster 2870									0.999925	4.45396e-54	250.47	239.75	250.47	-0.40818	319720000	1.41986	0.0423354	P48383	224	P48383	NDVSSIQNTNQRVESSPASVNAAAIVRKSAV	UID3379
147	S	Q09330	mRNA export protein mlo3	mlo3	0.996464	0.83033	0.721485	0.701869	-0.909443	-1.37939	0.265193	-1.22651	2	Cluster 2870									0.999986	8.27305e-05	89.344	82.44	75.143	-0.10168	651440000	2.29046	0.0152041	Q09330	147	Q09330	ILDPSRQLNSLAARVSPASNASATASKNGAK	UID3805
287	S	O60167	ENTH domain-containing protein C19F8.03c	SPBC19F8.03c	0.650633	1.07796	0.789536	0.902862	-0.128049	-1.35155	-0.618151	-1.32324	2	Cluster 2870				+					0.999902	9.55903e-53	258.65	248.18	237.05	0.45884	454340000	2.83142	0.00878229	O60167	287	O60167	DFEENRKQYLQNKSGSPVEETAILNRKPTLR	UID1762
82	S	Q1MTQ1	Kinesin-like protein tea2	tea2	0.734164	0.883749	1.073	0.874744	-0.655925	-1.50165	-0.495558	-0.912529	2	Cluster 2870				+					0.999572	0.00104846	81.676	73.579	81.676	-0.16898	16326000	3.60019	0.00529373	Q1MTQ1	82	Q1MTQ1	NGPTAFDLGVTEKLMSPGTLDRYTRPALYPS	UID4726
294	S	O74906	Putative box C/D snoRNA protein SPCC613.07	SPCC613.07	1.01056	0.905809	0.733176	0.735667	-0.690958	-1.72229	-0.20008	-0.771881	2	Cluster 2870									0.999998	1.11669e-35	233.65	230.22	214.9	-0.37848	291630000	2.69682	0.00998493	O74906	294	O74906	SDDELNELSNEKKANSPTQNVDTSSKLSSVK	UID2431
109	S	Q9UTA7	Uncharacterized transcriptional regulatory protein C25B8.11	SPAC25B8.11	0.904815	0.805336	0.688315	0.521686	0.387588	-1.81978	-0.413848	-1.07411	2	Cluster 2870									0.999998	2.74733e-18	204.33	202.28	135.14	0.14015	249810000	1.65182	0.030745	Q9UTA7	109	Q9UTA7	NALGNNLDAVRGKVISPTQGSDARGPDGRQV	UID5664
356	S	Q09818	Putative general negative regulator of transcription C16C9.04c	SPAC16C9.04c	0.769429	1.26503	0.53092	0.804066	-0.230697	-1.35561	-0.445149	-1.33799	2	Cluster 2870									0.999977	0.000166336	121.01	60.416	109.16	0.098192	564020000	2.64186	0.0104715	Q09818	356	Q09818	EESSALPPTAAWAKLSPSVLQERLRAAVNQQ	UID3975
8	S	O59741	Uncharacterized transcriptional regulatory protein C530.05	SPBC530.05	1.15357	0.702916	0.530497	0.566417	0.0669236	-0.921428	-0.178608	-1.92029	2	Cluster 2870									0.999891	0.000370131	82.202	81.005	67.997	-0.12766	12448000	1.70252	0.0290659	O59741	8	O59741	________MENLKSASPEEDSPRHGDNMGKP	UID1491
648	S	O94294	Leucine-rich repeat-containing protein sog2	sog2	0.695203	1.07284	0.461108	0.532131	0.206552	-1.74185	0.108711	-1.33469	2	Cluster 2870		+							0.999984	0.00339848	80.24	73.02	79.311	-0.054438	72764000	1.43656	0.041546	O94294	648	O94294	QPHSGNNIFADQVRQSPTSMIRTASGLTNRI	UID2556
240	S	P41000	Protein cps3	cps3	0.759022	0.529031	0.861236	0.812325	-1.46503	-1.30322	0.566275	-0.759638	2	Cluster 2870									0.989815	7.78449e-05	115.34	109.04	89.663	-0.17366	132670000	1.71539	0.0286469	P41000	240	P41000	HAKRSLSSISVKSSTSPFSGSKFLSSSSYPH	UID3330
455	S	Q09894	Uncharacterized protein C24B11.07c	SPAC24B11.07c	1.05308	1.09169	0.838889	0.55579	-0.379007	-1.27679	-0.678491	-1.20516	2	Cluster 2870		+							1	0.000619628	109.16	100.93	77.387	0.14027	69772000	3.42162	0.00604145	Q09894	455	Q09894	APRGSPPVRGGKNVLSPEAKEHTHKNISPES	UID4145
948	S	Q9Y808	Uncharacterized protein C146.01		0.987072	1.15339	0.715786	0.796533	-0.647381	-1.26615	-0.786456	-0.952795	2	Cluster 2870									1	2.67413e-88	295.52	278.06	295.52	0.27826	160110000	4.48266	0.00419277	Q9Y808	948	Q9Y808	PSTPDLSFTDNKNSLSPSNILSLDGKFSFND	UID6088
147	S	Q7LKZ7	Beige protein homolog 1	lvs1	0.530434	0.607688	0.937394	0.966406	-1.86981	-0.779253	0.225541	-0.6184	2	Cluster 2870									1	5.32326e-45	224.03	212.6	151.95	-0.16067	98758000	1.84944	0.0244874	Q7LKZ7	147	Q7LKZ7	AIGTSSKTDSSIQAASPNEDLKSEGAQEIDS	UID4776
253	S	P33886	Protein kinase wis1	wis1	0.387207	0.883106	0.47115	0.925049	-2.10607	-0.359525	0.35094	-0.551855	2	Cluster 2870									0.891292	1.2745e-82	227.24	223.36	201.17	-0.39505	211100000	1.32546	0.0494454	P33886	253	P33886	PGKLDLSNSNPTSPVSPSSMASRRGLNIPPT	UID3149
232	S	O74500	Nucleoporin nup60	nup60	0.751696	0.395346	1.05728	1.37076	-0.835463	-0.988901	-0.683758	-1.06695	2	Cluster 2870									0.9604	8.78846e-35	163.18	155.87	128.38	0.12252	76345000	3.671	0.00493333	O74500	232	O74500	STFSPLREQDQLSTISPNSLLPAQRLSYYGP	UID2088
417	S	O60167	ENTH domain-containing protein C19F8.03c	SPBC19F8.03c	0.868804	1.18703	0.835716	-0.0710171	0.300372	-1.59624	-1.16986	-0.354803	3	Cluster 2870				+					0.97825	1.38308e-101	294.4	271.57	149.94	-0.45762	484870000	1.51213	0.0368752	O60167	417	O60167	MLRERNNLSAEGTSASPSLDKKSESTNIVQP	UID1760
500	S	O14132	Sporulation protein kinase pit1	pit1	0.544085	0.756631	0.901566	0.921585	0.299968	-1.31832	-0.59189	-1.51363	2	Cluster 2870		+							0.99746	1.13359e-52	256.89	254.88	168.68	0.55969	19400000	2.00412	0.0207075	O14132	500	O14132	FLVAINKSQEALLNNSPNSKSGSTQLSASTC	UID664
247	S	O13658	Uncharacterized transcriptional regulatory protein C27B12.11c		0.639598	0.889914	0.6946	0.663867	0.306543	-0.349866	-0.868536	-1.97612	2	Cluster 2870									0.956152	2.06432e-15	128.01	124	128.01	-0.042304	115810000	1.6048	0.0327396	O13658	247	O13658	PDPPKTSMPPFGSAGSPSPNRSLNVSNNTTP	UID88
5	S	O74452	Cell wall integrity protein scw1	scw1	0.377773	-0.269027	1.12687	1.60204	-0.195339	-1.17615	-0.257568	-1.2086	2	Cluster 2870									0.999354	7.20365e-61	220.13	214.16	220.13	0.21843	1410600000	1.53495	0.0356624	O74452	5	O74452	___________MFVGSPSAIEKPLSLSSKTK	UID9101
8	S	Q09898	Serine/threonine-protein kinase sid2	sid2	-0.0962339	0.478005	0.898938	1.39849	-0.0637806	-1.82666	0.0218886	-0.810648	3	Cluster 2870		+		+					1	4.81109e-222	365.3	362.53	125.59	-0.10473	626900000	1.3397	0.0485611	Q09898	8	Q09898	________MNRVNDMSPVEGDLGLQLSSEAD	UID4166
102	S	Q09924	Probable translation initiation factor eIF-2B subunit delta	tif224	0.147062	0.991309	0.919774	0.768111	0.198939	-1.47053	-0.0193174	-1.53534	2	Cluster 2870									0.999656	1.41513e-55	224.4	222.42	224.4	-0.10786	160440000	1.51971	0.0364434	Q09924	102	Q09924	NSNQQKKASKQNPQNSPETDANLQEKKIFEE	UID4197
196	S	P87159	Mitosis inhibitor nif1	nif1	1.22267	0.860323	-0.42201	1.03968	-0.056846	-1.67089	-0.141843	-0.831083	2	Cluster 2870		+							0.948442	1.98079e-05	100.04	88.122	100.04	0.31887	8521600	1.36421	0.0465644	P87159	196	P87159	PYYHEIEPPRTASNTSPTPNSIKSAHPAEPP	UID3695
105	S	Q9URV9	Sulfiredoxin	srx1	1.24334	1.16114	-0.0417149	0.740607	-0.266255	-1.30108	-0.214736	-1.3213	2	Cluster 2870									0.981893	8.94491e-05	112.42	101.33	85.45	0.38794	21671000	1.96348	0.0215258	Q9URV9	105	Q9URV9	DEAGRKKVRCKLVNCSPNTLRLYLGASANKF	UID5347
221	S	O14259	Ubp4-interactor sfp47	sfp47	1.25535	1.25323	-0.0724116	0.658722	-0.294883	-1.3545	-0.24947	-1.19604	2	Cluster 2870									0.938786	2.90751e-20	127.58	121.57	127.58	0.25113	76358000	1.94707	0.0218916	O14259	221	O14259	LMENRGVVLSVDTVTSPISQSPKKLTPTTSP	UID783
491	S	O43058	Forkhead protein sep1	2001-09-01	1.21109	-0.0202545	1.22216	0.971207	-0.488878	-1.16602	-0.832331	-0.896974	2	Cluster 2870									0.990951	3.80858e-17	149.36	141.5	149.36	1.2664	13686000	2.69323	0.0100256	O43058	491	O43058	SLLSPIRSDMSGISASPNTNLKEHRTRILQM	UID1352
4	S	O74779	Microtubule-associated protein mug164	mug164	0.941879	1.00094	0.727878	0.688812	-0.626245	-1.54516	-0.0367307	-1.15138	2	Cluster 2870									0.986458	1.17257e-16	117.62	110.38	77.576	-0.2018	135590000	2.60843	0.0104399	O74779	4	O74779	____________MPGSPSQEPLAEAESNMLQ	UID2299
184	S	O94664	Meiotically up-regulated gene 166 protein	mug166	1.03626	0.98845	0.514554	0.540711	-0.176871	-1.38878	0.0445276	-1.55886	2	Cluster 2870		+							0.832189	4.89788e-12	152.07	145.05	122.39	-0.37506	20983000	1.91876	0.0225037	O94664	184	O94664	TPSSASSRASETGTTSPQSMRNQISLLYSKV	UID2887
500	S	O14132	Sporulation protein kinase pit1	pit1	0.853206	1.01996	1.0047	0.511215	-0.513384	-1.57953	-0.222369	-1.07379	2	Cluster 2870		+							0.99746	1.13359e-52	256.89	254.88	168.68	0.55969	19400000	2.71069	0.00979039	O14132	500	O14132	FLVAINKSQEALLNNSPNSKSGSTQLSASTC	UID7746
72	S	O13817	Protein transport protein sec73	sec73	0.713843	1.12701	0.681229	0.967735	-0.133134	-1.19832	-0.943635	-1.21473	2	Cluster 2870		+							0.918499	3.19695e-42	166.28	164.6	141.31	-0.0089663	61425000	3.14005	0.00621053	O13817	72	O13817	SSGSFTSNSQTDLSNSPSSKKKNIFYPIARA	UID285
380	S	Q9UU99	CRAL-TRIO domain-containing protein C23B6.04c	SPCC23B6.04c	0.58579	0.962492	1.04341	0.883456	-0.48878	-1.51371	-0.385124	-1.08753	2	Cluster 2870									0.999611	8.60741e-18	156.08	142.75	83.758	0.41025	14473000	3.06759	0.00643671	Q9UU99	380	Q9UU99	TIVPSQFYKQKVVQNSPPSLLSTDNKIPESG	UID5813
14	S	Q9UUH6	Uncharacterized nucleolar protein C630.06c	SPAC630.06c	0.599101	0.790362	1.2016	0.863452	-0.40563	-1.38462	-0.407612	-1.25665	2	Cluster 2870									1	1.80463e-08	187.85	184.24	115.38	0.22404	323670000	2.97228	0.00712251	Q9UUH6	14	Q9UUH6	__METVKVTRKDLLLSPENKEIDSLDDVSAL	UID5871
364	S	Q09906	Transmembrane protein 184 homolog C30D11.06c	SPAC30D11.06c	1.00547	0.778353	0.804441	0.88947	-0.501181	-1.41936	-0.295527	-1.26167	2	Cluster 2870									0.999636	5.45118e-12	151.39	138.6	151.39	1.0555	73887000	3.08009	0.00640256	Q09906	364	Q09906	RYDQSRVRLINNSQNSPQSNKSYFSIPGMST	UID4185
396	S	Q9UUD1	Sterol regulatory element-binding protein 1;Processed sterol regulatory element-binding protein 1	sre1	1.06434	1.0826	0.300313	0.872384	-0.396291	-1.16923	-0.252035	-1.50208	2	Cluster 2870									0.998855	5.72872e-08	125.97	95.085	125.97	0.21391	25739000	2.48273	0.0118014	Q9UUD1	396	Q9UUD1	VHQSSRPNLTQRAFTSPTLNTMGRTALNGMV	UID5839
181	S	O14303	Uncharacterized protein C9G1.07	SPAC9G1.07	0.553797	1.02973	0.774407	1.16011	-0.316116	-1.39465	-0.835441	-0.971839	2	Cluster 2870									0.954859	9.06922e-13	124.08	115.79	124.08	-0.26653	21833000	3.29243	0.00609205	O14303	181	O14303	VTPPINDKNILLPEQSPLSNFSTTKISSINV	UID874
396	S	O14259	Ubp4-interactor sfp47	sfp47	0.932094	0.961468	0.944202	0.694449	-0.413764	-1.15219	-0.535259	-1.431	2	Cluster 2870									0.946557	0.000158763	94.402	71.761	94.402	-0.48512	6039100	3.37646	0.00589928	O14259	396	O14259	VLNRQKDGWWKGLVVSPTVGRIGLFPSNYIE	UID782
15	S	O94517	Probable proteasome subunit alpha type-1	SPBC646.16	0.867727	1.11937	0.880502	0.76211	-0.702061	-1.15284	-0.540238	-1.23457	2	Cluster 2870									1	2.10088e-06	151.55	108.83	151.55	-0.10491	14012000	4.18403	0.004	O94517	15	O94517	_MSQARGFDRTITVFSPEGRLYQVEYAFKAF	UID2797
162	S	Q9HGP4	Bromodomain-containing protein C631.02	SPAC631.02	1.06977	1.26201	0.525231	0.678189	-0.498916	-1.32093	-0.681441	-1.03391	2	Cluster 2870									0.889789	0.000201641	94.355	85.801	75.736	-0.052345	420490000	3.39492	0.00572973	Q9HGP4	162	Q9HGP4	RNEDDSLTFSKTSPVSPSSLKDGASNTVTND	UID12084
221	S	O14259	Ubp4-interactor sfp47	sfp47	0.957133	0.990641	0.637024	0.943261	-0.304284	-1.3689	-0.682258	-1.17262	2	Cluster 2870									0.938786	2.90751e-20	127.58	121.57	127.58	0.25113	76358000	3.35125	0.00586364	O14259	221	O14259	LMENRGVVLSVDTVTSPISQSPKKLTPTTSP	UID7865
111	S	O94255	Carbonic anhydrase	SPBP8B7.05c	1.11234	0.968349	0.72549	0.727091	-0.315796	-1.44406	-0.965695	-0.807716	2	Cluster 2870									0.99992	2.75092e-16	173.19	168.89	171.48	-0.37217	670480000	3.38294	0.0059854	O94255	111	O94255	IDHQDEIIDREASTASPVSGAGKIDQNGEIK	UID2517
151	S	C6Y4C6	Uncharacterized protein C29A10.17	SPBC29A10.17	1.40591	1.17668	0.259605	0.468211	-0.60427	-1.36174	-0.333797	-1.0106	1	Cluster 2870									0.999791	5.47348e-05	136.5	133.97	136.5	0.23581	124390000	2.45539	0.012139	C6Y4C6	151	C6Y4C6	KMVINLSKVQPNITGSPS_____________	UID14
13	S	Q09682	Probable proteasome subunit alpha type-3		0.624806	1.01752	0.656454	0.525125	0.064229	-1.81713	0.167334	-1.23833	2	Cluster 2870									1	0.000257172	107.97	97.778	93.345	0.025006	11565000	1.51659	0.0366006	Q09682	13	Q09682	___MSRSYDSRTTIFSPEGRLYQVEYALEAI	UID3810
852	S	O14064	Protein bir1	bir1	0.647413	0.823811	0.752595	0.742108	0.227882	-1.67626	-0.137561	-1.37998	2	Cluster 2870									0.999852	2.76728e-35	189.15	185.81	170.14	-0.036484	162880000	1.72221	0.0282975	O14064	852	O14064	KVDKIDNVSKKDVETSPGSCETSSAFAKTYA	UID540
197	S	O14273	Meiotically up-regulated protein C8C9.04	SPAC8C9.04	0.607158	0.988636	0.814719	0.62543	0.314374	-1.68274	-0.460841	-1.20674	2	Cluster 2870									0.999985	4.60516e-11	109.79	96.368	108.71	-0.0073176	88311000	1.83891	0.0248348	O14273	197	O14273	AEHFAPQRNDEQLGNSPASITSKPATTSAAQ	UID7897
257	S	Q9UT68	Uncharacterized protein C4F11.03c	SPCC4F11.03c	0.717451	1.29621	0.816317	0.409544	-0.182776	-1.37703	-0.278326	-1.40139	2	Cluster 2870									0.993846	5.17506e-35	222.64	217.43	222.64	0.0036057	103950000	2.26357	0.0156392	Q9UT68	257	Q9UT68	GTSNSALSRNLDLFGSPSSENKSTAGSASLF	UID5637
1119	S	Q09794	Protein ura1;Glutamine-dependent carbamoyl-phosphate synthase;Aspartate carbamoyltransferase	ura1	0.791694	1.12639	0.89161	0.368205	0.0690124	-1.40025	-0.421645	-1.42502	2	Cluster 2870									0.998481	5.41657e-09	113.88	87.351	104.76	0.11452	18844000	2.11839	0.0179987	Q09794	1119	Q09794	IALPLHRENVKILGTSPEMIDGAENRFKFSR	UID3955
140	S	Q09761	DNA replication regulator sld3	sld3	0.524641	0.915583	1.15216	0.702722	0.0424974	-1.04528	-0.731809	-1.56052	2	Cluster 2870									0.811937	1.10263e-05	117.09	106.78	113.38	-0.5645	7076600	2.41134	0.0129256	Q09761	140	Q09761	NKPLGDQLFRSNSLMSPSLLKKELHRIQSDA	UID3927
441	S	O94589	RanBD1 domain-containing protein C584.03c	SPCC584.03c	0.818095	0.977204	0.890777	0.677668	-0.000407945	-1.30383	-0.640959	-1.41854	2	Cluster 2870									0.999959	2.00057e-32	193.27	193.27	161.61	0.28257	228180000	2.62257	0.0104246	O94589	441	O94589	PASYNALENRSELSASPGSVSSSRHSGIFAT	UID2831
466	S	O74792	SWI/SNF global transcription activator complex subunit snf59	snf59	1.10988	0.926309	0.594373	0.709873	-0.0634784	-1.45812	-0.54289	-1.27595	2	Cluster 2870									0.999982	6.56568e-88	289.58	285.6	289.58	0.16931	108380000	2.5467	0.011125	O74792	466	O74792	SSSVKLELKSMDNQNSPSPFQGKDILTLAQG	UID2331
72	S	O13817	Protein transport protein sec73	sec73	0.858633	1.42955	0.47998	0.0133058	0.442771	-1.31911	-0.607783	-1.29734	2	Cluster 2870		+							0.918499	3.19695e-42	166.28	164.6	141.31	-0.0089663	61425000	1.46173	0.0399757	O13817	72	O13817	SSGSFTSNSQTDLSNSPSSKKKNIFYPIARA	UID7367
441	S	O94589	RanBD1 domain-containing protein C584.03c	SPCC584.03c	0.249772	1.11185	0.423301	1.02751	0.206684	-1.5408	-0.047434	-1.43088	2	Cluster 2870									0.999959	2.00057e-32	193.27	193.27	161.61	0.28257	228180000	1.50149	0.0375246	O94589	441	O94589	PASYNALENRSELSASPGSVSSSRHSGIFAT	UID9913
5	S	O74452	Cell wall integrity protein scw1	scw1	0.442215	1.21406	0.440059	0.890276	0.155098	-1.71171	-0.286147	-1.14385	2	Cluster 2870									0.999354	7.20365e-61	220.13	214.16	220.13	0.21843	1410600000	1.75548	0.0275255	O74452	5	O74452	___________MFVGSPSAIEKPLSLSSKTK	UID2019
549	S	O13987	Ankyrin and IPT/TIG repeat-containing protein C26H5.05	SPAC26H5.05	-0.268484	0.717242	0.700058	1.65383	-0.69067	0.0809499	-0.70904	-1.48389	2	Cluster 2870									0.99896	1.21704e-21	139.69	134.3	139.69	-0.17134	33665000	1.48878	0.0382862	O13987	549	O13987	VEGSAFSMSKSPSVLSMTTPSGVSPSISKNG	UID461
412	S	Q10208	Pyruvate kinase	pyk1	-0.301666	1.09798	0.90979	1.24177	-0.20786	-0.303131	-0.879751	-1.55713	2	Cluster 2870									0.894069	6.97469e-16	172.32	165.42	172.32	-0.58924	29242000	1.69394	0.0294917	Q10208	412	Q10208	ASIESDAKAIVVLSTSGNTARLCSKYRPSIP	UID4408
186	S	Q9UT81	UBX domain-containing protein 3	ubx3	0.63161	0.960654	0.509912	1.35375	-1.15962	-1.30214	-0.337243	-0.656924	2	Cluster 2870									0.999993	5.26576e-180	336.95	329.49	336.95	-0.20161	618420000	2.97859	0.00709065	Q9UT81	186	Q9UT81	SWASVGQRLGTENEASGSTTPVTQSGPPREN	UID12729
216	S	O74653	Protein pob1	pob1	0.552893	0.971397	0.456162	1.31751	-1.40465	-1.02767	0.0160436	-0.881684	2	Cluster 2870		+		+					0.800718	2.18298e-50	189.87	187.98	169.25	0.19385	45744000	2.41945	0.0128228	O74653	216	O74653	ETITDIETALQNMSTSASRTPNDSSPLPYIE	UID2212
479	S	O74505	Uncharacterized protein C594.02c	SPCC594.02c	0.303748	0.677424	1.17879	1.08808	-1.5976	-0.402933	-1.0611	-0.186401	2	Cluster 2870									0.964579	6.89989e-34	237.59	235.71	140.49	0.6168	428250000	2.28507	0.0153135	O74505	479	O74505	NNQEREYDYDDTSSRSSTLTERPVVH_____	UID9216
298	S	O74417	Uncharacterized protein C14G10.04	SPCC14G10.04	-0.131166	0.376932	1.40832	1.30391	-0.683742	-1.41256	-0.0289176	-0.832775	2	Cluster 2870									0.948123	1.50906e-24	199.84	196.17	105.39	-0.40708	121030000	1.7097	0.0288695	O74417	298	O74417	SRFSKFFNGLAGPETSKTSTPNMSNNPSPRV	UID1954
2	S	O59698	Uncharacterized transporter C36.01c	SPBC36.01c	-0.286463	1.19111	1.27208	0.962359	-0.500433	-1.23947	-0.391925	-1.00726	2	Cluster 2870									0.980817	0.00432401	51.009	42.12	51.009	0.092757	28412000	2.03521	0.0201552	O59698	2	O59698	______________MSESSVNADTPKNTNDV	UID1428
222	S	O43078	ATPase-like fidgetin	alf1	-0.564751	0.960116	1.21199	1.33905	-0.338032	-0.932884	-0.604189	-1.0713	2	Cluster 2870		+							0.868163	3.19103e-13	146.81	145.92	57.936	-0.25142	66272000	1.69166	0.029582	O43078	222	O43078	ASALSSDTGRSATMNSTTFPTAMKSQSTTKP	UID1391
268	S	O43024	CUE domain-containing protein C354.10	SPBC354.10	-0.322676	1.0926	1.23626	1.10305	-0.455754	-1.07529	-0.372123	-1.20607	2	Cluster 2870									0.798339	2.58483e-40	195.18	191.14	195.18	0.090665	30773000	1.97498	0.0212266	O43024	268	O43024	TNTNGTAGGTSASAKSTSAADQAVASSKPIK	UID1309
408	S	O14091	General alpha-glucoside permease	sut1	-0.329276	1.3784	1.14415	0.642455	-0.314529	-1.20201	-0.00542892	-1.31376	2	Cluster 2870									0.999964	0.00246912	74.698	72.915	58.116	0.12498	31046000	1.53236	0.0357651	O14091	408	O14091	SENEPSRRRLLPSSRSIMTTISSKVQIKGLT	UID610
6	S	O59732	Chitin synthase regulatory factor 1	chr1	1.27358	0.986232	-0.433586	1.06332	-0.646996	-1.3286	0.035596	-0.949551	2	Cluster 2870									0.895056	2.27661e-08	87.99	84.317	87.99	-0.44498	7811400	1.60705	0.0327282	O59732	6	O59732	__________MPASTSIPETPSKLPDALLVN	UID1466
2	S	O42947	Uncharacterized protein C16H5.12c	SPBC16H5.12c	0.610347	1.20589	1.32677	0.0485802	-0.391325	-1.21482	-0.28043	-1.30501	3	Cluster 2870									0.92249	0.000106705	46.862	45.829	46.862	0.10653	12526000	2.14916	0.0174981	O42947	2	O42947	______________MSVDTAKSDIQAEPSTG	UID8323
231	T	O60119	Vesicle-associated membrane protein-associated protein C16G5.05c	SPBC16G5.05c	1.43725	1.232	0.483585	-0.484791	-0.0855069	-1.12629	-0.175202	-1.28104	2	Cluster 2870				+					0.999981	3.02443e-06	113.52	110.77	107.69	0.0099644	14137000	1.32717	0.0493675	O60119	231	O60119	TDADNGAASVKDTIVTAESASSKGADVARSK	UID13439
30	S	O74526	Probable serine/threonine-protein kinase C70.05c	SPCC70.05c	1.28523	1.27333	0.694951	-0.159211	-0.14834	-1.00943	-0.579345	-1.35718	2	Cluster 2870									0.999356	1.67627e-06	127.78	106.12	108.06	0.23778	53820000	1.94593	0.0218754	O74526	30	O74526	PERSDSESPSSRSIGSGTPAPVRKGLSKFKN	UID9247
555	S	Q10280	Transcription factor gaf1	gaf1	1.15435	-0.140778	1.05709	1.11242	-0.4045	-1.4814	-0.432671	-0.864515	2	Cluster 2870		+							0.999366	1.15268e-51	172.34	168.61	156.92	-0.21206	85601000	2.12994	0.0178062	Q10280	555	Q10280	MYNHMPYLNRATSANSITSPGVLPEGMAASL	UID11567
569	S	Q9Y7K6	Uncharacterized RING finger protein C2A9.04c	SPBC2A9.04c	0.827177	1.11567	0.488171	1.03747	-1.16199	-0.527292	-0.367413	-1.41179	2	Cluster 2870									0.976886	1.30538e-147	292.69	288.62	292.69	-0.09059	228400000	3.03604	0.0069374	Q9Y7K6	569	Q9Y7K6	QRFQEEMENRMNQTRSESSTPAQQSAAGSSI	UID13036
146	S	Q10435	Probable ubiquitin fusion degradation protein C12B10.01c		0.852846	1.087	0.495086	0.60617	-0.290448	-0.84974	0.0153049	-1.91622	2	Cluster 2870									0.936915	0.000239282	62.792	61.328	48.527	-0.23465	6413400	1.84799	0.0245432	Q10435	146	Q10435	QSDILNSYERVLSNASVDSALDKKAEVDIIP	UID4638
662	S	O43027	Probable Rho-GTPase-activating protein 6	rga6	1.21553	1.03975	-0.136711	0.936649	0.00623119	-0.888115	-0.642302	-1.53103	2	Cluster 2870	+								1	3.24634e-32	193.8	186.09	99.343	0.2917	84497000	1.8732	0.0235949	O43027	662	O43027	TAVPSMSFANNISSRSVISAATDSKPSTRTS	UID8407
4	S	O13940	Probable low-specificity L-threonine aldolase	gly1	1.57487	0.0578163	0.614375	0.68633	-0.204044	-0.614838	-0.345666	-1.76884	2	Cluster 2870									0.95428	6.43105e-05	97.223	95.027	97.223	0.13377	103430000	1.67174	0.0302812	O13940	4	O13940	____________MSGSVTSTTTETRLCPSNQ	UID424
540	S	P24782	ATP-dependent RNA helicase dbp2	dbp2	0.86247	1.01889	0.818054	0.526103	-0.129256	-1.44955	-0.191585	-1.45513	2	Cluster 2870									0.956574	3.35302e-05	103.88	74.52	86.497	-0.39956	9820500	2.229	0.0166978	P24782	540	P24782	RRGGGYGNRNRGFTGSNSAPLARSRW_____	UID3101
223	S	Q9Y7N0	SWR1 complex bromodomain subunit bdf1	bdf1	0.914155	0.921679	0.74948	0.717612	-0.127879	-1.67191	-0.366349	-1.13679	2	Cluster 2870									0.940775	5.71763e-27	151.45	150.51	100.62	0.13456	47404000	2.43366	0.0124511	Q9Y7N0	223	Q9Y7N0	SASTAPPRTRRNSSVSSTSASVAASTAPKAA	UID5974
355	S	Q10268	Membrane-anchored protein 1	mac1	1.01431	0.878401	0.779291	0.782322	-0.336784	-1.46037	-0.403705	-1.25347	2	Cluster 2870		+	+						0.863002	2.63863e-15	168.29	167.51	165.44	-0.34445	22962000	2.97146	0.00710227	Q10268	355	Q10268	QFDLEPYRNRQAGSISSEGTDSRFFDVENQV	UID4468
455	S	O13992	Meiotically up-regulated gene 56 protein	mug56	0.779219	0.929769	0.754845	0.870702	-0.0401668	-1.24413	-0.501083	-1.54915	2	Cluster 2870									0.986405	0.000246736	87.251	70.492	87.251	1.3057	5251600	2.52821	0.0111588	O13992	455	O13992	VTTDDITQLSRTSTLSLSTASPRLVHDLVMK	UID463
23	S	Q10425	Eukaryotic translation initiation factor 3 subunit B	SPAC25G10.08	0.487493	1.02302	0.457568	1.14217	-0.268495	-1.57528	0.0172587	-1.28374	2	Cluster 2870									1	1.19636e-34	226.65	213.92	124.25	0.31656	19417000	1.97697	0.0211211	Q10425	23	Q10425	EIKDQIVVKDEEIDVSELEVKLNVTKPVGYD	UID4626
2	S	Q9UUE6	Lysine--tRNA ligase, cytoplasmic	krs1	0.529638	0.895239	1.06402	0.978757	-0.557065	-1.55586	-0.377964	-0.976766	2	Cluster 2870									1	3.5756e-08	124.84	103.29	89.468	0.24982	130200000	3.03213	0.00691629	Q9UUE6	2	Q9UUE6	______________MSEEQVNGVTQAVKALV	UID5856
78	S	O94378	Uncharacterized protein C1604.12	SPBC1604.12	0.716337	0.826735	1.07153	0.878144	-0.271212	-1.30732	-0.590141	-1.32407	2	Cluster 2870									0.921306	5.15067e-09	79.36	78.535	79.36	0.092007	49400000	3.15502	0.00618117	O94378	78	O94378	SLKVDVSSPPSTAPGSAGSTPKTTPVSLNAG	UID9719
447	S	O74504	UPF0590 protein C594.01		0.849501	0.929573	0.941914	0.788388	-0.280067	-1.49053	-0.652949	-1.08583	2	Cluster 2870									0.999992	5.33159e-25	199.07	160.77	199.07	-0.12794	78642000	3.24365	0.00603984	O74504	447	O74504	KSDDVGNSTHRFSTASAASTSAVKTEKEKKM	UID9194
1136	S	Q9USK8	Cell wall alpha-1,3-glucan synthase ags1	ags1	1.03656	1.09871	0.70206	0.550724	-0.555829	-0.933757	-0.263951	-1.63452	2	Cluster 2870		+	+						0.925679	0.00483155	54.393	40.993	50.149	0.68555	11949000	2.70703	0.00982174	Q9USK8	1136	Q9USK8	KKNDLDSPAKVTPVVSGVSARKKKCVLIATL	UID5454
43	S	O59740	Cell polarity protein mod5	mod5	0.793277	1.10159	0.718765	0.865816	-0.31818	-1.17344	-0.526453	-1.46137	2	Cluster 2870		+		+					0.998864	6.03081e-15	161.24	155.95	146.86	-0.021742	234260000	3.0884	0.00641951	O59740	43	O59740	NTTVGFQFDNRNVGTSAPSTPAIRRNNTDSF	UID8564
186	S	Q9UT81	UBX domain-containing protein 3	ubx3	0.811831	0.917899	0.762052	1.0145	-0.332342	-1.20616	-0.543939	-1.42384	2	Cluster 2870									0.999993	5.26576e-180	336.95	329.49	336.95	-0.20161	618420000	3.22668	0.00608092	Q9UT81	186	Q9UT81	SWASVGQRLGTENEASGSTTPVTQSGPPREN	UID5647
157	S	O13995	Cytochrome P450 regulator dap1	dap1	1.11564	1.10951	0.748996	0.634038	-1.00774	-0.579709	-1.30025	-0.720487	2	Cluster 2870									0.823344	1.05111e-06	133.48	127.05	108.58	0.13379	52607000	3.95673	0.00425	O13995	157	O13995	GRLISPREARAAATISETEEKVAHN______	UID465
150	S	Q09330	mRNA export protein mlo3	mlo3	1.14166	0.853394	0.691873	0.858026	-0.819468	-1.15525	-0.277912	-1.29232	2	Cluster 2870									0.982005	7.4553e-06	106.93	76.365	106.93	-0.077804	28194000	3.45705	0.00587845	Q09330	150	Q09330	PSRQLNSLAARVSPASNASATASKNGAKSSK	UID3806
331	S	O14228	Probable phosphoribosylformylglycinamidine synthase	ade3	1.0517	0.986268	0.854324	0.74124	-0.608055	-1.28226	-0.638618	-1.1046	2	Cluster 2870									0.969914	1.56402e-09	139.55	108	125.52	0.14049	34130000	4.22894	0.00431746	O14228	331	O14228	GSGGEIRDEGAVGQGSLSKAGLAGYSVSDLN	UID751
469	S	P33886	Protein kinase wis1	wis1	0.93695	1.13332	0.866759	0.714342	-0.901808	-1.11603	-0.514132	-1.1194	2	Cluster 2870									0.999699	7.7394e-87	268.91	257.64	268.91	-0.2494	67489000	4.46223	0.00489412	P33886	469	P33886	QVKLCDFGVSGNLVASISKTNIGCQSYMAPE	UID3146
472	T	Q9UU99	CRAL-TRIO domain-containing protein C23B6.04c	SPCC23B6.04c	1.1777	1.13489	0.690995	0.557528	-0.650009	-1.11871	-0.53817	-1.25422	2	Cluster 2870									0.999664	4.9879e-53	244.73	204.05	244.73	0.43752	133270000	3.56736	0.00586076	Q9UU99	472	Q9UU99	TVPKMNPKLQGGNSVTAPSTPSKVLPAMSPK	UID14113
2	S	Q9P7I0	Ankyrin repeat-containing protein C105.02c	SPAC105.02c	0.951239	1.18654	0.961918	0.486702	-0.57322	-1.1861	-0.668004	-1.15907	2	Cluster 2870									0.82259	1.93844e-11	115.63	113.81	104.84	-0.13985	119840000	3.76171	0.00520851	Q9P7I0	2	Q9P7I0	______________MSTEGAKPSEMLIAACR	UID5212
4	T	A9ZLL8	Protein lsd90	lsd90	1.03677	0.536393	0.558939	0.733289	0.176493	-1.86987	-0.0507978	-1.12121	2	Cluster 2870									1	2.09436e-11	155.26	151.58	155.26	-0.14493	41889000	1.57291	0.0338512	A9ZLL8	4	A9ZLL8	____________MVGTINESMQNMKIGAKET	UID6103
569	S	Q9Y7K6	Uncharacterized RING finger protein C2A9.04c	SPBC2A9.04c	0.695844	0.936294	0.623066	0.703763	0.117505	-1.7412	-0.0278704	-1.3074	2	Cluster 2870									0.976886	1.30538e-147	292.69	288.62	292.69	-0.09059	228400000	1.71123	0.0287847	Q9Y7K6	569	Q9Y7K6	QRFQEEMENRMNQTRSESSTPAQQSAAGSSI	UID5954
532	S	O94312	PWWP domain-containing protein2	pdp2	0.921189	0.942251	0.667226	0.365937	-0.0815386	-1.79832	0.172431	-1.18918	2	Cluster 2870									1	3.55065e-15	184.44	169.07	131.86	0.27212	54804000	1.61722	0.0322843	O94312	532	O94312	KDMISEEKSSKDADNSLEVAGKDFAEDGTEQ	UID2575
529	T	O59782	Probable sulfate permease C320.05	SPCC320.05	0.68756	0.301534	0.980648	1.22334	-0.0576511	-1.71408	-0.595379	-0.825972	2	Cluster 2870									1	1.79222e-14	160.64	154.72	160.64	0.19913	342870000	2.15257	0.0174134	O59782	529	O59782	AEFILEDAASTLSHRTNPSSTAVESAPRILV	UID13411
2	S	O94692	RuvB-like helicase 2	rvb2	0.977381	0.615354	0.743318	0.732494	0.163662	-1.42368	-0.237949	-1.57058	2	Cluster 2870									0.999942	3.07703e-24	189.8	103.31	127.66	0.25483	188850000	1.89751	0.0229209	O94692	2	O94692	______________MSISVTSHNDVSKLERI	UID2913
410	S	O60167	ENTH domain-containing protein C19F8.03c	SPBC19F8.03c	0.635708	0.775456	0.948728	1.02069	-0.281574	-1.5173	-0.332439	-1.24927	2	Cluster 2870				+					1	1.51705e-115	306.19	299.15	154.86	0.11872	1409200000	2.68042	0.0101097	O60167	410	O60167	ASSFVDEMLRERNNLSAEGTSASPSLDKKSE	UID1758
230	S	O59732	Chitin synthase regulatory factor 1	chr1	0.822481	0.722944	0.772643	0.873556	-0.00349736	-1.60718	-0.239084	-1.34186	2	Cluster 2870									1	2.0573e-117	321.63	304.65	93.804	-0.10592	147830000	2.14924	0.0175093	O59732	230	O59732	SRVLRVTNEANASAISLEKATSLSSQEQPGS	UID1469
222	S	O43078	ATPase-like fidgetin	alf1	0.776855	0.993881	0.480302	1.02515	0.025347	-1.64093	-0.6645	-0.9961	2	Cluster 2870		+							0.868163	3.19103e-13	146.81	145.92	57.936	-0.25142	66272000	2.359	0.0136836	O43078	222	O43078	ASALSSDTGRSATMNSTTFPTAMKSQSTTKP	UID8473
231	T	O60119	Vesicle-associated membrane protein-associated protein C16G5.05c	SPBC16G5.05c	0.249387	1.00892	0.798686	1.04487	0.159349	-1.6973	-0.607191	-0.956724	2	Cluster 2870				+					0.999981	3.02443e-06	113.52	110.77	107.69	0.0099644	14137000	1.96056	0.0215748	O60119	231	O60119	TDADNGAASVKDTIVTAESASSKGADVARSK	UID6357
2	S	O74369	Inositol phosphosphingolipids phospholipase C	css1	1.21449	1.30224	0.253329	0.196258	0.0829098	-1.02695	-0.454265	-1.56801	2	Cluster 2870									1	0.000519049	90.434	80.591	72.29	0.064836	131480000	1.72283	0.0282371	O74369	2	O74369	______________MSVEKAPELRVLSFNCW	UID1901
185	S	O94512	Oxysterol-binding protein-like protein 1	obp1	1.0904	1.14278	0.55068	0.446562	-0.113595	-1.21484	-0.357303	-1.54467	2	Cluster 2870									0.999795	6.47332e-25	197.75	190.58	197.75	0.0063969	30512000	2.24097	0.0162609	O94512	185	O94512	GKSYRPKASRTTSSQSVASTMTKSSTKTSKK	UID2789
410	S	O36027	Wiskott-Aldrich syndrome protein homolog 1	wsp1	0.874254	1.27611	0.480981	0.194983	0.476322	-1.06501	-0.632397	-1.60524	2	Cluster 2870		+		+					1	1.04185e-05	105.28	102.89	86.288	-0.22507	28620000	1.5198	0.0364578	O36027	410	O36027	IPGRSAPALPPLGNASRTSTPPVPTPPSLPP	UID1065
915	T	O74733	Protein cft1	cft1	1.1472	1.03982	0.700578	0.663276	-0.506239	-1.33944	-0.562991	-1.14221	2	Cluster 2870									1	1.52977e-05	142.1	131.92	70.438	-0.28195	25897000	3.49638	0.00554913	O74733	915	O74733	VPQETMTREFQANVGTPRDAESTMEKKASSS	UID6438
358	S	O14289	3-isopropylmalate dehydratase	leu2	1.286	0.990476	0.466589	0.252518	-1.4076	-1.20726	0.344623	-0.72534	2	Cluster 2870									0.99859	3.35427e-08	160.18	154.4	139.78	0.26999	59015000	1.77021	0.0269337	O14289	358	O14289	NTSIVSYPIDKVFIGSCTNSRIEDLRLAAAV	UID846
559	S	O94300	Putative xanthine/uracil permease C887.17	SPBC887.17	0.58267	0.709912	1.11608	0.896918	-1.09937	-1.50108	0.0923944	-0.797529	2	Cluster 2870									0.986826	3.07581e-64	274.17	269.07	274.17	-0.097866	430610000	2.44131	0.012396	O94300	559	O94300	DDRKAMDNATLEMATSRSYSEDGKNEKTTHE	UID2567
2	S	Q9UTS5	Zinc finger protein zas1	zas1	0.298823	1.16136	0.967378	0.387065	0.611087	-1.28623	-1.35239	-0.787099	2	Cluster 2870									0.99999	0.000608272	71.98	66.885	71.98	0.25438	9147200	1.50437	0.0373604	Q9UTS5	2	Q9UTS5	______________MSNEESFTEKPLKKRSR	UID5757
585	S	O13735	Actin-interacting protein 3 homolog	fat1	1.00706	0.98243	0.774673	0.551252	-0.0135307	-0.621434	-1.07763	-1.60282	2	Cluster 2870				+					0.998681	1.53794e-52	252.87	238.47	252.87	-0.042846	106950000	2.47014	0.0120103	O13735	585	O13735	EAPVISSSEKIESGTSISTSDTKGGLANFEN	UID162
617	S	Q09822	Cell division control protein 15	cdc15	-0.169863	0.770356	1.09476	1.21803	-0.263043	-1.36577	0.0419257	-1.3264	2	Cluster 2870		+		+					0.981566	1.97408e-118	325.98	315.43	143.52	0.005386	80241000	1.64162	0.0311775	Q09822	617	Q09822	RRQSTSVDDEAPVSLSKTSSSTRLNGLGYHS	UID4002
297	S	O74352	Protein hob1	hob1	0.252402	0.672516	1.09102	1.12151	-0.131864	-1.77767	-0.385393	-0.842524	2	Cluster 2870		+		+					0.960329	0.000195791	81.639	79.83	81.639	0.46896	10038000	2.03184	0.0200961	O74352	297	O74352	YKRPGMGPGGKDATASSSSSFSSKREEAAAE	UID8935
175	S	O14081	Putative alpha,alpha-trehalose-phosphate synthase [UDP-forming] 106 kDa subunit		0.348638	0.747746	1.25492	0.862619	-0.357808	-1.8172	-0.396023	-0.642893	2	Cluster 2870									0.999974	5.12897e-11	119.62	113.83	119.62	0.46861	9768200	2.20112	0.0167957	O14081	175	O14081	RHDSELEEFARRASRSLSFSMNGTPQRRMTF	UID607
826	S	Q9USS2	Serine/threonine-protein kinase ppk29	ppk29	-0.094533	1.20483	0.7044	1.16275	-1.0472	-0.924048	0.282577	-1.28877	2	Cluster 2870				+					0.985341	8.02837e-09	127.83	122.12	115.8	-0.13974	4644900	1.74063	0.0278245	Q9USS2	826	Q9USS2	ETSFNNDLRPVASIQSAETSRSVSDRPANFP	UID5496
576	S	Q9P7E1	Uncharacterized RING finger protein P4H10.07	SPBP4H10.07	1.22002	1.5006	-0.542004	0.663621	-0.203709	-1.12953	-0.567805	-0.941199	2	Cluster 2870									0.985682	5.56769e-15	159.44	152	159.44	0.40043	492470000	1.54114	0.0353489	Q9P7E1	576	Q9P7E1	QNSCPLCRTKGVASASTPSSPKP________	UID5188
216	S	Q10109	Lap-Emerin-Man domain protein 2	lem2	1.42875	1.43361	0.451534	-0.499119	-0.43487	-1.15683	-0.315632	-0.907437	2	Cluster 2870									0.999082	1.09899e-24	195.18	180.62	195.18	-0.27043	191520000	1.50456	0.037375	Q10109	216	Q10109	SPQLRSPKISHRLQTSATSSPLQHKRPFTNV	UID4269
281	S	O94260	Putative G3BP-like protein	nxt3	1.31957	1.27466	0.888461	-0.615924	-0.326851	-0.780531	-0.562264	-1.19711	2	Cluster 2870									0.993113	9.97465e-23	155.46	152	155.46	-0.0081875	43706000	1.57482	0.0338336	O94260	281	O94260	LIARNHPDVKSQASVSSTASTTGQTVKGVNA	UID2524
384	S	Q10164	Probable Rho-type GTPase-activating protein 2	rga2	1.72155	0.789885	0.634629	0.267537	-0.784072	-0.978779	-0.788458	-0.862297	2	Cluster 2870	+	+		+					0.999981	7.49027e-27	229.44	202.85	229.44	0.039983	64882000	2.80243	0.00915173	Q10164	384	Q10164	SDFRVVSENVLLQARSETNSPIIENKEANNF	UID11390
503	S	O14132	Sporulation protein kinase pit1	pit1	1.18161	0.614545	0.8548	0.630019	-0.270679	-1.71855	-0.301233	-0.990513	2	Cluster 2870		+							0.860155	0.000193799	81.807	81.807	81.807	-0.62905	2921200	2.37203	0.0135201	O14132	503	O14132	AINKSQEALLNNSPNSKSGSTQLSASTCLSD	UID7747
769	S	Q09697	Rho-GTPase-activating protein 8	rga8	0.782212	0.969067	0.861098	0.673466	-0.262393	-1.73389	-0.228071	-1.06149	2	Cluster 2870	+	+		+					1	2.03411e-22	166.62	37.762	100.69	-0.055091	306350000	2.38544	0.0134909	Q09697	769	Q09697	IFIDQDAKIVNEAVASRDSSLSGS_______	UID3831
4	S	O74173	Elongation factor 1-beta	tef5	0.733513	0.917236	0.724299	1.05957	-0.544254	-1.71366	-0.433152	-0.743546	2	Cluster 2870	+								1	5.91491e-25	203.11	192.07	203.11	-0.43877	10697000	2.88679	0.00843101	O74173	4	O74173	____________MGFSDLTSDAGLKQLNDFL	UID1803
246	S	P33886	Protein kinase wis1	wis1	0.57215	1.18648	0.893461	0.687674	-0.545234	-1.64006	-0.164765	-0.9897	2	Cluster 2870									0.999852	5.03522e-52	177.12	176.55	177.12	-0.44749	25007000	2.54458	0.0111046	P33886	246	P33886	TRIRRAPPGKLDLSNSNPTSPVSPSSMASRR	UID10229
216	S	Q10109	Lap-Emerin-Man domain protein 2	lem2	0.880286	0.874827	0.901368	0.796692	-0.533121	-1.11013	-0.249953	-1.55997	2	Cluster 2870									0.999082	1.09899e-24	195.18	180.62	195.18	-0.27043	191520000	2.96634	0.00706215	Q10109	216	Q10109	SPQLRSPKISHRLQTSATSSPLQHKRPFTNV	UID11351
764	S	Q9HGL2	Uncharacterized calcium-binding protein C800.10c	SPBC800.10c	1.00566	1.0774	0.894157	0.612322	-0.435582	-1.18859	-0.738136	-1.22723	3	Cluster 2870				+					0.958772	4.32137e-13	98.3	97.4	78.272	-0.17163	72980000	3.78801	0.00516071	Q9HGL2	764	Q9HGL2	SFDAMHNTLRSPSLNSNNSSAHASTVSRNPF	UID12070
839	S	Q10185	ATP-binding cassette transporter abc2	abc2	0.99902	0.929282	0.840917	0.750828	-0.784382	-1.44433	-0.237994	-1.05334	2	Cluster 2870									0.999998	1.9037e-74	272.8	267.49	98.543	0.026143	770200000	3.30397	0.00605106	Q10185	839	Q10185	SKKDTASSTGADTPLSRSQSVITSSTDVTSS	UID4352
482	S	O60059	Pumilio domain-containing protein C56F2.08c	SPBC56F2.08c	1.16255	1.05523	0.692259	0.547678	-1.12302	-1.37948	-0.217396	-0.737826	2	Cluster 2870									0.987654	1.1965e-11	191.95	188.51	191.95	-0.16316	928990000	2.98664	0.00716279	O60059	482	O60059	PNAVYCRLMEEVGMTSKSISPSLSGISAPSA	UID1617
576	S	Q9P7E1	Uncharacterized RING finger protein P4H10.07	SPBP4H10.07	1.0239	1.08509	0.865272	0.629933	-0.578438	-1.15198	-0.611677	-1.2621	2	Cluster 2870									0.985682	5.56769e-15	159.44	152	159.44	0.40043	492470000	3.91875	0.0043871	Q9P7E1	576	Q9P7E1	QNSCPLCRTKGVASASTPSSPKP________	UID12270
839	S	Q10185	ATP-binding cassette transporter abc2	abc2	1.30316	1.25238	0.63841	0.18634	-1.10578	-1.221	-0.420698	-0.632809	2	Cluster 2870									0.999998	1.9037e-74	272.8	267.49	98.543	0.026143	770200000	2.6794	0.0100884	Q10185	839	Q10185	SKKDTASSTGADTPLSRSQSVITSSTDVTSS	UID11434
244	S	O74841	Probable FAD synthase	SPCC1235.04c	1.21963	1.0688	0.799449	0.273992	-0.744521	-1.20627	-0.135001	-1.27608	2	Cluster 2870									0.999893	0.00201051	90.05	87.371	90.05	0.40526	8454400	2.61628	0.0103937	O74841	244	O74841	DGSLERAGRNNTVPFSRTNSRFLYDSGASSY	UID2365
641	S	Q9P7S5	Probable ubiquitin carboxyl-terminal hydrolase 7	ubp7	1.04836	1.2304	0.0899501	0.89303	-0.241465	-1.3338	-0.441955	-1.24451	2	Cluster 2870									0.979411	3.50627e-06	88.09	70.838	88.09	0.086208	24003000	2.32048	0.0146596	Q9P7S5	641	Q9P7S5	KQSPFQKLTRRLSDLSVNSSGQISKQDFDNS	UID12339
628	S	Q9UUE2	Protein csx2	csx2	1.52327	1.26205	-0.0526563	0.227074	-0.126832	-1.06808	-0.483435	-1.28139	2	Cluster 2870	+								0.932488	0.000257259	86.772	78.907	86.772	0.10908	5445300	1.71244	0.0287235	Q9UUE2	628	Q9UUE2	ISESIVQKGKGTSMNSEETSVKHGPTSTIGK	UID5845
719	S	Q9P3U0	Probable ubiquitin carboxyl-terminal hydrolase 2	ubp2	0.975446	0.774773	0.690224	0.397413	0.242796	-0.919643	-0.193314	-1.96769	2	Cluster 2870									0.981143	6.5643e-29	206.27	202.96	206.27	-0.071598	80617000	1.53522	0.0356637	Q9P3U0	719	Q9P3U0	LTYLALIPLTLDQVKSGTSSVMDLSSSRELS	UID5040
133	S	O94601	Uncharacterized protein C622.14	SPCC622.14	0.607115	0.901393	0.919039	0.916782	-0.942409	-1.66989	-0.0584563	-0.673578	2	Cluster 2870	+								0.997001	1.25355e-29	139.72	137.29	119.45	0.037709	70326000	2.55905	0.0111348	O94601	133	O94601	EWVKVDRPKSVSSHASVTSSSTVPTIPSVSK	UID9923
429	S	Q9P7S5	Probable ubiquitin carboxyl-terminal hydrolase 7	ubp7	0.394514	0.833684	0.87532	0.921928	-0.211682	-1.35225	0.161374	-1.62289	2	Cluster 2870									0.999957	3.19952e-06	102.08	97.911	100.04	0.15109	13352000	1.82065	0.0252931	Q9P7S5	429	Q9P7S5	FLPANSSPLAASSTKSLPSSELLDSSSDKGQ	UID5260
150	S	O59810	Vigilin 1	vgl1	-0.123373	0.848265	0.471193	1.7611	-0.0270522	-1.20464	-0.886856	-0.838634	2	Cluster 2870									0.862936	0.00288807	74.269	37.763	63.227	0.022852	17826000	1.70844	0.0289582	O59810	150	O59810	DKIPFSASSRASSTKSTLSSVKETDFVTETL	UID1562
482	S	O14123	Probable Na(+)/H(+) antiporter C3A11.09	sod22	1.07535	1.22055	1.12573	-0.216011	-0.22191	-0.93948	-0.925534	-1.11869	2	Cluster 2870									0.999915	2.23746e-06	126.91	108.58	126.91	0.17624	26059000	2.18153	0.0170663	O14123	482	O14123	SLPIKRVDALRSSANSIASSIRRRHPVNIQE	UID7739
358	S	O13870	General negative regulator of transcription subunit 3	not3	1.12092	0.0227656	0.825322	1.01279	-0.089741	-1.31723	-0.0618298	-1.51299	2	Cluster 2870									0.939653	1.00274e-05	62.589	60.287	50.752	-0.51239	6483700	1.74765	0.0277591	O13870	358	O13870	NITKPTLIQNPSTPLSVSNSKVASPETPNAT	UID353
328	S	Q09822	Cell division control protein 15	cdc15	1.0225	0.831482	0.939518	0.622701	-0.697591	-1.48027	-0.09567	-1.14267	2	Cluster 2870		+		+					0.999947	1.68908e-20	165.17	147.74	165.17	0.045305	32978000	2.81254	0.00901205	Q09822	328	Q09822	APSYPYSSSRPSASASLASSPTRSAFRPKTS	UID11063
54	S	Q09668	60S ribosomal protein L22	rpl22	0.43603	0.987472	0.779034	0.950849	-0.621428	-1.38181	0.251599	-1.40174	2	Cluster 2870									0.993163	0.0010371	67.252	64.04	64.298	-0.23987	7778400	2.06519	0.0192274	Q09668	54	Q09668	KVDGKTGNLGSSVVVSREGSSKIAVIAHIDF	UID3809
110	S	Q9UT76	Probable translation initiation factor eIF-2B subunit beta	tif222	1.01455	1.041	0.794171	0.631286	-0.349083	-1.25083	-0.492177	-1.38892	2	Cluster 2870									0.881082	4.50003e-20	164.97	161.39	164.97	0.56609	49345000	3.09606	0.00651485	Q9UT76	110	Q9UT76	KTADENEKLIVSSSNSSSPSQKRDIPSNEKL	UID12722
8	S	Q09826	Protein sds23/moc1	sds23	0.683422	1.33102	0.625992	0.320169	-1.37576	-1.54011	-0.0473866	0.00265809	2	Cluster 2870									0.834267	2.66611e-21	170.06	154.55	170.06	-0.32833	121910000	1.71381	0.0286648	Q09826	8	Q09826	________MPLSTQSSDSLSSAGRQSFGVNS	UID4027
8	S	Q09826	Protein sds23/moc1	sds23	-0.236753	1.28021	0.665156	1.12149	0.161754	-1.52076	-0.432312	-1.03879	2	Cluster 2870									0.834267	2.66611e-21	170.06	154.55	170.06	-0.32833	121910000	1.52483	0.0363916	Q09826	8	Q09826	________MPLSTQSSDSLSSAGRQSFGVNS	UID11109
224	S	Q9Y7N0	SWR1 complex bromodomain subunit bdf1	bdf1	0.896714	0.971708	0.979975	0.75973	-0.440896	-1.13759	-0.72679	-1.30286	2	Cluster 2870									0.94757	1.68764e-20	133.76	133.16	133.76	0.27035	63203000	3.95621	0.00422599	Q9Y7N0	224	Q9Y7N0	ASTAPPRTRRNSSVSSTSASVAASTAPKAAS	UID13057
1114	S	Q8TFG6	Serine/threonine-protein kinase ppk18	ppk18	0.714884	0.585861	1.00736	0.795135	0.104665	-1.63535	-0.2492	-1.32336	2	Cluster 2870									0.901058	0.00232168	66.215	62.861	66.215	0.12151	8614300	1.96324	0.0215019	Q8TFG6	1114	Q8TFG6	NFSSTDSTPRKSINSSDVESRSKTDGPKSMH	UID4788
146	S	O59810	Vigilin 1	vgl1	1.39218	1.32553	0.657023	-0.571807	-0.21176	-1.26051	-0.548896	-0.781763	2	Cluster 2870									0.987971	0.00100487	85.362	76.473	59.728	-0.1034	155420000	1.48914	0.0382839	O59810	146	O59810	SVSRDKIPFSASSRASSTKSTLSSVKETDFV	UID15724
519	S	O14273	Meiotically up-regulated protein C8C9.04	SPAC8C9.04	0.827887	1.12426	0.358339	0.609313	-0.22542	-0.608027	-0.0547329	-2.03162	2	Cluster 2870									1	6.30363e-43	183.25	181.15	168.54	-0.15333	1317500000	1.65129	0.0307316	O14273	519	O14273	SAQSSKHARRPSKQASAPSSPGTTSAAVPGG	UID821
53	S	O42923	RNA-binding post-transcriptional regulator cip1	cip1	0.788344	0.891711	1.19637	0.682595	-0.578098	-1.06932	-0.519138	-1.39247	2	Cluster 2870									1	0.0019487	63.374	61.438	48.216	0.030391	10535000	3.55255	0.00573375	O42923	53	O42923	PLNSPKLQPIGSPQASRKTSGSGSSAPLYPK	UID8273
519	S	O14273	Meiotically up-regulated protein C8C9.04	SPAC8C9.04	0.964838	0.907194	0.884458	0.88327	-0.959425	-1.38826	-0.6702	-0.62188	2	Cluster 2870									1	6.30363e-43	183.25	181.15	168.54	-0.15333	1317500000	4.30569	0.00421239	O14273	519	O14273	SAQSSKHARRPSKQASAPSSPGTTSAAVPGG	UID7903
299	S	P87132	Uncharacterized protein C167.05		0.756356	0.668074	0.933002	1.02833	-0.413996	-1.34615	-0.200916	-1.42469	2	Cluster 2870									0.844331	0.0084371	57.62	53.104	57.62	-0.39041	11072000	2.69879	0.00984216	P87132	299	P87132	DDDEKKQPSKSEKTSSMSVSIKPPKIIRKGS	UID3651
647	S	P40995	Rho guanine nucleotide exchange factor scd1	scd1	1.1718	1.16578	0.810221	0.211196	-0.574937	-1.27434	-0.268724	-1.241	2	Cluster 2870	+	+		+					0.77573	6.62836e-27	205.15	195.64	197.1	-1.4468	18813000	2.60673	0.0104576	P40995	647	P40995	SDFIRLNSEESVGTSSLRTSQTTSTIVSNDS	UID3313
348	S	O14369	Probable RNA-binding protein sce3	sce3	0.93109	0.917169	0.778319	0.810007	-0.229316	-1.44286	-0.470512	-1.2939	2	Cluster 2870									0.99472	5.34752e-20	181.34	174.32	181.34	0.052575	67018000	2.89498	0.00834967	O14369	348	O14369	EKVSDIRLGDGEKKSSETDSEVAATKTPATE	UID8067
1065	S	O94477	Myosin-52	myo52	0.904743	0.965704	0.389939	0.835123	-1.1928	-1.57943	0.301908	-0.625188	2	Cluster 2870		+		+					0.991781	6.73625e-41	195.2	181.39	166.04	-0.67203	158170000	1.94827	0.0218651	O94477	1065	O94477	IASLTKATKILNSASSIEQSRNSEEKSRRDS	UID2735
569	S	O74653	Protein pob1	pob1	0.721004	0.791068	0.899315	0.63822	0.466553	-0.95214	-0.945166	-1.61885	2	Cluster 2870		+		+					0.99589	1.6136e-100	286.25	279.81	286.25	0.096566	328430000	1.86312	0.0240143	O74653	569	O74653	SSRLPSSNLEQGSSSSVTKSPESMPDPSAKA	UID2225
108	S	Q9UT76	Probable translation initiation factor eIF-2B subunit beta	tif222	1.03723	1.03094	0.866759	0.750617	-0.983781	-1.1248	-0.601077	-0.975876	2	Cluster 2870									0.957601	3.15907e-42	188.1	186.24	116.6	0.10032	289270000	5.07881	0.00707692	Q9UT76	108	Q9UT76	LLKTADENEKLIVSSSNSSSPSQKRDIPSNE	UID12721
279	S	Q9UTL2	Kinesin-like protein 8	klp8	0.962618	0.950265	0.862295	0.618118	0.0259902	-1.3762	-0.844006	-1.19908	2	Cluster 2870		+		+					0.998873	9.22603e-53	245.25	239.34	216.16	0.14714	176290000	2.72599	0.00972697	Q9UTL2	279	Q9UTL2	LASFSKGSQRNESISSFESSSNNKSLSVLNR	UID5725
291	S	Q9USH5	PWI domain-containing protein C825.05c	SPCC825.05c	0.0871713	0.287587	1.24446	1.31368	-0.143377	-1.54276	-0.145188	-1.10158	2	Cluster 2870									0.978854	1.06082e-05	105.17	102.41	105.17	0.25399	4485500	1.67101	0.0302543	Q9USH5	291	Q9USH5	TSYREKHRYDRDALSSESDSGTQKHD_____	UID5421
464	S	O14132	Sporulation protein kinase pit1	pit1	0.891486	1.07011	0.762461	0.649107	-0.39991	-1.55781	-0.223486	-1.19196	2	Cluster 2870		+							0.803204	2.10236e-16	149.52	141.77	149.52	-0.58857	52678000	2.65462	0.0101694	O14132	464	O14132	PSTPLNLKLRNFIISSSEDSTSPKAKEFDRP	UID661
17	S	P40847	Switch-activating protein 1	sap1	1.2565	1.03433	0.77097	0.57461	-0.802877	-0.885288	-0.749811	-1.19843	2	Cluster 2870						+			1	1.31871e-06	113.81	107.91	113.81	0.055094	580680000	4.2638	0.004	P40847	17	P40847	EAPKMELKSYKRKNASLSPSSSPAKAQRTHL	UID10378
305	S	Q9UT59	Putative uncharacterized oxidoreductase C513.07	SPAC513.07	0.397204	1.14086	0.675892	0.852641	-0.138349	-1.55813	0.011835	-1.38195	2	Cluster 2870									0.992861	0.00271883	99.53	62.466	99.53	-0.28811	5529200	1.89392	0.0229514	Q9UT59	305	Q9UT59	PVDITVDPSFFKLDNSFSKSLGFKYHSDEEC	UID5636
519	S	O94497	Uncharacterized serine-rich protein C18E5.07	SPBC18E5.07	0.806939	0.572213	0.866687	0.643332	0.206844	-1.89266	-0.0979806	-1.10537	2	Cluster 2870									0.999999	1.89668e-29	216.71	204.54	148.52	-0.60792	454710000	1.60651	0.0327225	O94497	519	O94497	VPNKSKSPSGTKSPASGETSEAGVKETETTT	UID2780
31	S	O13759	RNA-binding post-transcriptional regulator csx1	csx1	0.783822	1.50227	-0.0523203	0.760919	-1.33978	-1.2013	0.0941668	-0.547773	2	Cluster 2870									0.996449	2.71685e-27	135.8	133.74	108.72	-0.52026	26611000	1.76875	0.0269457	O13759	31	O13759	SFVPLHSSIPATSKMSASNSDVNAPISPVVD	UID7286
669	S	O94441	Putative cargo-transport protein ypp1	ypp1	0.20024	0.601883	1.01162	1.16178	0.173676	-1.23157	-0.311144	-1.60649	2	Cluster 2870		+							1	0.00133977	94.791	56.015	94.584	-0.039837	15795000	1.73753	0.0278697	O94441	669	O94441	ISKDVENEKGSILGFSRKSSLKRSTVLSKKS	UID2692
1392	S	Q09891	Putative phospholipid-transporting ATPase C24B11.12c	SPAC24B11.12c	0.2744	1.31546	0.796494	0.821538	-0.369768	-1.36988	-0.104128	-1.36411	3	Cluster 2870									0.99715	1.68072e-13	125.67	123.53	86.987	-0.15743	156940000	2.18686	0.0170535	Q09891	1392	Q09891	SDEILNRGEYMPHRGSISSSEQPLRP_____	UID11216
222	S	O60056	Uncharacterized transcriptional regulatory protein C56F2.05c	SPBC56F2.05c	-0.20287	1.24042	1.16733	0.943513	-0.243144	-1.25779	-0.532977	-1.11449	2	Cluster 2870									0.967165	7.8134e-10	174.51	119.42	174.51	0.31048	57433000	2.05465	0.0195897	O60056	222	O60056	DVAWQLIRLGALSSNSVKSSPSKSFVSISSP	UID1613
759	S	Q10475	Eukaryotic translation initiation factor 4 gamma	tif471	0.80278	0.563219	1.72842	-0.304221	-0.390133	-1.20623	-0.0318816	-1.16195	2	Cluster 2870									0.991359	2.99916e-09	121.01	114.54	115.57	-0.093412	106160000	1.47281	0.0392989	Q10475	759	Q10475	KTKVEKLKASEGKSTSSLSSPSHSTSSKRDL	UID4671
105	S	Q9UUI7	Putative alpha,alpha-trehalose-phosphate synthase [UDP-forming] 100 kDa subunit	SPAC22F8.05	0.435106	0.966686	0.708478	0.964792	-1.08833	-0.193805	0.00190063	-1.79483	2	Cluster 2870									0.999997	4.3261e-34	153.83	146.08	153.83	-0.10533	79761000	1.90957	0.0227378	Q9UUI7	105	Q9UUI7	GSMTPGLGAMSPIPGSGRSSPLYTQPRSRAT	UID5890
798	S	O14029	COPII coat assembly protein sec16	sec16	0.723981	0.962069	0.762628	0.648812	-0.161086	-1.39186	0.0618997	-1.60644	2	Cluster 2870									1	0.000789733	121.68	96.12	44.863	0.33836	219570000	1.95209	0.0217971	O14029	798	O14029	PGILSPLSPRVQPVLSRRESIISMGSSASSY	UID520
61	S	O74442	Probable ubiquitin carboxyl-terminal hydrolase 16	ubp16	0.823517	0.919674	0.923132	0.929884	-0.450226	-1.3661	-0.659462	-1.12041	2	Cluster 2870									0.99997	5.58688e-05	123.8	118.26	91.993	0.0095964	75048000	3.84585	0.0050495	O74442	61	O74442	VLNNPKQSTVSRKSFSAPTSPTRNKRSGSSS	UID9083
759	S	Q10475	Eukaryotic translation initiation factor 4 gamma	tif471	1.14762	0.770551	0.769822	0.881714	-0.377893	-1.10352	-0.745707	-1.34258	2	Cluster 2870									0.991359	2.99916e-09	121.01	114.54	115.57	-0.093412	106160000	3.63013	0.00515088	Q10475	759	Q10475	KTKVEKLKASEGKSTSSLSSPSHSTSSKRDL	UID11753
529	S	O36027	Wiskott-Aldrich syndrome protein homolog 1	wsp1	0.982655	0.833272	0.909573	0.935252	-0.687103	-1.1609	-0.610403	-1.20235	2	Cluster 2870		+		+					0.989428	9.88686e-15	166.64	141.79	148.01	-0.10031	165260000	4.60439	0.00336232	O36027	529	O36027	DLLKSRKVSASPSVASTKTSNPPVEAPPSNN	UID8146
222	S	O60056	Uncharacterized transcriptional regulatory protein C56F2.05c	SPBC56F2.05c	1.45686	0.806507	0.677385	0.484476	-0.409827	-1.39678	-0.580575	-1.03805	2	Cluster 2870									0.967165	7.8134e-10	174.51	119.42	174.51	0.31048	57433000	2.84837	0.00869279	O60056	222	O60056	DVAWQLIRLGALSSNSVKSSPSKSFVSISSP	UID8695
234	S	P41000	Protein cps3	cps3	1.15707	1.29093	0.451273	0.456344	-0.800609	-1.38532	-0.173365	-0.996327	2	Cluster 2870									0.999229	0.000569862	120.77	60.668	108.68	-0.35515	101540000	2.59558	0.0107269	P41000	234	P41000	STVRSPHAKRSLSSISVKSSTSPFSGSKFLS	UID10411
12	S	Q10107	Ribosomal RNA small subunit methyltransferase mra1	mra1	0.756299	0.926541	0.84633	0.597731	0.0345236	-1.73082	-0.227586	-1.20302	2	Cluster 2870									0.999999	2.22152e-08	168.67	130.96	99.568	0.021582	567020000	2.01025	0.0206448	Q10107	12	Q10107	____MPTYSKRKSRGSLEVSEKTNQPKFIKR	UID4260
234	S	P41000	Protein cps3	cps3	1.17067	1.14855	0.574875	0.101643	0.0409729	-1.32007	-0.245192	-1.47145	2	Cluster 2870									0.999229	0.000569862	120.77	60.668	108.68	-0.35515	101540000	1.77048	0.0269141	P41000	234	P41000	STVRSPHAKRSLSSISVKSSTSPFSGSKFLS	UID3329
1171	S	O74881	BTB/POZ domain-containing protein 1	btb1	1.33375	1.15651	-0.0688811	0.423978	0.0945884	-1.3058	-0.247075	-1.38708	2	Cluster 2870									0.997875	0.00229604	66.393	66.393	66.393	0.091665	15208000	1.54537	0.0352619	O74881	1171	O74881	SNHSNPWSVATHQRGSFSSSTGVKKSFNGIL	UID2402
400	S	O94294	Leucine-rich repeat-containing protein sog2	sog2	0.94428	0.987328	0.441088	0.473359	0.0170762	-1.54376	0.195019	-1.51439	2	Cluster 2870		+							0.94624	1.14267e-06	132.65	98.679	109.16	0.21735	400990000	1.54631	0.0352177	O94294	400	O94294	STQSILKTAPTQLSASAKTSAISLPEVAKKE	UID2560
362	T	O43066	Serine/threonine-protein kinase ppk30	ppk30	0.815936	0.838463	0.941767	0.863059	-0.537377	-1.38283	-0.215365	-1.32366	2	Cluster 2870				+	+				0.999962	1.78776e-14	166.52	161.61	166.52	-0.14127	29545000	2.99343	0.00720468	O43066	362	O43066	NPPRAPLQRTPSGSLTPLSSRPAHTSLPPIP	UID13387
31	T	Q9P7W9	Probable ribonuclease P protein subunit 1		1.43117	1.1161	0.531001	0.114529	-0.119469	-1.13314	-0.630597	-1.3096	2	Cluster 2870					+				1	0.0016234	117.99	88.928	61.344	-0.12017	8031700	2.15193	0.0173798	Q9P7W9	31	Q9P7W9	SKVTPESLVFQTKILTPEEAKNVINEKIAFK	UID6960
303	T	Q9UTM5	Uncharacterized protein C1420.01c		0.822354	1.38039	-0.436495	0.914771	-0.104797	-1.37472	0.019041	-1.22055	2	Cluster 2870									0.99957	3.09451e-05	105	97.799	105	1.5777	9016600	1.34176	0.0484216	Q9UTM5	303	Q9UTM5	RAKELEKEKLSKVTVTPDDSTSIIRGFDPRL	UID7019
87	T	Q09897	Chitin synthase regulatory factor 3	chr3	0.750352	0.945809	0.809628	0.73724	-0.577254	0.0857974	-1.04621	-1.70536	2	Cluster 2870		+							0.997672	2.58277e-48	210.66	188.77	210.66	-0.2928	29934000	2.27237	0.0156539	Q09897	87	Q09897	RIDANRASIMSATMGTPPSALKFSKKKISRP	UID6757
783	T	O14026	Histone-lysine N-methyltransferase, H3 lysine-36 specific	set2	0.64828	0.764167	0.740804	0.575611	-2.22761	-0.352405	-0.169686	0.0208382	2	Cluster 2870									0.999698	1.51871e-88	255.99	253	245.36	0.39034	328620000	1.39729	0.0439136	O14026	783	O14026	RYLDTVVSRSGTATTTPTDSPSIGESPKKAA	UID13267
783	T	O14026	Histone-lysine N-methyltransferase, H3 lysine-36 specific	set2	0.133323	1.1874	0.718646	0.962643	-1.34991	-0.265412	0.105094	-1.49178	2	Cluster 2870									0.999698	1.51871e-88	255.99	253	245.36	0.39034	328620000	1.7809	0.0264185	O14026	783	O14026	RYLDTVVSRSGTATTTPTDSPSIGESPKKAA	UID6185
205	T	O74500	Nucleoporin nup60	nup60	0.940152	0.877354	1.02972	0.647359	-0.623556	-0.967784	-0.347309	-1.55593	2	Cluster 2870									0.987602	7.57495e-06	92.781	89.585	75.682	-0.018157	12459000	3.16452	0.00613669	O74500	205	O74500	SSEPRARTSSLTPGNTPNSAKQWSAFRSTFS	UID13497
453	T	Q9P7H1	Tyrosine-protein phosphatase CDC14 homolog	clp1	0.6722	1.22347	0.40214	0.986402	-0.029263	-1.30674	-0.580147	-1.36806	2	Cluster 2870		+	+	+					1	1.74237e-25	204.52	182.2	204.52	-0.26036	94824000	2.38092	0.013483	Q9P7H1	453	Q9P7H1	EDSEIQNDDETRTVGTPTETISVVRLRRSSS	UID6943
473	S	O94464	Uncharacterized protein C23G7.06c	SPBC23G7.06c	0.949414	0.94207	0.821084	0.725459	0.0203188	-1.03301	-1.24425	-1.18109	2	Cluster 2870									0.971986	1.32924e-20	170.48	150.81	164.01	0.084983	60764000	2.90103	0.0083369	O94464	473	O94464	DAKAERKKSGLSSSTSEESLNRHISKRSSNS	UID2720
441	S	O59836	Hsk1-interacting molecule 1	him1	0.0176165	0.76071	1.14026	1.14496	-0.281045	-1.44973	-0.0576666	-1.2751	2	Cluster 2870									0.79344	4.45614e-09	116.13	113.66	116.13	-0.054436	7591700	1.88831	0.0230801	O59836	441	O59836	SNLTSAAMSNNSAIRSGSAASVPVVTINGRD	UID1587
78	S	O94296	Probable phospholipid-transporting ATPase C887.12	SPBC887.12	0.326419	1.43921	0.81486	0.619615	-0.32959	-1.46386	-0.186921	-1.21973	2	Cluster 2870									0.89772	0.00525135	56.238	52.564	56.238	0.00071719	3989000	2.1687	0.0172941	O94296	78	O94296	NPFLADTRIENSPLGSESKANQLNKQGTNVN	UID9647
1058	S	O60184	General transcriptional corepressor ssn6	ssn6	-0.14696	1.18944	1.41402	0.715237	-0.75184	-1.3192	-0.284522	-0.816167	2	Cluster 2870									0.989111	1.82775e-61	185.61	185.61	72.568	-0.39118	35986000	2.10477	0.018456	O60184	1058	O60184	TTAEEELPQKESQERSSPSPENQDSTPLAPK	UID8859
229	S	O74526	Probable serine/threonine-protein kinase C70.05c	SPCC70.05c	1.41822	1.12978	-0.178565	0.58385	-0.246454	-1.19782	-0.160619	-1.3484	2	Cluster 2870									1	0.00176708	108.15	52.238	92.732	-0.29098	63184000	1.70234	0.0290528	O74526	229	O74526	STKSPNGNAKESLSRSAELPSKAKPMEINNG	UID2163
7	S	O94522	Chromatin structure-remodeling complex subunit rsc7	rsc7	0.724526	0.639244	0.83196	0.73689	-0.805348	-0.310173	0.194978	-2.01208	2	Cluster 2870									0.9989	1.15284e-33	142.32	132.56	142.32	-0.86789	138830000	1.67057	0.030287	O94522	7	O94522	_________MDSTAGSDASTPTNHTVSSKKR	UID2803
84	S	O74803	UV excision repair protein rhp23	rhp23	0.988189	0.715632	0.984874	0.477623	-0.24095	-1.40585	-0.00998696	-1.50953	2	Cluster 2870									0.999999	5.02872e-08	91.276	88.889	64.069	-0.58399	56991000	2.09296	0.0185609	O74803	84	O74803	VCMVSRPKTSTSTPKSAASPAPNPPASVPEK	UID2338
714	S	Q09731	UBP9-binding protein bun107	bun107	0.791503	1.1733	0.678299	0.889924	-0.461846	-1.35105	-0.523324	-1.1968	2	Cluster 2870		+	+	+					0.927416	2.47442e-21	144.72	139.8	121.77	-0.060318	29376000	3.38144	0.00597087	Q09731	714	Q09731	SVERAASSRVFSTGTSVTSPQALSKTNNTVN	UID3887
6	S	Q9P7S2	Probable 26S proteasome regulatory subunit rpn6	rpn6	1.01572	0.974498	0.921487	0.44938	-0.207384	-1.42523	-0.41731	-1.31116	2	Cluster 2870									0.991917	3.30836e-12	161.87	141.06	131.67	0.28379	33314000	2.61368	0.0104425	Q9P7S2	6	Q9P7S2	__________MSSKSSLELANNAVKSNDIEK	UID5248
60	S	O14098	CTD kinase subunit alpha	lsk1	-0.151408	1.81247	0.0538645	1.1096	-0.306589	-0.977174	-0.437159	-1.1036	2	Cluster 2870									0.75773	4.89513e-14	157.98	154.68	110.9	-0.1149	28606000	1.51741	0.0365757	O14098	60	O14098	SNAFKNNSSSISPSSSAKDPREQRKRTFPLN	UID623
25	S	O74429	Inositol hexakisphosphate and diphosphoinositol-pentakisphosphate kinase	asp1	1.23994	1.02531	1.10257	-0.28334	-0.222487	-0.990119	-0.527556	-1.34432	2	Cluster 2870									0.998819	8.72235e-33	198.77	153.63	198.77	-0.14086	64328000	1.92724	0.0223875	O74429	25	O74429	SIDTESSTRTASPVSSIVTPTKRNVVGICAM	UID9071
167	S	O14273	Meiotically up-regulated protein C8C9.04	SPAC8C9.04	0.963545	1.0971	-0.505747	1.41491	-0.594139	-1.24784	-0.384888	-0.742939	2	Cluster 2870									0.786583	3.52093e-61	189.64	187.3	107.78	0.29509	375610000	1.72838	0.0280332	O14273	167	O14273	ITEPANSPSSSSSSASTKSTATTQSADYVVA	UID7902
604	S	O14066	Increased rDNA silencing protein 4 homolog	SPAC1687.09	0.76856	0.789886	1.12692	0.76763	-0.477411	-1.58644	-0.365481	-1.02366	2	Cluster 2870		+							0.998627	5.1444e-07	121.51	110.9	118.19	-0.22556	16509000	2.96557	0.00712799	O14066	604	O14066	DLSPGRSLSLASSKLSVKEAGARVYNRSVAT	UID7657
158	S	Q09868	RNA-binding post-transcriptional regulator cip2	cip2	0.993817	1.09152	0.674202	0.584235	-0.607165	-1.15795	-0.0580835	-1.52058	2	Cluster 2870									0.999853	4.54514e-06	123.76	89.758	87.647	0.10876	21929000	2.55729	0.0110933	Q09868	158	Q09868	RLQTAWKEATNSAGLSLRSASALDVLKNSGP	UID4107
45	S	Q9P7S5	Probable ubiquitin carboxyl-terminal hydrolase 7	ubp7	1.04625	1.22362	0.578125	0.732367	-0.631389	-1.31291	-0.622056	-1.014	2	Cluster 2870									1	0.0011088	89.805	28.025	89.805	-0.024193	56010000	3.71249	0.00501563	Q9P7S5	45	Q9P7S5	SSELVNQMKKESLAASVKTPSTPPKECSHLK	UID5252
497	S	O13845	RNA-binding protein rsd1	rsd1	1.46736	0.955392	0.0204319	0.441617	-0.135069	-1.45442	-0.0287356	-1.26658	2	Cluster 2870									1	0.00183921	65.329	53.735	65.329	-0.40343	5022000	1.60027	0.0327681	O13845	497	O13845	KLARSEDISDNSKLVSEPEPPIRSRCALLEN	UID317
550	S	O59855	Probable heat shock protein ssa2;Probable heat shock protein ssa1	ssa2;ssa1	0.620031	0.817842	1.34541	0.434229	-0.808512	-1.5814	0.0610837	-0.888683	2	Cluster 2870									1	0.000531582	92.906	79.941	67.252	-0.037965	18272000	2.20968	0.0167808	O59855;Q10265	550;550	O59855;Q10265	QAKNHLESYAYSLRNSLDDPNLKDKVDASDK	UID1604
234	S	O94476	Eukaryotic translation initiation factor 6	tif6	0.904656	1.2466	0.169821	0.655624	-0.216368	-1.70402	0.046528	-1.10283	2	Cluster 2870									0.999973	1.94706e-15	169.72	165.38	142.72	0.12341	12079000	1.73942	0.0278266	O94476	234	O94476	ESIFKLQDAQPSAIISNRDTLVESYT_____	UID2732
48	S	O43068	Monopolin complex subunit mde4	mde4	0.154638	1.18172	0.955924	1.02658	-0.309144	-1.3216	-0.428792	-1.25932	2	Cluster 2870									1	0.0175395	68.915	19.556	68.915	1.2624	3865800	2.48042	0.0119099	O43068	48	O43068	ALNLAHLLRSDSLQKSFLDALKQSATDSELL	UID1379
535	S	Q9Y808	Uncharacterized protein C146.01		0.552605	1.19129	0.822011	0.649757	-0.0398992	-1.75785	-0.50808	-0.909833	2	Cluster 2870									0.954203	9.97121e-06	120.32	108	120.32	0.050219	18084000	2.20526	0.0167771	Q9Y808	535	Q9Y808	NNLPPNLDTSSTFRSSASPPSAFTKAGNEAL	UID13171
52	S	Q10251	Eukaryotic translation initiation factor 5B	SPAC56F8.03	1.11868	1.07267	-0.0176631	0.602835	0.530782	-1.34452	-0.650875	-1.31191	2	Cluster 2870									0.905504	1.45186e-10	186.94	165.58	186.94	0.2154	17050000	1.45552	0.0403661	Q10251	52	Q10251	QNDELAEKSENLAVSSEKTTSKKKKGKKNKG	UID4441
169	S	Q9UT34	Uncharacterized protein C824.09c	SPAC824.09c	-0.608341	1.1874	1.25538	1.11252	-0.615973	-1.01409	-0.402131	-0.914765	2	Cluster 2870	+								0.998305	2.01549e-35	231.21	228.25	225.75	-0.087281	502000000	1.69253	0.0295647	Q9UT34	169	Q9UT34	TASRSSSAHSVKSTSSATVTNVTSKKEAISA	UID12689
113	S	Q9P6L9	Uncharacterized protein C688.07c	SPAC688.07c	1.19003	-0.219537	1.18123	0.918186	-0.344804	-1.16778	-0.230001	-1.32732	2	Cluster 2870		+							0.991671	4.16278e-24	176.25	149.93	148.66	-0.20126	207870000	1.90001	0.0228724	Q9P6L9	113	Q9P6L9	DFSYPGTFVYRKAASSSHETLATKVVSADES	UID5085
113	S	Q9P6L9	Uncharacterized protein C688.07c	SPAC688.07c	1.11063	1.01535	0.746872	0.705599	-0.857426	-1.27869	-0.354097	-1.08824	2	Cluster 2870		+							0.991671	4.16278e-24	176.25	149.93	148.66	-0.20126	207870000	3.69736	0.00486364	Q9P6L9	113	Q9P6L9	DFSYPGTFVYRKAASSSHETLATKVVSADES	UID12167
169	S	Q9UT34	Uncharacterized protein C824.09c	SPAC824.09c	0.498436	0.803139	0.94984	0.649412	0.0121185	-1.63067	0.165477	-1.44776	2	Cluster 2870	+								0.998305	2.01549e-35	231.21	228.25	225.75	-0.087281	502000000	1.62335	0.0319897	Q9UT34	169	Q9UT34	TASRSSSAHSVKSTSSATVTNVTSKKEAISA	UID5607
354	S	O74975	Probable choline-phosphate cytidylyltransferase	SPCC1827.02c	-0.306342	1.25239	1.52112	0.25963	-0.29389	-1.34746	-0.060346	-1.0251	2	Cluster 2870									0.805221	2.09767e-49	206.56	204	116.45	0.14577	46886000	1.39482	0.0441067	O74975	354	O74975	SHYDLPRVGNEIAASSSSATEENH_______	UID2481
699	S	O43027	Probable Rho-GTPase-activating protein 6	rga6	0.599541	0.0486694	1.66984	0.791867	-0.295337	-1.19725	-0.364664	-1.25267	2	Cluster 2870	+								0.825132	2.68917e-32	193.19	189.74	193.19	-0.064881	12100000	1.97631	0.0212049	O43027	699	O43027	TKPIVAKSPVTVTASSETNKKSQKINKKASP	UID1324
1395	S	Q09891	Putative phospholipid-transporting ATPase C24B11.12c	SPAC24B11.12c	0.663546	1.00562	0.99253	1.04208	-0.809625	-0.978963	-0.836015	-1.07917	2	Cluster 2870									0.962883	1.14356e-11	154.81	149.91	130.47	0.21638	45987000	5.58921	0.00755556	Q09891	1395	Q09891	ILNRGEYMPHRGSISSSEQPLRP________	UID4135
1395	S	Q09891	Putative phospholipid-transporting ATPase C24B11.12c	SPAC24B11.12c	0.374141	1.18238	0.779474	0.798917	-0.336597	-1.79957	-0.0717765	-0.926963	2	Cluster 2870									0.962883	1.14356e-11	154.81	149.91	130.47	0.21638	45987000	2.02659	0.020383	Q09891	1395	Q09891	ILNRGEYMPHRGSISSSEQPLRP________	UID11217
41	S	O74395	Siderophore iron transporter 1	str1	0.593388	0.899725	1.03352	0.469813	-0.51984	-1.8102	0.291461	-0.957862	2	Cluster 2870						+			1	5.21353e-09	158.94	80.842	55.546	-0.022397	266810000	1.77164	0.0268678	O74395	41	O74395	KLEKNIQDETSIKEVSLQDAKQSDEKGVEEK	UID1919
39	S	O60079	Probable ubiquitin carboxyl-terminal hydrolase 12	ubp12	0.144315	1.65242	0.776723	0.679755	-0.796174	-1.34957	-0.314132	-0.793335	2	Cluster 2870						+			0.999999	1.42044e-28	211.13	197.9	190.44	0.26466	153980000	2.29833	0.0153195	O60079	39	O60079	SQSSSNMDDISQKSISLGDASEISKNLPSIA	UID1633
574	S	Q9P7E1	Uncharacterized RING finger protein P4H10.07	SPBP4H10.07	1.01996	1.09619	0.812374	0.546135	-0.150766	-1.22296	-0.857436	-1.2435	2	Cluster 2870									0.989578	0.000706547	59.252	54.912	59.252	0.040331	6941300	3.06525	0.0064063	Q9P7E1	574	Q9P7E1	SSQNSCPLCRTKGVASASTPSSPKP______	UID12269
292	S	Q09690	Dual specificity protein kinase pom1	pom1	1.07409	0.949797	0.725486	0.408004	-0.0147113	-1.36875	-0.252782	-1.52113	2	Cluster 2870		+	+	+					0.872014	0.000369815	99.589	52.255	99.589	-0.035664	5846700	2.07368	0.0191487	Q09690	292	Q09690	NIGHSTDHQHPKANISGSLTKSSSESKNLST	UID3816
475	S	O59795	Protein CASP	coy1	0.8162	1.11612	0.752952	0.829958	-1.486	-0.987374	-0.290155	-0.751702	2	Cluster 2870									1	3.17137e-75	273.5	246.35	189.57	-0.17936	84238000	3.27636	0.00607771	O59795	475	O59795	GGNPSLFNGSVLSRNSVNETGSAIVDVIKQQ	UID1543
5	S	O14339	60S ribosomal protein L17-A	rpl17a	0.513387	0.855221	1.04132	0.7097	0.25088	-1.21534	-0.55098	-1.60419	2	Cluster 2870									0.996609	0.00128548	73.386	68.691	73.386	0.009551	4614300	1.99561	0.0208036	O14339	5	O14339	___________MVRYSASPALETKCAKARGA	UID942
90	S	O42931	26S protease regulatory subunit 7 homolog	rpt1	0.471427	0.817899	1.04907	0.850722	-0.443908	-1.77194	0.000230542	-0.9735	3	Cluster 2870									1	1.06602e-11	172.43	163.73	45.614	-0.3511	160050000	2.14354	0.0175452	O42931	90	O42931	APISFWDVAADRQRMSEEQPLQVARCTKIIE	UID1211
631	S	Q9P6S3	Up-regulated during septation protein 1	uds1	-0.33869	0.90843	0.71148	1.58739	-0.0539716	-1.13744	-0.431878	-1.24532	2	Cluster 2870		+	+						0.999263	0.00785094	88.163	80.707	67.519	0.27729	17997000	1.57741	0.0336987	Q9P6S3	631	Q9P6S3	ISSPSYSSDDDRKTISETQPAPKQNINEEFE	UID5145
292	S	O74362	Pre-rRNA-processing protein esf2	esf2	-0.533412	0.915357	1.09893	1.28646	-0.211032	-1.15546	-0.128519	-1.27233	2	Cluster 2870									0.999998	6.8178e-06	145.52	109.2	145.52	-0.224	12158000	1.44406	0.0410663	O74362	292	O74362	TLNVSTEFPEETKDLSEDTKPSKQARRFFGQ	UID1889
485	S	O94486	Chitin synthase regulatory factor 2	chr2	0.48332	1.14779	1.10944	0.584848	-0.313769	-1.6943	-0.518545	-0.798785	2	Cluster 2870		+							0.999991	0.00166039	109.11	48.815	109.11	0.017108	106560000	2.50014	0.0118055	O94486	485	O94486	KTSITISNEERKSRNSESLPKKKKRLSMLSF	UID9833
217	S	O13370	ATP-dependent RNA helicase ded1	ded1	1.07421	1.0589	0.691455	0.54804	-0.524531	-1.54695	-0.18597	-1.11516	2	Cluster 2870									0.984582	1.08675e-06	113.28	110.63	109.67	-0.062214	13621000	2.65269	0.010208	O13370	217	O13370	IVTSGRDLMACAQTGSGKTAGFLFPILSLAF	UID35
70	S	P36620	Acetolactate synthase, mitochondrial	ilv1	1.11571	0.861277	0.663551	0.710225	-0.128112	-1.56983	-0.493264	-1.15956	2	Cluster 2870									0.802059	0.000279944	85.739	73.82	65.528	-0.06124	16785000	2.57975	0.0109163	P36620	70	P36620	KNAFGVVRANSTKSTSTVTTASPIKYDSSFV	UID3224
36	S	Q92354	60S ribosomal protein L24-A;60S ribosomal protein L24-B	rpl24a;rpl24b	0.385845	1.34967	0.884011	0.770588	-0.486447	-1.40189	-0.347988	-1.15379	2	Cluster 2870									0.999796	0.000441161	139.43	106.24	139.43	0.3151	12306000	2.71442	0.00981182	Q92354;O74884	36;36	Q92354	FVRGDNKVFRFVNKKSESLFLQRKNPRRLSW	UID2407
377	S	O94708	Uncharacterized protein C1259.08	SPCC1259.08	0.767409	0.750861	0.894404	1.0192	-0.28089	-1.33972	-0.408393	-1.40287	2	Cluster 2870									1	7.16114e-05	96.096	91.374	96.096	0.18552	31160000	2.87543	0.00847582	O94708	377	O94708	KSSFSAHVSSEVLRNSKSPPLDIARKAVGAH	UID10016
179	S	Q9C0U7	Vacuolar protein sorting-associated protein vps5	vps5	0.67834	0.784649	0.995174	1.08143	-0.587174	-1.16071	-0.412536	-1.37917	2	Cluster 2870									0.998132	1.0504e-09	136.24	129.41	136.24	0.084451	33393000	3.42253	0.00607292	Q9C0U7	179	Q9C0U7	NFTHTVSSASSQKQGSTSLTDTENQKAHPAA	UID4868
205	S	O94252	Uncharacterized protein P8B7.02	SPBP8B7.02	1.01826	0.997274	0.565882	0.717639	-0.142752	-0.806828	-0.582285	-1.76719	2	Cluster 2870		+		+					0.999583	0.0107614	64.121	38.004	64.121	-0.25981	27883000	2.42256	0.0128091	O94252	205	O94252	KNHSSLIDTSRAHRVSLTNATKNYTHIFDSL	UID2516
805	S	Q9P6L9	Uncharacterized protein C688.07c	SPAC688.07c	1.13033	1.10286	0.920636	0.323287	-0.40782	-1.14306	-0.627027	-1.2992	2	Cluster 2870		+							1	0.00188803	68.171	65.919	62.232	-0.053907	30566000	3.07704	0.00646741	Q9P6L9	805	Q9P6L9	PLNRDELEVAALSRGSLPEPPKPNKQIVVQE	UID5091
485	S	O94486	Chitin synthase regulatory factor 2	chr2	0.980132	1.14195	0.508975	0.939169	-0.872261	-0.968966	-0.417435	-1.31157	2	Cluster 2870		+							0.999991	0.00166039	109.11	48.815	109.11	0.017108	106560000	3.63404	0.00518728	O94486	485	O94486	KTSITISNEERKSRNSESLPKKKKRLSMLSF	UID2751
559	S	Q9UU99	CRAL-TRIO domain-containing protein C23B6.04c	SPCC23B6.04c	1.06837	1.26059	0.889543	0.290275	-1.04188	-1.09983	-0.396862	-0.970214	2	Cluster 2870									1	4.13237e-06	167.22	136.37	134.61	0.25969	1545600000	3.24037	0.00602783	Q9UU99	559	Q9UU99	PIKANENSPALKSKASFEFPKELDPDGTWNA	UID5788
35	S	O42914	Uncharacterized protein C16A3.08c	SPBC16A3.08c	0.964173	0.925291	0.846649	0.413325	0.0283415	-1.63471	-0.290418	-1.25266	2	Cluster 2870									1	0.000922713	79.614	77.46	64.918	-0.31245	20188000	2.05684	0.019503	O42914	35	O42914	TTTEKKTAASRDKKRSDSPPVPRELVAQSTT	UID8254
291	S	O74504	UPF0590 protein C594.01		1.1741	1.06748	0.729535	0.303238	0.0945964	-1.14809	-0.930688	-1.29018	2	Cluster 2870									0.999999	1.56688e-91	311.9	295.06	284.46	0.034867	422360000	2.35406	0.0137909	O74504	291	O74504	APSVKTETSQNVSQLSVKSAATSLAPVEDDE	UID2125
266	S	O14259	Ubp4-interactor sfp47	sfp47	1.20264	1.11341	0.483312	0.503439	-0.061426	-1.19795	-0.634243	-1.40919	2	Cluster 2870									0.994516	0.000146567	139.74	111.86	133.98	0.13903	120870000	2.4333	0.0124797	O14259	266	O14259	GSKWPSQYDFPKKTKSTEIPFKTLPSLNINN	UID787
138	S	Q02787	Adenylosuccinate synthetase	ade2	0.774664	1.23841	0.925494	-0.127493	0.336608	-1.54679	-0.479392	-1.1215	2	Cluster 2870									0.98348	1.21677e-09	84.878	80.353	83.423	0.22729	64814000	1.49972	0.0377283	Q02787	138	Q02787	HQRADALNEAELGKQSIGTTGKGIGPAYSTK	UID3774
87	S	O94476	Eukaryotic translation initiation factor 6	tif6	1.11177	0.939422	0.887482	0.506307	-0.451904	-0.967363	-0.444657	-1.58106	2	Cluster 2870									1	0.00466321	77.185	24.938	67.118	-0.050094	14338000	2.93061	0.00774282	O94476	87	O94476	VPSSTTDNELQHLRNSLPDPVKIQRVDERLS	UID2733
1022	S	P22189	Calcium-transporting ATPase 3	cta3	0.998123	1.5092	0.496549	0.172442	-0.0108034	-0.995228	-0.857017	-1.31327	2	Cluster 2870									0.996404	4.24838e-09	120.71	106.28	120.71	-0.48108	13491000	2.11489	0.0181175	P22189	1022	P22189	FRRTLSNTITTESKLSEKDLEHRLFLQSRRA	UID3090
109	S	O94406	Pre-mRNA-splicing factor 18	prp18	0.162387	0.684778	1.14158	1.14097	-0.00390144	-1.24503	-0.401464	-1.47932	2	Cluster 2870									0.999897	0.00241598	87.184	59.011	87.184	0.23597	3505600	2.01598	0.0204951	O94406	109	O94406	SPAVKASPASTKLSVSENDRLSIPEITKDNL	UID2659
278	S	Q9UTM5	Uncharacterized protein C1420.01c		0.836247	1.09039	0.705605	0.653249	-0.172059	-1.68524	-0.328337	-1.09986	2	Cluster 2870									0.99427	1.52372e-06	129.17	116.75	127.3	-0.17787	15505000	2.38446	0.0134695	Q9UTM5	278	Q9UTM5	TSSTAQKNKSRKPTKSFSDAVAAASRAKELE	UID5733
475	S	O43066	Serine/threonine-protein kinase ppk30	ppk30	0.431752	1.15762	0.482676	0.679076	-0.168939	-1.61715	0.431275	-1.39631	2	Cluster 2870				+					1	1.76076e-43	256.96	224.52	256.96	-0.1034	134710000	1.42411	0.042281	O43066	475	O43066	PHLPDTSVKTAKTGASEIDVLSRYPSVEEID	UID1373
294	S	Q9UU99	CRAL-TRIO domain-containing protein C23B6.04c	SPCC23B6.04c	1.1507	0.881484	0.739751	0.324524	0.128868	-1.26029	-0.386407	-1.57863	2	Cluster 2870									1	1.74272e-52	238.88	213.56	223.86	-0.51869	152120000	1.9501	0.0218294	Q9UU99	294	Q9UU99	GDLERDGRDTSLGDASVNEAAKETDVDSSRF	UID5792
276	T	O14029	COPII coat assembly protein sec16	sec16	1.23857	1.05811	1.07644	-0.328728	-0.426764	-1.17633	-0.233316	-1.20799	2	Cluster 2870									0.840338	9.19383e-08	112.96	100.17	101.3	-0.091711	10206000	1.85383	0.0243284	O14029	276	O14029	GNEKEFNNDSVVLNTTPKEMQISSLDAVDKL	UID6186
593	T	O74504	UPF0590 protein C594.01		0.932461	0.915197	0.530642	0.991068	-0.563641	-1.41111	-0.0858624	-1.30875	2	Cluster 2870									0.948925	4.63565e-16	151.41	148.33	120.9	0.18348	17449000	2.6416	0.0104609	O74504	593	O74504	KIVEERSIDEVSQSNTPSSKQLPQSVDGKTV	UID6419
694	T	O13919	Paired amphipathic helix protein pst2	pst2	0.615986	0.691123	0.992017	0.905818	0.118238	-1.62832	-0.503465	-1.1914	2	Cluster 2870									0.985715	7.01587e-28	141.08	140.03	141.08	0.2488	12573000	2.17996	0.0170721	O13919	694	O13919	QSNSQNSLSDESGNVTPVSKKQLSQPAAAIK	UID6167
389	T	Q9USL4	Nucleoporin nup61	nup61	0.61143	1.0645	0.583336	1.11975	-0.241556	-1.56345	-0.506467	-1.06754	2	Cluster 2870									0.976111	2.73218e-16	141.64	140.01	141.64	-0.43836	19231000	2.67493	0.0100461	Q9USL4	389	Q9USL4	PFSFAAPKSSFPTSSTPASVGAEKSEETSNG	UID6985
80	T	O13773	UBA domain-containing protein 7	ucp7	0.924481	0.853876	0.673665	0.73293	-0.184918	-1.83395	-0.166046	-1.00003	2	Cluster 2870									0.999948	2.84615e-06	133.91	125.02	120.21	0.15161	174410000	2.13414	0.0177314	O13773	80	O13773	DNKISLKELERQKVGTPDSNSTPKSSNYDPF	UID6144
104	T	Q10253	Meiotically up-regulated gene 64 protein	mug64	0.927098	1.32672	-0.0623474	0.884181	-0.0645401	-1.28064	-0.389226	-1.34125	2	Cluster 2870					+				1	7.44911e-77	236.77	227.01	189.84	-0.22618	74332000	1.91067	0.0228223	Q10253	104	Q10253	FGKTVSGKVRNLGNLTPLEQTPLASVGKNLE	UID6816
285	S	O94260	Putative G3BP-like protein	nxt3	1.44247	0.887653	0.914231	-0.26257	-0.441303	-1.30057	-0.0853338	-1.15458	2	Cluster 2870									0.851056	1.34375e-131	324.15	315.16	244.4	0.0056898	562880000	1.74764	0.027746	O94260	285	O94260	NHPDVKSQASVSSTASTTGQTVKGVNADQTQ	UID9608
719	S	Q09822	Cell division control protein 15	cdc15	1.30664	0.493042	0.730612	0.694886	-0.0166621	-1.44176	-0.439942	-1.32682	2	Cluster 2870		+		+					0.838795	0.00376036	83.226	70.699	83.226	0.083989	6677400	2.22818	0.0166746	Q09822	719	Q09822	MLSRRSSTLRPSFERSASSLSVRQSDVVSPA	UID11089
285	S	O94260	Putative G3BP-like protein	nxt3	1.25743	0.994593	0.0987768	0.72026	-0.412849	-0.428607	-0.386309	-1.8433	2	Cluster 2870									0.851056	1.34375e-131	324.15	315.16	244.4	0.0056898	562880000	1.90215	0.0227746	O94260	285	O94260	NHPDVKSQASVSSTASTTGQTVKGVNADQTQ	UID2526
349	S	O43019	Putative transcription factor sre2	sre2	1.03581	1.02845	0.828999	0.572057	-0.298713	-1.38374	-0.529725	-1.25313	2	Cluster 2870									0.999045	1.88214e-07	124.84	123.54	67.646	-0.033567	87834000	3.02126	0.00704819	O43019	349	O43019	ETPNKLKRTVSSPCASISSKRSYGDIAQDCS	UID8377
303	S	O14335	DNA-binding protein scr1	scr1	0.697264	0.942579	0.798073	0.974921	-0.582539	-1.24605	-0.124641	-1.4596	2	Cluster 2870									0.880085	7.55406e-15	161.35	149.43	113.47	0.3817	46846000	2.79945	0.00921097	O14335	303	O14335	ASVPNRGLTSNSSTGSFTKYTNGSSNSLYSN	UID8006
35	S	P78946	60S ribosomal protein L26	rpl26	0.750413	0.983465	0.88275	0.814312	-0.192672	-1.36596	-0.505116	-1.3672	2	Cluster 2870									0.999949	0.000322133	103.14	100.53	103.14	0.15122	8984400	2.87161	0.00842078	P78946	35	P78946	GAPSSVRRVLMSAPLSKELREQYKIRSLPVR	UID3541
31	S	Q10167	Uncharacterized protein C26A3.14c	SPAC26A3.14c	0.978617	1.19171	0.634414	0.3681	-0.392117	-0.995543	-0.0722651	-1.71291	2	Cluster 2870									1	5.69889e-05	120.59	110.4	102.97	0.25245	7733900	2.10721	0.0183637	Q10167	31	Q10167	LVSTCVAGIRRSSGISFEVEKIHNEDVKTAV	UID4326
152	S	O94497	Uncharacterized serine-rich protein C18E5.07	SPBC18E5.07	0.951354	1.02629	0.593652	0.975812	-0.511029	-1.17075	-0.505181	-1.36015	2	Cluster 2870									1	2.70509e-19	176.01	168.64	176.01	0.0050209	768880000	3.47126	0.00577528	O94497	152	O94497	NAPPSANVSKASSNLSLASLAKTQPERATPE	UID9853
772	S	Q09822	Cell division control protein 15	cdc15	0.871329	1.19672	0.904799	0.587633	-0.588651	-1.21805	-0.504965	-1.24881	2	Cluster 2870		+		+					1	1.90816e-06	129.29	122.13	60.968	-0.016963	17750000	3.56284	0.0058239	Q09822	772	Q09822	YGEYNKSQPQLSMQRSVSPNPLGPNRRSSSV	UID11098
861	S	Q9HGL2	Uncharacterized calcium-binding protein C800.10c	SPBC800.10c	0.879148	-0.0386842	1.04683	1.04801	-0.039073	-1.82463	-0.284336	-0.787269	2	Cluster 2870				+					0.999236	0.000167803	99.344	85.116	87.138	0.26007	11894000	1.67465	0.0302613	Q9HGL2	861	Q9HGL2	VDVSTSASQRGSPVLSDLSKLTGSARNTAEP	UID12065
332	S	O14283	Transcription factor prr1	prr1	0.997053	0.20502	0.774325	1.23348	-0.0646435	-1.5237	-0.492736	-1.12879	2	Cluster 2870									0.999079	3.20915e-11	145.94	141.82	145.94	0.16878	8503400	2.19153	0.0168021	O14283	332	O14283	GSFTTHLDSNASMAKSFSQISNDSLAKASSV	UID836
44	S	O14273	Meiotically up-regulated protein C8C9.04	SPAC8C9.04	0.909806	0.512215	0.815079	0.99878	0.00688527	-1.64253	-0.432937	-1.1673	2	Cluster 2870									0.995551	1.89543e-129	310.43	285.28	310.43	0.088692	277850000	2.25448	0.015878	O14273	44	O14273	KSTNAVEQNNNSSQASVTKDNKKKAAKRAKK	UID828
520	S	O74463	Uncharacterized protein C1739.01		0.762312	0.620239	0.959324	0.863896	0.164388	-1.55363	-0.536179	-1.28035	2	Cluster 2870									0.937857	5.0639e-15	163.25	158.15	163.25	-0.12177	61954000	2.18189	0.0170438	O74463	520	O74463	GLGDTKNDPVVSTNNSVSRITVANSSPPWNS	UID2054
480	S	O74505	Uncharacterized protein C594.02c	SPCC594.02c	0.224989	0.930182	0.716347	1.23535	-1.18935	-0.285756	-1.59607	-0.0356988	2	Cluster 2870									0.904472	0.000117176	104.94	103.22	63.727	-0.053696	63662000	1.97032	0.0213028	O74505	480	O74505	NQEREYDYDDTSSRSSTLTERPVVH______	UID9217
93	S	O59737	GTPase-activating protein gyp1	gyp1	0.348096	1.18199	0.692308	0.905708	-0.178945	-1.04268	-0.164065	-1.74241	2	Cluster 2870	+								0.799245	7.6129e-06	120.6	114.43	96.866	0.80458	12038000	2.01269	0.0205681	O59737	93	O59737	ESASESKIYAPSARSSLSLEAVVGKKVSAKF	UID1475
177	S	Q9P6R7	Protein vts1	SPBC13E7.03c	0.304493	1.12423	1.39285	0.344288	-0.117696	-1.54884	-0.594609	-0.90471	2	Cluster 2870									0.964228	1.67693e-55	222.24	209.09	222.13	0.062264	19934000	2.09196	0.0185571	Q9P6R7	177	Q9P6R7	SLPSSPKGDSPSLSSSLPSLTTKSNLSGNLN	UID12216
119	S	Q9UUK4	Uncharacterized protein C1952.02	SPAC1952.02	-0.0388826	1.18063	0.943253	0.674084	0.239107	-1.50995	-0.10539	-1.38285	2	Cluster 2870									0.992687	1.69439e-14	165.16	159.26	165.16	0.46837	9547900	1.43385	0.0418164	Q9UUK4	119	Q9UUK4	CGTFEEDLVDKSLDSSVSPVSSKKVKVRKTS	UID13001
166	S	Q92462	E3 ubiquitin-protein ligase pub1	pub1	0.872486	0.906448	0.886135	0.873243	-0.212855	-1.31523	-0.813165	-1.19707	2	Cluster 2870									0.770173	1.85401e-34	187.18	167.93	121.48	0.46289	21153000	3.41442	0.00593384	Q92462	166	Q92462	QRTSITNDPQSSQSSSVSRNPASSRAGSPTR	UID4849
723	S	Q9P3U0	Probable ubiquitin carboxyl-terminal hydrolase 2	ubp2	0.792806	1.07242	0.783847	0.962757	-0.620864	-1.40053	-0.610356	-0.980088	2	Cluster 2870									0.999917	7.02459e-29	205.24	203.49	100.02	-0.21055	309000000	3.99255	0.00445238	Q9P3U0	723	Q9P3U0	ALIPLTLDQVKSGTSSVMDLSSSRELSNLNE	UID12124
723	S	Q9P3U0	Probable ubiquitin carboxyl-terminal hydrolase 2	ubp2	0.599982	0.786591	0.921501	0.799943	-0.152929	-1.66772	0.0267231	-1.3141	2	Cluster 2870									0.999917	7.02459e-29	205.24	203.49	100.02	-0.21055	309000000	1.97258	0.0212574	Q9P3U0	723	Q9P3U0	ALIPLTLDQVKSGTSSVMDLSSSRELSNLNE	UID5042
445	S	Q9UTM5	Uncharacterized protein C1420.01c		0.43978	0.950764	0.784375	1.14479	-0.294196	-1.45976	-0.266338	-1.29941	2	Cluster 2870									0.999998	1.45865e-08	126.14	125.01	126.14	-0.42256	8468200	2.48294	0.0118117	Q9UTM5	445	Q9UTM5	TKRSPAPYLSKSFRNSALSLLLSQDEKLQHD	UID5730
594	S	O74653	Protein pob1	pob1	1.03025	1.15424	0.686376	0.745192	-0.916446	-1.00721	-0.463178	-1.22922	2	Cluster 2870		+		+		+			1	0.00164554	133.83	53.94	120.27	-0.12484	21763000	4.03534	0.00444444	O74653	594	O74653	DPSAKASSPVTSKGVSINEKSAVNNYATPLS	UID2216
404	S	O94294	Leucine-rich repeat-containing protein sog2	sog2	0.371533	0.508318	1.06414	1.16628	-0.531161	-1.15351	0.148047	-1.57364	2	Cluster 2870		+							0.929659	0.000252534	82.483	69.157	76.01	-0.27508	43468000	1.977	0.0211329	O94294	404	O94294	ILKTAPTQLSASAKTSAISLPEVAKKERNRS	UID2562
907	S	O14065	Uncharacterized protein C962.01		0.330936	0.74633	1.23073	1.03493	-0.766425	-1.61639	-0.688221	-0.271892	2	Cluster 2870									0.948695	1.23644e-31	135.64	117.64	100.76	-0.076996	55506000	2.55459	0.0111086	O14065	907	O14065	YRPCLRLNTDNSSKQSSENVQSATDPTTPAK	UID550
681	S	O94441	Putative cargo-transport protein ypp1	ypp1	1.19003	1.14906	0.482099	0.512422	-0.513181	-1.26911	-0.187777	-1.36354	2	Cluster 2870		+							1	0.00209249	139.38	97.071	121.5	2.17	50322000	2.52533	0.0111935	O94441	681	O94441	LGFSRKSSLKRSTVLSKKSHSSYKENFQLRR	UID2698
10	S	Q9Y7X7	GRIP and coiled-coil domain-containing protein C365.11	SPBC365.11	0.57262	0.85627	1.1539	1.03027	-0.700586	-0.976017	-0.630871	-1.30558	2	Cluster 2870									1	3.03248e-13	193.98	175.15	50.088	0.65948	166790000	4.00478	0.00414634	Q9Y7X7	10	Q9Y7X7	______METTVSAKNSLENENFLKEKSETVF	UID6065
109	S	Q10134	Iron-sensing transcription factor 1	fep1	0.848233	0.950526	0.878792	0.875261	-0.413957	-1.12866	-0.57326	-1.43694	2	Cluster 2870									0.999999	9.43038e-09	99.957	86.827	85.805	0.065853	113460000	3.50952	0.0056305	Q10134	109	Q10134	RIRSLNASKSQSGRKSLSPNPSSVPSSTETK	UID11360
227	S	O13791	Protein slt1	slt1	0.93328	0.998124	0.930367	0.113755	-0.997311	-1.49369	-0.917209	0.432681	2	Cluster 2870									0.999999	5.12526e-64	267.69	262.02	267.69	0.39586	69143000	1.73754	0.0278827	O13791	227	O13791	ELNTLPNRSKTSSQASVSDEELSRTELAELN	UID260
847	S	Q10185	ATP-binding cassette transporter abc2	abc2	1.18122	0.455104	1.45662	-0.417004	0.29125	-1.00669	-0.777863	-1.18264	2	Cluster 2870									0.935089	5.22331e-65	239.73	232.5	239.73	-0.14798	305960000	1.33603	0.0488257	Q10185	847	Q10185	TGADTPLSRSQSVITSSTDVTSSASRSSDTV	UID4354
96	S	P24865	G2/mitotic-specific cyclin cig1	cig1	1.13231	0.6971	0.701752	0.148912	0.193665	-1.71198	0.151953	-1.3137	2	Cluster 2870									1	2.76953e-10	183.08	179.41	136.93	0.28886	63525000	1.34068	0.0484848	P24865	96	P24865	DKVEIEERSIRSTPKSIGDDDLENREGSFDA	UID3107
46	S	P50519	Heat shock protein hsp9	hsp9	0.646165	0.624749	0.810267	0.630829	-0.0523652	-1.98013	0.361366	-1.04088	2	Cluster 2870									0.993758	3.34192e-42	201.06	184.4	191.19	-0.27866	1319000000	1.37741	0.0453869	P50519	46	P50519	ESITGAYDKVASAFTSDEDKSTSQEAHDKAQ	UID3389
133	S	O74854	F-box protein pof6	pof6	1.07695	1.21559	0.660367	0.0210908	0.0683483	-1.4861	-0.277193	-1.27905	2	Cluster 2870		+	+						0.99999	3.08517e-53	265.08	241.15	135.23	-0.26691	12827000	1.73509	0.0278866	O74854	133	O74854	YADSDRPKLSSSSLLSLPDQKIPFPVDYSTV	UID2388
212	S	Q10268	Membrane-anchored protein 1	mac1	0.924049	0.948874	0.909249	0.801088	-0.48569	-1.39432	-0.580755	-1.1225	2	Cluster 2870		+	+			+			0.999951	1.2234e-06	179.94	179.94	179.94	0.18631	839100000	3.7359	0.00515663	Q10268	212	Q10268	KTDVKYPLALDDKLSSVPTLPKFHDALTSTS	UID11536
1134	S	Q9UT02	Protein transport protein sec71	sec71	0.958941	1.00315	0.44327	0.393135	0.294206	-1.4417	-0.0524854	-1.59852	2	Cluster 2870	+					+			0.999936	0.000119366	157.14	113.65	123.96	-0.10574	123710000	1.48343	0.0384717	Q9UT02	1134	Q9UT02	SKSFQSASTHSTKSSSVEIVREYSSREVVMA	UID5580
128	S	O74854	F-box protein pof6	pof6	0.184439	0.149038	1.48978	1.02452	-0.264329	-0.891123	-0.0158727	-1.67645	2	Cluster 2870		+	+						0.810695	8.58377e-06	106.3	95.947	106.3	-0.13976	6938600	1.54865	0.0350614	O74854	128	O74854	SSDKKYADSDRPKLSSSSLLSLPDQKIPFPV	UID2386
197	S	O14310	Nucleoporin npp106	npp106	-0.6593	1.56506	1.08325	0.71336	-0.290131	-1.24465	-0.340213	-0.827371	2	Cluster 2870									0.966634	2.71187e-06	163.45	140.07	90.793	-0.67874	43382000	1.36619	0.0464409	O14310	197	O14310	MSLRPNLARPLLTASSVKSQSVRSLREVGSN	UID887
1518	S	O14234	Calcium-channel protein cch1	cch1	1.0039	0.92895	0.586502	0.173311	0.324076	-1.1375	-0.0478423	-1.8314	2	Cluster 2870									0.981619	0.0208463	50.149	41.404	50.149	-0.13556	1884600	1.35501	0.0472498	O14234	1518	O14234	TVVFDNFSYIHTKSSSFTNLQRNDFRQFKDS	UID755
30	S	Q9URZ4	Cationic amino acid transporter 1	cat1	1.12161	0.951228	0.415286	0.920933	-0.179107	-1.44844	-0.667562	-1.11395	2	Cluster 2870		+							0.992368	1.21657e-10	161.33	128.15	161.33	0.046338	43812000	2.7849	0.00927187	Q9URZ4	30	Q9URZ4	FSDKDTKSILNESKSSLKDVKPSLEEKSYIT	UID12460
284	S	O14027	Probable pyridoxal 5'-phosphate synthase subunit PDX1	snz1	0.932859	0.65905	0.899298	0.706005	-1.59524	-0.944878	0.277581	-0.934679	2	Cluster 2870									0.999945	2.27313e-11	190.37	167.97	190.37	0.12288	168000000	2.16203	0.0172882	O14027	284	O14027	VSENLGAAMVGRSVSSLEEKEKLATRGW___	UID501
450	S	O13870	General negative regulator of transcription subunit 3	not3	0.665934	0.761993	1.42073	0.344182	-1.36166	-0.124731	-1.35984	-0.346609	2	Cluster 2870									0.999606	3.05631e-101	290.56	283.78	290.56	-0.36466	1859500000	2.152	0.017391	O13870	450	O13870	SPKMQTQPVRSVSQSSATTETNVKPTKEENA	UID7439
105	S	O94643	Kinetochore protein mis17	mis17	0.257586	0.226279	1.0587	1.50218	-0.356303	-0.871069	-0.213011	-1.60436	2	Cluster 2870									0.93624	2.1716e-28	168.68	162.79	168.68	-0.15686	9734600	1.85444	0.0243186	O94643	105	O94643	ERRISEEVVRENSVSSIENVSSSAVARETQS	UID2867
130	S	O74854	F-box protein pof6	pof6	-0.363227	1.02969	1.24887	1.06365	-0.38436	-0.979647	-0.213647	-1.40132	2	Cluster 2870		+	+						0.937689	1.52448e-77	293.77	274.1	293.77	-0.22297	18364000	1.74309	0.0277471	O74854	130	O74854	DKKYADSDRPKLSSSSLLSLPDQKIPFPVDY	UID2387
670	S	Q09853	Protein MON2 homolog	mon2	1.2288	0.342511	0.81995	0.729455	0.304741	-1.44657	-0.877897	-1.10099	2	Cluster 2870	+								0.997147	6.17963e-09	131.18	121.56	118.55	0.064064	21633000	1.99778	0.0207393	Q09853	670	Q09853	TSKHLSTSSLNRVNSSNSNFQDSKSFSTLMD	UID4080
722	S	Q09822	Cell division control protein 15	cdc15	1.46938	-0.00855169	0.935909	0.902823	-0.598552	-1.2518	-0.429268	-1.01995	2	Cluster 2870		+		+					0.990848	0.000619628	109.16	96.168	109.16	-0.0056966	82884000	2.42401	0.0127641	Q09822	722	Q09822	RRSSTLRPSFERSASSLSVRQSDVVSPAPST	UID11091
3	S	Q9P380	Probable peptide transporter ptr2	ptr2	1.07597	0.445717	0.894404	1.15206	-0.532035	-0.9978	-0.735966	-1.30235	2	Cluster 2870		+							1	2.82314e-06	161.93	133.65	80.69	-0.4157	424360000	3.61853	0.00549315	Q9P380	3	Q9P380	_____________MSSIEEQITKSDSDFIIS	UID12104
114	S	Q9P6L9	Uncharacterized protein C688.07c	SPAC688.07c	1.16196	1.0912	0.729746	0.355708	-0.466685	-1.44811	-0.226301	-1.19752	2	Cluster 2870		+							0.998908	3.10351e-52	255.71	226.58	255.71	-0.2693	631940000	2.54096	0.0110941	Q9P6L9	114	Q9P6L9	FSYPGTFVYRKAASSSHETLATKVVSADESA	UID5086
300	S	O14335	DNA-binding protein scr1	scr1	0.2787	0.998549	0.941534	1.14053	-0.524254	-1.4563	-0.24678	-1.13198	2	Cluster 2870									0.844738	7.55406e-15	161.35	149.43	142.39	0.17852	35607000	2.60778	0.0104883	O14335	300	O14335	NHLASVPNRGLTSNSSTGSFTKYTNGSSNSL	UID8005
1380	S	O59722	1-phosphatidylinositol 3-phosphate 5-kinase fab1	fab1	0.629163	0.904239	0.836036	0.994341	-0.297474	-1.44323	-0.259158	-1.36392	2	Cluster 2870									0.8387	9.86785e-21	118.9	110.43	64.27	0.034089	12450000	2.62269	0.010435	O59722	1380	O59722	VNASSTSGMNMPISSSISAKISSIQNSTKYS	UID1451
476	S	O94466	Probable Rho-GTPase-activating protein 7	rga7	1.16106	0.820885	0.906972	0.6276	-0.950435	-1.31388	-0.20897	-1.04324	2	Cluster 2870	+	+		+					0.883692	3.05218e-07	115.56	99.179	107.35	0.18139	23451000	3.2837	0.00599177	O94466	476	O94466	TTTIQTSREVAPPPSSINSNRAASPFRPTSV	UID9810
378	S	O14079	Uncharacterized protein mdb1	mdb1	1.17136	0.776323	0.716703	0.760835	-0.83404	-1.42027	-0.0685524	-1.10236	2	Cluster 2870									0.982033	2.99938e-05	128.36	125.94	120.84	0.23516	7243700	2.84837	0.0087038	O14079	378	O14079	PSSSLEDQPDKNVQSSAVENKNKHTNLVTSS	UID599
114	S	Q9P6L9	Uncharacterized protein C688.07c	SPAC688.07c	1.12645	1.02849	0.752433	0.709996	-0.715133	-1.07693	-0.547971	-1.27734	2	Cluster 2870		+							0.998908	3.10351e-52	255.71	226.58	255.71	-0.2693	631940000	4.04889	0.00405298	Q9P6L9	114	Q9P6L9	FSYPGTFVYRKAASSSHETLATKVVSADESA	UID12168
3	S	Q9P380	Probable peptide transporter ptr2	ptr2	0.84678	1.62052	0.359072	0.569835	-0.761275	-1.06167	-0.426808	-1.14646	2	Cluster 2870		+							1	2.82314e-06	161.93	133.65	80.69	-0.4157	424360000	2.73668	0.00965953	Q9P380	3	Q9P380	_____________MSSIEEQITKSDSDFIIS	UID5022
4	S	Q10366	Phosphatidylinositol 4-kinase pik1	pik1	0.854472	1.23044	0.261522	0.612968	-0.0466322	-1.54608	0.0185474	-1.38523	2	Cluster 2870									0.997867	2.22578e-05	106.31	106.31	72.898	0.01896	14420000	1.71191	0.0287104	Q10366	4	Q10366	____________MPSSNSGNELLLRFFESAH	UID4586
479	S	Q9US44	Uncharacterized transporter C1002.16c	SPAC1002.16c	0.599784	1.19254	-0.158933	1.1989	-0.54783	-1.66396	0.186785	-0.807295	2	Cluster 2870		+							0.768341	4.25503e-09	116.6	101.06	116.6	-0.065126	4659400	1.52776	0.0361674	Q9US44	479	Q9US44	LKHQNSKKQKSLASSSTIDLSEQPKDDKDAR	UID5409
38	S	O13838	Nucleoporin nup40	nup40	1.07354	-0.302094	1.19408	0.852144	-0.0549151	-1.07292	-0.129961	-1.55988	2	Cluster 2870									0.871353	0.00128548	73.386	66.413	65.773	0.81951	9478300	1.50836	0.0371256	O13838	38	O13838	LRSPSPQKEYRGFRTSVSNIPQEKKFVPSHL	UID312
657	S	O94378	Uncharacterized protein C1604.12	SPBC1604.12	-0.0174537	1.29769	0.96441	0.832671	-1.03576	-1.22245	0.218792	-1.0379	2	Cluster 2870						+			1	9.72375e-08	125.97	84.588	91.62	0.092856	45962000	1.91377	0.0226093	O94378	657	O94378	QSDDSTSSPKHGKSRSIDEVILSIKDVIFDN	UID2633
748	S	Q9Y7Q7	DENN domain-containing protein C297.05	SPCC297.05	0.485679	0.669298	1.37557	0.826966	-0.197973	-1.0223	-0.637393	-1.49985	3	Cluster 2870						+			0.999999	2.59323e-42	162	154.71	162	-0.63092	242960000	2.60182	0.0105015	Q9Y7Q7	748	Q9Y7Q7	VPELRSSESNQNKAGSINTGSAVNLVSSKPG	UID13075
381	S	P53695	Exodeoxyribonuclease 1	exo1	0.694169	0.83556	0.84474	0.911362	-0.547295	-1.4168	0.0792182	-1.40095	2	Cluster 2870						+			0.999472	2.11773e-17	198.29	177.56	198.29	0.37319	17010000	2.3854	0.0134802	P53695	381	P53695	FMKSIPPSKRPTKSTSLIDVTNVKVQRTHLA	UID3440
156	S	O60071	Uncharacterized protein C13G1.09	SPBC13G1.09	0.804262	1.13361	0.503993	0.594165	-0.517733	-1.3741	0.336271	-1.48047	2	Cluster 2870						+			0.999926	4.0606e-08	150.49	142.6	119.39	-0.17327	13087000	1.83906	0.0247912	O60071	156	O60071	TVSGEEGDLTEEKTTSLSDLIMQKINEAEAR	UID1628
11	S	Q09690	Dual specificity protein kinase pom1	pom1	0.520095	1.08888	0.466177	1.08929	0.0313579	-1.51207	-0.375395	-1.30833	2	Cluster 2870		+	+	+		+			1	3.06744e-38	216.53	208.52	165.55	-0.19558	45590000	2.08887	0.0186013	Q09690	11	Q09690	_____MGYLQSQKAVSLGDENTDALFKLHTS	UID3818
70	S	O74737	GTPase-binding protein rid1	rid1	0.90365	1.27315	0.654594	0.716856	-1.17848	-1.07327	-0.302586	-0.993908	2	Cluster 2870		+							1	2.27647e-10	185.32	148.8	86.944	-0.38431	40255000	3.4788	0.00587429	O74737	70	O74737	IKPQVLSSEASKSLLSLNEGIKMEIVSSLQQ	UID2255
690	S	Q09731	UBP9-binding protein bun107	bun107	0.5478	1.21612	0.795793	0.760578	0.129469	-1.21351	-1.21666	-1.01959	2	Cluster 2870		+	+	+					0.99996	0.00160123	92.943	86.284	67.385	-0.21563	9473700	2.4847	0.0118323	Q09731	690	Q09731	FMGRLKKLGRSKSSKSLQTDFMKASVERAAS	UID3885
413	S	P50537	Malic acid transport protein	mae1	-0.24329	1.38124	1.03285	0.946164	-0.448809	-1.10432	-0.319739	-1.2441	1	Cluster 2870									1	0.00147884	110.76	73.207	60.102	0.20035	85808000	1.99029	0.0209376	P50537	413	P50537	TGVLNPTFPPEKAPASLEKVDTHVTSTGGES	UID3413
144	S	Q9UTR4	Septation protein etd1	etd1	0.766314	1.17575	0.350372	0.919856	-0.573709	-1.64907	0.0167749	-1.00629	2	Cluster 2870	+	+		+					0.999999	3.6341e-09	135.8	127.39	135.8	-0.36891	10129000	2.19725	0.0168238	Q9UTR4	144	Q9UTR4	TANEINKGNCKKTALSNEFNSANKGSKASGV	UID5749
359	S	P07334	Mitosis inducer protein kinase cdr1	cdr1	1.0244	0.967188	0.866384	0.456591	-0.39078	-1.47428	-0.141956	-1.30755	2	Cluster 2870		+		+					0.996021	2.13794e-05	133.18	126.32	122.46	0.089153	40629000	2.46763	0.0120377	P07334	359	P07334	YDLIHDNNLFTKASISTTSLVKSNVSTNSRK	UID2988
359	S	P07334	Mitosis inducer protein kinase cdr1	cdr1	1.22497	1.14321	0.287299	0.588391	-0.248785	-1.22814	-0.321085	-1.44585	2	Cluster 2870		+		+					0.996021	2.13794e-05	133.18	126.32	122.46	0.089153	40629000	2.27447	0.0156361	P07334	359	P07334	YDLIHDNNLFTKASISTTSLVKSNVSTNSRK	UID10070
199	S	P07669	Triosephosphate isomerase	tpi1	0.969554	1.13285	0.570222	0.787096	-0.248575	-1.23832	-0.605184	-1.36764	2	Cluster 2870									1	3.46299e-06	147.26	118.19	118.24	-0.65792	43171000	2.9957	0.00704706	P07669	199	P07669	VHAEIRKWATNKLGASVAEGLRVIYGGSVNG	UID2998
207	S	O42914	Uncharacterized protein C16A3.08c	SPBC16A3.08c	0.822451	1.4464	0.260147	0.247785	0.10829	-1.57065	-0.0408126	-1.27361	2	Cluster 2870									1	1.17963e-06	132.31	121.36	107.35	0.45819	12589000	1.45585	0.0403466	O42914	207	O42914	GRTVEKLENATKVEKSAPEELFASLKKSASQ	UID1174
341	S	Q7LKX0	Putative elongation of fatty acids protein 2		0.966621	0.999734	0.665974	0.349645	0.301217	-1.687	-0.417443	-1.17875	2	Cluster 2870									1	2.29756e-06	169.09	107.32	160.23	0.05309	106030000	1.74794	0.0277401	Q7LKX0	341	Q7LKX0	SSKNADLKRLSKSNASIAEVKCNNIVTNLYP	UID4771
185	S	P78789	Uncharacterized protein C1919.03c	SPCC1919.03c	0.733023	1.05255	0.566564	0.354379	0.286942	-1.58489	0.108738	-1.5173	2	Cluster 2870									1	0.000384448	143.24	77.182	111.86	-0.080168	46578000	1.371	0.0459827	P78789	185	P78789	LYNYLEVEANEKLGASIDERLSQVHTDLPME	UID3483
345	S	O14019	Serine/threonine-protein kinase hal4	hal4	0.670093	0.780207	0.83386	0.718492	0.119147	-1.19047	-0.118829	-1.81251	2	Cluster 2870									0.999984	0.000561674	125.72	64.127	125.72	-0.016743	6608800	1.78196	0.0263784	O14019	345	O14019	QEKLADKKDPAKVSASFVEKYGRCQEVIGRG	UID487
576	S	Q09853	Protein MON2 homolog	mon2	0.52512	1.29434	0.407215	1.21087	-0.861578	-1.21073	-0.310597	-1.05464	2	Cluster 2870	+								0.993352	7.40712e-10	138.05	135.66	125.98	-0.23113	23563000	2.89899	0.0083036	Q09853	576	Q09853	MTHSASSSISHNGRLSTSTMFSVEGLKEAAT	UID4075
673	S	Q9P6R7	Protein vts1	SPBC13E7.03c	0.31822	1.03022	1.14918	1.08414	-0.69485	-1.08041	-1.07582	-0.730682	2	Cluster 2870									0.999553	2.37373e-07	141.36	117.9	82.59	-0.070616	40769000	3.7238	0.00509524	Q9P6R7	673	Q9P6R7	SSKKMNENLKAAKNQSSESLTSFKGHTDSED	UID12217
286	T	P87228	Putative D-3-phosphoglycerate dehydrogenase		1.14722	1.40993	-0.461723	0.79036	-0.362721	-1.27973	-0.224246	-1.01909	2	Cluster 2870									0.999999	0.000802994	60.062	56.617	60.062	0.33903	4445200	1.60168	0.0327501	P87228	286	P87228	AAMKEGSYLINASRGTVVDIPALVDASKSGK	UID6698
573	S	Q10362	SET domain-containing protein 3	set3	1.60654	1.27958	0.0525947	-0.248302	-0.295515	-1.08415	-0.109691	-1.20106	2	Cluster 2870									1	0.00138214	91.62	88.941	67.997	-0.085694	22619000	1.35244	0.0474286	Q10362	573	Q10362	TTPPSFNVGESLSRRSASPLQHPRTSPDMLD	UID11657
8	S	O74836	60S ribosomal protein L1-B	rpl1b	1.27021	1.38681	0.488831	-0.0562455	-0.217129	-1.37934	-0.466616	-1.02652	2	Cluster 2870									0.999999	0.00149282	112.11	52.758	112.11	0.095166	18851000	1.93697	0.0221182	O74836	8	O74836	________MSKVSVASVRSNVEQILKGSEEK	UID2358
80	S	O14302	cytokinesis protein 3	cyk3	1.54511	-0.0774096	0.879595	0.694375	-0.410539	-1.08114	-0.137749	-1.41224	2	Cluster 2870		+	+	+					0.973089	0.00734629	82.287	50.865	82.287	0.007829	11832000	1.84899	0.0244626	O14302	80	O14302	LDIPTVRPGSSMSRTSASSFRYSSPQKSSID	UID868
67	S	Q9UT53	Nicotinamide/nicotinic acid mononucleotide adenylyltransferase	SPAC806.06c	0.92095	0.767611	0.897237	0.56311	-0.580898	-0.887352	0.13521	-1.81587	2	Cluster 2870									0.99188	1.47903e-05	102.84	94.042	83.891	-0.097324	23525000	2.05572	0.0195319	Q9UT53	67	Q9UT53	ERIRRPSVNRAWQKNSTSGGPSVSLEKREAD	UID5633
154	S	P87132	Uncharacterized protein C167.05		0.779431	0.720564	0.723838	0.595536	-0.342514	-0.413249	0.103395	-2.167	2	Cluster 2870									0.997489	4.68555e-118	318.98	305.88	257.71	-0.10087	524360000	1.51059	0.0369917	P87132	154	P87132	TRRNSTSNLSSVSTNSDKSRTIGSNYNMLQS	UID3643
794	S	Q8TFG6	Serine/threonine-protein kinase ppk18	ppk18	1.11363	1.05849	0.787245	0.487949	-0.46503	-1.35048	-0.363055	-1.26875	2	Cluster 2870									0.945088	0.00480054	66.393	66.393	66.393	-0.16631	36091000	2.94067	0.00764039	Q8TFG6	794	Q8TFG6	FTTYKEDDTTTTTRTSIDSISSKYLESPVDS	UID4791
138	S	Q9P7B3	Putative cation exchanger C521.04c	SPAC521.04c	0.893156	0.882317	0.66248	0.763036	-0.582768	-1.89258	-0.032717	-0.692928	2	Cluster 2870									1	0.00239554	90.861	75.271	90.861	-0.1426	11533000	2.17076	0.0172949	Q9P7B3	138	Q9P7B3	FKVRPLSPLRGQSPASLRSEESFTLKERQNA	UID5172
673	S	Q9P6R7	Protein vts1	SPBC13E7.03c	0.670225	0.920593	0.924035	1.01092	-0.479832	-1.18797	-0.449427	-1.40855	2	Cluster 2870									0.999553	2.37373e-07	141.36	117.9	82.59	-0.070616	40769000	3.33759	0.00577181	Q9P6R7	673	Q9P6R7	SSKKMNENLKAAKNQSSESLTSFKGHTDSED	UID5135
363	T	O74135	Casein kinase I homolog 3	cki3	0.594565	0.922486	0.882446	1.14	-0.679313	-1.27029	-0.360066	-1.22982	2	Cluster 2870									0.994765	2.02154e-32	174.81	171.06	72.99	2.164	33526000	3.42189	0.00605714	O74135	363	O74135	SKQTPVNNVVDASVATQKDGIPGKAASPQVQ	UID6374
154	S	P87132	Uncharacterized protein C167.05		0.921776	0.872449	0.960384	0.946211	-0.848346	-1.18456	-0.664147	-1.00377	2	Cluster 2870									0.997489	4.68555e-118	318.98	305.88	257.71	-0.10087	524360000	5.49162	0.00523077	P87132	154	P87132	TRRNSTSNLSSVSTNSDKSRTIGSNYNMLQS	UID10725
625	S	Q9UUE2	Protein csx2	csx2	1.21938	0.983307	0.568093	0.716233	-0.228139	-1.29508	-0.819143	-1.14465	2	Cluster 2870	+								0.986869	0.000205327	85.006	80.833	85.006	-0.026663	22723000	3.12589	0.00622069	Q9UUE2	625	Q9UUE2	QYSISESIVQKGKGTSMNSEETSVKHGPTST	UID5844
622	T	O14273	Meiotically up-regulated protein C8C9.04	SPAC8C9.04	1.38497	0.992246	0.442679	0.568326	-0.377702	-1.33754	-0.484882	-1.18809	2	Cluster 2870									1	5.39454e-42	239.54	220.28	187.04	2.0749	31801000	2.7076	0.00983243	O14273	622	O14273	ATATAENETADGKAQTATDGEAAPKKSWFKR	UID6224
572	S	Q9USU1	Ras guanine nucleotide exchange factor efc25	efc25	0.838169	0.715975	0.705579	0.801814	0.0938673	-1.90279	-0.287069	-0.965544	2	Cluster 2870	+								0.999101	1.11629e-06	77.959	75.737	77.959	0.64124	1849500	1.88466	0.023281	Q9USU1	572	Q9USU1	AVSEMSKDTLTLGRNSLQSILMLDNLLTNKV	UID5517
247	S	Q9USW5	40S ribosomal protein S4-A;40S ribosomal protein S4-C;40S ribosomal protein S4-B	rps4a;rps4c;rps4b	0.37787	1.15158	1.00588	0.255703	0.270734	-1.85988	-0.285367	-0.91652	2	Cluster 2870									0.999825	0.000179493	107.74	98.731	67.334	-0.034328	22342000	1.47387	0.0392478	P87158;Q9P4W9;Q9USW5	247;247;247	P87158;Q9P4W9;Q9USW5	GKSWISLPKGKGVKLSITEERDRRRALKGLA	UID3689
102	S	O94707	Transcriptional regulatory protein rxt3	rxt3	0.65156	0.432127	1.10682	1.06407	-0.151463	-1.70386	-0.448219	-0.951038	2	Cluster 2870									1	2.84027e-20	183.71	176.42	183.71	-0.042812	168660000	2.30184	0.0151638	O94707	102	O94707	SEAKYPNSVWERKGVSDQEENTSSVKRQKTL	UID2927
271	S	O75011	Serine/threonine-protein kinase nak1	nak1	0.518577	0.144484	1.30377	1.01558	0.0108089	-1.51272	-0.195013	-1.2855	2	Cluster 2870		+		+					0.999764	4.55124e-05	100.68	100.68	100.68	0.12132	5416100	1.74866	0.0276381	O75011	271	O75011	SELLKSKFIKQYSRMSISELTNVVKRYDTWQ	UID2500
675	S	O14066	Increased rDNA silencing protein 4 homolog	SPAC1687.09	0.42299	0.632157	1.05347	1.13567	-0.186519	-1.5312	-0.274723	-1.25184	2	Cluster 2870		+							0.825841	3.67045e-09	157.37	114.53	89.805	0.23975	7955800	2.27553	0.0155832	O14066	675	O14066	LSLASSKLSFQEAGTSLKEKTANVQHSPEVL	UID566
898	S	Q9UT43	Putative phospholipid-transporting ATPase C821.13c		1.232	1.07797	0.727339	0.0246887	-0.217242	-1.53508	-0.140427	-1.16925	2	Cluster 2870									1	0.00217616	127.03	36.766	78.342	0.45145	44506000	1.8855	0.0232741	Q9UT43	898	Q9UT43	KRKDKSVTKAEQARKSIEIDKAIIRNSQSTS	UID5614
882	T	O74788	Vacuolar membrane-associated protein iml1	iml1	0.90974	0.903852	0.910378	0.723248	-0.113877	-1.36657	-0.675999	-1.29078	2	Cluster 2870	+								0.999991	0.000774009	106.79	89.689	106.79	-0.40831	5880800	2.94026	0.00762983	O74788	882	O74788	AAVSYSGNPKANKAGTITDFSRSVNNQRNGH	UID6449
288	S	O13880	Vitamin H transporter 1	vht1	1.03594	1.41026	0.202968	0.148452	0.261285	-1.06242	-0.413102	-1.58338	2	Cluster 2870									0.999491	1.08235e-11	193.22	184.03	130.1	0.20735	17865000	1.4823	0.0385723	O13880	288	O13880	IPWWLPAVASKEHRKSLSSFIPLPKWMKTLS	UID362
147	S	O59714	Uncharacterized membrane protein C3B8.06	SPBC3B8.06	0.73706	1.10679	0.715577	1.02458	-1.2002	-1.12634	-0.336996	-0.920464	2	Cluster 2870									1	4.28618e-35	233.09	230.52	116.28	-0.020156	961580000	3.74196	0.00517742	O59714	147	O59714	APGAMEDPEQALQRNSLDDGAPLLPREGNSS	UID1443
291	S	O14460	Elongation factor 2	eft201	0.349858	1.35769	0.647281	0.499055	-0.116159	-1.45198	0.199132	-1.48488	2	Cluster 2870									1	0.00268556	73.927	63.739	70.438	-0.34671	5106100	1.55701	0.0346802	O14460	291	O14460	FILDPIYRIFDAVMNSRKDEVFTLLSKLEVT	UID1000
15	S	O59782	Probable sulfate permease C320.05	SPCC320.05	1.20917	1.1254	0.696705	0.227999	-0.409021	-1.52595	-0.237123	-1.08718	2	Cluster 2870									0.957182	0.00586342	86.882	57.964	68.557	-0.30149	103980000	2.31404	0.0148614	O59782	15	O59782	_MSSPSENHLLGPKTSFIDNRTSTSRPLHEI	UID1534
270	S	O43024	CUE domain-containing protein C354.10	SPBC354.10	0.547803	1.03592	0.963863	0.918899	-0.544417	-1.58522	-0.394124	-0.94272	2	Cluster 2870									0.99413	6.70615e-27	158.53	146.61	75.376	1.6873	18548000	3.0267	0.00688485	O43024	270	O43024	TNGTAGGTSASAKSTSAADQAVASSKPIKKA	UID1310
63	S	Q9UTA6	Uncharacterized hydrolase C25B8.12c	SPAC25B8.12c	1.19589	1.12488	0.563435	0.571235	-0.402414	-1.47294	-0.588944	-0.991143	2	Cluster 2870									1	0.00237739	102.62	56.493	102.07	-0.19362	15231000	2.97643	0.0070703	Q9UTA6	63	Q9UTA6	KYPNFPIVLATGKQRSAVDLIRIPLDLDAFP	UID5663
546	S	Q10337	BRCT-containing protein 1	brc1	1.17364	1.45201	0.399368	0.29855	-0.36802	-1.1342	-0.606453	-1.2149	2	Cluster 2870									0.831383	0.000141294	64.454	61.374	64.454	-0.45491	2848700	2.49457	0.0118976	Q10337	546	Q10337	PLLVGTPSKESLKEASSDDELPVLATKLVDN	UID4557
202	S	O60128	40S ribosomal protein S3	rps3	0.915308	0.983819	0.604606	0.6409	-0.00886752	-1.30861	-0.193777	-1.63338	2	Cluster 2870									1	1.17108e-06	112.24	94.046	66.246	0.3262	17576000	2.04675	0.0195995	O60128	202	O60128	KVKIMLPEPKTRQKKSLPDIVVVLDPKEEEP	UID1690
502	S	O13794	Endoribonuclease ysh1	ysh1	0.995842	0.716158	0.425116	0.6905	0.446535	-1.25022	-0.295268	-1.72866	2	Cluster 2870									1	0.000871669	103.91	88.766	103.91	0.34365	18257000	1.52151	0.0364362	O13794	502	O13794	MSGILIQKDANYKLMSAEDLRDFSDLTTTVL	UID263
201	S	O94671	Probable homoserine dehydrogenase	SPBC776.03	0.40251	1.41234	0.280293	0.981033	-0.0855	-1.06904	-0.326079	-1.59556	2	Cluster 2870									0.99997	3.44236e-06	147.33	124.31	147.33	-0.6592	12022000	1.91165	0.0226971	O94671	201	O94671	YIFNVWSPNGKKGTASFSDIVKIAKQNGYTE	UID2898
452	S	Q09729	Arrestin domain-containing protein C31A2.12	SPAC31A2.12	0.542785	0.928638	0.307856	0.902559	0.589382	-1.52953	-0.266672	-1.47501	2	Cluster 2870									0.99924	1.75652e-42	240.53	234.15	214.82	0.14706	246130000	1.34268	0.0483523	Q09729	452	Q09729	SGAASAVITRNPSETSLADLSRVPSYKEATR	UID3877
466	S	O59785	Uncharacterized solute carrier family 35 member C320.08	SPCC320.08	0.715096	0.941143	0.943835	0.758404	-0.831421	-0.0681163	-0.772419	-1.68652	3	Cluster 2870									0.885094	3.0821e-06	99.092	96.977	60.901	-0.34235	255300000	2.60501	0.0104272	O59785	466	O59785	GVDGVGTVRRPPSLVSSNDELNKKNDIVVAH	UID8618
639	S	Q09822	Cell division control protein 15	cdc15	0.741479	1.45633	0.0550961	1.12499	-1.17982	-0.722133	-0.908303	-0.567637	2	Cluster 2870		+		+					1	5.80516e-29	207.97	204.47	100.46	0.036308	301040000	2.67101	0.0100146	Q09822	639	Q09822	RLNGLGYHSRNTSIASDIDGVPKKSTLGAPP	UID11078
55	S	P0CT61			0.114353	1.26894	0.703207	1.0618	-0.15061	-1.28132	-0.302579	-1.41379	2	Cluster 2870									0.999999	1.02532e-06	95.205	90.856	95.205	0.62321	8406800	2.05443	0.0195781	P0CT61;P0CT60	55;55	P0CT61	SVFGTGARLNRLPAASCGDMVLATVKKGKPD	UID3040
639	S	Q09822	Cell division control protein 15	cdc15	0.618375	1.23647	0.617502	1.05693	-0.624448	-1.41997	-0.540318	-0.944539	2	Cluster 2870		+		+					1	5.80516e-29	207.97	204.47	100.46	0.036308	301040000	3.35857	0.00595843	Q09822	639	Q09822	RLNGLGYHSRNTSIASDIDGVPKKSTLGAPP	UID3996
296	S	O59721	Probable tRNA pseudouridine synthase 4		0.912217	0.974624	1.00264	0.81229	-0.647574	-1.14376	-0.940207	-0.970225	2	Cluster 2870									0.901403	6.82932e-09	130.01	121	112.82	0.50097	34878000	5.52218	0.00618182	O59721	296	O59721	QDGDEKINAKSPTTNSVTDVAKDQTVTNPKK	UID1448
899	S	P09627	Plasma membrane ATPase 1	pma1	1.03537	1.31378	0.42021	0.540871	-0.30948	-1.61931	-0.516443	-0.864994	2	Cluster 2870									1	2.37748e-15	186.13	157.23	156.81	-0.0079253	19234000	2.45486	0.0121184	P09627	899	P09627	DRMMNGKPKESRNQRSIEDLVVALQRTSTRH	UID3029
5	S	Q9UUG9	Tuberous sclerosis 2 protein homolog	tsc2	1.22352	1.4889	0.407111	0.189999	-0.76767	-1.25596	-0.429838	-0.856057	2	Cluster 2870	+								1	1.31301e-11	153.09	94.77	135.02	0.012017	10372000	2.4528	0.0122128	Q9UUG9	5	Q9UUG9	___________MNNKSLLDLSSEPAIKDTDI	UID5870
544	S	O14026	Histone-lysine N-methyltransferase, H3 lysine-36 specific	set2	0.685142	0.938582	0.694687	0.715307	0.421034	-1.4908	-0.577572	-1.38638	2	Cluster 2870									0.891088	1.51886e-24	177.56	166.99	115.38	-0.28401	73758000	1.83502	0.0248876	O14026	544	O14026	PQRGDKGDIKSAINNSTEDLSKKHPALHSSR	UID492
340	S	O13773	UBA domain-containing protein 7	ucp7	0.913736	1.28208	0.413894	0.402994	-0.263331	-1.54537	0.106985	-1.31099	2	Cluster 2870									1	1.44478e-09	123.19	119.47	123.19	-0.17306	4538400	1.79887	0.0257309	O13773	340	O13773	NEKVSEDRITTNQSRSGNDESSLVDFLTSKS	UID222
12	S	O42885	Putative inorganic phosphate transporter C8E4.01c		0.719958	0.910723	1.17086	0.376113	-0.193014	-1.41148	-0.125933	-1.44723	2	Cluster 2870									1	0.00160366	128.91	9.2889	123.86	0.32808	10183000	2.11785	0.0179762	O42885	12	O42885	____MAFGSKILNIGSKSDEYNDDAVPLDQV	UID1148
296	S	O59721	Probable tRNA pseudouridine synthase 4		0.968305	1.38681	-0.0257994	0.461295	-0.512345	-1.36526	0.374905	-1.28791	2	Cluster 2870									0.901403	6.82932e-09	130.01	121	112.82	0.50097	34878000	1.47333	0.0393139	O59721	296	O59721	QDGDEKINAKSPTTNSVTDVAKDQTVTNPKK	UID8530
306	S	Q9P6P7	Uncharacterized RNA-binding protein C644.16	SPAC644.16	0.635833	0.880969	1.04343	0.965516	-0.543081	-1.54714	-0.518119	-0.917407	2	Cluster 2870									0.999998	1.10025e-38	215.32	202.95	214.05	0.16016	715270000	3.3374	0.00575893	Q9P6P7	306	Q9P6P7	GSSRGSTPASATVPISPARGFPTTSAYNPAP	UID12197
548	S	O94534	Spindle pole body component alp14	alp14	0.783209	1.0494	0.896422	0.87759	-0.748651	-1.40401	-0.479109	-0.974854	2	Cluster 2870									0.999998	3.40297e-09	126.63	114	122.01	-1.08	179190000	3.94174	0.0041326	O94534	548	O94534	KAVKKSVVPSSPVVPSPRKATNKSLSMDVSK	UID9897
242	S	Q09842	PWWP domain-containing protein 3	pdp3	1.18723	1.15558	0.814786	0.335199	-0.84238	-1.21718	-0.355579	-1.07765	2	Cluster 2870									1	0.000268431	112.02	107.51	108.97	0.096506	17249000	3.15527	0.00619217	Q09842	242	Q09842	RMATDNAQKSPSPIPSPKKTAKKRVRFAGSL	UID11131
43	S	P87074	DNA repair protein crb2	crb2	0.985993	0.940314	0.870054	0.733365	-0.280828	-1.15468	-0.697978	-1.39624	2	Cluster 2870									1	2.07432e-08	154.19	138.25	129.38	0.20089	28722000	3.3613	0.00587413	P87074	43	P87074	ISRNNYSKVNASINPSPPRSNDNSNKEFSYS	UID3617
265	S	O14335	DNA-binding protein scr1	scr1	0.770979	0.982133	0.809845	0.967757	-0.381258	-1.4316	-0.560387	-1.15747	2	Cluster 2870									1	2.14956e-41	196.62	193.38	126.02	0.53082	497050000	3.3673	0.00595745	O14335	265	O14335	TKSSGVNLMPLSNAPSPPKQMNVVGSLPSSS	UID8012
271	S	Q9USU7	HMG box-containing protein C28F2.11	SPBC28F2.11	0.951507	0.459213	1.06256	1.11974	-0.684096	-1.06053	-0.608034	-1.24036	2	Cluster 2870									1	2.74683e-145	311.35	304.58	311.35	0.16337	963350000	3.81789	0.00481132	Q9USU7	271	Q9USU7	TVPTSNVEPVSQPQPSPDKIVSSPNPPSAKR	UID12611
271	S	Q9USU7	HMG box-containing protein C28F2.11	SPBC28F2.11	0.176681	1.10325	0.975375	1.20105	-0.893836	-1.09862	-0.357544	-1.10635	2	Cluster 2870									1	2.74683e-145	311.35	304.58	311.35	0.16337	963350000	2.98049	0.00711111	Q9USU7	271	Q9USU7	TVPTSNVEPVSQPQPSPDKIVSSPNPPSAKR	UID5529
332	S	Q9C0U7	Vacuolar protein sorting-associated protein vps5	vps5	1.11808	-0.200472	1.01814	1.26536	-0.461602	-1.33633	-0.491021	-0.912146	2	Cluster 2870									0.943596	4.88598e-20	186.42	180.47	186.42	0.084361	33523000	2.17102	0.0173062	Q9C0U7	332	Q9C0U7	DPRMTHRTTLIESSSSPLRSGPSTSGLLDSF	UID4871
360	S	Q9P6K7	tRNA-aminoacylation cofactor arc1	SPAC30C2.04	0.901417	1.12708	0.304602	0.875802	-0.160541	-0.827918	-0.446552	-1.77389	2	Cluster 2870									0.980146	7.14769e-15	158.92	132.94	158.92	-0.27416	20574000	2.18924	0.0169625	Q9P6K7	360	Q9P6K7	NMRSVKSQAMVFCASSPDKSVVEFVLPPENA	UID5082
36	S	P87140	Probable coatomer subunit gamma	sec21	1.29815	0.862741	0.337321	0.655652	-0.0819098	-0.902876	-0.43167	-1.73741	2	Cluster 2870									0.998854	2.32503e-08	154.86	143.83	115.12	0.044399	49898000	2.0662	0.0192505	P87140	36	P87140	VTVTQDARAFNSSSISPRKSRRLLSKIAYLI	UID3663
150	S	O94708	Uncharacterized protein C1259.08	SPCC1259.08	0.877517	0.714116	0.893283	0.824215	-0.807547	-1.06782	0.126474	-1.56024	2	Cluster 2870									1	0.000357933	88.092	80.482	88.092	0.28561	83080000	2.45165	0.0121922	O94708	150	O94708	ALANTPSRKGNLVPQSPRRTIATTCKGVLED	UID2930
1583	S	O14157	Myosin type-2 heavy chain 2	myo3	1.04179	1.38633	0.767348	0.220083	-0.426259	-1.03142	-0.668015	-1.28985	2	Cluster 2870		+		+					0.912295	2.61691e-22	156.92	145.26	156.92	0.15208	96687000	2.81001	0.00904327	O14157	1583	O14157	RDRLLHGLQGPSVPTSPLKAPTASQLIIPNF	UID7770
165	S	Q9UT17	Uncharacterized protein C9.11	SPAC9.11	1.05357	1.38136	-0.0392838	0.94073	-0.607145	-1.27325	-0.577035	-0.878949	2	Cluster 2870									0.999986	6.16486e-13	136.96	135.93	136.96	-0.12284	8926300	2.53396	0.0110462	Q9UT17	165	Q9UT17	KRRGISLMSIDANKLSPKKTSPNSGYITSPL	UID5584
744	S	O14289	3-isopropylmalate dehydratase	leu2	1.43175	1.25552	0.681476	-0.381504	-1.23778	-0.210273	-0.731328	-0.80786	2	Cluster 2870									1	0.00567378	94.692	73.992	67.113	0.064939	1754400000	1.75652	0.0274894	O14289	744	O14289	ENFPWMNIKRSRARLSPVKSNKQSSSRNDW_	UID840
1029	S	O94488	Microtubule organizer protein 1	mbo1	0.805779	0.884533	0.595742	0.751225	-0.042913	-1.94605	-0.130047	-0.918272	2	Cluster 2870		+							1	2.4489e-05	103.04	100.72	82.417	0.45763	347130000	1.84126	0.0247249	O94488	1029	O94488	KRVSLDSEDKKLVPASPDKSAVQRGITALKR	UID2756
1732	S	Q10059	Cell division control protein 12	cdc12	0.734487	1.10699	0.439503	0.411195	0.270203	-1.52486	0.130193	-1.56771	2	Cluster 2870		+		+					1	1.47245e-06	177.83	167.08	91.867	-0.18075	52987000	1.35445	0.0472632	Q10059	1732	Q10059	RRNNSRGRRRMLQQMSPLKSNKFSGTNDLNF	UID4216
543	S	Q9UU99	CRAL-TRIO domain-containing protein C23B6.04c	SPCC23B6.04c	0.798458	0.979582	0.50543	0.670138	0.17438	-1.63542	-0.0831648	-1.40941	2	Cluster 2870									1	3.02707e-08	120.06	60.154	120.06	0.04601	62824000	1.70284	0.0290791	Q9UU99	543	Q9UU99	IPNKSTIISTKSTVASPIKANENSPALKSKA	UID5805
375	S	O14370	Branched-chain-amino-acid aminotransferase, mitochondrial	eca39	0.849229	1.31199	0.450707	0.650961	-0.329949	-1.18463	-0.207024	-1.54128	2	Cluster 2870									0.995472	8.22397e-10	103.58	98.04	85.362	0.25981	8221000	2.3235	0.0146192	O14370	375	O14370	GRLLEVFGAGTAALVSPVKAINYKGTEYEIP	UID990
120	S	Q9C1W5	Mitochondrial import inner membrane translocase subunit tim16	pam16	0.900017	0.85674	0.636185	0.707082	0.352079	-1.34286	-0.60764	-1.50161	2	Cluster 2870									0.999937	1.52353e-11	147.09	130.71	132.05	2.6636	68130000	1.95699	0.0215669	Q9C1W5	120	Q9C1W5	HEKLKSELDQKIQEQSPAKPTSSP_______	UID4902
47	S	Q9C0U7	Vacuolar protein sorting-associated protein vps5	vps5	0.490503	1.00742	0.602086	0.853617	0.254066	-1.65017	-0.207451	-1.35007	2	Cluster 2870									0.999996	1.28135e-21	124.19	123.09	96.793	0.31926	761560000	1.70287	0.0290922	Q9C0U7	47	Q9C0U7	PSAEGVEEESPNVQASPPKTHIYTSPRKRSV	UID4869
65	S	O94364	Wings apart-like protein homolog 1	wpl1	0.556415	0.745859	0.690664	0.841065	0.596167	-1.42898	-0.476232	-1.52496	2	Cluster 2870									0.911121	9.09008e-21	161.14	159.21	161.14	0.022198	53130000	1.53004	0.0359601	O94364	65	O94364	KKQRVVSNPDLSLPSSPVKQILRNGLQNSKY	UID2617
367	S	O13612	NEDD8-specific protease 2	nep2	-0.418547	1.00069	1.21765	1.16067	-0.114501	-1.31833	-0.56933	-0.95831	2	Cluster 2870									0.818453	1.29669e-08	155.64	119.22	93.623	-0.43961	42214000	1.71359	0.0286697	O13612	367	O13612	PNSEPNPKLDSQPNSSPVRRPSLIKVKTAST	UID41
38	S	P0CT84			0.645003	0.753064	0.916217	0.593921	0.654743	-0.878521	-1.23948	-1.44495	2	Cluster 2870									1	0.000149961	124.21	117.62	108.56	-0.24156	63775000	1.63413	0.0316012	P0CT84;P0CT83	38;38	P0CT84	AGGSTLAPKIGPLGLSPKKVGEDIAKATKDW	UID3059
226	S	O14259	Ubp4-interactor sfp47	sfp47	-0.302685	1.44024	1.04276	0.944022	-0.319313	-1.01904	-0.647751	-1.13823	2	Cluster 2870									0.912283	2.90751e-20	127.58	121.57	127.58	0.25113	55205000	2.00507	0.0207194	O14259	226	O14259	GVVLSVDTVTSPISQSPKKLTPTTSPINSTS	UID7866
556	S	Q09933	Phosphoprotein p93	dis1	1.08641	1.10809	0.91	0.578837	-0.917876	-0.897588	-0.799652	-1.06822	2	Cluster 2870									0.784512	7.23752e-05	95.873	81.646	94.922	-0.062528	345640000	5.02887	0.00613333	Q09933	556	Q09933	PSRPRLPRVASPLKTSPVKLAVTPQAPSPLP	UID11289
881	S	O13919	Paired amphipathic helix protein pst2	pst2	0.6925	1.43842	0.530856	0.738072	-0.320432	-1.28926	-0.536159	-1.25399	2	Cluster 2870									0.963497	6.04182e-45	222.32	219.24	197.1	0.3347	41221000	2.75013	0.00966667	O13919	881	O13919	KYKFVTSLVEQNSSASPKKNYDDFLYRLEIE	UID397
38	S	O14141	Maf-like protein C3G6.03c	SPAC3G6.03c	1.00314	1.05015	0.297314	0.554791	0.163241	-1.44077	-0.0834368	-1.54443	2	Cluster 2870									0.97296	0.000140159	126.12	63.043	121.02	0.45903	184980000	1.63002	0.0317767	O14141	38	O14141	MHRQLKDKRIILASGSPRRKQLFEQMGFPNV	UID673
519	S	O94619	Adhesion defective protein 2	adn2	0.988043	0.766869	0.681343	0.659062	-1.25787	-0.331137	0.171701	-1.67801	2	Cluster 2870									0.891849	1.11451e-25	183.36	179.44	159.75	0.11695	293380000	1.9479	0.0219276	O94619	519	O94619	STTPKSTDTPTEATTSPVKVSTKNSNTTENL	UID2858
684	S	Q10109	Lap-Emerin-Man domain protein 2	lem2	0.817868	0.952443	0.958239	0.958906	-0.607851	-1.01798	-0.864518	-1.1971	2	Cluster 2870									0.97463	1.41438e-17	201.76	197.24	169.17	-0.28359	271750000	5.12395	0.00766667	Q10109	684	Q10109	NTLDFQTDRSFINTTSPLRE___________	UID4271
645	S	Q9UUJ3	Probable Rho-GTPase-activating protein 9	rga9	1.02801	0.973044	0.944681	0.755727	-0.830531	-1.20307	-0.785078	-0.882784	2	Cluster 2870	+								0.983816	5.9896e-11	169.02	169.02	169.02	-0.13941	459600000	5.51241	0.00566667	Q9UUJ3	645	Q9UUJ3	TPPVEIERALTPITTSPQKLKLPRSSSPCKN	UID12976
195	S	O14306	Probable inositol polyphosphate 5-phosphatase C9G1.10c	SPAC9G1.10c	0.659473	0.709018	0.899031	0.70426	0.561875	-0.761707	-1.48697	-1.28498	2	Cluster 2870		+		+					0.999834	3.38522e-35	229.41	223.87	229.41	0.1239	368530000	1.73153	0.0279926	O14306	195	O14306	PNFSSKAGSSSPISVSPLKNVKAYISQSPTH	UID879
236	S	Q09882	Pre-mRNA-processing protein 45	prp45	0.927866	1.03612	0.783164	0.542874	-0.173141	-1.71352	-0.380274	-1.02309	3	Cluster 2870									1	3.59861e-18	157.22	154.43	67.227	0.062322	702080000	2.39707	0.0133493	Q09882	236	Q09882	KVPRGPPSPPPPVLHSPPRKVSAQEQQDWQI	UID11207
195	S	O14306	Probable inositol polyphosphate 5-phosphatase C9G1.10c	SPAC9G1.10c	1.06517	0.861751	0.937801	0.834967	-0.635498	-1.10013	-0.94167	-1.02238	2	Cluster 2870		+		+					0.999834	3.38522e-35	229.41	223.87	229.41	0.1239	368530000	5.45605	0.00425	O14306	195	O14306	PNFSSKAGSSSPISVSPLKNVKAYISQSPTH	UID7961
764	S	Q9UUA2	ATP-dependent DNA helicase pfh1	pfh1	0.644866	0.759983	0.480534	1.0026	0.361025	-1.57219	-0.220958	-1.45585	2	Cluster 2870									1	5.7844e-33	177.58	175.28	111.4	0.48197	36184000	1.6048	0.0327534	Q9UUA2	764	Q9UUA2	LSRATTQEGLQVLNFSPAKVMAHPKVVQFYK	UID5824
300	S	Q09933	Phosphoprotein p93	dis1	0.87312	0.915495	0.467671	0.615919	0.322136	-1.67838	-0.153142	-1.36282	2	Cluster 2870									1	0.00307103	96.342	25.434	86.18	-0.018572	37594000	1.58244	0.0335592	Q09933	300	Q09933	SQPSDFSASPSRSIVSPAKNIVGSTPVDVLS	UID4203
117	T	Q9USU1	Ras guanine nucleotide exchange factor efc25	efc25	1.29831	1.31291	-0.321785	0.733762	-0.456942	-1.12686	-0.253755	-1.18563	2	Cluster 2870	+				+				0.999943	0.0042449	121.8	56.641	90.149	0.020314	12214000	1.81677	0.0254476	Q9USU1	117	Q9USU1	STHSLTRQPSPRSPLTPLKGNTRASPEIRYV	UID6990
98	T	O13286	WD repeat-containing protein srw1	srw1	1.07795	0.902923	0.679688	0.588356	0.0219754	-1.42921	-0.43321	-1.40847	2	Cluster 2870					+				1	7.98573e-07	170.04	156.64	55.04	-4.0405	228780000	2.28732	0.0152701	O13286	98	O13286	STELWTGFTKVEGPLTPVKKKQSVADRNFTT	UID6107
31	T	Q06182	Mating-type switching protein swi10	swi10	1.14113	-0.326962	1.09916	1.12937	-0.636085	-0.884341	-0.14389	-1.37838	2	Cluster 2870									1	3.16464e-10	159.75	151.52	159.75	-0.33094	8791700	1.85081	0.0244253	Q06182	31	Q06182	ALEEVEKKAGFAQQPTPQKVSRVTAHSILVN	UID6706
463	T	Q09847	Nucleoporin nup146	nup146	0.679338	0.830944	0.95804	1.04538	-0.239953	-1.11732	-0.757057	-1.39938	2	Cluster 2870									1	6.21217e-14	159.69	150.36	103.04	-0.30727	36153000	3.26777	0.0060284	Q09847	463	Q09847	NKDSTVRASNNENIPTPDKQASPFVKNLSST	UID6745
393	T	O42844	Calcium/calmodulin-dependent protein kinase type II	cmk2	0.661732	1.16959	0.67064	0.762071	-0.179627	-0.860107	-0.434699	-1.7896	2	Cluster 2870			+	+					0.826556	2.10631e-14	178.84	176.19	117.7	0.0060224	71162000	2.32652	0.0145474	O42844	393	O42844	LPRSLVSKGEIDIPTTPIKSATHPLLSSYSE	UID6266
113	T	O14079	Uncharacterized protein mdb1	mdb1	1.00567	1.19294	0.685209	0.636531	-0.589826	-1.18387	-0.417273	-1.32939	3	Cluster 2870									1	9.32572e-21	130.83	121.77	64.749	0.11521	568040000	3.30576	0.00607692	O14079	113	O14079	NVNEGSKMGVMTVPNTPQKPNLQQQKFEAIN	UID13286
476	T	Q9UU99	CRAL-TRIO domain-containing protein C23B6.04c	SPCC23B6.04c	0.837992	0.907681	0.516362	0.609061	-2.14856	-0.13337	-0.174904	-0.414262	2	Cluster 2870									0.928465	4.74929e-53	245.1	211.18	229.12	-0.30638	578630000	1.58089	0.0336325	Q9UU99	476	Q9UU99	MNPKLQGGNSVTAPSTPSKVLPAMSPKVAPK	UID7032
476	T	Q9UU99	CRAL-TRIO domain-containing protein C23B6.04c	SPCC23B6.04c	1.15994	1.11777	0.785946	0.54912	-0.636145	-1.10173	-0.703181	-1.17172	2	Cluster 2870									0.928465	4.74929e-53	245.1	211.18	229.12	-0.30638	578630000	4.00198	0.00453333	Q9UU99	476	Q9UU99	MNPKLQGGNSVTAPSTPSKVLPAMSPKVAPK	UID14114
316	T	Q10304	Uncharacterized protein C22H10.11c	SPAC22H10.11c	0.892322	0.886435	0.584406	0.35509	0.135959	-1.13711	0.181797	-1.8989	2	Cluster 2870									0.953363	1.87399e-05	157.03	98.435	152.54	0.47791	123960000	1.38473	0.0450637	Q10304	316	Q10304	EETPELQNNKLLNLSTPKKSFGQTPRIKTEL	UID6828
210	T	O13648	Ribosomal protein arginine N-methyltransferase rmt3	rmt3	0.887676	1.36382	-0.0490798	0.944406	-0.0169337	-1.03795	-0.736154	-1.35579	2	Cluster 2870									0.998968	2.99723e-115	306.83	298.91	123.14	0.18612	248960000	2.05134	0.019605	O13648	210	O13648	KMNELTSQTTDQLSVTPKKADNDSYYFESYA	UID6115
247	T	O13787	Translocation protein sec62	sec62	1.00571	1.01114	0.666416	0.845905	-0.470206	-1.33836	-0.464097	-1.2565	2	Cluster 2870									0.995659	6.34432e-14	159.4	155.05	102.39	0.026809	183650000	3.35791	0.0059447	O13787	247	O13787	SKKLSKKATSPAASATPEKSSTSTTSLKNLR	UID6147
136	T	Q9P6S5	DASH complex subunit ask1	ask1	0.891844	0.754517	0.630587	0.771111	-0.0790345	-1.69734	0.0523692	-1.32406	2	Cluster 2870									0.902079	4.40816e-10	169.04	168.62	148.41	-0.097935	38015000	1.86035	0.0241447	Q9P6S5	136	Q9P6S5	AVQGDNTKNEDFVQSTPKKMDVSLEDISLDD	UID6930
292	T	O13734	Shugoshin-2	sgo2	0.764706	0.100735	1.23718	0.992272	-1.04854	-1.30956	0.265649	-1.00245	2	Cluster 2870									0.992295	5.9171e-52	237.39	212.06	237.39	-0.15195	900250000	1.94709	0.0219036	O13734	292	O13734	AHFHSRIQSDTVIQSTPTKRKWDVDIQNKQI	UID6132
43	T	Q11118	Protein wos2	wos2	0.743609	1.12706	0.673329	0.507543	0.0442481	-1.84102	-0.248395	-1.00638	2	Cluster 2870					+				1	0.0255528	78.556	49.395	78.556	-0.50299	6900400	1.86659	0.0238444	Q11118	43	Q11118	LTVLIPDAVDPKINLTPEKLVIDSKSGANAH	UID6850
1496	T	Q10059	Cell division control protein 12	cdc12	0.193107	1.3861	0.624454	0.892784	-1.56569	-0.874845	0.131703	-0.787611	2	Cluster 2870		+		+	+				0.840277	3.86082e-26	142.35	114.58	138.66	0.055483	19902000	1.95007	0.0218174	Q10059	1496	Q10059	KGSESTDGLSDALNITPTKKGEVSSKAKKGY	UID6764
781	T	O74653	Protein pob1	pob1	1.10632	1.567	-0.237548	0.659299	-0.393171	-1.29205	-0.628672	-0.781187	2	Cluster 2870		+		+					1	0.0145734	65.179	65.179	65.179	-0.32248	2595100	1.94744	0.0219156	O74653	781	O74653	LIPPAPGAAKAAVMFTPPKVHYFTCENNEEL	UID6434
785	T	Q1MTR3	Vacuolar import and degradation protein 27	vid27	1.49259	1.21739	0.433984	-0.339864	-0.370015	-1.10599	-0.0540258	-1.27407	2	Cluster 2870									0.999999	0.000860306	106.18	93.6	106.18	0.0055009	15155000	1.49065	0.0381897	Q1MTR3	785	Q1MTR3	VDKSSLRRPTRESICTPVKKLRSKHDIVNAP	UID6855
105	T	Q9USU7	HMG box-containing protein C28F2.11	SPBC28F2.11	0.0638871	1.1524	0.916953	1.0983	-0.84348	-0.781315	-0.0933984	-1.51334	3	Cluster 2870									0.914917	1.99843e-09	70.718	68.399	59.893	-0.5893	94504000	2.24373	0.0162644	Q9USU7	105	Q9USU7	EATSAVDTSEAVASMTPNKRKARDPAQPKRP	UID6991
438	T	Q09750	Paired amphipathic helix protein pst1	pst1	0.338272	0.688708	1.10577	0.977379	-0.378959	-0.752954	-0.104215	-1.874	2	Cluster 2870									0.964649	1.45872e-08	124.42	115.38	88.427	1.5598	231330000	1.97672	0.0212168	Q09750	438	Q09750	TQDKSTVVPQESATATPKRSPSATPTSALPP	UID13815
90	T	Q9P7S9	INO80 complex subunit 4	ies4	1.05393	1.15331	0.687678	0.456728	-1.57403	-0.903205	-0.119424	-0.754983	3	Cluster 2870									0.97005	1.08815e-108	249	238.65	212.39	-0.35597	605240000	2.58259	0.0109476	Q9P7S9	90	Q9P7S9	NDELAESSKPSSGAATPTRSAPKSSAGLINS	UID14035
17	T	O74745	Mannan polymerase II complex anp1 subunit	anp1	1.09462	1.18065	1.13405	-0.554131	-0.465553	-1.17324	-0.117435	-1.09897	2	Cluster 2870					+				0.999519	2.8031e-05	118.26	118.26	118.26	0.096328	5625800	1.5588	0.0346434	O74745	17	O74745	KANRDFGRDGGPFSITPNRFQPKSSGNPIFR	UID6440
627	T	Q09690	Dual specificity protein kinase pom1	pom1	0.917809	1.01487	0.73108	0.683372	-0.342854	-1.51786	-0.195469	-1.29094	2	Cluster 2870		+	+	+	+				1	0.00501669	91.752	86.662	88.596	-0.087465	21232000	2.56801	0.0111653	Q09690	627	Q09690	DAKVMQSLLDRACIITPVRNTEVQLINTAPL	UID6715
312	T	O13370	ATP-dependent RNA helicase ded1	ded1	-0.095784	0.32649	1.09126	1.42891	0.121837	-1.02462	-0.261033	-1.58706	2	Cluster 2870									0.985691	4.7441e-21	120.11	104.17	71.872	-0.94452	4698900	1.42381	0.0423001	O13370	312	O13370	AQIRQIDQGCDLLSATPGRLVDLIDRGRISL	UID6110
258	T	O74417	Uncharacterized protein C14G10.04	SPCC14G10.04	0.700111	0.935214	0.962025	0.975399	-0.769155	-1.5373	-0.604234	-0.662055	3	Cluster 2870									0.997786	5.60688e-73	190.19	183.54	105.51	-0.051351	1761600000	3.65312	0.00535766	O74417	258	O74417	QAMATVVPSVSTPGGTPPRFASPALTVESMV	UID13472
45	T	O74919	RNA-binding protein rnc1	rnc1	0.769456	0.987036	0.970199	0.794019	-0.386356	-1.29374	-0.504986	-1.33563	2	Cluster 2870									1	0.00426364	114.4	106.57	85.29	-0.03565	69723000	3.30782	0.006103	O74919	45	O74919	ETTSTATGIAKVSIPTPKPSTPLSTLTNGST	UID6473
64	T	O74442	Probable ubiquitin carboxyl-terminal hydrolase 16	ubp16	1.36823	0.225882	1.37953	-0.112643	-0.220962	-1.33665	-0.163689	-1.13969	2	Cluster 2870									0.82264	2.17449e-07	144.8	94.608	114.02	0.073297	668650000	1.56681	0.0342995	O74442	64	O74442	NPKQSTVSRKSFSAPTSPTRNKRSGSSSQEY	UID13485
4	S	Q92371	Nascent polypeptide-associated complex subunit beta	btf3	1.29209	1.31735	0.421386	0.219056	-0.386417	-1.23077	-0.38474	-1.24796	2	Cluster 2870									1	0.000434773	125.97	94.684	80.871	0.27785	16418000	2.28978	0.0152427	Q92371	4	Q92371	____________MDPSKLAKLQAGARIGGKG	UID4840
107	S	Q9UT50	Uncharacterized protein C821.03c	SPAC821.03c	0.639851	1.1678	0.80177	0.895418	-0.673441	-1.38313	-0.295815	-1.15245	2	Cluster 2870									1	0.000174679	119.39	112.19	119.39	-0.21269	129700000	3.21885	0.006	Q9UT50	107	Q9UT50	SSRYYVSSELKATLPSLDGRRLSKRNAANHA	UID5617
125	T	P0CT57			0.472724	0.805948	0.790894	0.921339	-0.0333946	-0.949611	-0.072848	-1.93505	2	Cluster 2870									0.865088	1.4312e-20	188.47	188.47	161.24	0.056375	148360000	1.76251	0.0272099	P0CT57;P0CT56	125;125	P0CT57	AGMRIGRIEDVTPIPTDSTRRKGGRRGRRL_	UID6560
125	S	P78958	Glyceraldehyde-3-phosphate dehydrogenase 2;Glyceraldehyde-3-phosphate dehydrogenase 1	gpd3;tdh1	0.982766	1.02665	0.89181	0.340482	-0.22338	-0.84422	-0.400428	-1.77368	2	Cluster 2870									0.999994	0.000575416	127.51	109.62	127.51	0.072117	94906000	2.26905	0.0156314	O43026;P78958	125;125	O43026;P78958	AHLKGGAKRVIISAPSKDAPMFVVGVNLEKF;AHLKGGAKRVIISAPSKDAPMYVVGVNEEKF	UID1314
310	S	O74417	Uncharacterized protein C14G10.04	SPCC14G10.04	1.05154	0.816357	0.684042	0.750732	-0.519909	-1.78879	-0.156218	-0.837747	2	Cluster 2870									1	4.35615e-20	180.62	167.88	137.73	0.015011	785590000	2.43291	0.0124694	O74417	310	O74417	PETSKTSTPNMSNNPSPRVANTVVSPAPIPT	UID1958
310	S	O74417	Uncharacterized protein C14G10.04	SPCC14G10.04	0.924236	0.932508	0.880642	0.88349	-0.447501	-1.16639	-0.733844	-1.27314	2	Cluster 2870									1	4.35615e-20	180.62	167.88	137.73	0.015011	785590000	4.08581	0.00416327	O74417	310	O74417	PETSKTSTPNMSNNPSPRVANTVVSPAPIPT	UID9040
238	S	Q09842	PWWP domain-containing protein 3	pdp3	0.993294	1.01905	0.685199	0.400441	-1.40089	-1.24781	0.377267	-0.826547	2	Cluster 2870									0.999997	6.85702e-08	152.96	147.23	146.17	0.13734	160200000	1.95304	0.0217881	Q09842	238	Q09842	SARVRMATDNAQKSPSPIPSPKKTAKKRVRF	UID4048
238	S	Q09842	PWWP domain-containing protein 3	pdp3	1.08854	1.14468	0.535322	0.679962	-0.327663	-1.37225	-0.530291	-1.2183	2	Cluster 2870									0.999997	6.85702e-08	152.96	147.23	146.17	0.13734	160200000	2.94582	0.00747295	Q09842	238	Q09842	SARVRMATDNAQKSPSPIPSPKKTAKKRVRF	UID11130
1476	S	Q09750	Paired amphipathic helix protein pst1	pst1	0.873529	1.02599	0.860798	0.882659	-0.77119	-1.21663	-0.496257	-1.1589	2	Cluster 2870									0.999994	1.16716e-06	132.06	125.37	104.88	-0.1154	572380000	4.34715	0.00440741	Q09750	1476	Q09750	TSSHRPERSSEKKSPSPVFTSVKQTAENDAD	UID10996
228	S	Q09882	Pre-mRNA-processing protein 45	prp45	0.972206	1.0931	0.810609	0.542264	-0.257351	-1.46562	-0.488668	-1.20654	3	Cluster 2870									1	4.62697e-13	136.92	135.19	67.227	0.062322	626470000	2.82031	0.00907767	Q09882	228	Q09882	EPPKFRHKKVPRGPPSPPPPVLHSPPRKVSA	UID11206
171	S	O42648	HMG box-containing protein C10F6.08c	SPAC10F6.08c	0.428755	1.09639	0.318569	1.07328	0.257812	-1.74114	-0.374082	-1.05958	2	Cluster 2870									0.99999	8.3782e-65	249.06	243.05	228.58	0.43482	153890000	1.64711	0.030848	O42648	171	O42648	VQSKDEKITNTDPIPSPIITNLKTESSKSSG	UID1075
82	S	O42648	HMG box-containing protein C10F6.08c	SPAC10F6.08c	0.829412	0.976207	0.862634	0.754042	-0.0949968	-1.4205	-0.635914	-1.27089	2	Cluster 2870									0.999912	2.33312e-09	128.74	123.36	84.859	0.13464	688050000	2.83663	0.00875248	O42648	82	O42648	QSEAKSREFGQRSEPSPPPPPEGIKIKISTK	UID1076
530	S	Q10337	BRCT-containing protein 1	brc1	0.793981	1.22394	0.835827	0.36722	-0.314483	-1.4498	-0.105322	-1.35136	2	Cluster 2870									0.997932	3.16489e-05	67.607	65.075	67.607	-0.1456	10044000	2.21799	0.0166487	Q10337	530	Q10337	RLEIDAKSSKTNTPPSPLLVGTPSKESLKEA	UID4564
591	S	Q9USH9	Uncharacterized ABC transporter ATP-binding protein C825.01	SPCC825.01	0.740277	1.09699	0.79327	0.671231	-0.171348	-1.25098	-0.303982	-1.57546	2	Cluster 2870									1	2.8646e-08	114.55	100.33	68.525	-0.073799	12776000	2.43032	0.012586	Q9USH9	591	Q9USH9	KQLVIRFEDCGGGIPSPAIKFQDVSFNYPGG	UID5430
536	S	O13718	Vacuolar transporter chaperone 2	vtc2	0.505981	1.06711	0.962925	0.992383	-0.673843	-1.2438	-0.361061	-1.2497	2	Cluster 2870									0.979997	1.48843e-09	108.71	106.24	108.71	-0.022643	10868000	3.35329	0.00587699	O13718	536	O13718	QRVLKQNMTPEPSQPSPLVNRLKANEMHPVS	UID139
217	T	O14310	Nucleoporin npp106	npp106	0.40471	1.58759	0.232041	0.987293	-1.21318	-0.104398	-1.02036	-0.8737	2	Cluster 2870									0.75215	3.79061e-39	219.87	182.21	195.96	0.0022238	63720000	2.19568	0.0168124	O14310	217	O14310	SVRSLREVGSNLPIPTGSLTKIDGLNNQLSN	UID6238
382	S	Q9Y7N9	PX domain-containing protein C1450.12	SPCC1450.12	1.0121	1.32698	-0.121469	0.641883	0.0787515	-1.53493	-0.23199	-1.17132	2	Cluster 2870									0.970551	2.13541e-11	149.99	144.93	149.99	0.36557	3094400	1.56473	0.0344042	Q9Y7N9	382	Q9Y7N9	FTELKEKNSISELSPSLQKTIEWARVNLAST	UID5985
655	S	Q9UUE2	Protein csx2	csx2	0.179393	1.35387	0.80148	0.79138	-0.141597	-1.35399	-0.230655	-1.39988	2	Cluster 2870	+								0.9179	0.000100237	133.32	78.007	133.32	-0.16041	72886000	2.00868	0.0206755	Q9UUE2	655	Q9UUE2	TIGKALQRVASVTSPSRHNSDSKEKKQTKSP	UID12931
475	S	O94466	Probable Rho-GTPase-activating protein 7	rga7	1.34146	-0.0827707	1.10973	0.854939	-0.575391	-1.34595	-0.303939	-0.998083	2	Cluster 2870	+	+		+					0.85078	1.13979e-09	135.72	121.27	107.35	0.18139	19705000	2.22377	0.016694	O94466	475	O94466	QTTTIQTSREVAPPPSSINSNRAASPFRPTS	UID9809
230	S	O94476	Eukaryotic translation initiation factor 6	tif6	0.880627	0.980264	0.415556	0.855242	0.0794546	-0.90636	-0.490713	-1.81407	2	Cluster 2870									0.999655	6.80674e-12	149.74	135.93	130.38	0.27599	11713000	2.02	0.020527	O94476	230	O94476	LAVCESIFKLQDAQPSAIISNRDTLVESYT_	UID2731
141	S	O14081	Putative alpha,alpha-trehalose-phosphate synthase [UDP-forming] 106 kDa subunit		-0.305267	1.22516	0.675513	1.18916	-0.104821	-1.33102	-0.025035	-1.32369	2	Cluster 2870									1	2.07272e-28	206.62	196.07	89.913	0.11158	72794000	1.46565	0.039667	O14081	141	O14081	MAFSKNDGTNLSLPPSRHQSPPPSSVLASQR	UID7688
141	S	O14081	Putative alpha,alpha-trehalose-phosphate synthase [UDP-forming] 106 kDa subunit		-0.429228	1.01149	1.17363	1.30441	-0.49165	-1.14233	-0.439384	-0.986948	2	Cluster 2870									1	2.07272e-28	206.62	196.07	89.913	0.11158	72794000	1.88242	0.0233492	O14081	141	O14081	MAFSKNDGTNLSLPPSRHQSPPPSSVLASQR	UID606
291	S	Q9UT34	Uncharacterized protein C824.09c	SPAC824.09c	0.685542	1.10448	0.95681	0.936961	-0.727976	-1.04424	-0.769594	-1.14198	2	Cluster 2870	+								0.999828	2.96982e-12	125.23	120.68	65.184	-0.37518	89904000	5.03901	0.00681481	Q9UT34	291	Q9UT34	WKMPMFTSNVTSAQPSARASPVQSNSSRPRS	UID12687
20	T	O59797	Putative nucleosome assembly protein C364.06	SPCC364.06	0.673536	0.963601	0.989846	0.951538	-0.805483	-1.23992	-0.335761	-1.19735	3	Cluster 2870									0.999996	4.23534e-38	144.23	138.5	144.23	-0.49284	1370700000	3.69791	0.00488213	O59797	20	O59797	VNINNKRAGKMSAAPTPHNTPSGTSAPNFGA	UID20495
26	T	O60182	Replication factor C subunit 1	rfc1	1.03553	0.897597	0.859409	0.854467	-0.684075	-1.29471	-0.591627	-1.07659	2	Cluster 2870									0.759204	4.11276e-06	132.31	114.29	132.31	0.27952	780010000	4.4011	0.00495833	O60182	26	O60182	GGGNAQKKPKVSPTPTSPKPKRSLKKKRIVL	UID13452
85	S	Q9P7S9	INO80 complex subunit 4	ies4	0.613503	1.01235	0.634504	0.490524	-2.1132	-0.506097	0.269726	-0.401319	3	Cluster 2870									0.909088	7.02637e-109	249	238.65	97.542	0.13592	330070000	1.42382	0.0423159	Q9P7S9	85	Q9P7S9	KLGVVNDELAESSKPSSGAATPTRSAPKSSA	UID12357
736	S	Q09822	Cell division control protein 15	cdc15	0.92124	1.09946	0.709876	0.793664	-0.383945	-1.49786	-0.635636	-1.00679	2	Cluster 2870		+		+					0.998493	9.71292e-29	215.64	209.32	206.45	0.097136	69066000	3.32849	0.00570796	Q09822	736	Q09822	SSLSVRQSDVVSPAPSTRARGQSVSGQQRPS	UID11081
215	T	Q10268	Membrane-anchored protein 1	mac1	0.906929	0.930526	0.892859	0.790043	-0.269984	-1.16456	-0.664859	-1.42095	2	Cluster 2870		+	+		+				1	4.20406e-06	164.22	162.29	143.76	0.089873	171380000	3.30577	0.00608994	Q10268	215	Q10268	VKYPLALDDKLSSVPTLPKFHDALTSTSEFG	UID13901
113	T	Q9UTG4	40S ribosomal protein S26-B	rps26b	1.68844	1.27041	0.16036	-0.438838	-0.408645	-0.430807	-0.553149	-1.28777	2	Cluster 2870									1	0.000481103	122.78	91.672	68.485	0.18792	16173000	1.34103	0.0484738	Q9UTG4	113	Q9UTG4	PPRVRYNRDGKKVNPTAVAKNL_________	UID7015
283	S	Q9USU7	HMG box-containing protein C28F2.11	SPBC28F2.11	1.16038	0.809076	0.0497682	1.05258	-0.0592673	-1.32721	-0.249632	-1.43569	2	Cluster 2870									0.999716	1.55921e-06	128.85	125.9	128.85	0.069475	49839000	1.90352	0.0227832	Q9USU7	283	Q9USU7	PQPSPDKIVSSPNPPSAKREKKKRRKSSMSS	UID12606
151	S	P0CT72			1.08284	1.10459	0.600311	0.73251	-0.455791	-1.28423	-0.523522	-1.25671	2	Cluster 2870									1	0.0068937	78.342	50.137	78.342	-0.17031	19409000	3.30517	0.00606397	P0CT72;P0CT71;P0CT70	151;151;151	P0CT72	VGHDVDTGKTRVKLPSGAKKVVPSSARGVVG	UID3047
283	S	Q9USU7	HMG box-containing protein C28F2.11	SPBC28F2.11	1.03319	1.08795	0.736891	0.708002	-0.545754	-1.26218	-0.512835	-1.24526	2	Cluster 2870									0.999716	1.55921e-06	128.85	125.9	128.85	0.069475	49839000	3.60288	0.0053289	Q9USU7	283	Q9USU7	PQPSPDKIVSSPNPPSAKREKKKRRKSSMSS	UID5524
7	S	Q9P7S6	SWI/SNF chromatin-remodeling complex subunit snf30	snf30	0.308186	0.586031	1.03557	1.38657	-0.609778	-1.37749	-0.209519	-1.11956	2	Cluster 2870		+							1	8.76482e-83	223.15	212.03	223.15	0.0089551	41223000	2.47292	0.0120725	Q9P7S6	7	Q9P7S6	_________MSFVSKSPPIVNSASPTGQVNP	UID5264
379	S	O94708	Uncharacterized protein C1259.08	SPCC1259.08	0.777763	0.760535	0.909973	1.03989	-0.503925	-1.52503	-0.367009	-1.0922	2	Cluster 2870									1	5.20641e-08	152.34	140.61	96.096	0.18552	116790000	3.13167	0.00627478	O94708	379	O94708	SFSAHVSSEVLRNSKSPPLDIARKAVGAHRV	UID10017
1009	S	O94488	Microtubule organizer protein 1	mbo1	0.788824	1.14633	0.47414	0.716558	0.0524184	-1.74345	-0.361241	-1.07358	2	Cluster 2870		+							0.999998	4.99192e-26	174.04	168.08	159.95	0.0057544	126560000	2.00813	0.0206517	O94488	1009	O94488	RVKLLGAGSTSSIPNSPRASKRVSLDSEDKK	UID9837
12	S	Q6LA54	Uncharacterized WD repeat-containing protein C3H5.08c	SPAC3H5.08c	-0.0472825	0.49809	1.18681	1.33636	-0.710585	-1.50778	0.117918	-0.873533	2	Cluster 2870									1	1.4621e-05	89.358	85.38	63.691	-0.31688	11155000	1.73505	0.0278737	Q6LA54	12	Q6LA54	____MNGNLPHIQIQSPKNSLDHLNNGRQAT	UID4753
151	S	O59773	Chromatin modification-related protein vid21	vid21	0.549363	-0.0538734	1.46162	1.33441	-0.624718	-0.986583	-0.800499	-0.879719	2	Cluster 2870									1	1.45924e-07	118.51	106.9	112.02	3.0843	43576000	2.40124	0.013191	O59773	151	O59773	ETSLELSEEEIITSKSPIPSPETIHKNIDVE	UID8601
[truncated: 1,490 more rows]
